# Supplementary material for: Hidden Diradical: Conformational Switch for Solvatochromic NIR Emission With Unity Quantum Yield in Thiele's Hydrocarbon
Source: Angew Chem Int Ed Engl. 2026 Jan 28;65(10):e24042. doi: 10.1002/anie.202524042 (PMC12955538; doi:10.1002/anie.202524042)
Supplement: Supplementary file 2 — Supporting File 2: anie71303‐sup‐0002‐SuppMat.zip. [file ANIE-65-e24042-s002.zip]

Archive with 5 entries (5 files):
- 1 Comp 1H.cif
- 2 Comp 2H platon_sq.cif
- 3 Comp 1.cif
- 4 comp 2.cif
- 5 Comp 3 platon_sq.cif
