# Supplementary material for: Hidden Diradical: Conformational Switch for Solvatochromic NIR Emission With Unity Quantum Yield in Thiele's Hydrocarbon
Source: Angew Chem Int Ed Engl. 2026 Jan 28;65(10):e24042. doi: 10.1002/anie.202524042 (PMC12955538; doi:10.1002/anie.202524042)
Supplement: Supplementary file 2 — Supporting File 2: anie71303‐sup‐0002‐SuppMat.zip. [file ANIE-65-e24042-s002.zip › 1 Comp 1H.cif]

 
data_shelx
 
_audit_creation_method            'SHELXL-2018/3'
_shelx_SHELXL_version_number      '2018/3'
_chemical_name_systematic         ?
_chemical_name_common             ?
_chemical_melting_point           ?
_chemical_formula_moiety          ?
_chemical_formula_sum
 'C33 H8 Cl6 F16' 
_chemical_formula_weight          921.09

loop_
 _atom_type_symbol
 _atom_type_description
 _atom_type_scat_dispersion_real
 _atom_type_scat_dispersion_imag
 _atom_type_scat_source
 'C'  'C'   0.0033   0.0016
 'International Tables Vol C Tables 4.2.6.8 and 6.1.1.4'
 'H'  'H'   0.0000   0.0000
 'International Tables Vol C Tables 4.2.6.8 and 6.1.1.4'
 'Cl'  'Cl'   0.1484   0.1585
 'International Tables Vol C Tables 4.2.6.8 and 6.1.1.4'
 'F'  'F'   0.0171   0.0103
 'International Tables Vol C Tables 4.2.6.8 and 6.1.1.4'
 
_space_group_crystal_system       triclinic
_space_group_IT_number            2
_space_group_name_H-M_alt         'P -1'
_space_group_name_Hall            '-P 1'
 
_shelx_space_group_comment
;
The symmetry employed for this shelxl refinement is uniquely defined
by the following loop, which should always be used as a source of
symmetry information in preference to the above space-group names.
They are only intended as comments.
;
 
loop_
 _space_group_symop_operation_xyz
 'x, y, z'
 '-x, -y, -z'
 
_cell_length_a                    12.0571(9)
_cell_length_b                    12.7550(8)
_cell_length_c                    13.0372(9)
_cell_angle_alpha                 80.606(3)
_cell_angle_beta                  64.887(3)
_cell_angle_gamma                 68.978(3)
_cell_volume                      1694.5(2)
_cell_formula_units_Z             2
_cell_measurement_temperature     200(2)
_cell_measurement_reflns_used     999
_cell_measurement_theta_min       6
_cell_measurement_theta_max       18
 
_exptl_crystal_description        prism
_exptl_crystal_colour             colorless
_exptl_crystal_density_meas       'not measured'
_exptl_crystal_density_method     ?
_exptl_crystal_density_diffrn     1.805          
_exptl_crystal_F_000              904
_exptl_transmission_factor_min    ?
_exptl_transmission_factor_max    ?
_exptl_crystal_size_max           0.2
_exptl_crystal_size_mid           0.2
_exptl_crystal_size_min           0.2
_exptl_absorpt_coefficient_mu     0.623
_shelx_estimated_absorpt_T_min    ?
_shelx_estimated_absorpt_T_max    ?
_exptl_absorpt_correction_type   multi-scan
_exptl_absorpt_correction_T_min  0.6834
_exptl_absorpt_correction_T_max  0.7454
_exptl_absorpt_process_details
;
 SADABS 2016/2: Krause, L., Herbst-Irmer, R., Sheldrick G.M. & Stalke D.,
 J. Appl. Cryst. 48 (2015) 3-10
;
_exptl_absorpt_special_details    ?
_diffrn_ambient_temperature       200(2)
_diffrn_radiation_wavelength      0.71073
_diffrn_radiation_type            MoK\a
_diffrn_source                    'fine-focus sealed tube'
_diffrn_measurement_device_type   'Bruker D8 Venture PhotonII'
_diffrn_measurement_method        'phi & omega scan'
_diffrn_detector_area_resol_mean  ?
_diffrn_reflns_number             90058
_diffrn_reflns_av_unetI/netI      0.0572
_diffrn_reflns_av_R_equivalents   0.1114
_diffrn_reflns_limit_h_min        -15
_diffrn_reflns_limit_h_max        15
_diffrn_reflns_limit_k_min        -15
_diffrn_reflns_limit_k_max        15
_diffrn_reflns_limit_l_min        -16
_diffrn_reflns_limit_l_max        16
_diffrn_reflns_theta_min          1.972
_diffrn_reflns_theta_max          26.431
_diffrn_reflns_theta_full         25.242
_diffrn_measured_fraction_theta_max   0.997
_diffrn_measured_fraction_theta_full  0.999
_diffrn_reflns_Laue_measured_fraction_max    0.997
_diffrn_reflns_Laue_measured_fraction_full   0.999
_diffrn_reflns_point_group_measured_fraction_max   0.997
_diffrn_reflns_point_group_measured_fraction_full  0.999
_reflns_number_total              6944
_reflns_number_gt                 4924
_reflns_threshold_expression      'I > 2\s(I)'
_reflns_Friedel_coverage          0.000
_reflns_Friedel_fraction_max      .
_reflns_Friedel_fraction_full     .
 
_reflns_special_details
;
 Reflections were merged by SHELXL according to the crystal
 class for the calculation of statistics and refinement.
 
 _reflns_Friedel_fraction is defined as the number of unique
 Friedel pairs measured divided by the number that would be
 possible theoretically, ignoring centric projections and
 systematic absences.
;
 
_computing_data_collection        'APEX-3 (2015)'
_computing_cell_refinement        'APEX-3 (2015)'
_computing_data_reduction         'SAINT (2015)'
_computing_structure_solution     'SHELXT 2018/2 (Sheldrick, 2018)'
_computing_structure_refinement 'SHELXL-2018/3 (Sheldrick, 2018)'
_computing_molecular_graphics     'Mercury CSD 3.10.1'
_computing_publication_material   ?
_refine_special_details           ?
_refine_ls_structure_factor_coef  Fsqd
_refine_ls_matrix_type            full
_refine_ls_weighting_scheme       calc
_refine_ls_weighting_details
'w=1/[\s^2^(Fo^2^)+(0.1419P)^2^+4.0371P] where P=(Fo^2^+2Fc^2^)/3'
_atom_sites_solution_primary      ?
_atom_sites_solution_secondary    ?
_atom_sites_solution_hydrogens    geom
_refine_ls_hydrogen_treatment     constr
_refine_ls_extinction_method      none
_refine_ls_extinction_coef        .
_refine_ls_number_reflns          6944
_refine_ls_number_parameters      496
_refine_ls_number_restraints      0
_refine_ls_R_factor_all           0.1091
_refine_ls_R_factor_gt            0.0820
_refine_ls_wR_factor_ref          0.2600
_refine_ls_wR_factor_gt           0.2326
_refine_ls_goodness_of_fit_ref    1.031
_refine_ls_restrained_S_all       1.031
_refine_ls_shift/su_max           0.000
_refine_ls_shift/su_mean          0.000
 
loop_
 _atom_site_label
 _atom_site_type_symbol
 _atom_site_fract_x
 _atom_site_fract_y
 _atom_site_fract_z
 _atom_site_U_iso_or_equiv
 _atom_site_adp_type
 _atom_site_occupancy
 _atom_site_site_symmetry_order  
 _atom_site_calc_flag
 _atom_site_refinement_flags_posn
 _atom_site_refinement_flags_adp
 _atom_site_refinement_flags_occupancy
 _atom_site_disorder_assembly
 _atom_site_disorder_group
C1 C 0.1450(5) 0.2740(4) 1.0600(4) 0.0379(10) Uani 1 1 d . . . . .
H1 H 0.176712 0.293613 1.111438 0.045 Uiso 1 1 calc R U . . .
C2 C 0.2693(5) 0.2166(4) 0.9615(4) 0.0409(11) Uani 1 1 d . . . . .
C3 C 0.3830(5) 0.1680(4) 0.9791(5) 0.0478(12) Uani 1 1 d . . . . .
C4 C 0.4997(5) 0.1199(4) 0.8931(6) 0.0560(14) Uani 1 1 d . . . . .
C5 C 0.5075(6) 0.1192(5) 0.7858(5) 0.0623(16) Uani 1 1 d . . . . .
H5 H 0.588406 0.086652 0.725825 0.075 Uiso 1 1 calc R U . . .
C6 C 0.3985(6) 0.1655(5) 0.7659(5) 0.0568(14) Uani 1 1 d . . . . .
C7 C 0.2800(5) 0.2125(4) 0.8519(5) 0.0484(12) Uani 1 1 d . . . . .
C8 C 0.0644(5) 0.2003(4) 1.1345(4) 0.0409(10) Uani 1 1 d . . . . .
C9 C 0.0684(5) 0.0986(4) 1.1055(5) 0.0475(12) Uani 1 1 d . . . . .
C10 C -0.0084(6) 0.0391(4) 1.1806(6) 0.0584(15) Uani 1 1 d . . . . .
C11 C -0.0918(7) 0.0754(6) 1.2871(6) 0.0681(17) Uani 1 1 d . . . . .
H11 H -0.145249 0.033955 1.337901 0.082 Uiso 1 1 calc R U . . .
C12 C -0.0954(7) 0.1757(6) 1.3182(5) 0.0684(17) Uani 1 1 d . . . . .
C13 C -0.0179(6) 0.2349(4) 1.2442(5) 0.0509(13) Uani 1 1 d . . . . .
C14 C 0.0679(4) 0.3882(3) 1.0273(4) 0.0344(9) Uani 1 1 d . . . . .
C15 C 0.1100(4) 0.4791(4) 1.0185(4) 0.0341(9) Uani 1 1 d . . . . .
C16 C 0.0440(5) 0.5883(4) 0.9935(4) 0.0360(10) Uani 1 1 d . . . . .
C17 C 0.3855(5) 0.4363(4) 0.3683(4) 0.0430(11) Uani 1 1 d . . . . .
H17 H 0.331086 0.393219 0.425772 0.052 Uiso 1 1 calc R U . . .
C18 C 0.4814(5) 0.3530(4) 0.2736(5) 0.0444(11) Uani 1 1 d . . . . .
C19 C 0.5398(5) 0.2460(5) 0.3073(5) 0.0490(12) Uani 1 1 d . . . . .
C20 C 0.6155(6) 0.1589(5) 0.2305(6) 0.0594(15) Uani 1 1 d . . . . .
C21 C 0.6384(6) 0.1767(5) 0.1188(6) 0.0612(16) Uani 1 1 d . . . . .
H21 H 0.690590 0.117262 0.066193 0.073 Uiso 1 1 calc R U . . .
C22 C 0.5845(6) 0.2821(5) 0.0840(5) 0.0542(13) Uani 1 1 d . . . . .
C23 C 0.5076(5) 0.3685(4) 0.1588(4) 0.0450(11) Uani 1 1 d . . . . .
C24 C 0.2893(5) 0.5362(4) 0.3354(4) 0.0441(11) Uani 1 1 d . . . . .
C25 C 0.1933(5) 0.5133(4) 0.3199(4) 0.0464(12) Uani 1 1 d . . . . .
C26 C 0.0999(5) 0.5926(5) 0.2936(5) 0.0533(13) Uani 1 1 d . . . . .
C27 C 0.0933(5) 0.7041(5) 0.2817(5) 0.0553(14) Uani 1 1 d . . . . .
H27 H 0.027948 0.760248 0.262237 0.066 Uiso 1 1 calc R U . . .
C28 C 0.1832(6) 0.7302(4) 0.2988(5) 0.0548(14) Uani 1 1 d . . . . .
C29 C 0.2807(5) 0.6481(5) 0.3240(5) 0.0500(12) Uani 1 1 d . . . . .
C30 C 0.4493(5) 0.4716(4) 0.4319(4) 0.0414(11) Uani 1 1 d . . . . .
C31 C 0.5618(5) 0.4969(4) 0.3849(4) 0.0451(12) Uani 1 1 d . . . . .
C32 C 0.6134(4) 0.5250(4) 0.4501(4) 0.0418(11) Uani 1 1 d . . . . .
C33 C 0.1742(15) 0.1714(9) 0.4158(12) 0.136(5) Uani 1 1 d . . . . .
H33A H 0.091148 0.233920 0.437870 0.164 Uiso 1 1 calc R U . . .
H33B H 0.230657 0.187046 0.337879 0.164 Uiso 1 1 calc R U . . .
Cl1 Cl 0.10211(13) 0.69412(10) 0.99263(11) 0.0463(3) Uani 1 1 d . . . . .
Cl2 Cl 0.24911(11) 0.45767(10) 1.03915(10) 0.0414(3) Uani 1 1 d . . . . .
Cl3 Cl 0.75592(14) 0.55537(14) 0.37929(13) 0.0602(4) Uani 1 1 d . . . . .
Cl4 Cl 0.63720(18) 0.50238(16) 0.23803(12) 0.0709(5) Uani 1 1 d . . . . .
Cl5 Cl 0.2474(4) 0.1671(3) 0.5071(3) 0.1384(12) Uani 1 1 d . . . . .
Cl6 Cl 0.1457(3) 0.0503(2) 0.4164(3) 0.1092(8) Uani 1 1 d . . . . .
F1 F -0.0223(4) 0.3296(3) 1.2796(3) 0.0672(10) Uani 1 1 d . . . . .
F2 F -0.1750(5) 0.2157(4) 1.4232(4) 0.1021(16) Uani 1 1 d . . . . .
F3 F -0.0006(5) -0.0572(3) 1.1453(4) 0.0803(12) Uani 1 1 d . . . . .
F4 F 0.1446(4) 0.0593(3) 0.9991(3) 0.0599(9) Uani 1 1 d . . . . .
F5 F 0.3788(3) 0.1682(3) 1.0845(3) 0.0588(8) Uani 1 1 d . . . . .
F6 F 0.6056(3) 0.0735(3) 0.9160(4) 0.0767(11) Uani 1 1 d . . . . .
F7 F 0.4020(4) 0.1650(4) 0.6604(3) 0.0792(11) Uani 1 1 d . . . . .
F8 F 0.1745(3) 0.2554(3) 0.8279(3) 0.0594(8) Uani 1 1 d . . . . .
F9 F 0.5194(4) 0.2239(3) 0.4170(3) 0.0660(9) Uani 1 1 d . . . . .
F10 F 0.6651(4) 0.0571(3) 0.2704(4) 0.0833(12) Uani 1 1 d . . . . .
F11 F 0.6044(4) 0.3041(4) -0.0261(3) 0.0812(12) Uani 1 1 d . . . . .
F12 F 0.4580(3) 0.4699(3) 0.1190(3) 0.0579(8) Uani 1 1 d . . . . .
F13 F 0.3668(4) 0.6827(3) 0.3372(4) 0.0756(11) Uani 1 1 d . . . . .
F14 F 0.1825(5) 0.8369(3) 0.2880(4) 0.0851(13) Uani 1 1 d . . . . .
F15 F 0.0121(3) 0.5639(3) 0.2758(4) 0.0741(11) Uani 1 1 d . . . . .
F16 F 0.1949(4) 0.4051(3) 0.3285(3) 0.0671(10) Uani 1 1 d . . . . .
 
loop_
 _atom_site_aniso_label
 _atom_site_aniso_U_11
 _atom_site_aniso_U_22
 _atom_site_aniso_U_33
 _atom_site_aniso_U_23
 _atom_site_aniso_U_13
 _atom_site_aniso_U_12
C1 0.049(3) 0.028(2) 0.040(2) 0.0044(18) -0.024(2) -0.0122(19)
C2 0.047(3) 0.026(2) 0.045(3) 0.0036(19) -0.018(2) -0.0094(19)
C3 0.052(3) 0.035(2) 0.056(3) 0.000(2) -0.024(2) -0.009(2)
C4 0.048(3) 0.036(3) 0.081(4) 0.000(3) -0.027(3) -0.009(2)
C5 0.056(3) 0.045(3) 0.062(4) -0.007(3) -0.007(3) -0.008(3)
C6 0.069(4) 0.047(3) 0.040(3) 0.001(2) -0.012(3) -0.015(3)
C7 0.058(3) 0.035(2) 0.052(3) 0.003(2) -0.027(3) -0.010(2)
C8 0.047(3) 0.030(2) 0.045(3) 0.0055(19) -0.022(2) -0.011(2)
C9 0.061(3) 0.032(2) 0.055(3) 0.005(2) -0.031(3) -0.014(2)
C10 0.078(4) 0.032(3) 0.083(4) 0.019(3) -0.050(4) -0.023(3)
C11 0.080(4) 0.062(4) 0.070(4) 0.027(3) -0.034(4) -0.040(3)
C12 0.067(4) 0.069(4) 0.052(3) 0.014(3) -0.014(3) -0.021(3)
C13 0.062(3) 0.035(3) 0.052(3) 0.005(2) -0.024(3) -0.013(2)
C14 0.044(2) 0.024(2) 0.037(2) 0.0028(17) -0.0195(19) -0.0105(18)
C15 0.038(2) 0.034(2) 0.035(2) -0.0015(18) -0.0190(19) -0.0107(18)
C16 0.048(3) 0.029(2) 0.036(2) 0.0017(18) -0.019(2) -0.0165(19)
C17 0.049(3) 0.044(3) 0.044(3) 0.000(2) -0.020(2) -0.021(2)
C18 0.054(3) 0.035(2) 0.055(3) -0.006(2) -0.032(2) -0.013(2)
C19 0.057(3) 0.043(3) 0.055(3) 0.003(2) -0.032(3) -0.016(2)
C20 0.060(3) 0.033(3) 0.096(5) -0.008(3) -0.045(3) -0.008(2)
C21 0.063(4) 0.047(3) 0.074(4) -0.026(3) -0.032(3) -0.003(3)
C22 0.062(3) 0.054(3) 0.049(3) -0.010(2) -0.024(3) -0.015(3)
C23 0.055(3) 0.038(3) 0.053(3) -0.001(2) -0.031(2) -0.015(2)
C24 0.052(3) 0.037(2) 0.047(3) -0.005(2) -0.023(2) -0.013(2)
C25 0.059(3) 0.037(3) 0.051(3) -0.001(2) -0.024(2) -0.021(2)
C26 0.045(3) 0.056(3) 0.063(3) -0.007(3) -0.021(3) -0.019(2)
C27 0.049(3) 0.045(3) 0.065(3) -0.004(3) -0.026(3) -0.003(2)
C28 0.072(4) 0.035(3) 0.062(3) 0.001(2) -0.034(3) -0.015(3)
C29 0.057(3) 0.047(3) 0.058(3) -0.005(2) -0.030(3) -0.020(2)
C30 0.047(3) 0.032(2) 0.051(3) -0.005(2) -0.027(2) -0.008(2)
C31 0.052(3) 0.043(3) 0.031(2) -0.002(2) -0.010(2) -0.013(2)
C32 0.033(2) 0.036(2) 0.052(3) -0.002(2) -0.009(2) -0.0149(19)
C33 0.213(13) 0.088(7) 0.174(11) 0.034(7) -0.136(11) -0.065(8)
Cl1 0.0591(7) 0.0313(6) 0.0652(8) 0.0062(5) -0.0370(6) -0.0211(5)
Cl2 0.0462(6) 0.0377(6) 0.0510(7) 0.0030(5) -0.0292(5) -0.0149(5)
Cl3 0.0509(8) 0.0730(10) 0.0583(8) -0.0132(7) -0.0078(6) -0.0333(7)
Cl4 0.0889(11) 0.0971(12) 0.0385(7) -0.0066(7) -0.0084(7) -0.0614(10)
Cl5 0.164(3) 0.157(3) 0.160(3) 0.027(2) -0.098(2) -0.096(2)
Cl6 0.1222(19) 0.0874(15) 0.144(2) 0.0085(14) -0.0718(17) -0.0448(14)
F1 0.093(3) 0.0458(18) 0.0525(19) -0.0091(15) -0.0179(18) -0.0207(18)
F2 0.112(4) 0.107(4) 0.056(2) 0.000(2) 0.002(2) -0.044(3)
F3 0.121(3) 0.0447(19) 0.111(3) 0.0227(19) -0.070(3) -0.048(2)
F4 0.082(2) 0.0350(15) 0.064(2) -0.0102(14) -0.0286(18) -0.0173(15)
F5 0.0593(19) 0.0524(18) 0.073(2) -0.0048(16) -0.0421(17) -0.0061(15)
F6 0.0504(19) 0.060(2) 0.113(3) -0.010(2) -0.037(2) -0.0020(16)
F7 0.089(3) 0.081(3) 0.0446(19) -0.0058(17) -0.0170(18) -0.012(2)
F8 0.068(2) 0.061(2) 0.0493(17) -0.0015(15) -0.0317(16) -0.0099(16)
F9 0.079(2) 0.059(2) 0.063(2) 0.0054(16) -0.0421(18) -0.0122(17)
F10 0.100(3) 0.0347(18) 0.129(4) 0.004(2) -0.072(3) -0.0067(18)
F11 0.099(3) 0.076(3) 0.052(2) -0.0199(18) -0.024(2) -0.010(2)
F12 0.079(2) 0.0449(17) 0.0560(18) 0.0036(14) -0.0382(17) -0.0149(16)
F13 0.094(3) 0.0488(19) 0.121(3) 0.005(2) -0.072(3) -0.0314(19)
F14 0.117(3) 0.0334(17) 0.132(4) 0.010(2) -0.078(3) -0.0244(19)
F15 0.055(2) 0.077(3) 0.103(3) -0.003(2) -0.037(2) -0.0281(18)
F16 0.080(2) 0.0462(18) 0.097(3) 0.0046(17) -0.052(2) -0.0264(17)
 
_geom_special_details
;
 All esds (except the esd in the dihedral angle between two l.s. planes)
 are estimated using the full covariance matrix.  The cell esds are taken
 into account individually in the estimation of esds in distances, angles
 and torsion angles; correlations between esds in cell parameters are only
 used when they are defined by crystal symmetry.  An approximate (isotropic)
 treatment of cell esds is used for estimating esds involving l.s. planes.
;
 
loop_
 _geom_bond_atom_site_label_1
 _geom_bond_atom_site_label_2
 _geom_bond_distance
 _geom_bond_site_symmetry_2
 _geom_bond_publ_flag
C1 C2 1.522(7) . ?
C1 C14 1.526(6) . ?
C1 C8 1.525(7) . ?
C1 H1 1.0000 . ?
C2 C3 1.388(7) . ?
C2 C7 1.388(7) . ?
C3 F5 1.354(6) . ?
C3 C4 1.371(8) . ?
C4 F6 1.340(7) . ?
C4 C5 1.363(9) . ?
C5 C6 1.351(9) . ?
C5 H5 0.9500 . ?
C6 F7 1.359(7) . ?
C6 C7 1.379(8) . ?
C7 F8 1.340(6) . ?
C8 C13 1.382(7) . ?
C8 C9 1.390(7) . ?
C9 F4 1.354(6) . ?
C9 C10 1.373(8) . ?
C10 F3 1.339(7) . ?
C10 C11 1.358(10) . ?
C11 C12 1.384(10) . ?
C11 H11 0.9500 . ?
C12 F2 1.348(8) . ?
C12 C13 1.370(9) . ?
C13 F1 1.339(6) . ?
C14 C15 1.395(6) . ?
C14 C16 1.406(6) 2_567 ?
C15 C16 1.398(6) . ?
C15 Cl2 1.729(4) . ?
C16 Cl1 1.727(4) . ?
C17 C18 1.524(7) . ?
C17 C24 1.528(7) . ?
C17 C30 1.548(7) . ?
C17 H17 1.0000 . ?
C18 C19 1.389(7) . ?
C18 C23 1.388(7) . ?
C19 F9 1.344(6) . ?
C19 C20 1.389(8) . ?
C20 F10 1.341(7) . ?
C20 C21 1.359(9) . ?
C21 C22 1.363(9) . ?
C21 H21 0.9500 . ?
C22 F11 1.350(7) . ?
C22 C23 1.369(8) . ?
C23 F12 1.338(6) . ?
C24 C29 1.381(7) . ?
C24 C25 1.388(7) . ?
C25 C26 1.344(8) . ?
C25 F16 1.360(6) . ?
C26 F15 1.350(6) . ?
C26 C27 1.382(8) . ?
C27 C28 1.350(8) . ?
C27 H27 0.9500 . ?
C28 F14 1.343(6) . ?
C28 C29 1.386(8) . ?
C29 F13 1.344(6) . ?
C30 C31 1.366(7) . ?
C30 C32 1.397(7) 2_666 ?
C31 C32 1.395(7) . ?
C31 Cl4 1.738(5) . ?
C32 Cl3 1.723(5) . ?
C33 Cl6 1.697(11) . ?
C33 Cl5 1.741(11) . ?
C33 H33A 0.9900 . ?
C33 H33B 0.9900 . ?
 
loop_
 _geom_angle_atom_site_label_1
 _geom_angle_atom_site_label_2
 _geom_angle_atom_site_label_3
 _geom_angle
 _geom_angle_site_symmetry_1
 _geom_angle_site_symmetry_3
 _geom_angle_publ_flag
C2 C1 C14 112.9(4) . . ?
C2 C1 C8 116.5(4) . . ?
C14 C1 C8 115.0(4) . . ?
C2 C1 H1 103.3 . . ?
C14 C1 H1 103.3 . . ?
C8 C1 H1 103.3 . . ?
C3 C2 C7 116.2(5) . . ?
C3 C2 C1 119.0(4) . . ?
C7 C2 C1 124.8(5) . . ?
F5 C3 C4 118.8(5) . . ?
F5 C3 C2 119.0(5) . . ?
C4 C3 C2 122.2(5) . . ?
F6 C4 C5 120.5(6) . . ?
F6 C4 C3 119.2(6) . . ?
C5 C4 C3 120.3(5) . . ?
C6 C5 C4 119.0(5) . . ?
C6 C5 H5 120.5 . . ?
C4 C5 H5 120.5 . . ?
C5 C6 F7 120.8(5) . . ?
C5 C6 C7 121.4(5) . . ?
F7 C6 C7 117.8(6) . . ?
F8 C7 C6 119.0(5) . . ?
F8 C7 C2 120.1(5) . . ?
C6 C7 C2 120.9(5) . . ?
C13 C8 C9 115.7(5) . . ?
C13 C8 C1 117.5(4) . . ?
C9 C8 C1 126.8(5) . . ?
F4 C9 C10 118.7(5) . . ?
F4 C9 C8 119.7(5) . . ?
C10 C9 C8 121.5(5) . . ?
F3 C10 C11 119.9(6) . . ?
F3 C10 C9 117.8(6) . . ?
C11 C10 C9 122.3(6) . . ?
C10 C11 C12 117.0(6) . . ?
C10 C11 H11 121.5 . . ?
C12 C11 H11 121.5 . . ?
F2 C12 C13 119.1(7) . . ?
F2 C12 C11 119.9(6) . . ?
C13 C12 C11 121.0(6) . . ?
F1 C13 C12 118.7(5) . . ?
F1 C13 C8 118.9(5) . . ?
C12 C13 C8 122.5(5) . . ?
C15 C14 C16 116.1(4) . 2_567 ?
C15 C14 C1 117.7(4) . . ?
C16 C14 C1 126.2(4) 2_567 . ?
C14 C15 C16 122.6(4) . . ?
C14 C15 Cl2 119.4(3) . . ?
C16 C15 Cl2 118.0(3) . . ?
C15 C16 C14 121.3(4) . 2_567 ?
C15 C16 Cl1 117.7(3) . . ?
C14 C16 Cl1 121.0(3) 2_567 . ?
C18 C17 C24 114.9(4) . . ?
C18 C17 C30 113.7(4) . . ?
C24 C17 C30 112.8(4) . . ?
C18 C17 H17 104.7 . . ?
C24 C17 H17 104.7 . . ?
C30 C17 H17 104.7 . . ?
C19 C18 C23 116.1(5) . . ?
C19 C18 C17 116.2(5) . . ?
C23 C18 C17 127.4(5) . . ?
F9 C19 C18 119.9(5) . . ?
F9 C19 C20 118.6(5) . . ?
C18 C19 C20 121.5(5) . . ?
F10 C20 C21 121.4(5) . . ?
F10 C20 C19 117.8(6) . . ?
C21 C20 C19 120.8(5) . . ?
C20 C21 C22 118.4(5) . . ?
C20 C21 H21 120.8 . . ?
C22 C21 H21 120.8 . . ?
F11 C22 C21 120.6(5) . . ?
F11 C22 C23 117.7(5) . . ?
C21 C22 C23 121.6(5) . . ?
F12 C23 C22 118.6(5) . . ?
F12 C23 C18 119.9(4) . . ?
C22 C23 C18 121.6(5) . . ?
C29 C24 C25 114.9(5) . . ?
C29 C24 C17 128.8(5) . . ?
C25 C24 C17 116.2(4) . . ?
C26 C25 F16 117.8(5) . . ?
C26 C25 C24 123.3(5) . . ?
F16 C25 C24 118.9(5) . . ?
C25 C26 F15 120.2(5) . . ?
C25 C26 C27 121.1(5) . . ?
F15 C26 C27 118.7(5) . . ?
C28 C27 C26 117.4(5) . . ?
C28 C27 H27 121.3 . . ?
C26 C27 H27 121.3 . . ?
F14 C28 C27 120.4(5) . . ?
F14 C28 C29 118.1(5) . . ?
C27 C28 C29 121.5(5) . . ?
F13 C29 C24 121.5(5) . . ?
F13 C29 C28 116.7(5) . . ?
C24 C29 C28 121.8(5) . . ?
C31 C30 C32 116.8(4) . 2_666 ?
C31 C30 C17 126.8(5) . . ?
C32 C30 C17 116.4(4) 2_666 . ?
C30 C31 C32 122.4(4) . . ?
C30 C31 Cl4 118.2(4) . . ?
C32 C31 Cl4 119.2(4) . . ?
C31 C32 C30 120.7(4) . 2_666 ?
C31 C32 Cl3 117.4(4) . . ?
C30 C32 Cl3 121.9(4) 2_666 . ?
Cl6 C33 Cl5 113.2(6) . . ?
Cl6 C33 H33A 108.9 . . ?
Cl5 C33 H33A 108.9 . . ?
Cl6 C33 H33B 108.9 . . ?
Cl5 C33 H33B 108.9 . . ?
H33A C33 H33B 107.8 . . ?
 
loop_
 _geom_torsion_atom_site_label_1
 _geom_torsion_atom_site_label_2
 _geom_torsion_atom_site_label_3
 _geom_torsion_atom_site_label_4
 _geom_torsion
 _geom_torsion_site_symmetry_1
 _geom_torsion_site_symmetry_2
 _geom_torsion_site_symmetry_3
 _geom_torsion_site_symmetry_4
 _geom_torsion_publ_flag
C14 C1 C2 C3 134.3(5) . . . . ?
C8 C1 C2 C3 -89.2(6) . . . . ?
C14 C1 C2 C7 -42.9(7) . . . . ?
C8 C1 C2 C7 93.5(6) . . . . ?
C7 C2 C3 F5 -179.2(4) . . . . ?
C1 C2 C3 F5 3.2(7) . . . . ?
C7 C2 C3 C4 0.9(8) . . . . ?
C1 C2 C3 C4 -176.6(5) . . . . ?
F5 C3 C4 F6 0.8(8) . . . . ?
C2 C3 C4 F6 -179.4(5) . . . . ?
F5 C3 C4 C5 -179.4(5) . . . . ?
C2 C3 C4 C5 0.4(9) . . . . ?
F6 C4 C5 C6 179.1(5) . . . . ?
C3 C4 C5 C6 -0.7(9) . . . . ?
C4 C5 C6 F7 -179.0(5) . . . . ?
C4 C5 C6 C7 -0.5(9) . . . . ?
C5 C6 C7 F8 -178.8(5) . . . . ?
F7 C6 C7 F8 -0.2(8) . . . . ?
C5 C6 C7 C2 1.8(9) . . . . ?
F7 C6 C7 C2 -179.5(5) . . . . ?
C3 C2 C7 F8 178.7(4) . . . . ?
C1 C2 C7 F8 -4.0(8) . . . . ?
C3 C2 C7 C6 -2.0(8) . . . . ?
C1 C2 C7 C6 175.4(5) . . . . ?
C2 C1 C8 C13 156.2(5) . . . . ?
C14 C1 C8 C13 -68.3(6) . . . . ?
C2 C1 C8 C9 -21.1(7) . . . . ?
C14 C1 C8 C9 114.5(5) . . . . ?
C13 C8 C9 F4 178.7(5) . . . . ?
C1 C8 C9 F4 -4.0(8) . . . . ?
C13 C8 C9 C10 2.1(8) . . . . ?
C1 C8 C9 C10 179.4(5) . . . . ?
F4 C9 C10 F3 2.1(8) . . . . ?
C8 C9 C10 F3 178.7(5) . . . . ?
F4 C9 C10 C11 -176.9(5) . . . . ?
C8 C9 C10 C11 -0.3(9) . . . . ?
F3 C10 C11 C12 -179.8(6) . . . . ?
C9 C10 C11 C12 -0.9(10) . . . . ?
C10 C11 C12 F2 -179.2(6) . . . . ?
C10 C11 C12 C13 0.1(10) . . . . ?
F2 C12 C13 F1 1.3(9) . . . . ?
C11 C12 C13 F1 -178.0(6) . . . . ?
F2 C12 C13 C8 -178.8(6) . . . . ?
C11 C12 C13 C8 1.9(10) . . . . ?
C9 C8 C13 F1 177.0(5) . . . . ?
C1 C8 C13 F1 -0.5(7) . . . . ?
C9 C8 C13 C12 -2.9(8) . . . . ?
C1 C8 C13 C12 179.5(5) . . . . ?
C2 C1 C14 C15 -78.1(5) . . . . ?
C8 C1 C14 C15 144.7(4) . . . . ?
C2 C1 C14 C16 102.8(5) . . . 2_567 ?
C8 C1 C14 C16 -34.3(6) . . . 2_567 ?
C16 C14 C15 C16 1.7(7) 2_567 . . . ?
C1 C14 C15 C16 -177.5(4) . . . . ?
C16 C14 C15 Cl2 -178.4(3) 2_567 . . . ?
C1 C14 C15 Cl2 2.5(6) . . . . ?
C14 C15 C16 C14 -1.8(8) . . . 2_567 ?
Cl2 C15 C16 C14 178.3(3) . . . 2_567 ?
C14 C15 C16 Cl1 176.6(4) . . . . ?
Cl2 C15 C16 Cl1 -3.3(5) . . . . ?
C24 C17 C18 C19 -159.5(5) . . . . ?
C30 C17 C18 C19 68.5(6) . . . . ?
C24 C17 C18 C23 13.7(7) . . . . ?
C30 C17 C18 C23 -118.3(6) . . . . ?
C23 C18 C19 F9 -179.9(5) . . . . ?
C17 C18 C19 F9 -5.9(7) . . . . ?
C23 C18 C19 C20 -2.6(8) . . . . ?
C17 C18 C19 C20 171.4(5) . . . . ?
F9 C19 C20 F10 -0.6(8) . . . . ?
C18 C19 C20 F10 -177.9(5) . . . . ?
F9 C19 C20 C21 179.6(5) . . . . ?
C18 C19 C20 C21 2.2(9) . . . . ?
F10 C20 C21 C22 179.7(6) . . . . ?
C19 C20 C21 C22 -0.4(9) . . . . ?
C20 C21 C22 F11 179.9(6) . . . . ?
C20 C21 C22 C23 -0.9(10) . . . . ?
F11 C22 C23 F12 -0.9(8) . . . . ?
C21 C22 C23 F12 179.8(5) . . . . ?
F11 C22 C23 C18 179.6(5) . . . . ?
C21 C22 C23 C18 0.4(9) . . . . ?
C19 C18 C23 F12 -178.1(5) . . . . ?
C17 C18 C23 F12 8.7(8) . . . . ?
C19 C18 C23 C22 1.3(8) . . . . ?
C17 C18 C23 C22 -171.9(5) . . . . ?
C18 C17 C24 C29 -111.5(6) . . . . ?
C30 C17 C24 C29 21.0(8) . . . . ?
C18 C17 C24 C25 71.9(6) . . . . ?
C30 C17 C24 C25 -155.6(5) . . . . ?
C29 C24 C25 C26 1.3(8) . . . . ?
C17 C24 C25 C26 178.3(5) . . . . ?
C29 C24 C25 F16 179.4(5) . . . . ?
C17 C24 C25 F16 -3.5(7) . . . . ?
F16 C25 C26 F15 -0.5(8) . . . . ?
C24 C25 C26 F15 177.7(5) . . . . ?
F16 C25 C26 C27 -179.0(5) . . . . ?
C24 C25 C26 C27 -0.9(9) . . . . ?
C25 C26 C27 C28 -0.7(9) . . . . ?
F15 C26 C27 C28 -179.3(5) . . . . ?
C26 C27 C28 F14 179.7(6) . . . . ?
C26 C27 C28 C29 1.8(9) . . . . ?
C25 C24 C29 F13 179.8(5) . . . . ?
C17 C24 C29 F13 3.2(9) . . . . ?
C25 C24 C29 C28 -0.2(8) . . . . ?
C17 C24 C29 C28 -176.8(5) . . . . ?
F14 C28 C29 F13 0.7(8) . . . . ?
C27 C28 C29 F13 178.7(6) . . . . ?
F14 C28 C29 C24 -179.3(5) . . . . ?
C27 C28 C29 C24 -1.4(9) . . . . ?
C18 C17 C30 C31 42.2(7) . . . . ?
C24 C17 C30 C31 -90.9(6) . . . . ?
C18 C17 C30 C32 -136.0(5) . . . 2_666 ?
C24 C17 C30 C32 90.9(5) . . . 2_666 ?
C32 C30 C31 C32 0.0(8) 2_666 . . . ?
C17 C30 C31 C32 -178.2(5) . . . . ?
C32 C30 C31 Cl4 -175.9(4) 2_666 . . . ?
C17 C30 C31 Cl4 5.8(7) . . . . ?
C30 C31 C32 C30 0.0(8) . . . 2_666 ?
Cl4 C31 C32 C30 175.9(4) . . . 2_666 ?
C30 C31 C32 Cl3 -179.8(4) . . . . ?
Cl4 C31 C32 Cl3 -3.9(6) . . . . ?
 
_refine_diff_density_max    2.465
_refine_diff_density_min   -1.018
_refine_diff_density_rms    0.112

_shelx_res_file
;
TITL BiffisMB016_0m_a.res in P-1
    shelx.res
    created by SHELXL-2018/3 at 14:34:18 on 05-Nov-2024
CELL  0.71073  12.0571  12.7550  13.0372   80.606   64.887   68.978
ZERR     2.00   0.0009   0.0008   0.0009    0.003    0.003    0.003
LATT   1
SFAC  C    H    CL   F
UNIT  66 16 12 32
MERG   2
MORE -1
FMAP   2
PLAN    5
ACTA
BOND
BOND   $H
CONF
LIST   6
L.S.  10
TEMP   -73.15
WGHT    0.141900    4.037100
FVAR       0.47604
C1    1    0.144995    0.274016    1.059974    11.00000    0.04944    0.02832 =
         0.04013    0.00441   -0.02367   -0.01220
AFIX  13
H1    2    0.176712    0.293613    1.111438    11.00000   -1.20000
AFIX   0
C2    1    0.269301    0.216622    0.961514    11.00000    0.04747    0.02638 =
         0.04465    0.00360   -0.01793   -0.00942
C3    1    0.382988    0.168008    0.979064    11.00000    0.05183    0.03458 =
         0.05582    0.00044   -0.02444   -0.00925
C4    1    0.499675    0.119929    0.893103    11.00000    0.04850    0.03576 =
         0.08087    0.00031   -0.02740   -0.00879
C5    1    0.507523    0.119195    0.785756    11.00000    0.05570    0.04520 =
         0.06221   -0.00684   -0.00661   -0.00785
AFIX  43
H5    2    0.588406    0.086652    0.725825    11.00000   -1.20000
AFIX   0
C6    1    0.398486    0.165469    0.765938    11.00000    0.06889    0.04695 =
         0.04013    0.00140   -0.01243   -0.01475
C7    1    0.279971    0.212458    0.851867    11.00000    0.05840    0.03486 =
         0.05172    0.00326   -0.02683   -0.01041
C8    1    0.064446    0.200341    1.134548    11.00000    0.04749    0.03023 =
         0.04492    0.00548   -0.02209   -0.01056
C9    1    0.068441    0.098567    1.105492    11.00000    0.06112    0.03208 =
         0.05479    0.00469   -0.03098   -0.01368
C10   1   -0.008352    0.039066    1.180590    11.00000    0.07765    0.03203 =
         0.08261    0.01854   -0.04973   -0.02343
C11   1   -0.091769    0.075440    1.287077    11.00000    0.07986    0.06239 =
         0.07036    0.02708   -0.03388   -0.03956
AFIX  43
H11   2   -0.145249    0.033955    1.337901    11.00000   -1.20000
AFIX   0
C12   1   -0.095368    0.175663    1.318230    11.00000    0.06723    0.06922 =
         0.05206    0.01363   -0.01425   -0.02116
C13   1   -0.017932    0.234856    1.244201    11.00000    0.06187    0.03544 =
         0.05219    0.00477   -0.02388   -0.01305
C14   1    0.067864    0.388224    1.027343    11.00000    0.04366    0.02446 =
         0.03703    0.00277   -0.01955   -0.01045
C15   1    0.110032    0.479119    1.018500    11.00000    0.03788    0.03376 =
         0.03534   -0.00151   -0.01903   -0.01074
C16   1    0.043971    0.588253    0.993506    11.00000    0.04763    0.02944 =
         0.03647    0.00174   -0.01919   -0.01652
C17   1    0.385470    0.436260    0.368272    11.00000    0.04862    0.04370 =
         0.04352    0.00013   -0.02008   -0.02086
AFIX  13
H17   2    0.331086    0.393219    0.425772    11.00000   -1.20000
AFIX   0
C18   1    0.481399    0.353025    0.273634    11.00000    0.05430    0.03534 =
         0.05532   -0.00557   -0.03165   -0.01329
C19   1    0.539828    0.246024    0.307277    11.00000    0.05724    0.04301 =
         0.05543    0.00346   -0.03185   -0.01596
C20   1    0.615506    0.158894    0.230507    11.00000    0.06033    0.03300 =
         0.09574   -0.00774   -0.04461   -0.00775
C21   1    0.638362    0.176733    0.118774    11.00000    0.06333    0.04679 =
         0.07437   -0.02596   -0.03155   -0.00279
AFIX  43
H21   2    0.690590    0.117262    0.066193    11.00000   -1.20000
AFIX   0
C22   1    0.584498    0.282076    0.083985    11.00000    0.06223    0.05408 =
         0.04899   -0.01032   -0.02425   -0.01504
C23   1    0.507605    0.368451    0.158780    11.00000    0.05495    0.03794 =
         0.05307   -0.00097   -0.03090   -0.01548
C24   1    0.289331    0.536185    0.335389    11.00000    0.05197    0.03706 =
         0.04724   -0.00505   -0.02323   -0.01265
C25   1    0.193321    0.513280    0.319869    11.00000    0.05854    0.03666 =
         0.05138   -0.00062   -0.02412   -0.02098
C26   1    0.099902    0.592636    0.293558    11.00000    0.04536    0.05600 =
         0.06280   -0.00704   -0.02078   -0.01946
C27   1    0.093251    0.704111    0.281674    11.00000    0.04927    0.04549 =
         0.06502   -0.00409   -0.02618   -0.00290
AFIX  43
H27   2    0.027948    0.760248    0.262237    11.00000   -1.20000
AFIX   0
C28   1    0.183150    0.730161    0.298754    11.00000    0.07190    0.03515 =
         0.06230    0.00120   -0.03386   -0.01488
C29   1    0.280726    0.648077    0.324039    11.00000    0.05706    0.04711 =
         0.05799   -0.00470   -0.03013   -0.01974
C30   1    0.449278    0.471568    0.431909    11.00000    0.04667    0.03237 =
         0.05139   -0.00536   -0.02708   -0.00822
C31   1    0.561820    0.496874    0.384880    11.00000    0.05212    0.04277 =
         0.03127   -0.00157   -0.00984   -0.01278
C32   1    0.613397    0.525006    0.450096    11.00000    0.03261    0.03629 =
         0.05196   -0.00206   -0.00915   -0.01492
C33   1    0.174250    0.171358    0.415838    11.00000    0.21321    0.08779 =
         0.17402    0.03386   -0.13614   -0.06499
AFIX  23
H33A  2    0.091148    0.233920    0.437870    11.00000   -1.20000
H33B  2    0.230657    0.187046    0.337879    11.00000   -1.20000
AFIX   0
CL1   3    0.102108    0.694125    0.992630    11.00000    0.05908    0.03131 =
         0.06515    0.00624   -0.03701   -0.02108
CL2   3    0.249112    0.457666    1.039148    11.00000    0.04620    0.03770 =
         0.05099    0.00303   -0.02922   -0.01486
CL3   3    0.755925    0.555373    0.379295    11.00000    0.05086    0.07300 =
         0.05830   -0.01320   -0.00785   -0.03326
CL4   3    0.637204    0.502379    0.238032    11.00000    0.08892    0.09712 =
         0.03848   -0.00665   -0.00840   -0.06140
CL5   3    0.247384    0.167072    0.507083    11.00000    0.16409    0.15724 =
         0.15958    0.02742   -0.09836   -0.09650
CL6   3    0.145695    0.050290    0.416421    11.00000    0.12220    0.08743 =
         0.14446    0.00851   -0.07176   -0.04479
F1    4   -0.022273    0.329583    1.279594    11.00000    0.09287    0.04575 =
         0.05250   -0.00910   -0.01787   -0.02068
F2    4   -0.174984    0.215706    1.423239    11.00000    0.11170    0.10689 =
         0.05642   -0.00014    0.00222   -0.04440
F3    4   -0.000575   -0.057218    1.145284    11.00000    0.12070    0.04467 =
         0.11113    0.02273   -0.06960   -0.04801
F4    4    0.144627    0.059315    0.999123    11.00000    0.08191    0.03503 =
         0.06445   -0.01019   -0.02856   -0.01728
F5    4    0.378784    0.168157    1.084492    11.00000    0.05929    0.05240 =
         0.07279   -0.00481   -0.04206   -0.00607
F6    4    0.605628    0.073454    0.916048    11.00000    0.05035    0.06018 =
         0.11312   -0.00960   -0.03660   -0.00199
F7    4    0.401955    0.164961    0.660448    11.00000    0.08948    0.08131 =
         0.04458   -0.00578   -0.01697   -0.01244
F8    4    0.174511    0.255448    0.827872    11.00000    0.06760    0.06100 =
         0.04934   -0.00147   -0.03175   -0.00993
F9    4    0.519369    0.223915    0.417037    11.00000    0.07939    0.05902 =
         0.06308    0.00537   -0.04207   -0.01218
F10   4    0.665127    0.057136    0.270369    11.00000    0.10000    0.03467 =
         0.12857    0.00388   -0.07178   -0.00668
F11   4    0.604405    0.304129   -0.026129    11.00000    0.09949    0.07606 =
         0.05202   -0.01994   -0.02386   -0.01004
F12   4    0.458015    0.469897    0.118968    11.00000    0.07909    0.04493 =
         0.05599    0.00355   -0.03823   -0.01488
F13   4    0.366810    0.682698    0.337171    11.00000    0.09354    0.04882 =
         0.12129    0.00535   -0.07177   -0.03141
F14   4    0.182473    0.836917    0.288034    11.00000    0.11742    0.03336 =
         0.13156    0.01033   -0.07821   -0.02438
F15   4    0.012077    0.563937    0.275765    11.00000    0.05503    0.07745 =
         0.10315   -0.00320   -0.03747   -0.02814
F16   4    0.194856    0.405129    0.328463    11.00000    0.07960    0.04624 =
         0.09675    0.00457   -0.05152   -0.02635
HKLF    4


REM  BiffisMB016_0m_a.res in P-1
REM wR2 = 0.2600, GooF = S = 1.031, Restrained GooF = 1.031 for all data
REM R1 = 0.0820 for 4924 Fo > 4sig(Fo) and 0.1091 for all 6944 data
REM 496 parameters refined using 0 restraints

END

WGHT      0.1380      4.0581

REM Highest difference peak  2.465,  deepest hole -1.018,  1-sigma level  0.112
Q1    1   0.6979  0.5313  0.2594  11.00000  0.05    2.47
Q2    1   0.7391  0.5674  0.4677  11.00000  0.05    2.30
Q3    1   0.4606  0.4813  0.2988  11.00000  0.05    0.72
Q4    1   0.3479  0.0643  0.4706  11.00000  0.05    0.70
Q5    1   0.2482  0.1405  0.3127  11.00000  0.05    0.60
;
_shelx_res_checksum    3740

_shelx_hkl_file
;
  -1   0   0   18.21    3.05
  -1   0   0   16.76    1.89
  -1   0   0   13.63    2.46
  -1   0   0   12.36    3.49
  -1   0   0   20.96    2.85
   1   0   0   16.37    2.58
   1   0   0   14.10    2.08
   1   0   0   14.92    2.38
   1   0   0   17.49    2.76
  -2   0   0  180.32   19.98
  -2   0   0  208.78   20.67
  -2   0   0  180.57   20.95
  -2   0   0  176.50   20.20
  -2   0   0  211.93   21.06
  -2   0   0  207.29   21.25
  -2   0   0  182.05   22.36
  -2   0   0  189.95   21.83
   2   0   0  191.71   20.92
   2   0   0  195.76   21.10
   2   0   0  184.08   20.00
   2   0   0  189.85   20.91
   2   0   0  210.16   20.71
   2   0   0  189.54   22.46
   2   0   0  194.08   20.01
  -3   0   0   61.57    7.96
  -3   0   0   50.52    7.28
  -3   0   0   54.51    6.38
  -3   0   0   47.81    8.26
  -3   0   0   41.35    7.94
  -3   0   0   75.82   11.05
  -3   0   0   52.16    8.24
  -3   0   0   39.36    8.93
  -3   0   0   61.07    8.99
   3   0   0   63.27    8.67
   3   0   0   61.07    8.41
   3   0   0   57.99   10.98
   3   0   0   72.05    9.41
   3   0   0   43.73    7.74
   3   0   0   50.68    8.74
   3   0   0   57.37    6.43
   3   0   0   63.97    6.48
   3   0   0   53.90    9.68
  -4   0   0  142.33   15.88
  -4   0   0  134.37   17.38
  -4   0   0  132.57   20.23
  -4   0   0  144.46   17.64
  -4   0   0  116.26   16.60
  -4   0   0  128.02   17.13
  -4   0   0  134.89   22.16
  -4   0   0  145.63   16.49
   4   0   0  155.46   17.36
   4   0   0  151.80   17.58
   4   0   0  136.30   15.37
   4   0   0  121.89   16.89
   4   0   0  168.74   21.33
   4   0   0  161.71   20.96
   4   0   0  157.48   17.42
   4   0   0  146.23   15.38
   4   0   0  149.80   16.72
  -5   0   0  310.73   41.64
  -5   0   0  327.69   37.15
  -5   0   0  324.07   38.22
  -5   0   0  355.57   40.70
  -5   0   0  349.31   38.75
  -5   0   0  333.13   36.48
  -5   0   0  369.86   39.05
  -5   0   0  344.27   35.93
  -5   0   0  369.55   38.23
   5   0   0  328.83   38.16
   5   0   0  356.45   35.93
   5   0   0  359.65   38.30
   5   0   0  337.33   38.15
   5   0   0  353.66   38.51
   5   0   0  320.70   37.38
   5   0   0  287.13   39.14
   5   0   0  336.20   35.93
   5   0   0  360.54   42.50
  -6   0   0   67.25   14.89
  -6   0   0   92.36   19.89
  -6   0   0   59.73   10.17
  -6   0   0   61.66   11.31
  -6   0   0   61.77   11.93
  -6   0   0   62.56   11.79
  -6   0   0   66.18    7.79
  -6   0   0   60.38   12.51
  -6   0   0   77.45   10.21
   6   0   0   64.43   13.57
   6   0   0   46.03   10.00
   6   0   0   49.70   10.71
   6   0   0   54.45    8.17
   6   0   0   43.03    9.81
   6   0   0   42.59   10.14
   6   0   0   76.65   18.70
   6   0   0   66.34   11.97
   6   0   0   68.32   12.34
  -7   0   0   18.02    7.51
  -7   0   0    9.56   10.27
  -7   0   0   17.96    6.73
  -7   0   0   14.42    5.58
  -7   0   0   20.78    8.03
  -7   0   0   23.77    6.25
  -7   0   0   13.79    8.07
  -7   0   0   13.21    4.34
  -7   0   0   28.93    4.93
   7   0   0   22.29    7.38
   7   0   0   19.04    6.65
   7   0   0   23.33    7.42
   7   0   0   18.53    7.39
   7   0   0   14.55    5.94
   7   0   0   20.56    8.93
   7   0   0   20.18    6.65
   7   0   0   65.19   19.44
   7   0   0   27.81    4.69
  -8   0   0  449.11   51.49
  -8   0   0  452.47   51.14
  -8   0   0  419.88   49.64
  -8   0   0  444.96   47.82
  -8   0   0  403.58   48.59
  -8   0   0  451.89   46.86
  -8   0   0  424.50   53.85
  -8   0   0  447.08   51.20
  -8   0   0  466.80   48.85
   8   0   0  431.01   46.74
   8   0   0  482.37   53.03
   8   0   0  372.51   48.89
   8   0   0  424.55   49.83
   8   0   0  420.50   50.13
   8   0   0  494.99   50.82
   8   0   0  454.48   50.73
   8   0   0  414.31   51.40
   8   0   0  485.11   58.63
  -9   0   0   55.94   13.21
  -9   0   0   56.35   13.74
  -9   0   0   58.49   15.85
  -9   0   0   59.00   13.57
  -9   0   0   59.39   10.14
  -9   0   0   70.01   11.86
  -9   0   0   34.23   18.15
  -9   0   0   39.76   10.39
  -9   0   0   47.14    8.32
   9   0   0   92.55   16.42
   9   0   0   46.60   11.82
   9   0   0   86.65   15.34
   9   0   0   47.91    8.20
   9   0   0   48.24   14.01
   9   0   0   47.12   11.45
   9   0   0   64.05   13.80
   9   0   0   40.48   13.80
   9   0   0   50.10   11.50
 -10   0   0    1.30    3.60
 -10   0   0    0.17    4.26
 -10   0   0    5.43    7.07
 -10   0   0   -5.72   19.82
 -10   0   0    4.39    8.27
 -10   0   0   -2.28    3.72
 -10   0   0   -2.35    2.12
 -10   0   0    4.66    4.93
  10   0   0    3.95    8.20
  10   0   0    0.38    5.76
  10   0   0   27.81   19.15
  10   0   0    2.53    2.83
  10   0   0    4.63    6.76
  10   0   0    6.49    5.32
  10   0   0    9.98    5.87
  10   0   0    7.31    5.91
  10   0   0   10.10    6.50
 -11   0   0   33.23    7.94
 -11   0   0   18.69    8.86
 -11   0   0   27.44    8.18
 -11   0   0   21.70    8.35
 -11   0   0   16.75    6.49
 -11   0   0   26.70   19.89
 -11   0   0   10.46   10.81
 -11   0   0   42.25   14.68
 -11   0   0   13.20    8.29
  11   0   0   16.99   10.08
  11   0   0   48.79   12.40
  11   0   0   23.64    7.82
  11   0   0   49.43   12.44
  11   0   0   17.36    8.40
  11   0   0   20.47    5.18
 -12   0   0   11.05    4.98
 -12   0   0    6.76    4.54
 -12   0   0    4.61    4.95
 -12   0   0   -2.88   26.11
 -12   0   0    1.70    4.93
  12   0   0    7.44    4.18
  12   0   0   10.02    6.54
  12   0   0    8.18    5.11
  12   0   0   15.99   14.06
  12  -1   0    8.07    7.39
  12  -1   0   11.06    6.41
  12  -1   0   10.74    4.34
 -12   1   0    1.44    7.11
 -12   1   0   19.89    7.12
 -12   1   0   21.75    8.24
 -12   1   0  -22.55   50.59
 -12   1   0   32.27    9.13
  11  -1   0  112.75   18.01
  11  -1   0   68.81   18.85
  11  -1   0   82.76   15.80
  11  -1   0  109.20   38.34
  11  -1   0   62.40   15.95
  11  -1   0   68.22   18.39
  11  -1   0   75.16   14.75
  11  -1   0   70.61   13.46
 -11   1   0   73.16   13.52
 -11   1   0   65.09   18.71
 -11   1   0   78.42   19.22
 -11   1   0   76.51   15.66
 -11   1   0   82.25   18.61
 -11   1   0   67.82   14.19
 -11   1   0   44.44   21.52
  10  -1   0    1.39    4.74
  10  -1   0    7.20    8.33
  10  -1   0    1.13    3.80
  10  -1   0   -0.77    4.80
  10  -1   0   13.53   18.24
  10  -1   0   -1.19    5.61
  10  -1   0    0.20    2.21
 -10   1   0    4.76    5.08
 -10   1   0    1.24    2.96
 -10   1   0    5.15    7.92
 -10   1   0   14.14    7.68
 -10   1   0   -1.84    3.38
 -10   1   0   11.22    8.27
 -10   1   0   -9.04   11.97
 -10   1   0   14.75    7.47
 -10   1   0   10.15    5.57
   9  -1   0    6.47    3.07
   9  -1   0   -3.50    3.98
   9  -1   0    8.14    5.32
   9  -1   0   -0.58    3.27
   9  -1   0   -1.81   11.59
   9  -1   0   14.10    8.58
   9  -1   0    2.10    4.16
   9  -1   0    5.42    4.78
   9  -1   0    1.00    5.99
  -9   1   0    4.35    3.88
  -9   1   0   -5.63   11.15
  -9   1   0   -2.85    5.54
  -9   1   0    5.88    4.55
  -9   1   0   -0.67    4.88
  -9   1   0   -4.59    2.74
  -9   1   0    9.47    3.30
  -9   1   0    2.71    4.46
  -9   1   0    9.62    7.06
  -9   1   0    6.75    4.51
   8  -1   0   24.82   16.78
   8  -1   0   10.26    6.68
   8  -1   0   17.63    8.70
   8  -1   0   15.61    6.29
   8  -1   0   20.94    4.49
   8  -1   0   19.03    6.66
   8  -1   0   13.79    6.35
   8  -1   0   20.43    6.54
   8  -1   0   14.91    5.78
  -8   1   0   25.06   13.03
  -8   1   0   16.28    5.21
  -8   1   0   -0.49    6.03
  -8   1   0   16.10    8.04
  -8   1   0   14.64    6.33
  -8   1   0    9.62    3.41
  -8   1   0    7.97    5.09
  -8   1   0   18.08    6.28
  -8   1   0    5.10    5.07
  -8   1   0   18.99    5.54
   7  -1   0   -1.83    3.07
   7  -1   0    0.88    1.68
   7  -1   0    2.11    3.20
   7  -1   0    8.64    5.76
   7  -1   0   -0.12    3.49
   7  -1   0   -1.29    3.67
   7  -1   0   11.43   11.15
   7  -1   0    1.50    1.80
   7  -1   0   -2.53    1.95
   7  -1   0   -0.10    3.54
  -7   1   0   -2.91    3.42
  -7   1   0    2.92    2.03
  -7   1   0    1.22    2.34
  -7   1   0    1.66    3.94
  -7   1   0  -11.66    9.30
  -7   1   0   -3.03    2.28
  -7   1   0   -0.93    2.59
  -7   1   0   -2.92    2.29
   6  -1   0  313.88   42.19
   6  -1   0  315.80   36.38
   6  -1   0  338.65   34.84
   6  -1   0  348.54   34.96
   6  -1   0  354.69   36.73
   6  -1   0  323.78   39.24
   6  -1   0  293.00   36.88
   6  -1   0  325.50   36.86
   6  -1   0  340.07   37.60
   6  -1   0  336.61   36.84
  -6   1   0  327.53   36.38
  -6   1   0  309.45   35.45
  -6   1   0  323.68   36.95
  -6   1   0  393.08   41.27
  -6   1   0  315.71   37.03
  -6   1   0  288.19   37.51
  -6   1   0  309.21   34.76
  -6   1   0  304.99   37.60
  -6   1   0  325.33   42.45
   5  -1   0   14.67    6.11
   5  -1   0   24.76   10.57
   5  -1   0   23.48    7.70
   5  -1   0   35.35    7.05
   5  -1   0   28.49    5.03
   5  -1   0   34.32    7.38
   5  -1   0   22.95    4.40
   5  -1   0   28.85    7.05
   5  -1   0   29.36    6.67
   5  -1   0   22.65    6.71
  -5   1   0   26.29    8.79
  -5   1   0   38.87    8.20
  -5   1   0   28.43    6.84
  -5   1   0   27.97    6.90
  -5   1   0   28.06    5.87
  -5   1   0   26.08    6.61
  -5   1   0   26.34    4.70
  -5   1   0   23.84    5.21
  -5   1   0   17.44    7.93
   4  -1   0 1388.55  136.42
   4  -1   0 1323.36  136.28
   4  -1   0 1373.95  135.72
   4  -1   0 1287.61  135.66
   4  -1   0 1296.58  135.99
   4  -1   0 1195.01  138.97
   4  -1   0 1287.98  137.77
   4  -1   0 1382.54  135.89
  -4   1   0 1323.86  135.15
  -4   1   0 1362.80  134.77
  -4   1   0 1275.70  136.62
  -4   1   0 1302.87  136.12
  -4   1   0 1264.63  135.83
  -4   1   0 1313.87  136.54
  -4   1   0 1221.83  139.11
  -4   1   0 1291.45  138.14
  -4   1   0 1326.11  135.72
   3  -1   0 1564.33  164.29
   3  -1   0 1625.03  167.25
   3  -1   0 1670.34  166.17
   3  -1   0 1688.80  164.87
  -3   1   0 1392.11  168.06
  -3   1   0 1646.89  166.30
  -3   1   0 1585.34  165.01
   2  -1   0  128.81   14.27
   2  -1   0  133.00   14.33
   2  -1   0  127.53   15.86
   2  -1   0  137.32   15.46
   2  -1   0  117.63   14.23
   2  -1   0  127.85   14.58
   2  -1   0  124.18   14.07
   2  -1   0  131.13   13.50
   2  -1   0  126.14   13.48
  -2   1   0  129.11   14.29
  -2   1   0  115.38   13.43
  -2   1   0  121.30   14.44
  -2   1   0  118.63   14.19
  -2   1   0  107.56   15.43
  -2   1   0  128.55   14.46
  -2   1   0  131.44   14.05
  -2   1   0  125.91   15.31
   1  -1   0  733.26   74.82
   1  -1   0  699.56   75.32
   1  -1   0  740.70   75.09
  -1   1   0  749.52   75.07
  -1   1   0  694.12   75.29
  -1   1   0  729.40   74.71
  -1  -1   0   51.93    6.74
  -1  -1   0   55.37    5.91
  -1  -1   0   59.71    6.75
  -1  -1   0   39.93    8.20
  -1  -1   0   56.51    6.33
  -1  -1   0   55.67    6.62
  -1  -1   0   51.52    6.24
  -1  -1   0   53.17    5.81
   1   1   0   55.72    6.66
   1   1   0   52.75    5.88
   1   1   0   55.05    6.43
   1   1   0   51.76    5.73
   1   1   0   50.18    6.09
   1   1   0   63.61    6.80
  -2  -1   0  275.51   28.39
  -2  -1   0  278.58   29.68
  -2  -1   0  273.71   28.75
  -2  -1   0  255.59   28.04
  -2  -1   0  293.46   29.27
  -2  -1   0  290.54   29.07
  -2  -1   0  250.82   30.27
  -2  -1   0  270.79   29.39
  -2  -1   0  288.62   28.87
   2   1   0  244.29   30.21
   2   1   0  255.31   27.76
   2   1   0  262.15   28.40
   2   1   0  276.50   28.87
   2   1   0  282.19   29.43
   2   1   0  269.20   28.08
   2   1   0  280.77   29.11
   2   1   0  274.19   29.39
  -3  -1   0 1652.28  161.87
  -3  -1   0 1593.68  161.19
   3   1   0 1432.07  162.70
  -4  -1   0  392.71   41.38
  -4  -1   0  443.53   46.66
  -4  -1   0  406.19   41.95
  -4  -1   0  386.02   44.41
  -4  -1   0  414.11   43.57
  -4  -1   0  408.92   40.95
  -4  -1   0  356.69   43.01
  -4  -1   0  379.26   42.97
  -4  -1   0  394.37   42.65
   4   1   0  420.62   43.03
   4   1   0  386.46   40.87
   4   1   0  406.80   42.26
   4   1   0  379.33   41.37
   4   1   0  391.83   42.98
   4   1   0  365.30   43.59
   4   1   0  412.58   43.27
   4   1   0  359.86   42.93
  -5  -1   0   16.59    9.74
  -5  -1   0    8.05    4.19
  -5  -1   0    7.08    2.71
  -5  -1   0   12.12    4.52
  -5  -1   0   10.05    6.11
  -5  -1   0   17.71    4.58
  -5  -1   0   14.64    5.81
  -5  -1   0   12.83    2.66
  -5  -1   0   10.04    5.33
   5   1   0    8.30    2.69
   5   1   0   22.13    7.85
   5   1   0   13.50    6.41
   5   1   0   20.71    5.26
   5   1   0   14.03    5.23
   5   1   0    8.20    2.31
   5   1   0   23.58    6.61
   5   1   0    9.70    4.92
  -6  -1   0  316.51   34.22
  -6  -1   0  326.72   36.83
  -6  -1   0  387.16   44.53
  -6  -1   0  334.85   39.27
  -6  -1   0  325.79   35.04
  -6  -1   0  317.41   37.10
  -6  -1   0  308.40   33.46
  -6  -1   0  326.55   36.10
  -6  -1   0  281.66   36.57
   6   1   0  312.19   35.46
   6   1   0  335.08   33.53
   6   1   0  280.43   37.60
   6   1   0  297.65   36.14
   6   1   0  312.19   36.35
   6   1   0  288.02   36.35
   6   1   0  324.77   41.31
  -7  -1   0   94.27   20.07
  -7  -1   0  105.50   18.73
  -7  -1   0  112.20   19.28
  -7  -1   0  108.63   15.80
  -7  -1   0  134.03   18.62
  -7  -1   0   95.92   17.79
  -7  -1   0  121.18   14.31
  -7  -1   0  118.04   13.44
  -7  -1   0  201.26   38.42
   7   1   0  115.78   18.77
   7   1   0  109.68   21.96
   7   1   0  122.24   18.95
   7   1   0  119.30   13.41
   7   1   0   93.28   18.36
   7   1   0  102.23   19.35
   7   1   0  146.86   19.24
   7   1   0  108.92   24.30
  -8  -1   0  168.72   18.80
  -8  -1   0  135.30   20.25
  -8  -1   0  162.35   25.16
  -8  -1   0  153.20   24.85
  -8  -1   0  146.31   17.59
  -8  -1   0  121.38   27.90
  -8  -1   0  129.77   21.14
  -8  -1   0  207.07   31.28
  -8  -1   0  151.25   22.80
  -8  -1   0  169.39   25.36
   8   1   0  142.12   23.32
   8   1   0  153.09   17.68
   8   1   0  151.99   22.85
   8   1   0  173.77   24.51
   8   1   0  181.66   25.63
   8   1   0  186.53   27.36
   8   1   0  159.06   24.03
   8   1   0  181.98   24.25
   8   1   0  180.40   36.07
  -9  -1   0   86.93   24.15
  -9  -1   0   53.85   17.89
  -9  -1   0   75.00   17.99
  -9  -1   0  130.85   18.24
  -9  -1   0   91.01   18.52
  -9  -1   0   99.20   14.29
  -9  -1   0   96.73   12.08
  -9  -1   0  119.71   18.03
  -9  -1   0   91.38   15.03
   9   1   0  103.33   18.14
   9   1   0   99.41   18.05
   9   1   0   78.31   15.25
   9   1   0   88.56   17.45
   9   1   0  119.37   21.63
   9   1   0  109.80   12.24
   9   1   0  104.00   19.03
   9   1   0   79.30   16.61
 -10  -1   0   37.81   12.17
 -10  -1   0   35.57   13.95
 -10  -1   0   73.22   12.19
 -10  -1   0   53.89   13.48
 -10  -1   0   47.47   17.82
 -10  -1   0   88.53   29.97
 -10  -1   0   38.20   11.04
 -10  -1   0   48.76   10.50
 -10  -1   0   33.02    9.77
  10   1   0   66.01   14.02
  10   1   0   53.80   13.09
  10   1   0   36.23   10.20
  10   1   0   10.00   13.84
  10   1   0   73.28   16.59
  10   1   0   53.37   13.37
  10   1   0   52.50    8.21
  10   1   0   39.61   11.47
 -11  -1   0   18.25    6.93
 -11  -1   0   -1.52    2.68
 -11  -1   0   -6.06    3.60
 -11  -1   0   -4.24    5.74
 -11  -1   0   10.15    7.47
 -11  -1   0   12.21    6.52
 -11  -1   0   -3.19    4.68
 -11  -1   0  -10.89   16.36
 -11  -1   0    7.99    5.16
  11   1   0    7.58    9.78
  11   1   0   -7.53    5.74
  11   1   0   -1.06    2.94
  11   1   0    3.36    2.87
  11   1   0   -3.24    3.52
  11   1   0   -2.34    4.62
  11   1   0    1.93    4.73
 -12  -1   0   -1.09    5.07
 -12  -1   0   21.66    8.67
 -12  -1   0   17.43    6.31
 -12  -1   0   25.41   13.99
 -12  -1   0   11.51   32.16
 -12  -1   0   11.05    5.64
  12   1   0    8.85   12.73
  12   1   0   19.10    8.54
  12   1   0   14.67    4.69
  12   1   0   18.79    9.44
 -13  -1   0   19.71   54.40
 -13  -1   0   25.91   12.19
 -13  -1   0    4.20    5.97
 -13  -1   0    6.66    4.56
 -13  -1   0   12.72    6.15
  13   1   0    4.01    3.22
  13   1   0   -4.01    9.28
  13   1   0    1.57    4.53
  13   1   0   11.84    7.32
  12  -2   0    8.12    4.49
  12  -2   0   13.11    6.94
 -12   2   0   -0.51   35.52
 -12   2   0    9.84    5.59
 -12   2   0   17.19    6.99
 -12   2   0   -4.80    3.93
 -12   2   0    5.55    5.19
  11  -2   0  -63.01   30.25
  11  -2   0   -4.91    3.38
  11  -2   0   -4.72    7.64
  11  -2   0   -1.22    3.48
 -11   2   0   -0.67    2.93
 -11   2   0   -2.67    1.75
 -11   2   0    4.19   27.31
 -11   2   0    0.80    4.01
 -11   2   0   22.67   10.44
 -11   2   0    1.55    4.22
  10  -2   0   40.61   12.16
  10  -2   0   24.73    9.41
  10  -2   0   14.29    7.22
  10  -2   0   24.85    9.09
  10  -2   0   31.09    6.58
  10  -2   0   36.84    9.41
  10  -2   0   26.87    7.93
  10  -2   0   11.74    9.27
  10  -2   0   95.70   34.56
 -10   2   0   22.95    8.25
 -10   2   0    1.05    6.54
 -10   2   0   35.95   12.68
 -10   2   0   16.66    6.11
 -10   2   0   19.97    7.64
 -10   2   0   36.36   19.90
 -10   2   0   31.54    8.78
 -10   2   0   20.23    8.72
   9  -2   0    5.74    3.48
   9  -2   0    4.08    4.46
   9  -2   0   -1.81    4.29
   9  -2   0    6.59    8.04
   9  -2   0   11.76   17.96
   9  -2   0    1.45    4.93
   9  -2   0   13.39    6.22
   9  -2   0   -0.25    2.04
   9  -2   0   -1.40    3.43
  -9   2   0    3.85    5.42
  -9   2   0    1.58    2.97
  -9   2   0    8.56    5.77
  -9   2   0    0.34    5.49
  -9   2   0    9.23    5.04
  -9   2   0    0.32   10.90
  -9   2   0    2.33    4.00
  -9   2   0    6.72    7.53
  -9   2   0   -1.07    4.93
   8  -2   0  114.02   15.83
   8  -2   0  168.86   34.19
   8  -2   0  133.93   24.04
   8  -2   0  124.93   20.37
   8  -2   0  160.23   21.59
   8  -2   0  129.36   19.49
   8  -2   0  121.09   20.58
   8  -2   0  142.17   16.33
   8  -2   0  146.19   22.45
  -8   2   0  133.01   19.60
  -8   2   0  108.64   21.28
  -8   2   0  147.84   20.32
  -8   2   0  149.01   19.51
  -8   2   0  139.14   20.88
  -8   2   0   78.85   21.37
  -8   2   0  137.89   16.26
  -8   2   0  137.27   22.37
  -8   2   0  230.76   39.05
  -8   2   0  142.08   21.35
   7  -2   0    4.91    4.39
   7  -2   0   -1.67    2.97
   7  -2   0    3.90    3.93
   7  -2   0    0.67    1.71
   7  -2   0    1.41    2.66
   7  -2   0    1.00    5.98
   7  -2   0    8.07   11.10
   7  -2   0    0.94    2.91
   7  -2   0   -0.19    1.66
  -7   2   0   -3.37    2.77
  -7   2   0   -3.51    2.59
  -7   2   0    0.43    1.91
  -7   2   0   -2.98    2.42
  -7   2   0   -1.33    2.08
  -7   2   0    2.53    2.82
  -7   2   0    0.07    3.24
  -7   2   0    3.69    4.82
  -7   2   0   -4.62    4.90
  -7   2   0    3.38    9.60
   6  -2   0   11.26    9.05
   6  -2   0   12.91    4.68
   6  -2   0   12.96    5.08
   6  -2   0   18.10    6.14
   6  -2   0   10.30    3.22
   6  -2   0   25.34    6.60
   6  -2   0   15.05    3.98
   6  -2   0   13.56    4.98
   6  -2   0   16.48    7.01
  -6   2   0   15.61    6.30
  -6   2   0   11.82    4.94
  -6   2   0   13.44    3.74
  -6   2   0   19.56    9.28
  -6   2   0   17.74    5.37
  -6   2   0   12.00    4.05
  -6   2   0   18.57    6.78
  -6   2   0   17.64    9.15
   5  -2   0    2.12    3.19
   5  -2   0   -4.02    1.56
   5  -2   0    5.68    3.12
   5  -2   0   -1.48    3.47
   5  -2   0    3.31    4.83
   5  -2   0    1.04    1.58
   5  -2   0    3.59    2.99
   5  -2   0   -5.22    5.23
   5  -2   0   -2.89    2.87
   5  -2   0   -0.42    1.54
  -5   2   0    2.58    3.17
  -5   2   0   -0.21    2.99
  -5   2   0   -0.50    1.45
  -5   2   0    1.61    2.71
  -5   2   0    0.27    2.84
  -5   2   0   -1.66    2.17
  -5   2   0    1.31    4.14
  -5   2   0   -1.12    1.01
  -5   2   0    0.40    7.37
   4  -2   0  922.83  100.31
   4  -2   0  943.09   98.95
   4  -2   0  928.21   97.09
   4  -2   0  969.76   98.42
   4  -2   0  928.22   97.82
   4  -2   0  973.12   98.69
   4  -2   0  892.36   97.98
   4  -2   0  967.85  102.06
   4  -2   0  883.90   98.01
   4  -2   0  992.54   97.23
  -4   2   0  923.94  101.71
  -4   2   0  902.24   97.54
  -4   2   0  950.90   98.95
  -4   2   0  980.77   98.95
  -4   2   0  924.38   98.43
  -4   2   0  928.66   98.91
  -4   2   0  932.19   98.08
  -4   2   0  949.45  100.68
  -4   2   0  953.36   97.19
   3  -2   0 1682.61  169.61
   3  -2   0 1660.00  171.19
   3  -2   0 1653.87  169.56
   3  -2   0 1700.78  172.46
   3  -2   0 1624.34  169.16
   3  -2   0 1698.20  169.83
   3  -2   0 1601.09  170.08
  -3   2   0 1621.92  169.91
  -3   2   0 1602.38  169.95
  -3   2   0 1694.51  169.51
  -3   2   0 1643.10  169.74
  -3   2   0 1506.75  171.85
  -3   2   0 1693.80  170.07
  -3   2   0 1641.03  171.47
   2  -2   0   19.93    4.97
   2  -2   0    9.06    2.88
   2  -2   0   17.38    3.47
   2  -2   0   22.22    3.35
   2  -2   0   14.65    4.97
   2  -2   0    9.84    2.52
   2  -2   0   18.38    3.99
   2  -2   0   13.99    4.21
   2  -2   0   17.86    3.32
  -2   2   0    7.52    2.75
  -2   2   0   19.47    3.09
  -2   2   0   13.60    3.22
  -2   2   0    8.04    3.52
  -2   2   0   18.90    4.23
  -2   2   0   10.88    3.24
  -2   2   0   11.73    3.14
  -2   2   0   13.17    4.67
   1  -2   0   46.33    6.39
   1  -2   0   73.47    8.72
   1  -2   0   54.09    6.70
   1  -2   0   58.94    9.28
   1  -2   0   53.78    6.72
   1  -2   0   57.84    9.14
   1  -2   0   60.68    6.73
   1  -2   0   51.29    6.42
  -1   2   0   49.68    6.67
  -1   2   0   64.86    9.42
  -1   2   0   61.71    6.86
  -1   2   0   58.03    7.42
  -1   2   0   71.95    8.62
  -1   2   0   61.42    9.02
  -1   2   0   49.84    6.63
  -1   2   0   52.96    6.44
  -1   2   0   64.23    8.16
   0  -2   0   43.90    4.89
   0  -2   0   31.78    4.62
   0  -2   0   38.22    4.67
   0  -2   0   41.48    5.11
   0  -2   0   37.80    4.63
   0  -2   0   40.65    4.63
   0  -2   0   42.89    6.89
   0  -2   0   40.82    5.60
   0  -2   0   41.05    4.68
   0   2   0   38.27    4.81
   0   2   0   60.64    7.92
   0   2   0   37.93    7.61
   0   2   0   34.66    4.53
   0   2   0   50.58    8.22
   0   2   0   40.46    5.27
   0   2   0   33.58    4.89
   0   2   0   46.50    5.95
   0   2   0   41.06    4.82
   0   2   0   47.87    6.76
  -1  -2   0  207.59   22.82
  -1  -2   0  168.02   25.05
  -1  -2   0  213.80   22.46
  -1  -2   0  182.78   24.12
  -1  -2   0  249.51   23.85
  -1  -2   0  215.85   22.37
  -1  -2   0  234.50   23.09
  -1  -2   0  263.44   24.82
   1   2   0  218.21   22.84
   1   2   0  227.11   23.67
   1   2   0  208.61   22.34
   1   2   0  217.58   23.34
   1   2   0  212.17   22.48
   1   2   0  212.71   23.02
   1   2   0  220.16   23.68
   1   2   0  222.64   24.61
  -2  -2   0  295.65   30.66
  -2  -2   0  268.93   27.59
  -2  -2   0  255.95   26.98
  -2  -2   0  258.00   27.90
  -2  -2   0  245.85   26.70
  -2  -2   0  215.12   35.97
  -2  -2   0  253.57   28.54
  -2  -2   0  266.18   28.58
   2   2   0  266.38   28.59
   2   2   0  257.96   28.32
   2   2   0  249.30   26.72
   2   2   0  245.54   27.03
   2   2   0  255.93   28.46
   2   2   0  275.34   28.04
   2   2   0  257.77   28.82
  -3  -2   0   23.01    3.21
  -3  -2   0   23.71    4.77
  -3  -2   0   14.66    2.94
  -3  -2   0   14.72    4.01
  -3  -2   0   11.31    3.38
  -3  -2   0   17.14    6.25
  -3  -2   0    9.86    4.02
  -3  -2   0   17.73    4.83
  -3  -2   0   20.81    5.31
   3   2   0   17.13    2.85
   3   2   0   10.45    4.78
   3   2   0   17.33    3.39
   3   2   0    9.68    4.03
   3   2   0   10.72    4.05
   3   2   0   18.87    4.40
   3   2   0   18.46    4.18
   3   2   0   15.97    4.29
   3   2   0   15.86    2.07
  -4  -2   0   19.82    4.89
  -4  -2   0   15.35    3.85
  -4  -2   0   24.39    6.40
  -4  -2   0    9.65    4.07
  -4  -2   0   30.70    9.59
  -4  -2   0   20.06    6.28
  -4  -2   0   16.16    4.46
  -4  -2   0   16.08    5.81
  -4  -2   0   17.87    3.27
   4   2   0   21.94    3.57
   4   2   0    9.86    3.91
   4   2   0    9.08    3.96
   4   2   0   15.47    5.30
   4   2   0   19.17    5.46
   4   2   0   16.43    2.47
   4   2   0   27.57    6.46
   4   2   0   21.09    4.35
   4   2   0   35.92   11.85
  -5  -2   0   46.48    8.09
  -5  -2   0   42.26    9.56
  -5  -2   0   49.84    6.83
  -5  -2   0   28.74    8.19
  -5  -2   0   66.34   12.25
  -5  -2   0   32.49    5.25
  -5  -2   0   50.67    7.98
  -5  -2   0   47.45   10.82
  -5  -2   0   44.83   10.91
   5   2   0   36.11    8.75
   5   2   0   27.37    6.77
   5   2   0   38.94    8.09
   5   2   0   84.06   18.45
   5   2   0   42.67    9.97
   5   2   0   30.57    8.16
   5   2   0   44.83   10.11
   5   2   0   48.65    6.75
   5   2   0   41.89    5.30
  -6  -2   0   -5.18    1.38
  -6  -2   0   -0.41    1.56
  -6  -2   0   -5.36    3.01
  -6  -2   0    1.63    3.29
  -6  -2   0   -6.69    5.20
  -6  -2   0    4.13    3.22
  -6  -2   0   -1.51    2.35
  -6  -2   0   -1.65    2.70
  -6  -2   0   -0.10    1.04
  -6  -2   0   -3.77    3.31
   6   2   0   -0.39    1.42
   6   2   0    1.25    3.22
   6   2   0   -0.89    2.53
   6   2   0   -3.13    3.09
   6   2   0    0.85    3.50
   6   2   0   -0.04    4.10
   6   2   0    1.73    2.90
   6   2   0   -3.66    6.89
   6   2   0    0.65    1.14
  -7  -2   0   71.77   15.09
  -7  -2   0   94.14   11.81
  -7  -2   0  100.02   17.66
  -7  -2   0  108.78   16.49
  -7  -2   0   68.51   12.10
  -7  -2   0  121.22   26.21
  -7  -2   0   97.08   14.46
  -7  -2   0   94.57   18.22
  -7  -2   0   67.99    9.41
  -7  -2   0  101.38   13.93
   7   2   0   61.60   11.75
   7   2   0   75.84   13.49
   7   2   0  102.50   17.60
   7   2   0   89.16   15.01
   7   2   0   71.00   13.99
   7   2   0   91.43   15.55
   7   2   0  144.75   27.15
   7   2   0   77.47    9.49
  -8  -2   0   -0.45    2.04
  -8  -2   0   -4.86    4.31
  -8  -2   0   -3.08    2.14
  -8  -2   0    3.11    3.34
  -8  -2   0    3.60   10.81
  -8  -2   0    1.48    3.54
  -8  -2   0   -0.97    3.23
  -8  -2   0   -0.02    1.35
  -8  -2   0   -2.83    2.97
  -8  -2   0    0.98    2.30
  -8  -2   0   -4.54    3.51
   8   2   0    2.86    4.41
   8   2   0   -3.95    4.08
   8   2   0    3.21    3.94
   8   2   0   -3.27    3.93
   8   2   0   -9.90   11.86
   8   2   0    1.29    1.53
   8   2   0    0.84    3.30
   8   2   0   -4.44    2.36
  -9  -2   0   67.02   15.19
  -9  -2   0   75.57   12.84
  -9  -2   0   82.04   11.71
  -9  -2   0   40.06   11.87
  -9  -2   0   73.97   10.12
  -9  -2   0   95.91   12.69
  -9  -2   0   74.31   19.22
  -9  -2   0   65.25   12.68
  -9  -2   0   92.59   25.35
  -9  -2   0   78.13   14.20
  -9  -2   0   51.51   14.65
   9   2   0   66.69   13.21
   9   2   0   84.15   16.14
   9   2   0   82.33   16.42
   9   2   0   65.34    9.42
   9   2   0   59.89   13.71
   9   2   0   60.99   14.94
 -10  -2   0   83.37   13.98
 -10  -2   0  100.11   13.85
 -10  -2   0  108.52   24.17
 -10  -2   0   48.20   13.58
 -10  -2   0  133.43   33.95
 -10  -2   0   99.46   20.68
 -10  -2   0  101.09   16.73
 -10  -2   0   92.63   18.03
 -10  -2   0   52.67   14.82
  10   2   0   63.29   20.99
  10   2   0  105.13   11.32
  10   2   0  107.96   18.87
  10   2   0   62.60   14.82
  10   2   0  103.46   18.74
  10   2   0   76.95   16.59
  10   2   0   93.85   19.45
  10   2   0   70.31   15.00
 -11  -2   0   14.08   23.81
 -11  -2   0   20.06   11.52
 -11  -2   0   17.51    7.36
 -11  -2   0   14.87    8.23
 -11  -2   0   12.62    6.94
 -11  -2   0   21.47    9.28
 -11  -2   0   29.50   10.86
 -11  -2   0    4.06    7.40
 -11  -2   0   21.08    6.91
  11   2   0   17.57    4.55
  11   2   0   27.42   10.33
  11   2   0   16.88   13.08
  11   2   0   36.14   13.09
  11   2   0   14.96    7.85
  11   2   0   20.63    9.34
  11   2   0   25.23   15.74
 -12  -2   0   -3.77    3.77
 -12  -2   0   -7.19    3.92
 -12  -2   0   10.54    5.38
 -12  -2   0   -1.02    6.10
 -12  -2   0    8.64   20.63
 -12  -2   0    1.17    3.99
 -12  -2   0    0.70    3.34
  12   2   0    1.27    2.56
  12   2   0   -0.52    8.71
  12   2   0    1.43    3.83
  12   2   0   -1.95    4.20
  12   2   0   -4.12    6.33
 -13  -2   0   24.47    7.73
 -13  -2   0   13.47    7.22
 -13  -2   0   18.87    9.83
 -13  -2   0   19.76    6.52
 -13  -2   0   37.84   29.39
  13   2   0   29.30   12.75
  13   2   0   14.92    8.86
  13   2   0    5.07    5.48
  13   2   0   16.64   13.97
  11  -3   0    9.33    4.42
  11  -3   0   41.38   40.54
  11  -3   0    5.59    5.16
 -11   3   0    6.32    5.10
 -11   3   0   11.71    5.56
 -11   3   0   12.64    8.81
 -11   3   0  -10.43   26.81
 -11   3   0    4.33    4.20
  10  -3   0   10.69    4.22
  10  -3   0    3.29    4.57
  10  -3   0   10.50    5.50
  10  -3   0   13.09    9.89
  10  -3   0    6.41    5.54
  10  -3   0   41.74   27.32
  10  -3   0    7.23    4.02
  10  -3   0    9.65    6.35
  10  -3   0   17.42    9.36
 -10   3   0    1.73    4.33
 -10   3   0    0.09   20.28
 -10   3   0   17.29    9.19
 -10   3   0    9.41    6.12
 -10   3   0    6.38    6.48
 -10   3   0   15.00    5.77
 -10   3   0   14.76    7.12
   9  -3   0   56.04    9.81
   9  -3   0   69.57   16.52
   9  -3   0   81.80   11.51
   9  -3   0  130.43   32.60
   9  -3   0   52.28   14.65
   9  -3   0   63.68   13.01
   9  -3   0   31.89    9.74
   9  -3   0   69.33   14.37
   9  -3   0   63.11   13.43
  -9   3   0   51.93   11.60
  -9   3   0   76.33   18.76
  -9   3   0   58.76   12.81
  -9   3   0   97.42   28.65
  -9   3   0   44.13    9.75
  -9   3   0   31.86   12.21
  -9   3   0   84.54   18.45
  -9   3   0   63.71   13.09
   8  -3   0  122.38   14.17
   8  -3   0   93.84   16.75
   8  -3   0  102.21   17.30
   8  -3   0   89.59   16.07
   8  -3   0  132.82   20.50
   8  -3   0   89.59   20.09
   8  -3   0   83.65   15.45
   8  -3   0   94.76   24.11
   8  -3   0  113.84   15.04
   8  -3   0  113.42   18.55
   8  -3   0  109.38   19.96
  -8   3   0  111.23   28.75
  -8   3   0   95.38   19.08
  -8   3   0  110.60   22.83
  -8   3   0  121.35   18.64
  -8   3   0  120.15   18.78
  -8   3   0  103.33   19.28
  -8   3   0  131.74   19.09
  -8   3   0  126.44   30.02
  -8   3   0  120.54   21.33
   7  -3   0    5.87    4.47
   7  -3   0   -1.97    2.27
   7  -3   0   -1.03    2.63
   7  -3   0    7.13    3.00
   7  -3   0    7.18    4.32
   7  -3   0    1.28    2.27
   7  -3   0   -1.28    4.91
   7  -3   0    9.62   12.29
   7  -3   0    3.62    4.27
  -7   3   0    0.82    3.54
  -7   3   0    0.55    1.60
  -7   3   0    4.66    4.19
  -7   3   0    1.68    2.90
  -7   3   0  -12.27   10.04
  -7   3   0    3.34    5.09
  -7   3   0    1.14    5.77
  -7   3   0   -0.98    2.75
  -7   3   0    2.26    2.57
   6  -3   0   60.95   11.99
   6  -3   0   70.34   14.55
   6  -3   0   73.51   15.65
   6  -3   0   84.81   13.73
   6  -3   0   92.96   11.63
   6  -3   0  136.28   26.02
   6  -3   0   95.22   13.68
   6  -3   0   93.54   13.15
   6  -3   0   72.67   13.24
   6  -3   0   64.04   10.59
  -6   3   0   77.26   13.00
  -6   3   0  101.48   20.27
  -6   3   0   73.55   14.01
  -6   3   0   69.94   14.41
  -6   3   0   63.68   15.07
  -6   3   0   64.57   12.56
  -6   3   0  102.63   13.14
   5  -3   0    8.88    4.35
   5  -3   0    0.00    4.25
   5  -3   0   13.24    4.35
   5  -3   0    6.13    2.75
   5  -3   0    4.60    4.73
   5  -3   0    6.86    2.67
   5  -3   0    8.82    4.27
   5  -3   0   12.57    4.19
   5  -3   0    6.48    6.75
   5  -3   0    7.17    3.99
  -5   3   0   17.23    5.31
  -5   3   0   11.72    3.35
  -5   3   0    1.90    3.83
  -5   3   0    8.48    4.75
  -5   3   0   10.18    5.93
  -5   3   0   11.23    5.75
  -5   3   0   12.25    4.67
  -5   3   0   29.40   10.67
  -5   3   0    5.86    3.28
   4  -3   0  601.16   61.25
   4  -3   0  596.20   62.07
   4  -3   0  596.56   61.47
   4  -3   0  535.59   62.05
   4  -3   0  568.29   63.34
   4  -3   0  594.32   66.04
   4  -3   0  606.36   62.51
   4  -3   0  616.59   64.58
   4  -3   0  602.96   62.04
  -4   3   0  586.00   63.17
  -4   3   0  610.54   62.51
  -4   3   0  569.91   62.80
  -4   3   0  498.42   63.82
  -4   3   0  572.53   61.16
  -4   3   0  519.93   65.17
  -4   3   0  629.19   63.13
  -4   3   0  583.81   61.17
  -4   3   0  594.83   62.16
   3  -3   0   11.47    5.73
   3  -3   0   12.06    3.09
   3  -3   0    9.97    3.63
   3  -3   0   17.02    3.96
   3  -3   0   22.56    5.06
   3  -3   0   15.09    6.28
   3  -3   0   16.34    4.03
   3  -3   0   12.19    3.14
   3  -3   0   11.83    4.76
   3  -3   0    7.99    5.34
  -3   3   0   15.02    3.44
  -3   3   0   26.69    8.72
  -3   3   0   14.39    4.48
  -3   3   0   14.63    4.74
  -3   3   0   10.37    3.17
  -3   3   0   21.50    6.30
  -3   3   0   17.97    4.61
  -3   3   0   14.20    4.50
   2  -3   0 1396.22  146.44
   2  -3   0 1431.08  145.82
   2  -3   0 1451.86  145.48
   2  -3   0 1372.70  147.73
   2  -3   0 1404.95  147.20
   2  -3   0 1457.89  147.18
  -2   3   0 1449.71  145.92
  -2   3   0 1474.19  146.64
  -2   3   0 1345.08  147.61
  -2   3   0 1402.57  146.78
  -2   3   0 1367.90  146.77
   1  -3   0 5990.48  616.44
  -1   3   0 6059.64  616.50
   0  -3   0 4492.79  459.59
   0   3   0 4481.58  460.11
  -1  -3   0  419.98   44.48
  -1  -3   0  433.50   44.28
  -1  -3   0  390.45   42.70
  -1  -3   0  418.24   43.23
  -1  -3   0  404.58   43.20
  -1  -3   0  376.52   43.28
  -1  -3   0  405.45   42.68
  -1  -3   0  422.25   43.75
  -1  -3   0  358.40   45.88
   1   3   0  397.20   42.64
   1   3   0  442.39   44.20
   1   3   0  393.87   43.09
   1   3   0  441.19   43.57
   1   3   0  413.30   43.00
   1   3   0  454.84   42.62
   1   3   0  414.38   45.88
   1   3   0  449.44   44.58
   1   3   0  406.49   43.29
  -2  -3   0  421.89   44.88
  -2  -3   0  399.44   44.06
  -2  -3   0  402.59   43.14
  -2  -3   0  394.55   44.14
  -2  -3   0  404.29   41.90
  -2  -3   0  410.11   42.22
  -2  -3   0  398.16   42.77
   2   3   0  415.29   43.24
   2   3   0  414.98   45.12
   2   3   0  382.95   42.21
   2   3   0  414.12   43.85
   2   3   0  457.48   44.28
   2   3   0  386.94   43.83
  -3  -3   0   62.57    9.22
  -3  -3   0   70.28    7.46
  -3  -3   0   50.14    9.02
  -3  -3   0   46.61    8.06
  -3  -3   0   52.78    8.98
  -3  -3   0   37.74    6.70
  -3  -3   0   54.92   10.76
  -3  -3   0   43.16    5.33
  -3  -3   0   25.34   10.99
   3   3   0   40.49    8.53
   3   3   0   44.00    5.34
   3   3   0   27.46    6.90
   3   3   0   72.54    9.01
   3   3   0   36.99    6.81
   3   3   0   41.37    8.41
   3   3   0   38.94    5.99
   3   3   0   36.71    7.50
   3   3   0   46.78    7.09
  -4  -3   0  235.84   24.73
  -4  -3   0  260.68   28.05
  -4  -3   0  261.66   25.38
  -4  -3   0  235.73   27.14
  -4  -3   0  185.79   28.67
  -4  -3   0  221.96   27.65
  -4  -3   0  213.24   26.03
  -4  -3   0  230.10   26.91
   4   3   0  241.63   28.69
   4   3   0  256.82   27.97
   4   3   0  199.46   26.43
   4   3   0  237.54   25.56
   4   3   0  227.99   23.91
   4   3   0  222.68   26.30
   4   3   0  244.15   27.23
   4   3   0  240.54   24.79
  -5  -3   0  797.06   97.20
  -5  -3   0  961.65   97.70
  -5  -3   0  861.45   98.94
  -5  -3   0  954.01   97.88
  -5  -3   0  944.48   98.43
  -5  -3   0  876.43   99.28
  -5  -3   0  935.18  102.09
  -5  -3   0  905.69   96.23
   5   3   0  956.71   98.36
   5   3   0 1028.88   98.63
   5   3   0  939.85   94.78
   5   3   0  988.25   97.93
   5   3   0  934.62   95.72
   5   3   0  964.87   99.08
   5   3   0  887.03   96.60
   5   3   0  877.91  105.28
  -6  -3   0  394.06   41.19
  -6  -3   0  317.86   40.26
  -6  -3   0  387.00   42.38
  -6  -3   0  354.20   38.19
  -6  -3   0  400.07   41.81
  -6  -3   0  349.75   39.55
  -6  -3   0  348.39   42.78
  -6  -3   0  360.22   43.69
  -6  -3   0  350.70   45.97
   6   3   0  382.81   39.10
   6   3   0  400.67   41.78
   6   3   0  338.22   40.08
   6   3   0  373.52   41.88
   6   3   0  375.71   44.95
   6   3   0  398.91   42.79
   6   3   0  391.28   42.15
   6   3   0  356.93   37.95
  -7  -3   0  291.63   32.80
  -7  -3   0  278.40   32.88
  -7  -3   0  321.54   37.17
  -7  -3   0  256.56   34.36
  -7  -3   0  313.49   33.57
  -7  -3   0  328.20   34.74
  -7  -3   0  300.09   41.62
  -7  -3   0  295.26   31.19
  -7  -3   0  292.52   35.58
  -7  -3   0  284.91   40.54
  -7  -3   0  272.42   31.84
   7   3   0  319.37   35.79
   7   3   0  280.58   35.07
   7   3   0  318.65   36.20
   7   3   0  268.43   31.94
   7   3   0  293.79   30.97
   7   3   0  311.17   33.99
   7   3   0  299.20   35.04
   7   3   0  367.89   45.44
  -8  -3   0   -2.18    2.11
  -8  -3   0    0.17    2.31
  -8  -3   0   -7.01    9.05
  -8  -3   0   -0.23    1.18
  -8  -3   0    0.03    2.94
  -8  -3   0   -3.78    2.34
  -8  -3   0    2.01    3.67
  -8  -3   0    0.20    5.87
  -8  -3   0    2.05    3.75
  -8  -3   0   -1.72    1.92
   8   3   0   -5.39    2.35
   8   3   0   -0.37    5.95
   8   3   0    1.10    3.44
   8   3   0    0.96    1.86
   8   3   0    1.39    4.93
   8   3   0    1.85    1.46
   8   3   0   -0.61    2.90
   8   3   0    9.11    6.02
  -9  -3   0  -16.96   27.69
  -9  -3   0    4.81    6.29
  -9  -3   0    4.16    4.03
  -9  -3   0    2.10    3.04
  -9  -3   0   -8.48    4.03
  -9  -3   0    8.59    4.12
  -9  -3   0   -0.37    4.02
  -9  -3   0    7.25    4.22
  -9  -3   0    8.40    7.10
  -9  -3   0    6.13    2.46
  -9  -3   0    4.89    3.70
   9   3   0    0.36    4.50
   9   3   0    2.69    4.76
   9   3   0   12.24    5.42
   9   3   0    2.45    1.85
   9   3   0   -0.88    4.32
   9   3   0   21.83   10.90
   9   3   0   -7.63    4.58
 -10  -3   0   25.19   13.91
 -10  -3   0   50.95   10.83
 -10  -3   0   48.38   11.58
 -10  -3   0   36.00   11.78
 -10  -3   0   31.70   11.70
 -10  -3   0   71.97   18.59
 -10  -3   0   39.56   12.32
 -10  -3   0   33.65    8.80
 -10  -3   0   26.72    6.93
  10   3   0   20.41   10.40
  10   3   0   42.20   10.29
  10   3   0   55.01   12.83
  10   3   0   31.11   10.84
  10   3   0   39.82    6.30
  10   3   0   51.51   16.40
 -11  -3   0    4.31    6.15
 -11  -3   0    7.77   13.32
 -11  -3   0    1.68    7.66
 -11  -3   0   -4.51    3.28
 -11  -3   0  -15.39   19.18
 -11  -3   0    3.49    3.76
 -11  -3   0    6.14    5.94
 -11  -3   0    3.05    3.65
 -11  -3   0   -1.75    5.97
  11   3   0    3.15    6.03
  11   3   0    3.63    4.81
  11   3   0    8.69   10.70
  11   3   0   -2.13    4.09
  11   3   0   -0.84    5.05
  11   3   0    4.98    2.58
  11   3   0    5.77    5.21
 -12  -3   0    2.03    7.33
 -12  -3   0    2.09    3.29
 -12  -3   0   16.89    5.83
 -12  -3   0   18.70   18.11
 -12  -3   0   -2.38    4.50
 -12  -3   0    7.62    5.18
 -12  -3   0   -2.05    5.46
 -12  -3   0    1.90    4.39
  12   3   0   27.16   14.73
  12   3   0   10.16    7.70
  12   3   0    6.17    5.32
  12   3   0    5.68   10.06
  12   3   0    4.88    2.75
 -13  -3   0   13.50    6.60
 -13  -3   0    5.82   33.35
 -13  -3   0    4.99    5.86
 -13  -3   0   23.59   13.89
 -13  -3   0    5.21    4.65
 -13  -3   0   25.32   10.43
  13   3   0   29.08   14.99
  13   3   0    5.63   10.89
  13   3   0   19.49    9.86
  11  -4   0    6.94    4.67
  11  -4   0    2.39    5.05
  11  -4   0   -6.33   42.24
 -11   4   0   23.11    8.72
 -11   4   0   12.75    5.73
 -11   4   0    6.33    5.06
 -11   4   0   10.35   19.95
 -11   4   0    7.83    7.84
  10  -4   0   13.59   11.19
  10  -4   0    9.04    4.01
  10  -4   0   15.70   28.19
  10  -4   0   12.23    5.04
  10  -4   0    5.78    5.05
 -10   4   0    8.14    4.70
 -10   4   0   -2.84    3.66
 -10   4   0    8.91    7.39
 -10   4   0    4.78    6.95
 -10   4   0   -8.90   22.42
 -10   4   0    9.68    6.07
   9  -4   0   20.15    9.05
   9  -4   0   22.13    7.96
   9  -4   0   21.44    7.48
   9  -4   0   16.03    5.12
   9  -4   0   20.06    5.92
   9  -4   0   12.98    8.27
   9  -4   0    9.84    7.68
   9  -4   0  -12.28   23.74
   9  -4   0    9.32    5.89
  -9   4   0   10.79    5.61
  -9   4   0   17.34    6.99
  -9   4   0    5.18   17.04
  -9   4   0   10.99    5.38
  -9   4   0   19.21    8.75
  -9   4   0   13.80    8.36
  -9   4   0   11.59    4.91
   8  -4   0   -0.20    3.74
   8  -4   0    1.21    2.64
   8  -4   0   11.37    7.60
   8  -4   0    2.93    3.37
   8  -4   0    1.01    2.86
   8  -4   0    6.56    6.66
   8  -4   0    0.29    3.68
   8  -4   0   -1.05    3.30
   8  -4   0    9.50    5.27
   8  -4   0    1.80    2.76
   8  -4   0    4.54   14.30
  -8   4   0    3.02    3.46
  -8   4   0    0.54    3.57
  -8   4   0    5.04    7.54
  -8   4   0   10.40    7.11
  -8   4   0    4.50   15.90
  -8   4   0   -0.43    3.71
  -8   4   0    7.98    6.20
  -8   4   0    0.02    3.73
   7  -4   0  872.91   90.10
   7  -4   0  798.64   86.49
   7  -4   0  858.15   87.65
   7  -4   0  837.01   87.29
   7  -4   0  815.88   86.25
   7  -4   0  882.79   95.84
   7  -4   0  864.40   86.35
   7  -4   0  798.40   87.68
   7  -4   0  923.12   92.28
   7  -4   0  718.65   87.12
   7  -4   0  801.46   88.49
  -7   4   0  780.47   88.00
  -7   4   0  884.77   88.28
  -7   4   0  759.00   87.41
  -7   4   0  805.45   89.87
  -7   4   0  828.92   95.04
  -7   4   0  726.97   88.92
  -7   4   0  760.41   91.61
  -7   4   0  839.09   87.17
  -7   4   0  886.47   92.92
   6  -4   0   45.36    9.78
   6  -4   0   42.12   15.09
   6  -4   0   42.24    7.60
   6  -4   0   34.27    8.20
   6  -4   0   46.83    8.20
   6  -4   0   53.95   10.40
   6  -4   0   37.11   11.51
   6  -4   0   53.32   10.47
   6  -4   0   47.47    8.56
   6  -4   0   43.82   11.11
   6  -4   0   41.34    8.72
  -6   4   0   45.93   11.70
  -6   4   0   50.28   13.64
  -6   4   0   54.29    9.13
  -6   4   0   48.31   10.18
  -6   4   0   53.54   13.67
  -6   4   0   56.00   11.51
  -6   4   0   50.53   10.04
  -6   4   0   41.02    8.02
  -6   4   0   30.80    9.01
  -6   4   0   40.98    9.49
  -6   4   0   28.88   12.46
   5  -4   0  160.27   27.57
   5  -4   0  175.15   19.42
   5  -4   0  180.40   25.94
   5  -4   0  138.64   18.98
   5  -4   0  171.23   20.21
   5  -4   0  188.30   19.43
   5  -4   0  193.53   20.26
   5  -4   0  172.21   20.77
   5  -4   0  135.13   21.61
   5  -4   0  147.47   23.93
  -5   4   0  149.53   28.11
  -5   4   0  157.30   22.91
  -5   4   0  148.25   19.05
  -5   4   0  160.87   25.32
  -5   4   0  158.53   19.79
  -5   4   0  164.94   27.00
  -5   4   0  205.46   21.06
  -5   4   0  170.75   24.01
  -5   4   0  171.50   20.77
  -5   4   0  184.92   24.63
   4  -4   0   29.94    5.55
   4  -4   0   23.46    4.79
   4  -4   0   31.75    6.59
   4  -4   0   29.25    6.81
   4  -4   0   33.53    9.77
   4  -4   0   32.74    5.80
   4  -4   0   18.92    7.56
   4  -4   0   29.50    7.17
   4  -4   0   15.18    5.09
   4  -4   0   23.51    5.71
   4  -4   0   36.88   11.82
  -4   4   0   27.89    7.39
  -4   4   0   32.05    5.35
  -4   4   0   21.72    5.93
  -4   4   0   20.08    6.45
  -4   4   0   30.54    8.18
  -4   4   0   25.43    5.26
  -4   4   0   35.65    7.50
  -4   4   0   18.74    7.47
  -4   4   0   34.84    8.21
   3  -4   0  237.08   26.30
   3  -4   0  209.07   28.20
   3  -4   0  255.85   26.32
   3  -4   0  252.58   26.24
   3  -4   0  246.46   26.23
   3  -4   0  213.07   29.06
   3  -4   0  230.22   28.23
   3  -4   0  250.08   27.36
   3  -4   0  223.52   25.59
  -3   4   0  193.63   27.38
  -3   4   0  249.06   25.75
  -3   4   0  260.13   29.70
  -3   4   0  210.24   25.41
  -3   4   0  219.56   26.55
  -3   4   0  239.42   26.26
  -3   4   0  212.67   27.49
  -3   4   0  236.32   26.76
  -3   4   0  248.61   26.62
   2  -4   0  786.82   83.10
   2  -4   0  792.40   83.46
   2  -4   0  781.52   83.00
   2  -4   0  833.13   87.04
   2  -4   0  818.59   85.87
   2  -4   0  845.89   85.12
   2  -4   0  812.79   83.35
   2  -4   0  781.94   82.90
   2  -4   0  769.47   84.46
   2  -4   0  804.17   83.36
  -2   4   0  787.53   84.68
  -2   4   0  884.32   84.66
  -2   4   0  754.69   82.96
  -2   4   0  789.87   85.68
  -2   4   0  823.15   88.01
  -2   4   0  735.71   83.65
  -2   4   0  776.21   83.55
  -2   4   0  814.84   85.36
  -2   4   0  833.83   83.36
  -2   4   0  842.43   83.62
  -2   4   0  790.99   83.12
   1  -4   0 2663.09  286.25
  -1   4   0 2943.75  289.14
  -1   4   0 2847.04  286.94
  -1   4   0 2707.04  286.50
   0  -4   0  747.42   74.56
   0  -4   0  700.69   72.81
   0  -4   0  709.00   72.89
   0  -4   0  685.99   74.43
   0  -4   0  761.74   75.06
   0  -4   0  723.11   73.38
   0  -4   0  692.83   72.66
   0   4   0  674.74   72.85
   0   4   0  727.05   74.60
   0   4   0  657.70   72.70
   0   4   0  691.15   72.80
   0   4   0  703.58   72.82
   0   4   0  720.51   72.55
   0   4   0  749.78   77.18
   0   4   0  697.08   75.85
   0   4   0  675.09   73.19
   0   4   0  664.78   75.45
  -1  -4   0 3464.81  357.83
  -3  -4   0    4.75    4.24
  -3  -4   0    5.96    3.17
  -3  -4   0    4.55    2.81
  -3  -4   0    3.27    1.65
  -3  -4   0    3.94    1.48
  -3  -4   0   -1.84    7.06
  -3  -4   0   11.43    5.10
  -3  -4   0    6.77    5.04
  -3  -4   0    4.83    1.48
   3   4   0    0.23    2.20
   3   4   0    2.97    3.65
   3   4   0    5.06    3.62
   3   4   0    4.38    1.57
   3   4   0    3.38    3.29
   3   4   0    3.73    2.30
   3   4   0    2.88    1.69
  -4  -4   0   35.90   21.83
  -4  -4   0   -1.08    2.58
  -4  -4   0    1.41    3.88
  -4  -4   0   -0.14    1.90
  -4  -4   0    2.45    3.80
  -4  -4   0    2.80    1.84
  -4  -4   0   10.14    5.35
  -4  -4   0    8.29    5.34
  -4  -4   0    4.02    1.70
  -4  -4   0    7.33    4.55
   4   4   0    4.97    3.67
   4   4   0   -1.24    3.63
   4   4   0    7.39    5.25
   4   4   0    0.94    2.86
   4   4   0    3.57    4.41
   4   4   0    5.52    1.88
   4   4   0    1.35    4.65
   4   4   0    1.70    2.02
   4   4   0    2.21    3.07
  -5  -4   0 1482.38  156.26
  -5  -4   0 1295.97  157.83
  -5  -4   0 1414.26  154.93
  -5  -4   0 1419.92  155.67
  -5  -4   0 1450.33  153.80
  -5  -4   0 1550.17  155.08
  -5  -4   0 1464.42  152.59
   5   4   0 1492.62  155.27
   5   4   0 1509.39  154.86
   5   4   0 1519.78  156.97
   5   4   0 1459.20  155.73
   5   4   0 1516.43  155.21
   5   4   0 1538.52  154.96
   5   4   0 1571.55  153.25
   5   4   0 1501.75  154.31
  -6  -4   0  242.43   33.43
  -6  -4   0  264.20   35.45
  -6  -4   0  326.42   36.49
  -6  -4   0  282.62   31.86
  -6  -4   0  329.95   33.82
  -6  -4   0  180.31   45.74
  -6  -4   0  299.35   31.27
  -6  -4   0  275.59   38.43
  -6  -4   0  284.88   34.46
  -6  -4   0  283.75   31.96
   6   4   0  273.01   34.20
   6   4   0  362.87   34.71
   6   4   0  299.84   31.36
   6   4   0  289.66   34.80
   6   4   0  313.18   32.80
   6   4   0  275.32   35.03
   6   4   0  272.88   39.30
   6   4   0  310.88   34.70
  -7  -4   0  529.74   62.24
  -7  -4   0  600.48   59.89
  -7  -4   0  697.74   72.48
  -7  -4   0  357.53   77.72
  -7  -4   0  550.92   63.15
  -7  -4   0  512.11   59.92
  -7  -4   0  500.26   59.32
  -7  -4   0  486.19   60.98
  -7  -4   0  542.80   57.13
  -7  -4   0  541.38   58.16
  -7  -4   0  553.50   58.05
   7   4   0  464.58   59.63
   7   4   0  558.88   59.75
   7   4   0  605.83   64.63
   7   4   0  573.84   61.02
   7   4   0  563.09   61.71
   7   4   0  540.87   61.04
   7   4   0  546.02   55.94
   7   4   0  549.75   57.36
  -8  -4   0   22.67    8.79
  -8  -4   0   22.39    4.18
  -8  -4   0   30.26   10.52
  -8  -4   0   28.65    5.66
  -8  -4   0   25.00    7.07
  -8  -4   0   32.87   22.08
  -8  -4   0   13.37    6.51
  -8  -4   0   19.59    7.46
  -8  -4   0   22.36    6.00
  -8  -4   0   20.58    5.96
  -8  -4   0   23.92    7.82
  -8  -4   0    8.53   11.87
   8   4   0   31.01    9.51
   8   4   0   36.15   11.08
   8   4   0   38.57   12.52
   8   4   0   31.01    7.99
   8   4   0    7.46    9.04
   8   4   0   22.25    5.24
   8   4   0   26.34    3.84
   8   4   0   24.40    8.17
  -9  -4   0   96.33   44.07
  -9  -4   0  106.78   17.68
  -9  -4   0   94.80   12.60
  -9  -4   0   98.00   20.54
  -9  -4   0   89.09   17.49
  -9  -4   0   72.05   23.41
  -9  -4   0   69.98   12.85
  -9  -4   0   86.21    9.93
  -9  -4   0   54.91   14.53
  -9  -4   0   77.88   17.61
  -9  -4   0   86.55   13.47
   9   4   0   63.02   15.03
   9   4   0   89.78   18.65
   9   4   0   90.62    9.60
   9   4   0   43.60   13.37
   9   4   0   75.51   14.48
   9   4   0   95.29   21.10
   9   4   0   78.13   16.02
   9   4   0   79.87   15.88
   9   4   0   59.39   11.28
 -10  -4   0  114.60   23.78
 -10  -4   0   82.80   20.46
 -10  -4   0  123.72   17.75
 -10  -4   0   72.40   18.32
 -10  -4   0   48.48   37.84
 -10  -4   0  109.55   14.17
 -10  -4   0   91.93   22.24
 -10  -4   0   59.35   14.16
 -10  -4   0  119.60   16.33
 -10  -4   0   86.68   17.62
  10   4   0   67.68   15.55
  10   4   0   79.05   10.23
  10   4   0   75.29   22.77
  10   4   0   91.22   18.70
  10   4   0   74.12   17.61
  10   4   0   79.58   17.46
  10   4   0   92.16   19.98
  10   4   0   87.29   17.14
 -11  -4   0   18.97   38.60
 -11  -4   0   24.41    7.58
 -11  -4   0   15.31    5.96
 -11  -4   0    3.62    7.87
 -11  -4   0   13.08    7.38
 -11  -4   0   14.95   11.01
 -11  -4   0   13.00    5.69
 -11  -4   0   10.58    6.76
 -11  -4   0    6.30    7.88
 -11  -4   0    9.18   11.97
  11   4   0   20.90    4.21
  11   4   0   17.02   10.76
  11   4   0    1.50   10.98
  11   4   0   23.56   10.74
  11   4   0   23.96    8.93
  11   4   0   45.53   13.39
  11   4   0   21.09    8.26
 -12  -4   0  -21.00   15.41
 -12  -4   0    6.27    6.38
 -12  -4   0    1.19    3.13
 -12  -4   0   -1.76    2.50
 -12  -4   0   -0.87    4.13
 -12  -4   0   -2.82    2.42
  12   4   0   14.01    8.12
  12   4   0   -2.06    6.37
  12   4   0   -1.22    4.62
  12   4   0    8.03    6.39
  12   4   0    1.23    5.08
  12   4   0   -3.06    7.59
  12   4   0   -3.49    8.00
 -13  -4   0   22.48    9.99
 -13  -4   0   17.88   10.29
 -13  -4   0   35.07    8.66
 -13  -4   0   21.05   11.06
 -13  -4   0   36.33    9.08
 -13  -4   0   19.82   12.00
  13   4   0   21.65   15.08
  13   4   0   11.56   11.79
  13   4   0   36.53   13.37
  10  -5   0    4.96    4.31
  10  -5   0   45.01   33.99
  10  -5   0    8.88    4.62
  10  -5   0    3.71    5.42
 -10   5   0  -31.64   22.60
 -10   5   0   14.14    6.43
 -10   5   0    1.02    4.65
 -10   5   0   11.89    5.98
 -10   5   0    7.34    5.23
 -10   5   0   14.06    9.04
   9  -5   0    5.36    3.38
   9  -5   0    0.88    3.06
   9  -5   0  -21.04   24.61
   9  -5   0   16.56    6.88
   9  -5   0   10.63    5.92
  -9   5   0   10.29    6.15
  -9   5   0   10.79    5.64
  -9   5   0    4.58    5.04
  -9   5   0    7.03    6.65
  -9   5   0   12.91    5.90
  -9   5   0   11.52    6.05
  -9   5   0   36.10   20.72
   8  -5   0    8.54    7.23
   8  -5   0    5.70   18.64
   8  -5   0    0.09    3.76
   8  -5   0    1.21    7.85
   8  -5   0    2.66    3.78
   8  -5   0    3.28    4.60
   8  -5   0    2.19    2.46
   8  -5   0   -3.87    3.54
   8  -5   0   -0.36    2.65
  -8   5   0   -5.66    1.77
  -8   5   0   -2.09    4.83
  -8   5   0    1.84    3.12
  -8   5   0   -4.85    2.75
  -8   5   0    0.96   16.26
  -8   5   0   12.29    7.54
  -8   5   0   -1.01    2.72
   7  -5   0   28.51    7.22
   7  -5   0   29.12   14.99
   7  -5   0   25.57    8.35
   7  -5   0   56.79   14.24
   7  -5   0   50.10   10.45
   7  -5   0   41.89   10.27
   7  -5   0   55.57    9.08
   7  -5   0   43.68   10.04
   7  -5   0   41.42    7.80
  -7   5   0   39.26   13.12
  -7   5   0   33.64    8.48
  -7   5   0   41.35    8.74
  -7   5   0   40.08    9.58
  -7   5   0   40.65    9.67
  -7   5   0   74.09   16.73
  -7   5   0   10.02   11.26
  -7   5   0   24.55    9.64
  -7   5   0   48.34   12.60
   6  -5   0    1.83    2.97
   6  -5   0    5.77    3.63
   6  -5   0    7.06    4.90
   6  -5   0    7.15    2.93
   6  -5   0    3.80    2.51
   6  -5   0    3.25    4.39
   6  -5   0   10.45    3.93
   6  -5   0    7.92    4.69
   6  -5   0    5.52    9.94
   6  -5   0    6.46    7.01
   6  -5   0   15.80    7.94
  -6   5   0   -0.37    2.41
  -6   5   0    4.85    6.22
  -6   5   0    5.77    4.42
  -6   5   0    0.63    4.81
  -6   5   0    9.03    4.73
  -6   5   0    0.73    3.95
  -6   5   0   24.07   14.77
  -6   5   0    3.51    3.47
  -6   5   0    7.26    5.19
   5  -5   0   49.79   16.04
   5  -5   0   22.80    8.83
   5  -5   0   28.20    6.18
   5  -5   0   31.41    7.93
   5  -5   0   36.78    9.99
   5  -5   0   34.60    6.72
   5  -5   0   42.93    8.51
   5  -5   0   21.56    6.16
   5  -5   0   29.53    6.99
   5  -5   0   31.87    5.88
  -5   5   0   47.15    7.88
  -5   5   0   21.53    6.51
  -5   5   0   24.99    7.82
  -5   5   0   27.58    6.63
  -5   5   0   39.59    9.03
  -5   5   0   18.58    6.19
  -5   5   0   52.95   14.11
  -5   5   0   48.36   13.84
  -5   5   0   22.26    8.26
   4  -5   0   56.68   10.96
   4  -5   0   79.92   10.69
   4  -5   0  121.73   20.58
   4  -5   0   76.51   15.16
   4  -5   0   87.69   12.01
   4  -5   0   46.92   13.44
   4  -5   0   85.17   13.69
   4  -5   0   89.65   12.62
   4  -5   0   79.58   12.19
  -4   5   0   64.50   12.15
  -4   5   0   76.32   14.16
  -4   5   0   70.69   10.85
  -4   5   0   87.85   17.41
  -4   5   0   95.20   14.31
  -4   5   0   89.98   13.01
  -4   5   0   84.65   14.72
  -4   5   0   74.90   11.26
  -4   5   0   78.47   12.41
  -4   5   0   56.31   15.16
   3  -5   0  103.90   14.01
   3  -5   0  119.69   13.65
   3  -5   0  151.83   21.04
   3  -5   0  123.72   18.79
   3  -5   0  110.07   14.17
   3  -5   0  106.88   16.77
   3  -5   0  125.79   20.80
   3  -5   0  106.06   14.12
   3  -5   0  120.34   13.95
  -3   5   0  131.93   16.95
  -3   5   0  111.67   13.73
  -3   5   0  121.38   14.63
  -3   5   0   90.85   13.43
  -3   5   0  129.78   21.21
  -3   5   0  107.92   20.89
  -3   5   0  117.44   17.81
  -3   5   0  118.59   14.47
  -3   5   0  110.43   16.22
  -3   5   0  174.80   20.60
  -3   5   0  107.59   17.18
   2  -5   0  151.93   20.56
   2  -5   0  139.20   16.46
   2  -5   0  141.35   19.56
   2  -5   0  152.11   16.86
   2  -5   0  133.43   16.29
   2  -5   0  143.80   16.70
   2  -5   0  141.51   19.87
   2  -5   0  151.86   22.72
   2  -5   0  139.23   16.32
  -2   5   0  155.37   17.44
  -2   5   0  139.50   16.90
  -2   5   0  156.20   19.97
  -2   5   0  164.61   25.94
  -2   5   0  136.49   16.73
  -2   5   0  168.91   21.39
  -2   5   0  125.26   21.23
  -2   5   0  139.38   17.62
  -2   5   0  136.03   16.98
  -2   5   0  142.09   16.48
   1  -5   0 1257.21  128.47
   1  -5   0 1235.63  125.99
   1  -5   0 1233.24  125.98
   1  -5   0 1201.71  127.87
   1  -5   0 1269.57  127.49
  -1   5   0 1282.71  131.78
  -1   5   0 1219.91  125.98
  -1   5   0 1187.32  128.01
  -1   5   0 1206.41  129.27
  -1   5   0 1240.48  126.20
  -1   5   0 1188.59  125.94
  -1   5   0 1205.72  126.36
  -1   5   0 1174.29  125.99
  -1   5   0 1160.10  126.45
  -1   5   0 1271.33  129.15
   0  -5   0  448.86   43.30
   0  -5   0  431.36   46.08
   0  -5   0  398.98   42.90
   0  -5   0  429.20   44.47
   0  -5   0  403.00   43.53
   0  -5   0  380.21   43.28
   0  -5   0  397.59   43.26
   0  -5   0  414.45   44.18
   0  -5   0  420.63   45.65
   0   5   0  404.12   47.23
   0   5   0  405.66   43.42
   0   5   0  411.03   43.52
   0   5   0  388.68   48.19
   0   5   0  402.69   43.02
   0   5   0  412.83   45.61
   0   5   0  393.04   47.28
   0   5   0  404.08   43.39
   0   5   0  425.52   43.46
   0   5   0  404.09   42.46
   0   5   0  421.71   43.97
  -1  -5   0  168.86   21.07
  -1  -5   0  183.64   20.00
  -1  -5   0  177.06   19.03
  -1  -5   0  182.22   20.30
  -1  -5   0  167.54   19.37
  -1  -5   0  164.05   18.69
  -1  -5   0  165.38   21.56
  -1  -5   0  180.61   23.37
  -1  -5   0  181.24   19.47
   1   5   0  201.86   28.25
   1   5   0  180.22   18.80
   1   5   0  183.86   19.49
   1   5   0  174.68   21.60
   1   5   0  172.79   18.91
   1   5   0  158.37   19.41
   1   5   0  182.18   19.86
   1   5   0  178.56   19.74
   1   5   0  179.96   27.94
   1   5   0  172.37   20.68
  -2  -5   0 1885.34  190.13
  -2  -5   0 1870.28  189.87
  -2  -5   0 1545.00  192.59
  -2  -5   0 1772.10  189.09
  -2  -5   0 1793.12  191.98
   2   5   0 2069.20  193.13
   2   5   0 1831.26  189.47
   2   5   0 1875.84  189.90
  -3  -5   0  251.63   32.75
  -3  -5   0  259.80   31.07
  -3  -5   0  316.51   34.99
  -3  -5   0  275.26   29.72
  -3  -5   0  321.94   33.61
  -3  -5   0  285.31   30.86
  -3  -5   0  204.17   38.61
  -3  -5   0  264.50   28.76
  -3  -5   0  272.04   29.39
   3   5   0  242.05   32.26
   3   5   0  344.02   32.70
   3   5   0  296.29   29.98
   3   5   0  289.57   29.45
   3   5   0  285.71   30.93
   3   5   0  284.56   34.88
   3   5   0  291.99   32.83
   3   5   0  281.73   31.41
  -4  -5   0 1367.63  147.85
  -4  -5   0 1277.89  148.89
  -4  -5   0 1451.32  147.81
  -4  -5   0 1486.42  145.18
  -4  -5   0 1392.90  146.40
  -4  -5   0 1288.23  145.57
   4   5   0 1322.12  148.57
   4   5   0 1441.32  145.36
   4   5   0 1379.62  148.13
   4   5   0 1485.19  147.23
   4   5   0 1439.17  147.71
   4   5   0 1425.55  147.32
  -5  -5   0   69.07   14.34
  -5  -5   0  112.84   23.10
  -5  -5   0   62.32    8.03
  -5  -5   0   57.53    8.56
  -5  -5   0   50.65    9.90
  -5  -5   0   27.03   16.33
  -5  -5   0   62.11   12.17
  -5  -5   0   53.41    8.15
  -5  -5   0   48.79   11.95
  -5  -5   0   51.22   11.55
   5   5   0   73.89   13.15
   5   5   0   64.94   13.09
   5   5   0   65.12    8.14
   5   5   0   56.65   12.32
   5   5   0   61.96   12.24
   5   5   0   29.22   10.42
   5   5   0   54.24   11.03
   5   5   0   63.87   10.79
   5   5   0   49.91    8.85
  -6  -5   0  239.56   26.30
  -6  -5   0  205.02   29.72
  -6  -5   0  204.75   22.22
  -6  -5   0  206.62   26.13
  -6  -5   0  211.32   24.55
  -6  -5   0  219.10   31.48
  -6  -5   0  183.44   22.67
  -6  -5   0  175.08   22.67
  -6  -5   0  314.06   42.49
  -6  -5   0  212.43   48.24
   6   5   0  251.03   32.12
   6   5   0  199.73   25.48
   6   5   0  173.66   26.69
   6   5   0  207.08   22.31
   6   5   0  193.09   23.43
   6   5   0  227.12   25.30
   6   5   0  197.48   28.02
   6   5   0  226.51   31.02
   6   5   0  170.03   27.27
  -7  -5   0   62.78   26.28
  -7  -5   0  216.68   38.27
  -7  -5   0  134.96   16.79
  -7  -5   0  131.81   16.80
  -7  -5   0  104.54   22.00
  -7  -5   0  139.06   30.01
  -7  -5   0  150.28   16.23
  -7  -5   0  128.67   19.86
  -7  -5   0  138.56   21.20
   7   5   0  170.41   21.12
   7   5   0  132.11   21.63
   7   5   0  163.07   25.66
   7   5   0  140.94   20.84
   7   5   0  145.72   16.29
   7   5   0  176.68   22.58
   7   5   0  117.41   20.36
   7   5   0  219.53   28.74
  -8  -5   0   41.79    6.77
  -8  -5   0   57.15   13.13
  -8  -5   0   41.56    7.80
  -8  -5   0   38.71    8.96
  -8  -5   0   29.89    7.04
  -8  -5   0  112.91   64.12
  -8  -5   0   45.66   13.72
  -8  -5   0    5.61   10.25
  -8  -5   0   28.23   10.69
  -8  -5   0   52.19   10.36
   8   5   0   38.77    6.66
   8   5   0   35.22   12.52
   8   5   0   27.37    9.28
   8   5   0   39.93   10.91
   8   5   0   19.99    7.88
   8   5   0   31.14    9.41
   8   5   0   17.47    6.43
   8   5   0   29.58    8.62
  -9  -5   0  280.25   43.47
  -9  -5   0  346.81   53.59
  -9  -5   0  284.46   35.56
  -9  -5   0  342.99   35.63
  -9  -5   0  340.79   37.50
  -9  -5   0  303.11   32.70
  -9  -5   0  291.80   45.24
  -9  -5   0  358.50   39.75
  -9  -5   0  284.53   34.62
  -9  -5   0  304.21   33.76
   9   5   0  314.10   46.98
   9   5   0  300.62   36.26
   9   5   0  292.12   38.24
   9   5   0  300.16   42.76
   9   5   0  321.73   38.33
   9   5   0  300.47   43.81
   9   5   0  282.56   37.36
 -10  -5   0   -1.76    5.95
 -10  -5   0  -11.55   21.97
 -10  -5   0    3.12    7.40
 -10  -5   0    8.31    6.23
 -10  -5   0    4.17    3.80
 -10  -5   0    3.48   13.84
 -10  -5   0    2.62    3.41
 -10  -5   0    5.64    3.47
 -10  -5   0   -3.43    3.92
 -10  -5   0    4.83    4.94
  10   5   0    7.66    8.68
  10   5   0    5.76    5.27
  10   5   0    2.29    5.03
  10   5   0   -0.23    5.58
  10   5   0    0.98    5.38
  10   5   0    5.94    6.10
  10   5   0    2.10   10.04
  10   5   0    5.89    2.82
 -11  -5   0   11.03   10.82
 -11  -5   0    7.74   21.15
 -11  -5   0   15.22    7.19
 -11  -5   0   16.08    5.68
 -11  -5   0   17.83    5.47
 -11  -5   0   18.11    6.25
 -11  -5   0   33.61   23.09
 -11  -5   0   18.30    9.56
 -11  -5   0   15.46    9.84
  11   5   0   25.83   21.01
  11   5   0   19.86    8.68
  11   5   0   20.29    9.48
  11   5   0   20.38    9.06
  11   5   0    8.36    7.52
 -12  -5   0    3.59    4.12
 -12  -5   0   27.55   12.19
 -12  -5   0   -0.44    5.07
 -12  -5   0    8.67    5.11
 -12  -5   0  -14.45   34.14
 -12  -5   0   -5.52    5.28
  12   5   0    0.08    9.73
  12   5   0   18.79   12.75
  12   5   0    0.94    3.79
  12   5   0   -2.42    3.56
  12   5   0   -1.66    4.71
  12   5   0    3.57    5.46
  12   5   0    9.16    9.36
 -13  -5   0    0.33    3.73
 -13  -5   0    1.37    3.87
 -13  -5   0    4.87    6.33
  13   5   0   -4.17    4.04
  13   5   0   -6.87    5.83
  13   5   0   -2.80    9.20
  10  -6   0   85.10   50.25
 -10   6   0   30.78   30.45
   9  -6   0   26.02    8.96
   9  -6   0   21.26    6.26
   9  -6   0   22.57    6.57
   9  -6   0   22.13    8.34
   9  -6   0  105.47   40.67
  -9   6   0   29.10    8.15
  -9   6   0   30.64    8.82
  -9   6   0   23.74   10.46
  -9   6   0   18.98    7.70
  -9   6   0   31.20    9.11
  -9   6   0   30.49   13.71
   8  -6   0   13.10    6.66
   8  -6   0   22.81    7.05
   8  -6   0   16.05    5.14
   8  -6   0   16.44   22.69
   8  -6   0    9.16    4.59
  -8   6   0   17.85    7.60
  -8   6   0   17.93    5.83
  -8   6   0   19.15    7.36
  -8   6   0   18.20    8.41
  -8   6   0   19.33    7.35
  -8   6   0   21.13   18.51
  -8   6   0   23.61    9.12
   7  -6   0    6.56    4.91
   7  -6   0   11.40    5.41
   7  -6   0    0.71    5.89
   7  -6   0   -3.61    3.44
   7  -6   0    5.71   16.41
   7  -6   0   -0.01    2.63
   7  -6   0    2.82    3.26
   7  -6   0   -1.76    2.45
  -7   6   0   -1.89    3.45
  -7   6   0   -4.36    5.25
  -7   6   0    0.16    2.68
  -7   6   0    0.70    4.40
  -7   6   0    4.11    3.16
  -7   6   0   28.63   16.80
  -7   6   0    0.43    3.41
  -7   6   0    2.01    3.78
  -7   6   0   -0.33    5.79
   6  -6   0   21.55    7.24
   6  -6   0   36.25   11.24
   6  -6   0   37.17    9.42
   6  -6   0   31.27    7.27
   6  -6   0   29.33    8.21
   6  -6   0   40.01   15.93
   6  -6   0   32.34    6.91
   6  -6   0   44.65    9.61
  -6   6   0   38.59    9.67
  -6   6   0   26.91    7.36
  -6   6   0   36.11   10.26
  -6   6   0   44.08   11.87
  -6   6   0   12.16   15.57
  -6   6   0   45.63    9.64
  -6   6   0   33.31    9.78
  -6   6   0   20.73    9.26
  -6   6   0   23.26   11.65
  -6   6   0   36.66    8.48
   5  -6   0   25.05    9.84
   5  -6   0   35.10    8.33
   5  -6   0   32.68    8.46
   5  -6   0   19.87    5.35
   5  -6   0   35.12    7.90
   5  -6   0   22.45    5.65
   5  -6   0   26.79    9.43
   5  -6   0   27.90    7.49
   5  -6   0   47.60   14.72
  -5   6   0    9.17   14.45
  -5   6   0   23.53    7.25
  -5   6   0   27.23    9.27
  -5   6   0   35.06   12.69
  -5   6   0   46.84   10.85
  -5   6   0   39.47    9.51
  -5   6   0   33.37    8.55
  -5   6   0   34.94    9.02
  -5   6   0   35.36    7.31
   4  -6   0   48.28   10.49
   4  -6   0   42.56    8.86
   4  -6   0   49.23   12.80
   4  -6   0   45.17    8.73
   4  -6   0   63.77   12.91
   4  -6   0   34.91    7.36
   4  -6   0   61.18    9.14
   4  -6   0   56.64   22.21
   4  -6   0   34.67    8.07
  -4   6   0   38.45   10.34
  -4   6   0   39.23    8.66
  -4   6   0   47.13   10.58
  -4   6   0   32.35    9.45
  -4   6   0   52.83   10.59
  -4   6   0   68.85   11.02
  -4   6   0   60.40    9.62
  -4   6   0   50.40    8.70
  -4   6   0   65.67   14.76
  -4   6   0   59.46    9.57
  -4   6   0   40.03   14.92
   3  -6   0  408.67   44.01
   3  -6   0  415.17   44.20
   3  -6   0  342.93   45.78
   3  -6   0  383.04   47.60
   3  -6   0  429.37   44.00
   3  -6   0  383.16   45.58
   3  -6   0  374.09   47.35
   3  -6   0  393.77   44.12
   3  -6   0  403.54   43.42
  -3   6   0  389.29   44.83
  -3   6   0  421.63   44.39
  -3   6   0  439.99   44.52
  -3   6   0  402.11   46.40
  -3   6   0  431.60   43.82
  -3   6   0  368.51   49.79
  -3   6   0  371.55   46.22
  -3   6   0  419.06   44.54
  -3   6   0  422.28   43.84
  -3   6   0  438.25   48.04
  -3   6   0  401.01   45.17
   2  -6   0  215.74   22.43
   2  -6   0  177.94   24.06
   2  -6   0  185.33   21.74
   2  -6   0  201.50   22.24
   2  -6   0  168.11   22.13
   2  -6   0  217.91   24.81
   2  -6   0  195.26   25.61
   2  -6   0  194.31   22.03
  -2   6   0  171.18   21.99
  -2   6   0  220.38   26.30
  -2   6   0  201.51   23.08
  -2   6   0  201.95   22.62
  -2   6   0  198.95   21.86
  -2   6   0  236.85   30.53
  -2   6   0  194.30   22.44
  -2   6   0  154.21   29.12
  -2   6   0  223.56   23.31
  -2   6   0  177.48   26.70
  -2   6   0  203.45   22.50
   1  -6   0  690.68   75.26
   1  -6   0  724.42   74.57
   1  -6   0  701.36   72.81
   1  -6   0  711.92   75.82
   1  -6   0  712.83   72.89
   1  -6   0  692.79   72.79
   1  -6   0  721.34   72.95
   1  -6   0  667.88   72.37
  -1   6   0  640.97   72.96
  -1   6   0  691.28   72.87
  -1   6   0  709.80   72.18
  -1   6   0  664.08   73.28
  -1   6   0  681.42   76.67
  -1   6   0  696.44   72.71
  -1   6   0  710.00   72.93
  -1   6   0  714.44   75.55
  -1   6   0  683.90   76.79
  -1   6   0  707.81   79.56
   0  -6   0  143.08   17.52
   0  -6   0  176.06   17.43
   0  -6   0  128.75   18.52
   0  -6   0  143.60   18.08
   0  -6   0  138.15   17.61
   0  -6   0  175.92   19.67
   0  -6   0  177.15   23.57
   0  -6   0  169.12   21.25
   0  -6   0  160.12   17.77
   0   6   0  142.47   17.76
   0   6   0  204.43   28.31
   0   6   0  178.79   27.49
   0   6   0  135.46   17.79
   0   6   0  149.43   17.38
   0   6   0  197.94   29.02
   0   6   0  170.10   18.06
   0   6   0  158.21   17.99
   0   6   0  172.12   18.78
   0   6   0  172.30   23.52
  -1  -6   0  694.07   77.84
  -1  -6   0  715.43   74.45
  -1  -6   0  696.73   73.38
  -1  -6   0  689.11   76.61
  -1  -6   0  712.26   73.06
  -1  -6   0  728.12   75.85
  -1  -6   0  692.17   73.79
  -1  -6   0  687.08   73.59
  -1  -6   0  696.26   74.66
   1   6   0  712.07   73.07
   1   6   0  688.28   73.18
   1   6   0  724.87   73.94
   1   6   0  696.35   73.83
   1   6   0  705.15   80.08
   1   6   0  734.69   74.07
   1   6   0  721.58   75.30
   1   6   0  728.11   76.65
   1   6   0  698.89   74.14
  -2  -6   0  537.54   51.74
  -2  -6   0  514.80   54.64
  -2  -6   0  470.88   52.68
  -2  -6   0  409.75   57.72
  -2  -6   0  484.59   52.07
  -2  -6   0  506.69   53.05
  -2  -6   0  539.15   56.07
  -2  -6   0  516.70   55.51
  -2  -6   0  487.48   53.32
   2   6   0  494.91   58.63
   2   6   0  486.35   51.75
   2   6   0  508.45   52.16
   2   6   0  497.07   55.50
   2   6   0  543.35   53.15
   2   6   0  484.11   51.98
   2   6   0  509.53   54.98
   2   6   0  482.72   53.40
  -3  -6   0    8.75    2.76
  -3  -6   0    8.70    5.85
  -3  -6   0   11.14    6.41
  -3  -6   0    6.10    9.49
  -3  -6   0   21.42    8.38
  -3  -6   0   13.40    4.94
  -3  -6   0   10.40    6.72
  -3  -6   0   13.17    2.00
  -3  -6   0    8.15    2.72
  -3  -6   0    7.81    4.19
   3   6   0    3.42    4.03
   3   6   0    1.78   11.63
   3   6   0    9.76    6.94
   3   6   0    6.28    5.27
   3   6   0    4.08    5.29
   3   6   0    9.64    2.69
   3   6   0   11.39    2.64
   3   6   0    4.89    3.55
   3   6   0    8.53    2.93
  -4  -6   0  916.56   97.42
  -4  -6   0  901.26  100.65
  -4  -6   0  896.84   96.74
  -4  -6   0  882.74   99.68
  -4  -6   0  942.00   95.02
  -4  -6   0  905.64   94.90
  -4  -6   0  930.05   99.70
  -4  -6   0  932.35   95.48
   4   6   0  844.55  100.74
   4   6   0  906.13   95.05
   4   6   0  908.24   99.09
   4   6   0 1019.11   99.53
   4   6   0  924.44   95.76
   4   6   0  900.31   97.47
   4   6   0  943.21   97.05
   4   6   0  979.70   98.66
  -5  -6   0  465.72   54.81
  -5  -6   0  476.31   55.06
  -5  -6   0  478.17   50.42
  -5  -6   0  328.04   65.76
  -5  -6   0  445.56   52.50
  -5  -6   0  465.01   57.18
  -5  -6   0  494.04   51.98
  -5  -6   0  478.14   53.66
  -5  -6   0  475.37   49.75
  -5  -6   0  480.06   50.05
   5   6   0  484.58   54.48
   5   6   0  520.31   51.07
   5   6   0  424.92   53.53
   5   6   0  499.43   53.01
   5   6   0  483.40   52.20
   5   6   0  413.53   54.89
   5   6   0  514.01   54.24
   5   6   0  489.91   49.89
  -6  -6   0   44.71   10.98
  -6  -6   0   76.51   28.03
  -6  -6   0   22.29   11.90
  -6  -6   0   34.67    8.26
  -6  -6   0   41.02   11.28
  -6  -6   0   52.04    7.60
  -6  -6   0   53.92    7.88
  -6  -6   0   35.51    9.44
  -6  -6   0   41.73   10.94
  -6  -6   0   40.14    6.46
   6   6   0   55.55    9.01
   6   6   0   50.52   11.47
   6   6   0   40.70    9.09
   6   6   0   37.52    6.36
   6   6   0   46.68   11.15
   6   6   0   48.75   12.28
   6   6   0   24.06    7.94
   6   6   0   47.32   12.26
   6   6   0   69.74   13.45
  -7  -6   0  131.12   24.86
  -7  -6   0  175.35   32.92
  -7  -6   0  199.16   26.94
  -7  -6   0  125.26   16.62
  -7  -6   0  168.22   25.39
  -7  -6   0  157.29   23.22
  -7  -6   0  143.50   16.08
  -7  -6   0  130.21   16.63
  -7  -6   0  129.20   19.96
  -7  -6   0  141.80   38.30
   7   6   0  166.84   24.64
   7   6   0  179.43   24.93
   7   6   0  135.81   23.65
   7   6   0  139.89   19.77
   7   6   0  146.11   21.32
   7   6   0  128.75   22.56
   7   6   0  131.96   21.95
   7   6   0   84.80   20.64
   7   6   0  144.89   16.20
  -8  -6   0   15.81    7.82
  -8  -6   0   50.13   21.13
  -8  -6   0   21.64    5.28
  -8  -6   0   23.10    8.00
  -8  -6   0   20.68    6.73
  -8  -6   0   11.42   12.27
  -8  -6   0   16.09    4.53
  -8  -6   0   18.56    8.93
  -8  -6   0   41.93   14.19
  -8  -6   0   14.20    4.55
   8   6   0   22.86    7.63
   8   6   0   28.26   10.51
   8   6   0    2.47    5.91
   8   6   0   19.36    4.55
   8   6   0   35.01    9.59
   8   6   0   18.11    5.77
   8   6   0   14.98    6.96
   8   6   0    8.16    7.85
  -9  -6   0   33.50   30.24
  -9  -6   0  116.92   15.09
  -9  -6   0  103.19   18.25
  -9  -6   0  121.03   17.26
  -9  -6   0   91.46   24.61
  -9  -6   0   91.25   15.12
  -9  -6   0   93.13   20.35
  -9  -6   0  157.82   26.00
  -9  -6   0  114.75   18.83
  -9  -6   0  133.53   24.45
   9   6   0  109.73   15.20
   9   6   0  119.30   20.85
   9   6   0  100.32   20.13
   9   6   0  123.99   23.79
   9   6   0   84.50   18.08
   9   6   0  115.48   18.16
   9   6   0  147.62   22.25
   9   6   0  136.92   25.30
 -10  -6   0   19.02    6.76
 -10  -6   0   34.80   24.46
 -10  -6   0    5.01    6.85
 -10  -6   0   11.22   10.12
 -10  -6   0   19.47    9.36
 -10  -6   0    7.27    3.84
 -10  -6   0   13.09    5.06
 -10  -6   0  -25.36   23.64
  10   6   0   28.61    9.73
  10   6   0    7.02    7.81
  10   6   0    8.19    3.53
  10   6   0    6.85    5.10
  10   6   0    2.61    6.00
  10   6   0    2.77    6.15
  10   6   0   10.04    6.86
  10   6   0   27.16   13.46
 -11  -6   0   14.68    8.46
 -11  -6   0    9.21    8.91
 -11  -6   0   -4.99    4.42
 -11  -6   0   -3.52    2.45
 -11  -6   0   20.13   44.95
 -11  -6   0   -6.10   50.92
 -11  -6   0    0.23    3.86
 -11  -6   0    1.75    3.06
 -11  -6   0   -3.00    2.09
  11   6   0    2.20    9.10
  11   6   0    4.39    6.29
  11   6   0    4.51    2.64
  11   6   0   -4.97    3.16
  11   6   0   -6.49    5.06
  11   6   0    3.36    6.40
  11   6   0    1.70    4.29
  11   6   0    4.54    7.00
 -12  -6   0   78.32   15.85
 -12  -6   0   63.33   12.17
 -12  -6   0   34.23   15.86
 -12  -6   0   58.12   10.27
 -12  -6   0   22.24   12.07
 -12  -6   0   51.14   11.83
  12   6   0   61.95   15.42
  12   6   0   61.30   19.56
  12   6   0   39.81   13.13
  12   6   0   39.45   15.17
  12   6   0   36.45   11.87
  12   6   0   37.00   11.84
 -13  -6   0    5.77    4.90
 -13  -6   0    8.78    5.24
 -13  -6   0    6.35    6.81
  13   6   0    0.42    9.63
  13   6   0    7.58    7.35
  13   6   0   32.63   15.85
   9  -7   0   66.37   39.39
   9  -7   0   41.27   10.83
   9  -7   0   33.30    8.03
   9  -7   0   20.11    6.72
  -9   7   0   55.38   12.37
  -9   7   0   44.13   10.44
  -9   7   0   25.32   11.94
  -9   7   0   51.55   28.26
  -9   7   0   43.91   10.54
   8  -7   0    7.44    5.43
   8  -7   0   10.55    6.13
   8  -7   0   20.89    7.18
   8  -7   0   16.46    5.96
   8  -7   0    7.16    3.97
   8  -7   0   14.93   28.95
  -8   7   0   20.50    8.13
  -8   7   0   17.17    6.70
  -8   7   0   35.73   22.17
  -8   7   0   15.30    5.74
  -8   7   0    6.50    6.57
  -8   7   0   12.97    6.19
  -8   7   0    8.93    6.60
   7  -7   0   35.59    7.50
   7  -7   0   32.00    8.42
   7  -7   0   30.11    9.01
   7  -7   0   51.51   23.27
   7  -7   0   41.01   10.17
   7  -7   0   25.01    6.84
  -7   7   0   23.59    7.29
  -7   7   0   32.68   12.51
  -7   7   0   22.49    8.45
  -7   7   0   29.18    8.36
  -7   7   0   35.49   19.65
  -7   7   0   29.34    8.57
  -7   7   0   21.59    9.41
   6  -7   0   67.13   12.12
   6  -7   0   82.93   19.80
   6  -7   0   40.72    9.93
   6  -7   0   63.17   15.08
   6  -7   0   32.88    8.15
   6  -7   0   55.30   10.74
   6  -7   0   26.12    9.55
  -6   7   0   61.42   11.06
  -6   7   0   52.18   10.73
  -6   7   0   58.13   14.89
  -6   7   0   38.23   10.60
  -6   7   0   63.23   11.51
  -6   7   0   54.89   18.70
  -6   7   0   39.51   11.13
  -6   7   0   42.89   13.13
  -6   7   0   56.27   11.68
   5  -7   0  175.68   29.97
   5  -7   0  183.14   23.08
   5  -7   0  204.61   28.33
   5  -7   0  205.94   24.19
   5  -7   0  232.21   32.06
   5  -7   0  181.93   24.02
   5  -7   0  247.18   38.48
   5  -7   0  187.25   23.40
  -5   7   0  199.98   28.64
  -5   7   0  169.03   23.93
  -5   7   0  210.24   30.32
  -5   7   0  229.18   25.68
  -5   7   0  233.71   29.84
  -5   7   0  177.34   23.57
  -5   7   0  204.15   24.90
  -5   7   0  284.07   36.82
   4  -7   0  185.31   30.31
   4  -7   0  158.73   20.83
   4  -7   0  173.07   21.46
   4  -7   0  179.78   20.80
   4  -7   0  186.59   26.29
   4  -7   0  174.74   20.40
   4  -7   0  162.27   26.27
  -4   7   0  157.91   21.08
  -4   7   0  257.61   43.20
  -4   7   0  184.74   25.52
  -4   7   0  189.67   27.41
  -4   7   0  195.21   23.09
  -4   7   0  174.10   24.04
  -4   7   0  171.15   21.67
  -4   7   0  218.07   34.81
  -4   7   0  149.09   20.38
   3  -7   0   29.69    6.62
   3  -7   0   24.34    5.31
   3  -7   0   22.95   11.12
   3  -7   0   23.07    6.05
   3  -7   0   26.69    6.47
   3  -7   0   25.65    8.05
   3  -7   0   23.22    8.07
  -3   7   0   25.92   11.08
  -3   7   0   28.86    6.81
  -3   7   0   15.15    5.59
  -3   7   0   64.83   13.48
  -3   7   0   43.62   10.59
  -3   7   0   38.13    7.46
  -3   7   0   27.54    7.33
  -3   7   0   15.82    5.45
  -3   7   0   26.10    5.74
  -3   7   0   16.35    6.21
  -3   7   0   23.09    8.78
   2  -7   0  326.20   40.23
   2  -7   0  355.19   37.76
   2  -7   0  332.31   37.68
   2  -7   0  331.49   37.87
   2  -7   0  372.47   40.37
   2  -7   0  369.80   37.50
   2  -7   0  381.83   42.17
   2  -7   0  366.48   37.75
  -2   7   0  321.39   38.06
  -2   7   0  379.79   42.35
  -2   7   0  320.71   37.09
  -2   7   0  322.69   38.41
  -2   7   0  311.65   48.13
  -2   7   0  344.69   37.85
  -2   7   0  341.47   40.65
  -2   7   0  369.21   38.17
  -2   7   0  332.59   37.75
  -2   7   0  345.84   38.06
  -2   7   0  349.69   42.57
   1  -7   0  124.90   15.26
   1  -7   0  114.25   16.93
   1  -7   0  110.09   12.76
   1  -7   0  120.23   18.90
   1  -7   0  115.65   18.15
   1  -7   0  103.79   13.20
   1  -7   0   98.16   14.13
   1  -7   0  100.79   13.08
  -1   7   0   97.89   19.36
  -1   7   0  106.04   20.91
  -1   7   0   79.04   13.99
  -1   7   0  109.70   18.74
  -1   7   0  109.97   12.38
  -1   7   0   93.88   14.10
  -1   7   0  117.33   15.06
  -1   7   0  117.68   15.13
   0  -7   0   59.42    8.20
   0  -7   0   65.17   12.95
   0  -7   0   39.16   10.26
   0  -7   0   39.70    6.75
   0  -7   0   45.99    9.06
   0  -7   0   49.43   10.16
   0  -7   0   45.02    8.17
   0  -7   0   54.18    7.77
   0  -7   0   50.05    7.51
   0   7   0   50.77   14.20
   0   7   0   43.74    8.68
   0   7   0   52.15    8.25
   0   7   0   64.14   12.81
   0   7   0   64.00   14.92
   0   7   0   46.96   13.76
   0   7   0   36.41    7.80
   0   7   0   42.01    7.30
   0   7   0   41.96    7.58
   0   7   0   34.28    7.50
   0   7   0   53.49    7.77
  -1  -7   0    1.96    1.84
  -1  -7   0    1.65    1.37
  -1  -7   0    1.51    1.47
  -1  -7   0   -0.37    3.87
  -1  -7   0   -1.43    3.47
  -1  -7   0   -1.79    2.54
  -1  -7   0    2.49    2.97
  -1  -7   0    0.82    6.00
  -1  -7   0   -1.07    1.43
   1   7   0    3.88    2.73
   1   7   0    0.87    1.51
   1   7   0    1.04    2.19
   1   7   0    4.21    7.08
   1   7   0   -0.91    4.19
   1   7   0   -2.34   10.19
   1   7   0   -0.47    6.10
   1   7   0    2.72    3.06
   1   7   0    4.34    3.22
   1   7   0   -0.64    1.55
  -2  -7   0    4.14    2.58
  -2  -7   0    5.08    2.77
  -2  -7   0    4.78    4.40
  -2  -7   0   10.21    2.74
  -2  -7   0    6.82    5.19
  -2  -7   0    4.88    1.81
  -2  -7   0   10.01    7.93
  -2  -7   0    2.54    2.94
  -2  -7   0    2.68    3.77
   2   7   0   -3.60    9.38
   2   7   0    7.96    2.23
   2   7   0   13.24    6.01
   2   7   0    4.68    2.20
   2   7   0   18.75    4.95
   2   7   0   11.54    4.78
   2   7   0    7.27    2.44
   2   7   0   18.04    9.99
   2   7   0    4.29    3.13
   2   7   0   -1.60    2.07
  -3  -7   0    1.52    2.12
  -3  -7   0    3.47    2.18
  -3  -7   0    1.43    4.55
  -3  -7   0    5.47    1.53
  -3  -7   0    3.95    4.01
  -3  -7   0    7.39    3.72
  -3  -7   0   13.84    6.47
  -3  -7   0    0.67    2.98
  -3  -7   0    5.02    9.70
   3   7   0    3.03    4.62
   3   7   0    5.38    2.18
   3   7   0    4.71    3.07
   3   7   0    8.89   12.06
   3   7   0    4.17    4.07
   3   7   0    4.63    1.80
   3   7   0   -0.72    3.43
   3   7   0   10.43    6.99
   3   7   0    6.12    2.55
  -4  -7   0  248.76   25.80
  -4  -7   0  267.66   34.17
  -4  -7   0  282.45   46.81
  -4  -7   0  232.44   27.04
  -4  -7   0  214.56   27.08
  -4  -7   0  219.39   24.14
  -4  -7   0  224.93   26.08
  -4  -7   0  258.34   30.55
  -4  -7   0  231.03   35.38
   4   7   0  253.06   29.66
   4   7   0  225.39   24.93
   4   7   0  226.43   29.31
   4   7   0  210.17   24.93
   4   7   0  240.36   36.16
   4   7   0  252.31   28.52
   4   7   0  240.22   27.73
   4   7   0  245.27   25.85
   4   7   0  250.88   27.20
  -5  -7   0   89.64   10.49
  -5  -7   0   88.24   13.53
  -5  -7   0   76.72    9.63
  -5  -7   0   87.75   14.97
  -5  -7   0   94.55   18.40
  -5  -7   0   84.98   18.19
  -5  -7   0   86.85   15.68
  -5  -7   0   28.88   17.32
  -5  -7   0   83.65    9.72
  -5  -7   0   60.91   17.32
   5   7   0  102.92   15.97
   5   7   0   61.23   13.94
   5   7   0   89.59   18.44
   5   7   0  109.84   14.80
   5   7   0   82.85    9.85
   5   7   0   83.58   12.10
   5   7   0   79.42   16.26
   5   7   0   62.40   13.98
  -6  -7   0  105.74   20.03
  -6  -7   0  145.09   32.08
  -6  -7   0   83.30   16.27
  -6  -7   0   89.71   15.73
  -6  -7   0  111.78   14.46
  -6  -7   0   60.23   21.56
  -6  -7   0  111.48   13.24
  -6  -7   0   77.52   16.91
  -6  -7   0   91.89   12.54
  -6  -7   0  121.81   20.72
   6   7   0  122.67   18.78
   6   7   0  110.25   12.55
   6   7   0  113.36   19.69
   6   7   0  115.29   17.30
   6   7   0  113.75   17.27
   6   7   0  152.01   25.02
   6   7   0  131.25   20.20
   6   7   0  113.07   15.72
   6   7   0  115.63   21.86
  -7  -7   0   66.21   12.98
  -7  -7   0   88.65   12.23
  -7  -7   0   52.81   12.98
  -7  -7   0   69.35   15.84
  -7  -7   0   70.98    9.85
  -7  -7   0  112.83   21.43
  -7  -7   0   63.31   10.47
  -7  -7   0   59.85   15.53
  -7  -7   0   37.76   14.84
   7   7   0   54.86   12.72
   7   7   0   72.63   15.28
   7   7   0   69.77   10.12
   7   7   0   84.81   16.13
   7   7   0   91.04   13.68
   7   7   0   83.41   17.46
   7   7   0   91.14   17.94
   7   7   0   84.32   18.72
   7   7   0   75.26   15.94
  -8  -7   0   16.98    7.92
  -8  -7   0   -0.53    2.59
  -8  -7   0  -20.80   11.90
  -8  -7   0    0.58   10.33
  -8  -7   0    2.43    6.63
  -8  -7   0   -2.40    4.04
  -8  -7   0   -1.39    5.53
  -8  -7   0   10.95    6.87
  -8  -7   0    7.03    3.37
  -8  -7   0    1.05    2.25
   8   7   0    1.39    2.78
   8   7   0   -0.41    4.61
   8   7   0    3.44    6.00
   8   7   0    3.61    2.33
   8   7   0    8.17    5.32
   8   7   0    7.85    6.96
   8   7   0   -3.40    5.12
   8   7   0   -2.31    3.41
  -9  -7   0  112.00   23.14
  -9  -7   0  105.94   21.93
  -9  -7   0  134.66   26.15
  -9  -7   0  131.66   17.96
  -9  -7   0  112.79   14.89
  -9  -7   0  104.55   19.08
  -9  -7   0  117.32   21.20
  -9  -7   0  343.45   66.05
  -9  -7   0  142.41   16.47
   9   7   0   80.79   19.31
   9   7   0  128.97   38.11
   9   7   0  111.27   21.89
   9   7   0  116.69   19.24
   9   7   0  144.35   15.63
   9   7   0  132.60   22.04
   9   7   0  134.22   25.52
 -10  -7   0    1.51    2.65
 -10  -7   0   -5.74   36.56
 -10  -7   0   42.14   27.51
 -10  -7   0   -0.07    3.04
 -10  -7   0    0.59    4.49
 -10  -7   0   -1.79    4.55
 -10  -7   0   -1.02    2.48
 -10  -7   0    5.75    8.00
  10   7   0   -7.83    3.67
  10   7   0   -2.17    1.69
  10   7   0   10.52    7.27
  10   7   0    0.44    3.15
  10   7   0  -11.76    3.13
  10   7   0    0.14    3.46
  10   7   0   -1.87    4.33
 -11  -7   0   -6.84    4.26
 -11  -7   0    8.84    6.46
 -11  -7   0    1.06    2.93
 -11  -7   0   32.12   46.00
 -11  -7   0    5.52    4.30
 -11  -7   0   -5.07    1.95
 -11  -7   0   15.20   10.05
 -11  -7   0  -30.99   14.45
 -11  -7   0    4.95    5.67
  11   7   0    7.71    4.15
  11   7   0    7.16    6.97
  11   7   0   17.70    9.36
  11   7   0   -4.07    7.06
  11   7   0   -0.17    7.08
  11   7   0    3.09    2.15
  11   7   0    3.86    4.91
  11   7   0   -2.74    5.61
 -12  -7   0   93.17   13.94
 -12  -7   0   97.35   25.23
 -12  -7   0   12.85   40.80
 -12  -7   0  132.65   21.46
 -12  -7   0   66.48   20.41
 -12  -7   0   84.85   17.02
 -12  -7   0  100.31   15.72
  12   7   0   84.66   23.69
  12   7   0  123.26   25.58
  12   7   0   93.33   19.91
  12   7   0   68.45   17.74
 -13  -7   0   -3.02    2.88
 -13  -7   0    3.58    5.42
 -13  -7   0    2.85    3.62
  13   7   0    1.29    7.62
  13   7   0    8.22    8.84
  13   7   0   -2.05    9.01
   8  -8   0  -25.04   32.15
   8  -8   0    0.08    3.12
   8  -8   0   -3.46    3.22
   8  -8   0    1.99    4.50
   8  -8   0   -1.00    3.06
  -8   8   0    1.29    3.97
  -8   8   0   -1.27    2.99
  -8   8   0   21.83   22.83
  -8   8   0    2.65    3.62
  -8   8   0   -2.68    2.33
  -8   8   0   10.18    7.82
   7  -8   0   11.97    6.09
   7  -8   0    6.01    3.83
   7  -8   0   17.23    6.67
   7  -8   0    8.67    4.67
   7  -8   0   18.00   23.75
  -7   8   0   13.06    5.32
  -7   8   0   -2.47   20.63
  -7   8   0   13.55    5.90
  -7   8   0   10.96    7.59
  -7   8   0   12.93    7.41
  -7   8   0    6.21    4.87
  -7   8   0   11.63    8.25
  -7   8   0    7.46    5.54
   6  -8   0  105.67   15.77
   6  -8   0   83.79   25.03
   6  -8   0   96.04   16.75
   6  -8   0  100.03   15.96
   6  -8   0   82.80   13.81
   6  -8   0   94.23   17.71
   6  -8   0   84.21   15.70
  -6   8   0  118.72   18.89
  -6   8   0   80.47   14.64
  -6   8   0   67.44   13.63
  -6   8   0   99.46   15.21
  -6   8   0   84.43   17.49
  -6   8   0   62.38   19.51
  -6   8   0   72.39   18.88
  -6   8   0   84.21   15.77
   5  -8   0  104.59   18.17
   5  -8   0  115.43   27.03
   5  -8   0  124.68   18.89
   5  -8   0  124.59   18.34
   5  -8   0  124.31   21.72
   5  -8   0  158.31   24.50
  -5   8   0  109.87   22.23
  -5   8   0  139.90   21.17
  -5   8   0  137.92   22.48
  -5   8   0  117.79   18.50
  -5   8   0  142.40   27.21
  -5   8   0  154.04   20.00
  -5   8   0  141.02   21.29
  -5   8   0  125.59   20.14
   4  -8   0   18.27    5.43
   4  -8   0   18.15    7.64
   4  -8   0   16.24   11.99
   4  -8   0   33.01    7.16
   4  -8   0   25.24    6.43
   4  -8   0   22.06    6.40
   4  -8   0   19.94    8.79
  -4   8   0   19.33    6.69
  -4   8   0   19.40    9.56
  -4   8   0   22.58    6.10
  -4   8   0   16.01    6.19
  -4   8   0   13.88    6.62
  -4   8   0   33.95   14.02
  -4   8   0   15.35    5.73
   3  -8   0  113.10   21.73
   3  -8   0   94.04   19.68
   3  -8   0  157.95   23.78
   3  -8   0  125.54   16.21
   3  -8   0  124.91   18.35
   3  -8   0  132.73   16.76
   3  -8   0  127.51   23.60
  -3   8   0  180.43   25.76
  -3   8   0  153.55   20.15
  -3   8   0  147.84   19.45
  -3   8   0  163.60   24.70
  -3   8   0  124.70   18.38
  -3   8   0  131.26   16.24
  -3   8   0  135.10   20.71
  -3   8   0  142.99   19.39
   2  -8   0   23.48    5.34
   2  -8   0   34.32    9.36
   2  -8   0   18.18    4.81
   2  -8   0   24.06    6.24
   2  -8   0   14.43    5.01
   2  -8   0   28.17   11.26
   2  -8   0   26.27    5.95
   2  -8   0   21.86    7.82
  -2   8   0   32.57    6.70
  -2   8   0   29.81   12.24
  -2   8   0   24.25    9.09
  -2   8   0   25.40    9.99
  -2   8   0   28.15    5.68
  -2   8   0   13.97   15.73
  -2   8   0   12.99    5.52
  -2   8   0   20.72    5.91
  -2   8   0   16.31    5.83
  -2   8   0   28.70    6.75
   1  -8   0  304.53   39.63
   1  -8   0  411.37   41.73
   1  -8   0  323.10   36.03
   1  -8   0  347.32   36.90
   1  -8   0  344.43   36.66
   1  -8   0  337.86   36.69
   1  -8   0  321.36   36.61
   1  -8   0  352.07   38.93
  -1   8   0  315.12   36.16
  -1   8   0  335.02   36.80
  -1   8   0  355.58   40.58
  -1   8   0  335.27   42.91
  -1   8   0  346.56   37.49
  -1   8   0  291.94   36.37
  -1   8   0  412.91   47.37
  -1   8   0  317.89   45.73
  -1   8   0  319.43   36.78
  -1   8   0  322.42   35.54
  -1   8   0  336.31   36.83
   0  -8   0  986.24  103.36
   0  -8   0  925.34  103.03
   0  -8   0  945.40  100.92
   0  -8   0  928.58   99.40
   0  -8   0 1009.81   98.86
   0  -8   0  967.31  101.15
   0  -8   0  995.40   99.31
   0  -8   0  974.09   99.45
   0  -8   0  910.85   99.86
   0   8   0  934.13   98.77
   0   8   0  970.90   99.40
   0   8   0  967.96  100.09
   0   8   0  949.01   99.63
   0   8   0 1000.44   99.60
   0   8   0  916.06   99.52
   0   8   0  983.32  105.97
   0   8   0  979.57  103.30
   0   8   0  942.01   99.89
   0   8   0  894.03  107.81
   0   8   0  771.82  104.98
  -1  -8   0  180.55   21.68
  -1  -8   0  187.62   23.11
  -1  -8   0  204.67   27.28
  -1  -8   0  185.82   21.55
  -1  -8   0  194.51   27.51
  -1  -8   0  202.62   23.33
  -1  -8   0  216.96   22.36
  -1  -8   0  205.65   21.18
  -1  -8   0  247.13   31.40
   1   8   0  185.87   21.90
   1   8   0  182.91   21.19
   1   8   0  151.88   30.55
   1   8   0  125.14   28.78
   1   8   0  218.84   23.88
   1   8   0  198.21   22.15
   1   8   0  157.07   27.55
   1   8   0  192.75   22.13
   1   8   0  130.40   28.71
   1   8   0  204.07   22.64
  -2  -8   0   91.65   14.11
  -2  -8   0   94.53   12.78
  -2  -8   0  102.48   20.40
  -2  -8   0  110.35   16.19
  -2  -8   0   94.72   10.69
  -2  -8   0   76.70   11.86
  -2  -8   0  106.91   17.91
  -2  -8   0   92.58   11.47
  -2  -8   0   55.90   15.00
   2   8   0   86.74   15.31
   2   8   0   99.90   11.15
   2   8   0   97.32   24.02
   2   8   0   99.90   11.00
   2   8   0  104.05   17.97
   2   8   0   87.44   13.30
   2   8   0   90.94   12.97
   2   8   0   82.33   10.97
   2   8   0   70.50   21.89
  -3  -8   0  157.62   18.07
  -3  -8   0  163.74   20.03
  -3  -8   0  204.96   29.17
  -3  -8   0  162.68   19.05
  -3  -8   0  147.37   23.67
  -3  -8   0  165.46   30.21
  -3  -8   0  162.26   19.36
  -3  -8   0  233.74   29.84
  -3  -8   0  158.57   17.39
   3   8   0   91.58   27.47
   3   8   0  160.85   24.87
   3   8   0  158.71   18.29
   3   8   0  150.99   17.83
   3   8   0  173.54   25.19
   3   8   0  155.58   20.03
   3   8   0  163.28   19.45
   3   8   0  171.89   20.26
   3   8   0  185.28   31.14
   3   8   0  164.45   17.49
  -4  -8   0  305.48   31.79
  -4  -8   0  263.78   31.82
  -4  -8   0  295.33   35.61
  -4  -8   0  266.76   38.55
  -4  -8   0  240.10   44.04
  -4  -8   0  267.63   31.86
  -4  -8   0  266.54   29.01
   4   8   0  283.89   34.59
   4   8   0  277.44   32.80
   4   8   0  317.44   43.51
   4   8   0  244.93   31.45
   4   8   0  294.23   29.45
   4   8   0  292.57   30.55
   4   8   0  280.67   29.82
   4   8   0  264.54   32.32
   4   8   0  276.60   34.58
  -5  -8   0   56.80    9.50
  -5  -8   0   32.44   17.45
  -5  -8   0   46.49    9.63
  -5  -8   0   70.80   18.97
  -5  -8   0   42.46   17.94
  -5  -8   0   42.14    7.73
  -5  -8   0   59.80   11.55
   5   8   0   51.92    8.54
   5   8   0   45.10   11.63
   5   8   0   51.64   11.63
   5   8   0   47.17    7.42
   5   8   0   61.74    7.77
   5   8   0   45.75   10.45
   5   8   0   75.40   17.73
   5   8   0   51.96   13.10
   5   8   0   26.05    8.25
  -6  -8   0   69.01   16.82
  -6  -8   0  160.08   29.17
  -6  -8   0   78.79   24.84
  -6  -8   0   90.42   15.72
  -6  -8   0  105.94   10.90
  -6  -8   0   82.87   16.46
  -6  -8   0   95.73   12.45
  -6  -8   0   85.82   10.43
  -6  -8   0   92.81   14.82
   6   8   0  123.01   22.79
   6   8   0   82.43   11.47
   6   8   0   54.27   11.55
   6   8   0   98.22   18.45
   6   8   0   67.39   13.59
   6   8   0   87.07   16.30
   6   8   0   92.39   15.79
   6   8   0   58.96   15.18
  -7  -8   0  191.87   22.32
  -7  -8   0  181.83   26.41
  -7  -8   0  201.42   21.82
  -7  -8   0  219.68   30.67
  -7  -8   0  204.52   30.49
  -7  -8   0  212.30   23.04
  -7  -8   0  182.53   35.98
  -7  -8   0  163.05   43.59
  -7  -8   0  147.51   29.17
   7   8   0  128.55   25.35
   7   8   0  222.20   29.50
   7   8   0  240.19   33.01
   7   8   0  192.24   21.96
   7   8   0  229.67   24.18
   7   8   0  153.80   27.85
   7   8   0  202.53   27.56
   7   8   0  244.88   32.30
   7   8   0  221.25   33.73
  -8  -8   0  486.94   55.90
  -8  -8   0  495.44   57.47
  -8  -8   0  476.57   53.42
  -8  -8   0  465.59   53.45
  -8  -8   0  341.22   85.91
  -8  -8   0  510.48   52.62
  -8  -8   0  541.69   60.56
  -8  -8   0  475.77   60.67
   8   8   0  471.10   57.50
   8   8   0  515.29   58.80
   8   8   0  534.01   57.29
   8   8   0  424.88   58.99
   8   8   0  541.97   60.17
   8   8   0  557.41   60.39
   8   8   0  496.25   54.91
   8   8   0  506.24   57.73
   8   8   0  515.79   52.92
  -9  -8   0   17.20    4.40
  -9  -8   0   -2.33    6.26
  -9  -8   0   24.99    9.97
  -9  -8   0   29.49   18.32
  -9  -8   0   14.22    5.13
  -9  -8   0   13.14    7.02
  -9  -8   0    8.94   22.15
  -9  -8   0   11.01    8.61
  -9  -8   0    5.48    6.18
   9   8   0    7.78    6.70
   9   8   0   10.74    3.76
   9   8   0   15.11    8.64
   9   8   0   23.14    8.10
   9   8   0   20.60    6.92
   9   8   0    9.10    7.09
   9   8   0   -1.47    5.51
   9   8   0   13.84    8.78
 -10  -8   0    5.65   18.38
 -10  -8   0   -0.69    4.52
 -10  -8   0   -2.92    1.72
 -10  -8   0    3.72   20.87
 -10  -8   0    6.68    6.07
 -10  -8   0   -1.60    2.33
 -10  -8   0    0.95    7.86
 -10  -8   0    7.29    7.93
  10   8   0   -0.34    5.66
  10   8   0    2.39    3.37
  10   8   0   -4.85    5.51
  10   8   0    5.57    8.82
  10   8   0    5.36    8.12
  10   8   0    1.02    2.24
  10   8   0    3.14    4.69
  10   8   0   -4.06    3.22
 -11  -8   0    1.46    5.43
 -11  -8   0   17.28   12.47
 -11  -8   0    9.90    6.07
 -11  -8   0    0.72   43.63
 -11  -8   0   -0.91    2.67
 -11  -8   0    5.18    3.83
 -11  -8   0   10.55    4.09
 -11  -8   0   10.51    6.83
  11   8   0    3.57    2.47
  11   8   0    8.73    6.66
  11   8   0    1.26    7.17
  11   8   0    8.36    8.01
  11   8   0    0.19    4.97
  11   8   0   -2.18    5.60
  11   8   0    1.44    4.36
  11   8   0   -1.13    7.29
 -12  -8   0    7.94    4.44
 -12  -8   0    7.13    4.80
 -12  -8   0   37.52   54.60
 -12  -8   0    3.80    4.33
 -12  -8   0   -0.42    5.95
  12   8   0   17.52   10.29
  12   8   0    6.40    7.90
  12   8   0    4.07    8.64
  12   8   0   16.83    9.01
  12   8   0   14.54   11.00
 -13  -8   0    1.20    5.19
 -13  -8   0    2.08    3.73
  13   8   0   -5.04    8.27
  13   8   0   -1.94    3.95
  13   8   0    2.18    8.27
   8  -9   0    0.67    4.37
   8  -9   0   -0.17    2.82
   8  -9   0    5.40    4.02
  -8   9   0    5.73    5.71
  -8   9   0    0.85    4.52
  -8   9   0    8.41    4.63
  -8   9   0    3.98    4.26
   7  -9   0   22.23    8.23
   7  -9   0   32.47    7.92
   7  -9   0   48.62   31.76
   7  -9   0   25.53    7.78
   7  -9   0   17.86    7.48
  -7   9   0   27.42    8.74
  -7   9   0   22.46    7.30
  -7   9   0   31.78   11.66
  -7   9   0   21.88    7.03
  -7   9   0   54.72   24.83
   6  -9   0   20.25    7.33
   6  -9   0   12.24    5.20
   6  -9   0    9.08    4.45
   6  -9   0   27.85   22.51
   6  -9   0   16.15    6.84
  -6   9   0   18.13    7.72
  -6   9   0   22.93   10.98
  -6   9   0   18.78    6.53
  -6   9   0   26.84    6.93
  -6   9   0   24.77    8.86
  -6   9   0   21.55    7.54
  -6   9   0   15.35    6.10
  -6   9   0   14.62   18.63
   5  -9   0   40.21   10.21
   5  -9   0   34.91    8.50
   5  -9   0   57.98   13.73
   5  -9   0   94.52   23.77
   5  -9   0   60.86   10.38
   5  -9   0   28.93    9.50
  -5   9   0   39.12   13.48
  -5   9   0   54.10   18.84
  -5   9   0   39.02    9.06
  -5   9   0   28.76   10.05
  -5   9   0   53.35   11.24
  -5   9   0   49.40   11.27
  -5   9   0   37.95   10.33
   4  -9   0  332.81   41.73
   4  -9   0  380.25   41.91
   4  -9   0  328.85   44.23
   4  -9   0  354.14   41.22
   4  -9   0  406.84   45.37
   4  -9   0  408.46   41.60
  -4   9   0  419.20   47.92
  -4   9   0  330.34   41.25
  -4   9   0  386.86   46.23
  -4   9   0  338.44   42.51
  -4   9   0  415.95   42.59
  -4   9   0  369.21   42.32
  -4   9   0  361.97   49.32
   3  -9   0  142.72   18.91
   3  -9   0  121.11   23.46
   3  -9   0  144.46   21.23
   3  -9   0  169.00   18.91
   3  -9   0  158.23   21.52
   3  -9   0  175.11   25.55
   3  -9   0  146.39   27.94
  -3   9   0  150.19   21.25
  -3   9   0  127.15   24.62
  -3   9   0  176.80   31.05
  -3   9   0  152.06   21.05
  -3   9   0  152.25   18.57
  -3   9   0  144.81   21.08
  -3   9   0  164.18   22.53
  -3   9   0  219.83   30.10
   2  -9   0    1.62    9.35
   2  -9   0   -4.38    4.00
   2  -9   0    1.91    5.26
   2  -9   0    5.27    3.07
   2  -9   0   -0.50    2.66
   2  -9   0    8.07    3.69
   2  -9   0    2.43    2.78
   2  -9   0    7.79    4.34
  -2   9   0    5.46    7.12
  -2   9   0    1.32    2.53
  -2   9   0   -0.43    2.86
  -2   9   0    2.01    2.40
  -2   9   0    8.74   11.58
  -2   9   0    1.05    3.23
  -2   9   0   -0.74    5.16
  -2   9   0   -0.23    2.64
  -2   9   0    1.02    3.48
   1  -9   0   77.27   16.52
   1  -9   0   78.90   10.30
   1  -9   0   58.96   11.01
   1  -9   0   79.37   11.20
   1  -9   0   56.39   12.93
   1  -9   0   67.73   11.55
   1  -9   0   50.66   10.13
  -1   9   0   49.20   13.60
  -1   9   0   60.35   10.41
  -1   9   0   54.52   19.80
  -1   9   0   60.83    9.04
  -1   9   0   67.30   12.27
  -1   9   0   60.54   16.91
  -1   9   0   62.35   10.40
  -1   9   0   74.14   10.81
  -1   9   0   59.36   11.03
   0  -9   0  224.66   24.17
   0  -9   0  238.57   25.10
   0  -9   0  197.88   25.36
   0  -9   0  225.32   29.59
   0  -9   0  210.35   24.61
   0  -9   0  223.18   26.97
   0  -9   0  196.29   24.58
   0  -9   0  217.58   32.11
   0   9   0  213.60   24.10
   0   9   0  215.39   36.05
   0   9   0  210.12   24.68
   0   9   0  206.00   24.79
   0   9   0  216.08   35.70
   0   9   0  248.35   33.18
   0   9   0  198.57   25.31
   0   9   0  241.14   25.47
  -1  -9   0  178.09   22.40
  -1  -9   0  191.30   26.77
  -1  -9   0  157.02   20.53
  -1  -9   0  192.69   20.29
  -1  -9   0  189.53   21.36
  -1  -9   0  279.36   42.12
  -1  -9   0  173.79   20.86
  -1  -9   0  204.76   23.07
  -1  -9   0  213.50   30.79
   1   9   0  213.80   34.92
   1   9   0  138.94   26.63
   1   9   0  167.14   35.04
   1   9   0  170.18   21.36
   1   9   0  178.99   21.25
   1   9   0  150.21   21.23
   1   9   0  194.65   20.44
   1   9   0  177.91   28.83
  -2  -9   0    3.89    3.36
  -2  -9   0    0.25    1.30
  -2  -9   0   -3.62    8.91
  -2  -9   0    3.34    2.70
  -2  -9   0   -2.56    3.95
  -2  -9   0   -5.66    2.45
  -2  -9   0   -0.01    1.59
  -2  -9   0   -0.16    4.03
  -2  -9   0    0.36    2.14
   2   9   0   -1.57    1.62
   2   9   0   -4.98   14.17
   2   9   0    2.91    2.20
   2   9   0   -1.79    2.53
   2   9   0   10.07    6.71
   2   9   0    1.83    4.03
   2   9   0   -6.94    6.58
   2   9   0   -1.25    2.67
   2   9   0    0.83    6.17
   2   9   0    5.52    2.60
  -3  -9   0  228.48   24.93
  -3  -9   0  253.85   30.67
  -3  -9   0  236.37   26.03
  -3  -9   0  204.90   33.18
  -3  -9   0  221.76   26.01
  -3  -9   0  248.68   25.66
  -3  -9   0  212.21   26.91
  -3  -9   0  247.92   40.88
  -3  -9   0  226.35   24.33
   3   9   0  192.46   24.88
   3   9   0  225.68   39.92
   3   9   0  237.13   29.08
   3   9   0  236.65   26.97
   3   9   0  223.92   24.85
   3   9   0  236.09   25.30
   3   9   0  204.69   26.83
   3   9   0  228.64   26.43
   3   9   0  273.80   35.66
  -4  -9   0 1212.10  133.86
  -4  -9   0 1075.23  116.49
  -4  -9   0 1167.01  120.97
  -4  -9   0 1126.97  117.69
  -4  -9   0 1159.51  116.71
  -4  -9   0 1124.15  114.42
  -4  -9   0 1120.81  117.13
  -4  -9   0 1027.29  120.75
   4   9   0 1037.81  117.63
   4   9   0 1111.37  119.93
   4   9   0 1109.88  115.15
   4   9   0 1091.35  115.75
   4   9   0 1189.05  121.18
   4   9   0 1087.39  117.14
   4   9   0 1165.34  114.56
   4   9   0 1132.07  118.05
   4   9   0  968.57  124.15
  -5  -9   0  179.43   22.79
  -5  -9   0  179.65   18.85
  -5  -9   0  195.41   21.79
  -5  -9   0  162.49   20.41
  -5  -9   0  195.69   30.98
  -5  -9   0  161.34   24.41
   5   9   0  207.60   26.34
   5   9   0  172.90   19.47
   5   9   0  220.42   30.69
   5   9   0  180.96   26.16
   5   9   0  170.63   22.38
   5   9   0  175.42   20.06
   5   9   0  172.17   32.31
   5   9   0  258.40   33.64
  -6  -9   0   21.82    7.69
  -6  -9   0   24.09    5.50
  -6  -9   0   17.01    9.96
  -6  -9   0   18.21    6.82
  -6  -9   0   26.78   16.40
  -6  -9   0   -3.32   19.24
  -6  -9   0   39.58   10.85
   6   9   0   17.34    7.76
   6   9   0    9.33    7.21
   6   9   0   28.04   10.96
   6   9   0   10.71    5.77
   6   9   0   19.30    4.32
   6   9   0   11.57    6.15
   6   9   0   21.04   10.79
   6   9   0   21.77    5.44
  -7  -9   0   96.99   24.29
  -7  -9   0  169.87   23.83
  -7  -9   0  164.13   17.96
  -7  -9   0  155.61   18.16
  -7  -9   0  164.93   18.90
  -7  -9   0  177.28   25.21
  -7  -9   0  119.44   24.37
  -7  -9   0  194.42   52.18
   7   9   0  185.49   28.93
   7   9   0  110.96   21.88
   7   9   0  139.20   22.91
   7   9   0  179.28   20.11
   7   9   0  188.81   31.85
   7   9   0  162.80   18.16
   7   9   0  138.04   24.78
   7   9   0  185.80   32.14
   7   9   0  142.95   23.81
  -8  -9   0  128.58   14.80
  -8  -9   0  129.51   16.66
  -8  -9   0  123.18   23.80
  -8  -9   0  142.27   27.46
  -8  -9   0  163.33   25.22
  -8  -9   0  104.47   13.73
  -8  -9   0   88.41   18.07
   8   9   0  108.28   22.10
   8   9   0  105.50   15.11
   8   9   0  112.05   21.57
   8   9   0   93.20   20.26
   8   9   0  156.50   31.82
   8   9   0  130.00   19.47
   8   9   0  115.85   21.02
   8   9   0  126.39   22.07
   8   9   0  105.47   19.46
  -9  -9   0    1.97    8.76
  -9  -9   0    3.36    7.17
  -9  -9   0  -16.82   14.14
  -9  -9   0   17.43    7.97
  -9  -9   0    1.94    2.59
  -9  -9   0    2.84    2.90
  -9  -9   0  -14.46   25.08
  -9  -9   0   17.51    7.83
  -9  -9   0    7.54    4.43
   9   9   0    6.47    7.90
   9   9   0   20.63    7.71
   9   9   0    4.46    7.31
   9   9   0    3.76    4.12
   9   9   0    0.49    2.38
   9   9   0   -1.52    6.13
   9   9   0   27.22   11.48
 -10  -9   0   17.86    4.67
 -10  -9   0   18.88   11.27
 -10  -9   0   18.28    8.70
 -10  -9   0   22.99   12.54
 -10  -9   0   22.08    6.01
 -10  -9   0   18.95    5.89
 -10  -9   0   74.05   45.58
  10   9   0   10.71    7.52
  10   9   0   27.22   11.94
  10   9   0    2.49    6.08
  10   9   0   23.88    8.95
  10   9   0   26.46   11.55
  10   9   0   13.34    6.27
  10   9   0   18.33    5.08
  10   9   0    4.53    6.84
 -11  -9   0   23.58    6.81
 -11  -9   0  -14.53   33.74
 -11  -9   0   12.50    9.59
 -11  -9   0   22.00    9.50
 -11  -9   0   13.63    4.58
 -11  -9   0   17.11    6.12
 -11  -9   0   16.31   10.47
 -11  -9   0   20.83   10.12
  11   9   0   10.22    9.37
  11   9   0   13.12    6.41
  11   9   0    9.91    8.62
  11   9   0   19.00    8.82
  11   9   0    8.02   10.01
  11   9   0   21.24    7.64
  11   9   0   20.46   10.59
  11   9   0    2.49    8.32
 -12  -9   0   17.89    8.92
 -12  -9   0    5.94    4.14
 -12  -9   0  -36.85   52.74
  12   9   0    7.47    5.94
  12   9   0    9.28   11.63
  12   9   0    7.94    7.30
  12   9   0    7.70    7.96
  12   9   0   14.45   10.47
 -13  -9   0    7.68    7.27
 -13  -9   0    0.53    3.92
  13   9   0   12.82   11.68
  13   9   0   -2.28    6.21
  13   9   0   23.45    9.68
  13   9   0    6.93   12.37
   7 -10   0    5.48    5.12
   7 -10   0    0.83    3.25
   7 -10   0    5.71    3.83
  -7  10   0   14.51    6.09
  -7  10   0   13.05    5.72
  -7  10   0    0.85    5.11
   6 -10   0    7.94    5.30
   6 -10   0    2.81    3.32
   6 -10   0    1.87    4.58
   6 -10   0   14.33    5.61
   6 -10   0   14.41   25.22
  -6  10   0    5.38   21.10
  -6  10   0    5.60    3.74
  -6  10   0    2.21    5.65
  -6  10   0   19.50    9.34
  -6  10   0    3.99   10.45
  -6  10   0    8.23    5.03
   5 -10   0   65.34   22.82
   5 -10   0   42.30   10.75
   5 -10   0   48.99   10.41
   5 -10   0   56.13   10.78
   5 -10   0   39.79    8.79
  -5  10   0   37.33   21.92
  -5  10   0   38.27   12.70
  -5  10   0   57.30   11.18
  -5  10   0   41.48   13.96
  -5  10   0   73.19   13.62
   4 -10   0   48.03    9.59
   4 -10   0   24.92    8.30
   4 -10   0   25.74    7.01
   4 -10   0   69.61   15.97
   4 -10   0   43.88   20.27
  -4  10   0   35.09    9.75
  -4  10   0   31.34    7.41
  -4  10   0   49.46    9.56
  -4  10   0   15.11   10.36
  -4  10   0   47.25   10.07
  -4  10   0   65.70   21.45
  -4  10   0   34.23   10.30
   3 -10   0   70.64   20.82
   3 -10   0   78.38   13.40
   3 -10   0   56.27   11.15
   3 -10   0   59.85   11.53
   3 -10   0   60.99   15.71
  -3  10   0   24.89   18.18
  -3  10   0   65.10   10.86
  -3  10   0   67.16   13.49
  -3  10   0   73.31   17.00
  -3  10   0   88.47   13.96
  -3  10   0   81.78   12.67
   2 -10   0   47.82    9.17
   2 -10   0   35.45    8.24
   2 -10   0   35.33   11.82
   2 -10   0   55.26   16.95
   2 -10   0   44.03    7.83
   2 -10   0   25.22    6.89
   2 -10   0   30.77    7.20
   2 -10   0   41.33   10.91
  -2  10   0   31.59    7.69
  -2  10   0   41.96    9.62
  -2  10   0   33.08    7.59
  -2  10   0   40.71    7.26
  -2  10   0   15.81    9.62
  -2  10   0   46.06   17.36
  -2  10   0   44.32    8.61
  -2  10   0   27.53    8.58
  -2  10   0   10.09   16.91
   1 -10   0    8.12    9.66
   1 -10   0    5.38    3.59
   1 -10   0   10.55    5.59
   1 -10   0   -0.89    1.97
   1 -10   0    6.70    6.96
   1 -10   0    4.82    2.76
   1 -10   0    4.90    2.83
   1 -10   0    0.20    3.99
  -1  10   0    6.25    3.92
  -1  10   0    1.01    5.38
  -1  10   0    0.69    2.85
  -1  10   0   -0.24    2.42
  -1  10   0    6.83    4.62
  -1  10   0   -0.57    2.35
  -1  10   0   -0.19   13.81
   0 -10   0   78.72   16.71
   0 -10   0   85.20   13.67
   0 -10   0  109.71   16.78
   0 -10   0   68.25   12.01
   0 -10   0   75.78   16.90
   0 -10   0   84.87   11.59
   0 -10   0   89.16   12.70
   0 -10   0   84.88   13.79
   0  10   0   72.29   12.58
   0  10   0  101.91   23.81
   0  10   0   44.58   21.11
   0  10   0   93.72   12.33
   0  10   0   76.31   12.16
   0  10   0   47.37   14.56
   0  10   0   65.75   11.72
   0  10   0   54.65   11.54
  -1 -10   0   85.97   19.62
  -1 -10   0   87.76   13.26
  -1 -10   0   72.44   17.64
  -1 -10   0   69.28   12.29
  -1 -10   0   82.51   17.12
  -1 -10   0  100.30   16.37
  -1 -10   0  106.30   12.67
  -1 -10   0  102.64   13.91
  -1 -10   0  108.63   16.83
   1  10   0  121.18   25.81
   1  10   0  105.29   16.33
   1  10   0   74.58   14.32
   1  10   0   72.76   17.33
   1  10   0   83.27   14.04
   1  10   0   82.53   13.45
   1  10   0   86.76   12.47
  -2 -10   0   95.32   18.29
  -2 -10   0  100.05   15.37
  -2 -10   0   46.68   14.70
  -2 -10   0   97.29   13.20
  -2 -10   0   68.75   11.69
  -2 -10   0  110.60   24.28
  -2 -10   0   83.46   10.12
  -2 -10   0   79.23   12.61
  -2 -10   0   80.71   15.53
   2  10   0   74.82   15.25
   2  10   0   72.44   21.61
   2  10   0   33.57   23.97
   2  10   0   93.60   12.28
   2  10   0   76.88   12.46
   2  10   0   95.93   13.80
   2  10   0   47.45   14.55
   2  10   0   94.93   14.86
   2  10   0   85.45   11.66
  -3 -10   0  138.45   17.12
  -3 -10   0  109.73   18.01
  -3 -10   0  168.52   26.94
  -3 -10   0  148.35   23.82
  -3 -10   0  141.96   16.02
  -3 -10   0  136.89   25.39
  -3 -10   0  167.65   42.38
  -3 -10   0  201.75   23.38
   3  10   0  128.98   16.72
   3  10   0  173.75   19.01
   3  10   0  144.71   24.66
   3  10   0  139.85   21.13
   3  10   0  123.70   32.96
   3  10   0  160.61   24.58
   3  10   0  105.57   30.84
   3  10   0  136.13   16.47
   3  10   0  153.25   18.31
  -4 -10   0  309.72   33.29
  -4 -10   0  320.99   39.77
  -4 -10   0  282.41   33.50
  -4 -10   0  301.31   32.28
  -4 -10   0  300.31   42.09
  -4 -10   0  323.68   36.06
  -4 -10   0  349.21   34.99
  -4 -10   0  314.75   34.72
  -4 -10   0  324.81   55.35
   4  10   0  307.01   35.13
   4  10   0  287.87   32.96
   4  10   0  285.36   34.19
   4  10   0  317.14   36.18
   4  10   0  301.07   35.62
   4  10   0  293.56   32.15
   4  10   0  339.50   38.61
   4  10   0  316.03   39.38
  -5 -10   0   67.65   10.96
  -5 -10   0   67.49   10.07
  -5 -10   0   92.10   15.39
  -5 -10   0   67.24   17.59
  -5 -10   0   62.18    6.96
  -5 -10   0   63.43   12.48
  -5 -10   0   85.40   30.26
   5  10   0   71.78   10.84
   5  10   0   82.47   14.27
   5  10   0   48.63    7.04
   5  10   0   85.59   17.92
   5  10   0   30.06    9.44
   5  10   0   57.06   14.64
   5  10   0   50.69   11.59
   5  10   0   62.42    9.16
  -6 -10   0   44.91   15.44
  -6 -10   0   30.12    7.08
  -6 -10   0   33.13   10.95
  -6 -10   0   64.31   27.36
  -6 -10   0   41.40   10.12
  -6 -10   0   37.11    8.46
  -6 -10   0   46.34   10.89
   6  10   0   31.42    7.82
   6  10   0   28.77    9.45
   6  10   0   25.58    8.72
   6  10   0   40.46    9.53
   6  10   0   35.79   11.64
   6  10   0   38.37    5.77
   6  10   0   36.49    6.53
   6  10   0   43.05   12.60
  -7 -10   0  200.47   29.01
  -7 -10   0  167.60   25.94
  -7 -10   0  213.96   53.37
  -7 -10   0  164.21   24.54
  -7 -10   0  199.80   35.30
  -7 -10   0  167.81   29.55
  -7 -10   0  129.09   30.77
  -7 -10   0  183.55   21.70
   7  10   0  157.70   31.70
   7  10   0  206.47   35.05
   7  10   0  172.34   20.84
   7  10   0  300.32   34.02
   7  10   0  177.04   26.29
   7  10   0  202.40   22.88
   7  10   0  226.75   37.91
   7  10   0  167.17   31.49
   7  10   0  192.08   21.14
  -8 -10   0  128.85   18.19
  -8 -10   0  129.18   15.62
  -8 -10   0  117.85   25.28
  -8 -10   0   86.13   28.88
  -8 -10   0  163.35   26.82
  -8 -10   0  156.31   24.68
  -8 -10   0   91.36   25.78
  -8 -10   0  126.25   21.21
  -8 -10   0  116.67   15.01
   8  10   0  108.15   29.72
   8  10   0  138.93   22.09
   8  10   0  128.18   15.41
   8  10   0  121.73   19.20
   8  10   0  158.71   26.67
   8  10   0  151.64   24.96
   8  10   0  162.13   24.79
   8  10   0  129.57   26.24
  -9 -10   0  108.45   21.13
  -9 -10   0   58.15   23.30
  -9 -10   0   50.99   34.08
  -9 -10   0   87.27   12.11
  -9 -10   0   71.97   12.29
  -9 -10   0   88.30   16.88
  -9 -10   0   73.16   21.90
   9  10   0   70.76   20.93
   9  10   0   73.28   17.56
   9  10   0   90.81   16.90
   9  10   0   92.97   14.03
   9  10   0  104.87   23.52
   9  10   0   72.43   17.85
   9  10   0   80.86   15.09
 -10 -10   0  102.96   22.74
 -10 -10   0   49.36   13.57
 -10 -10   0   65.23    9.14
 -10 -10   0   31.05   13.91
 -10 -10   0   11.46   27.94
 -10 -10   0   54.53   10.19
  10  10   0   48.63   13.23
  10  10   0   46.34   14.80
  10  10   0   36.53   13.69
  10  10   0   44.34    8.36
  10  10   0   44.33   12.66
  10  10   0   45.79   15.38
  10  10   0   54.25   12.23
  10  10   0   26.13   13.13
 -11 -10   0   40.85    7.58
 -11 -10   0   31.84   11.53
 -11 -10   0   45.42   12.60
 -11 -10   0   23.18   28.83
 -11 -10   0   36.61    8.79
  11  10   0   26.12   11.10
  11  10   0   63.74   17.90
  11  10   0   65.25   17.16
  11  10   0   22.86   11.63
  11  10   0   24.17   12.67
 -12 -10   0  125.78   71.95
 -12 -10   0   42.21   12.53
 -12 -10   0   20.89    7.06
  12  10   0   15.88   11.71
  12  10   0   34.59   15.18
  12  10   0   38.75   14.25
  12  10   0   43.48   13.99
  12  10   0   22.67   10.10
   6 -11   0    9.87    7.30
   6 -11   0   11.04    5.97
   6 -11   0    7.90    4.46
  -6  11   0   26.28   10.70
  -6  11   0    9.12    4.78
  -6  11   0    3.70    4.11
  -6  11   0  -28.43   41.45
   5 -11   0   10.34    4.52
   5 -11   0   23.94    6.63
   5 -11   0   35.98   24.96
   5 -11   0   16.93    7.14
  -5  11   0    6.12    9.03
  -5  11   0   28.78    7.31
  -5  11   0   13.51    7.81
  -5  11   0   23.16    9.27
  -5  11   0    7.90   24.88
   4 -11   0   57.80   22.82
   4 -11   0   30.99   11.74
   4 -11   0   21.11    6.99
   4 -11   0   35.77    7.67
   4 -11   0   36.50    8.93
   4 -11   0   18.77    7.24
  -4  11   0   38.08   10.46
  -4  11   0   34.87    8.23
  -4  11   0   33.86   22.42
  -4  11   0    8.88   10.05
  -4  11   0   34.56    9.90
   3 -11   0    0.07    2.45
   3 -11   0   -3.56    3.59
   3 -11   0   10.68    6.53
   3 -11   0   14.04   17.55
   3 -11   0    5.25    6.72
   3 -11   0    1.63    3.45
  -3  11   0    7.65    4.97
  -3  11   0    6.40    4.24
  -3  11   0    6.63    3.86
  -3  11   0   13.69    6.56
  -3  11   0   16.65   20.03
   2 -11   0  138.92   25.49
   2 -11   0   75.14   19.39
   2 -11   0   71.06   13.34
   2 -11   0   87.24   16.09
   2 -11   0   99.27   15.08
   2 -11   0  115.22   16.36
   2 -11   0   67.95   13.27
  -2  11   0   73.40   24.41
  -2  11   0   77.19   14.78
  -2  11   0  101.71   15.07
  -2  11   0   80.21   14.97
  -2  11   0   84.78   13.95
  -2  11   0   80.56   19.45
   1 -11   0    9.25   13.51
   1 -11   0   37.14   12.59
   1 -11   0   33.89   12.44
   1 -11   0   44.57    9.35
   1 -11   0   34.30    7.94
   1 -11   0   51.98    8.39
   1 -11   0   31.58    8.75
   1 -11   0   22.59    6.93
  -1  11   0   -5.18   18.68
  -1  11   0   41.19    8.15
  -1  11   0   40.91    8.33
  -1  11   0   45.57   14.09
  -1  11   0   26.87   12.75
  -1  11   0   45.56    8.01
  -1  11   0   44.18    9.73
   0 -11   0    7.88    4.53
   0 -11   0   21.25    6.06
   0 -11   0   13.61    3.92
   0 -11   0   14.26    7.10
   0 -11   0    6.55    3.53
   0 -11   0   23.24   13.07
   0 -11   0    4.55    7.40
   0 -11   0    9.61    5.84
   0  11   0   10.77    3.95
   0  11   0    6.39    3.86
   0  11   0   12.01    4.49
   0  11   0  -15.50   19.21
   0  11   0   10.42    4.33
   0  11   0    9.40    5.30
   0  11   0    8.52    8.31
   0  11   0   -4.46    5.37
  -1 -11   0   41.29    7.00
  -1 -11   0   63.35   13.31
  -1 -11   0   37.47   10.51
  -1 -11   0   23.86   14.80
  -1 -11   0   27.67    8.93
  -1 -11   0   60.21   15.08
  -1 -11   0   33.75    7.81
  -1 -11   0   47.65    9.16
  -1 -11   0   50.94    8.79
   1  11   0   30.15   11.90
   1  11   0   19.23   20.98
   1  11   0   35.33    9.01
   1  11   0   40.60   10.12
   1  11   0   56.99   10.47
   1  11   0   25.35    8.49
   1  11   0   57.43    9.79
   1  11   0   35.41    7.22
  -2 -11   0   29.30   15.79
  -2 -11   0   32.35    5.99
  -2 -11   0   26.31    7.27
  -2 -11   0   18.07    8.32
  -2 -11   0   27.87    7.16
  -2 -11   0   34.59   12.43
  -2 -11   0   27.35    7.17
  -2 -11   0   42.17    9.92
  -2 -11   0   32.34   13.07
   2  11   0   35.67    7.11
   2  11   0   44.52    8.34
   2  11   0   30.46   11.83
   2  11   0   52.43   25.56
   2  11   0   33.32    9.50
   2  11   0   26.63    6.99
   2  11   0   33.87    6.57
   2  11   0   34.96    9.77
  -3 -11   0   43.63   17.54
  -3 -11   0   22.89    6.30
  -3 -11   0   17.35    7.76
  -3 -11   0   19.39    7.96
  -3 -11   0   19.61    4.20
  -3 -11   0   17.73    5.01
   3  11   0   11.19    5.84
   3  11   0   30.03   12.14
   3  11   0   30.98    9.85
   3  11   0   31.75    6.81
   3  11   0   17.17    6.16
   3  11   0   48.12   25.18
  -4 -11   0   14.52    8.92
  -4 -11   0   12.29    4.23
  -4 -11   0   11.48    4.93
  -4 -11   0    6.75    5.50
  -4 -11   0   19.27    9.31
  -4 -11   0   11.81    2.92
  -4 -11   0   55.05   25.14
   4  11   0   13.51    5.24
   4  11   0   22.16    9.53
   4  11   0   14.50    4.30
   4  11   0   13.53    5.67
   4  11   0   12.46    6.36
   4  11   0   12.78    4.44
  -5 -11   0   14.63    9.55
  -5 -11   0   38.29    7.04
  -5 -11   0   29.95    8.54
  -5 -11   0   33.48    5.06
  -5 -11   0   34.81    8.56
  -5 -11   0   38.31    7.20
  -5 -11   0   62.25   26.24
   5  11   0   38.19    8.00
   5  11   0   21.69   10.74
   5  11   0   35.45    9.41
   5  11   0   45.99   11.69
   5  11   0   38.18    6.60
   5  11   0   16.05    6.61
   5  11   0   40.80    5.23
   5  11   0   19.85    9.67
  -6 -11   0  161.08   31.22
  -6 -11   0  294.33   43.85
  -6 -11   0  193.34   22.10
  -6 -11   0  184.36   42.27
  -6 -11   0  183.45   27.24
  -6 -11   0  153.51   27.72
  -6 -11   0  207.86   28.26
  -6 -11   0  191.05   23.43
   6  11   0  175.28   22.50
   6  11   0  233.89   29.72
   6  11   0  176.15   21.34
   6  11   0  164.16   25.74
   6  11   0  181.18   28.24
   6  11   0  226.18   33.03
   6  11   0  229.51   33.64
  -7 -11   0   40.69   22.25
  -7 -11   0   78.83   12.03
  -7 -11   0   71.50   13.02
  -7 -11   0   48.27   30.18
  -7 -11   0   63.43   16.00
  -7 -11   0   50.71   13.41
  -7 -11   0  122.81   18.51
  -7 -11   0   75.80   19.38
   7  11   0   92.14   11.47
   7  11   0   58.07   13.49
   7  11   0   80.08   12.72
   7  11   0   45.95   14.64
  -8 -11   0    0.75    4.53
  -8 -11   0   -1.85    2.24
  -8 -11   0   -1.54    4.82
  -8 -11   0    3.21    3.23
  -8 -11   0   -0.84    4.82
  -8 -11   0  -13.02   29.04
   8  11   0    5.36    7.81
   8  11   0   -1.81    5.36
   8  11   0    1.56    4.05
   8  11   0    2.83    2.95
   8  11   0    5.61    6.65
   8  11   0   -0.08    5.63
   8  11   0    5.40    3.86
  -9 -11   0    7.22    6.59
  -9 -11   0  -30.24   25.17
  -9 -11   0    5.61    2.72
  -9 -11   0    9.02    5.01
  -9 -11   0    9.97    7.42
  -9 -11   0    6.40    7.59
  -9 -11   0   15.52    9.41
   9  11   0    3.58    3.55
   9  11   0   -1.84    6.56
   9  11   0    4.84    2.81
   9  11   0   18.50   10.00
   9  11   0   -5.62    3.78
   9  11   0    4.31    5.43
   9  11   0   21.99   11.02
   9  11   0   13.04    7.19
 -10 -11   0    2.60    2.82
 -10 -11   0   -0.14   23.43
 -10 -11   0    8.61    6.53
 -10 -11   0    8.97    4.24
 -10 -11   0    2.25    6.64
  10  11   0   10.68    7.05
  10  11   0   11.88    6.85
  10  11   0    7.47    4.42
  10  11   0    1.29    6.27
  10  11   0    8.05    7.84
  10  11   0   12.91    9.10
 -11 -11   0   32.77   11.74
 -11 -11   0   74.51   54.22
 -11 -11   0   31.27   11.03
  11  11   0   22.93   10.62
  11  11   0    4.04    7.29
  11  11   0   20.71    9.37
  11  11   0   26.02   13.19
  11  11   0   30.82   11.13
 -12 -11   0    0.03   45.51
 -12 -11   0   10.20    5.67
 -12 -11   0   27.64   10.35
  12  11   0   -1.80    8.89
  12  11   0   25.26   11.04
  12  11   0   21.62   10.43
  12  11   0   20.57   11.93
   5 -12   0   30.06    9.11
   4 -12   0   -2.60   24.48
   4 -12   0    6.18    4.64
   4 -12   0   13.06    5.51
   4 -12   0   11.83    4.72
  -4  12   0   17.48    5.96
  -4  12   0   15.00    7.41
  -4  12   0    1.43   10.05
  -4  12   0  -15.01   26.90
   3 -12   0   26.54    6.78
   3 -12   0   24.51   10.67
   3 -12   0   26.67    8.01
   3 -12   0   29.74    7.48
  -3  12   0   45.82   11.34
  -3  12   0   22.19    7.41
  -3  12   0   41.12   14.93
  -3  12   0   31.33    7.74
  -3  12   0   23.26   25.70
   2 -12   0    4.85    3.75
   2 -12   0  -14.47   17.73
   2 -12   0    8.75    7.69
   2 -12   0   12.31    5.66
   2 -12   0   17.34    6.21
   2 -12   0   12.86    5.05
   2 -12   0   13.18    5.72
  -2  12   0   16.53    6.50
  -2  12   0   11.73    5.95
  -2  12   0   12.56    6.12
  -2  12   0   14.97   11.54
  -2  12   0   46.49   27.02
   1 -12   0    0.61    3.17
   1 -12   0    2.06    6.71
   1 -12   0    0.12    2.32
   1 -12   0    6.36    4.64
   1 -12   0  -15.70   15.31
   1 -12   0    0.77    2.47
  -1  12   0    1.56    3.77
  -1  12   0   -1.86    2.10
  -1  12   0    0.13    2.71
  -1  12   0    5.51    3.53
  -1  12   0    9.04   24.78
   0 -12   0    8.79    4.13
   0 -12   0   -0.52    5.24
   0 -12   0    3.03    2.79
   0 -12   0   12.23    4.84
   0 -12   0    5.42   17.22
   0 -12   0    8.93    5.84
   0 -12   0    5.66    3.96
   0  12   0   -2.86    8.54
   0  12   0    6.85   24.34
   0  12   0   14.67    6.13
   0  12   0   14.03    5.02
   0  12   0    7.67    3.81
   0  12   0   11.28    5.71
  -1 -12   0   31.11    6.09
  -1 -12   0   22.05    6.30
  -1 -12   0   42.51   18.23
  -1 -12   0   29.06    9.69
  -1 -12   0   17.26    5.75
  -1 -12   0   28.37    7.06
  -1 -12   0   42.80   12.70
  -1 -12   0   11.76    8.73
   1  12   0   20.30   14.45
   1  12   0   29.34   24.17
   1  12   0   32.31    7.65
   1  12   0   34.11    9.47
   1  12   0   17.30    7.02
   1  12   0   24.73    5.83
   1  12   0   18.24    6.60
   1  12   0   29.16    6.39
  -2 -12   0    1.05    1.87
  -2 -12   0    1.76    2.89
  -2 -12   0    0.44    2.12
  -2 -12   0   -3.06    5.16
  -2 -12   0    4.61    6.41
  -2 -12   0   -1.24    4.41
  -2 -12   0  -10.22   14.23
  -2 -12   0    9.69    8.58
   2  12   0   -0.56    2.71
   2  12   0   -3.31    3.19
   2  12   0    2.70    3.66
   2  12   0   -0.82   22.17
   2  12   0   -0.25   11.37
   2  12   0    1.56    2.83
   2  12   0    3.62    2.56
   2  12   0    0.68    2.04
  -3 -12   0    7.06    3.42
  -3 -12   0   10.29    5.93
  -3 -12   0    0.79    2.68
  -3 -12   0    5.20   16.60
  -3 -12   0   10.58    8.04
  -3 -12   0    5.10    2.37
  -3 -12   0   -2.95    3.45
   3  12   0    3.12    4.57
   3  12   0    7.23    3.14
   3  12   0    2.32    2.80
   3  12   0   -0.67    2.61
   3  12   0    0.59   24.67
   3  12   0   -1.16    3.21
   3  12   0    6.04    5.77
   3  12   0  -16.29    4.99
  -4 -12   0  227.24   37.56
  -4 -12   0  212.98   24.37
  -4 -12   0  280.03   29.97
  -4 -12   0  283.33   45.85
  -4 -12   0  241.83   27.12
  -4 -12   0  228.13   26.00
  -4 -12   0  225.42   34.99
   4  12   0  218.33   25.15
   4  12   0  211.23   26.99
   4  12   0  203.93   30.63
   4  12   0  207.23   25.58
   4  12   0  231.28   37.29
   4  12   0  197.88   33.22
  -5 -12   0  118.58   36.00
  -5 -12   0  110.97   27.37
  -5 -12   0   85.48   21.15
  -5 -12   0   75.05   14.06
  -5 -12   0  100.38   11.49
  -5 -12   0  119.67   19.91
   5  12   0  105.32   12.66
   5  12   0  105.93   18.96
   5  12   0   90.90   14.63
   5  12   0   96.50   16.32
   5  12   0   84.10   16.11
   5  12   0  105.85   22.46
   5  12   0  139.09   24.92
  -6 -12   0   -5.88    3.69
  -6 -12   0    0.55    2.53
  -6 -12   0    7.07    5.00
  -6 -12   0    3.83    5.95
  -6 -12   0    3.81    2.58
  -6 -12   0    2.21    3.01
  -6 -12   0    6.75    6.18
  -6 -12   0   -3.62   27.03
   6  12   0   -2.17    4.32
   6  12   0    5.99    7.02
   6  12   0    9.37    4.73
   6  12   0   -6.54    4.27
   6  12   0   -1.90    3.52
   6  12   0    4.07    3.36
   6  12   0    4.61    2.80
  -7 -12   0   -6.28    4.30
  -7 -12   0   -2.18    5.07
  -7 -12   0   10.91    6.62
  -7 -12   0    2.34    3.08
  -7 -12   0   -5.32    2.51
  -7 -12   0   19.17   32.06
  -7 -12   0    2.01    3.07
   7  12   0    0.56    4.45
   7  12   0    6.29    7.14
   7  12   0    2.45    2.59
   7  12   0   -4.78    4.41
   7  12   0   -1.87    2.85
   7  12   0    1.00    4.42
   7  12   0    5.20    3.48
  -8 -12   0   28.04   37.12
  -8 -12   0   -2.67    2.29
  -8 -12   0    2.15    3.43
  -8 -12   0    3.57    5.83
  -8 -12   0   -0.59    5.37
  -8 -12   0    7.62    8.46
  -8 -12   0    7.35    5.71
   8  12   0    1.18    4.06
   8  12   0   -1.95    5.63
   8  12   0   -0.57    4.34
   8  12   0   -0.89    6.26
   8  12   0    0.91    3.30
   8  12   0    1.20    4.71
   8  12   0    0.82    5.37
  -9 -12   0    7.04    4.78
  -9 -12   0    0.47    2.85
  -9 -12   0   17.93   41.25
  -9 -12   0   -0.87    6.11
  -9 -12   0   10.87   14.22
  -9 -12   0   -6.05    4.15
  -9 -12   0    8.70    6.64
   9  12   0   -2.37    3.64
   9  12   0    3.26    6.36
   9  12   0    1.01    7.87
   9  12   0    6.93    4.61
   9  12   0    9.88    8.87
 -10 -12   0   29.49   10.37
 -10 -12   0    4.47    3.93
 -10 -12   0    3.55   32.47
 -10 -12   0   14.00    8.76
  10  12   0   13.00    8.55
  10  12   0   -0.61    6.23
  10  12   0   13.63    9.08
  10  12   0   -2.50    5.41
 -11 -12   0   18.67    6.47
 -11 -12   0  -22.66   59.14
 -11 -12   0   11.54    9.00
  11  12   0   20.06   10.08
  11  12   0    7.69    9.20
  11  12   0   16.69   10.24
  11  12   0    9.12   10.44
   3 -13   0   28.20    8.48
   3 -13   0   13.16   23.51
   3 -13   0   22.12    7.31
   3 -13   0   26.56    6.58
  -3  13   0   25.66    9.12
  -3  13   0   32.25    8.52
  -3  13   0  -26.00   30.38
  -3  13   0   15.12   10.54
   2 -13   0   21.35    5.86
   2 -13   0   20.63    6.64
   2 -13   0   17.25    8.43
   2 -13   0   61.07   22.23
   2 -13   0   17.02    6.89
  -2  13   0   31.52   31.73
  -2  13   0   15.18    7.78
  -2  13   0   27.39   12.45
  -2  13   0   14.31    5.86
   1 -13   0   13.88    8.63
   1 -13   0   18.53   10.62
   1 -13   0    2.76    2.80
   1 -13   0    1.48    3.23
   1 -13   0    2.24    2.72
   1 -13   0    6.43   21.88
  -1  13   0    7.73    4.08
  -1  13   0   18.84   29.76
  -1  13   0    5.49    5.17
  -1  13   0    3.34    4.59
  -1  13   0    2.37    7.96
   0 -13   0   35.62    9.62
   0 -13   0   32.55   21.90
   0 -13   0   32.72    8.58
   0 -13   0   42.78   13.58
   0 -13   0   38.86   10.91
   0 -13   0   63.90   11.05
   0 -13   0   32.75    8.54
   0  13   0   51.75    9.79
   0  13   0   67.79   18.02
   0  13   0   36.28   10.52
   0  13   0   45.77   10.86
   0  13   0   58.10   29.76
  -1 -13   0    3.62    2.75
  -1 -13   0    7.83   17.19
  -1 -13   0   -0.57    3.42
  -1 -13   0    7.00    4.50
  -1 -13   0   -3.51    4.41
  -1 -13   0    9.07    5.61
  -1 -13   0   -0.67    2.04
   1  13   0    0.97    4.88
   1  13   0    1.37    3.35
   1  13   0    5.25    2.70
   1  13   0    1.53    4.37
   1  13   0   -5.57   25.81
   1  13   0   10.61    9.18
   1  13   0    6.10    4.44
   1  13   0   -0.60    2.05
  -2 -13   0  -25.97   17.09
  -2 -13   0    5.56    2.70
  -2 -13   0    3.16    3.56
  -2 -13   0   -4.71    3.08
  -2 -13   0    0.29    2.52
   2  13   0    3.71    4.38
   2  13   0    5.33    5.60
   2  13   0    3.43    2.39
   2  13   0   -9.75   26.68
   2  13   0    1.22    7.69
   2  13   0    0.72    2.21
   2  13   0    2.04    3.65
   2  13   0    5.07    4.14
  -3 -13   0   25.96    9.99
  -3 -13   0   25.56    5.48
  -3 -13   0   37.32   12.82
  -3 -13   0   18.01    6.64
  -3 -13   0   34.15   24.03
  -3 -13   0   23.39    6.33
   3  13   0   26.53    9.25
   3  13   0   25.39    6.48
   3  13   0   23.20    7.15
   3  13   0   19.32    8.02
   3  13   0   23.70   30.20
   3  13   0   26.56    5.75
   3  13   0   21.18   11.06
  -4 -13   0    0.90    1.79
  -4 -13   0  -49.69   23.90
  -4 -13   0    7.31    7.56
  -4 -13   0   -1.08    1.98
  -4 -13   0    2.90    3.78
  -4 -13   0    2.24    6.67
   4  13   0   -3.82    1.33
   4  13   0   -0.55    4.62
   4  13   0    5.68    5.26
   4  13   0    5.10    7.42
   4  13   0   -0.63    2.42
  -5 -13   0    3.05    3.01
  -5 -13   0   -2.53    1.64
  -5 -13   0    1.70    2.80
  -5 -13   0    4.79    8.11
  -5 -13   0    5.26   28.62
   5  13   0    4.46    4.26
   5  13   0    2.38    7.33
   5  13   0   12.53    7.03
   5  13   0    4.97    3.10
   5  13   0    2.66    3.10
   5  13   0    1.37    6.46
  -6 -13   0  135.20   25.87
  -6 -13   0  141.44   18.96
  -6 -13   0  259.28   55.44
  -6 -13   0  166.56   23.35
  -6 -13   0  168.40   32.27
   6  13   0  132.17   20.88
   6  13   0  146.68   25.77
   6  13   0  168.42   18.79
   6  13   0  213.44   33.98
   6  13   0  166.92   24.90
   6  13   0  146.00   30.18
  -7 -13   0   20.86   40.45
  -7 -13   0    3.53    3.50
  -7 -13   0   15.04    5.82
  -7 -13   0   -5.36    4.26
  -7 -13   0   11.22    4.20
  -7 -13   0    4.71    6.54
   7  13   0   10.71    5.72
   7  13   0    6.11    6.11
   7  13   0    4.61    7.88
   7  13   0    5.92    6.43
   7  13   0    0.39    8.13
  -8 -13   0   27.19    7.85
  -8 -13   0   27.18    6.63
  -8 -13   0   25.80    6.01
  -8 -13   0   75.22   47.13
  -8 -13   0   16.43   10.10
   8  13   0   45.86   15.24
   8  13   0   23.93    9.56
   8  13   0   25.29    7.37
   8  13   0    0.16    7.67
   8  13   0   27.90   10.83
  -9 -13   0  167.32   67.72
  -9 -13   0   85.43   18.41
  -9 -13   0   46.19   11.03
   9  13   0   44.99   14.27
   9  13   0   96.67   21.85
   9  13   0   84.81   19.94
   9  13   0   71.11   20.25
 -10 -13   0   72.41   52.70
 -10 -13   0   22.32    6.78
 -10 -13   0    8.59    5.58
  10  13   0   23.45   10.95
  10  13   0   10.30    9.20
  10  13   0   10.06    8.72
  10  13   0   15.30    9.23
   1 -14   0    3.45    3.60
   1 -14   0    2.26    3.99
   1 -14   0   14.53   24.11
   1 -14   0    0.62    2.77
   1 -14   0    3.19    3.58
  -1  14   0    5.58    5.03
  -1  14   0    1.77    3.34
  -1  14   0  -26.08   37.06
  -1  14   0    7.00    9.90
   0 -14   0   20.72    5.64
   0 -14   0  -22.96   21.39
   0 -14   0    8.93    4.98
   0 -14   0    2.54    3.56
   0  14   0    2.19    9.17
   0  14   0   27.96    6.68
   0  14   0    3.97   34.26
   0  14   0   23.38    7.40
   0  14   0   12.57    5.60
  -1 -14   0   -3.50    1.72
  -1 -14   0    1.85    5.27
  -1 -14   0   -0.01   21.81
  -1 -14   0    0.58    2.69
  -1 -14   0   -2.88    1.85
   1  14   0    8.29    5.87
   1  14   0   -0.16    3.26
   1  14   0  -20.87   36.98
   1  14   0   -3.32    1.65
   1  14   0   -5.60    6.35
  -2 -14   0   47.93    9.58
  -2 -14   0   28.97    7.65
  -2 -14   0   42.25    7.80
  -2 -14   0   34.42   11.51
   2  14   0   35.65   45.46
   2  14   0   47.06    8.50
   2  14   0   29.56    8.52
   2  14   0   31.67   14.22
   2  14   0   30.24    8.36
   2  14   0   46.73   11.75
  -3 -14   0   50.41   12.24
  -3 -14   0   79.73   11.26
  -3 -14   0   66.13   12.49
  -3 -14   0   68.39   33.79
   3  14   0   77.56   12.61
   3  14   0   54.76   18.40
   3  14   0   81.83   14.08
   3  14   0   89.41   12.59
   3  14   0   54.81   15.06
   3  14   0   80.10   16.71
  -4 -14   0   26.60   31.84
  -4 -14   0    7.91    7.13
  -4 -14   0   -1.78    2.66
  -4 -14   0   10.01    4.26
   4  14   0   -1.75    5.89
   4  14   0   15.39    6.17
   4  14   0   16.06   11.25
   4  14   0    5.77    5.76
   4  14   0    5.16    3.57
  -5 -14   0   43.69   15.51
  -5 -14   0   39.38    8.77
  -5 -14   0   77.40   44.60
  -5 -14   0   41.69   12.65
  -5 -14   0   44.37    9.85
   5  14   0   28.39   12.98
   5  14   0   52.02   10.26
   5  14   0   50.12   11.29
   5  14   0   36.09   12.72
  -6 -14   0    5.80    7.36
  -6 -14   0 -105.04   80.43
  -6 -14   0   16.67    6.88
  -6 -14   0   54.43   18.98
  -6 -14   0   28.76    6.68
   6  14   0    2.59    7.82
   6  14   0   -0.12    6.45
   6  14   0    6.15    6.23
   6  14   0   20.37    8.83
  -7 -14   0   33.22   15.79
  -7 -14   0    8.61    4.87
  -7 -14   0  -50.01   44.84
  -7 -14   0    5.50    3.41
   7  14   0   -1.25    1.98
   7  14   0   14.32   10.60
   7  14   0   -1.23    5.67
   7  14   0    6.53    6.40
   7  14   0    7.03    8.26
  -8 -14   0    3.33    3.30
  -8 -14   0   -1.63    2.78
  -8 -14   0    5.58   55.76
   8  14   0   14.87    7.84
   8  14   0    1.36    7.23
   8  14   0   11.11    8.10
   8  14   0    1.27    9.62
  -9 -14   0    5.70    3.25
  -9 -14   0   10.32    6.03
  -9 -14   0  -51.44   60.78
   9  14   0   12.40   10.22
   9  14   0    1.36    5.36
   9  14   0    4.23    8.20
   9  14   0   21.19   10.41
  -1 -15   0    9.33    4.49
  -1 -15   0    4.14    3.48
  -1 -15   0    3.28    3.62
  -1 -15   0   37.27   27.47
   1  15   0    5.77    4.52
   1  15   0    5.61   40.85
   1  15   0   -1.65    6.60
   1  15   0    3.80    3.92
  -2 -15   0    2.55    3.15
  -2 -15   0    8.90   26.31
  -2 -15   0   -4.08    1.50
   2  15   0   10.31    9.19
   2  15   0   -1.18    2.58
   2  15   0    3.82    4.23
  -3 -15   0   24.29    6.67
  -3 -15   0   12.58    5.86
  -3 -15   0   52.58   19.04
  -3 -15   0    5.59   29.27
   3  15   0   13.73    6.21
   3  15   0    1.77    8.31
   3  15   0    8.09    5.04
  -4 -15   0  -12.34   33.82
  -4 -15   0   -1.88    2.06
  -4 -15   0    6.07    4.86
   4  15   0   -2.79    6.31
   4  15   0    2.17    3.77
   4  15   0   -4.39    4.52
   4  15   0   -4.33    4.03
  -5 -15   0  -66.69   39.59
  -5 -15   0   -1.64    3.08
  -5 -15   0    5.26    3.83
   5  15   0    9.89    6.27
   5  15   0    1.92    8.35
   5  15   0    3.34    6.66
   5  15   0    1.44    4.59
  -6 -15   0   12.41    5.73
  -6 -15   0  -83.92   41.65
  -6 -15   0   15.31    5.14
   6  15   0    8.82    6.68
   6  15   0   11.50   12.30
   6  15   0   14.85    7.04
   6  15   0    9.64    9.11
   6  15   0   13.90    5.46
  -7 -15   0  -15.90   52.76
  -7 -15   0   15.85    5.28
  -7 -15   0   15.17    6.44
   7  15   0    6.80    8.85
   7  15   0   -4.67    7.44
   7  15   0    0.86    5.29
   7  15   0   11.04    8.11
  -8 -15   0   -0.66    5.16
  -8 -15   0    0.17    1.87
   8  15   0   -2.31    4.83
   8  15   0   -1.31    7.25
   8  15   0   -3.58    4.71
   8  15   0    0.93    7.05
   7  15  -1   -1.24    4.15
   7  15  -1   -7.13    5.41
   7  15  -1    2.47    7.94
   7  15  -1   -0.33    5.51
  -7 -15   1 -117.09   64.29
  -7 -15   1   -0.58    1.98
  -7 -15   1   -0.21    3.24
   6  15  -1   19.50   14.29
   6  15  -1   13.64    7.76
   6  15  -1   23.13   10.58
   6  15  -1   31.26   15.06
  -6 -15   1    8.09   53.09
  -6 -15   1   29.71    7.32
  -6 -15   1    9.45    5.16
   5  15  -1    6.80    9.12
   5  15  -1   34.32   11.20
   5  15  -1   20.89   12.84
   5  15  -1   27.87    7.43
   5  15  -1   46.47   11.39
  -5 -15   1    7.33   43.50
  -5 -15   1   33.97    8.47
  -5 -15   1   31.73    8.27
   4  15  -1   25.30   11.05
   4  15  -1   10.51    7.84
   4  15  -1   27.61   13.69
   4  15  -1   20.14    7.90
  -4 -15   1   18.78    6.40
  -4 -15   1   76.59   41.76
  -4 -15   1   28.55    7.17
   3  15  -1    8.19   10.19
   3  15  -1    1.83    3.85
   3  15  -1    1.00    5.08
   3  15  -1    3.04    4.38
  -3 -15   1  -17.39   34.68
  -3 -15   1    4.42    4.13
  -3 -15   1   -1.61    2.32
   2  15  -1   74.92   48.60
   2  15  -1   13.49    6.47
   2  15  -1   18.51    8.83
   2  15  -1   15.23    6.39
   2  15  -1   11.88   11.84
  -2 -15   1   66.28   38.10
  -2 -15   1   11.16    4.85
  -2 -15   1   10.02    5.15
   1  15  -1    2.54    8.40
   1  15  -1    1.93    3.75
   1  15  -1  -94.98   52.71
   1  15  -1    0.47    3.95
  -1 -15   1    0.03    2.29
  -1 -15   1   -0.88    2.23
  -1 -15   1    2.72    3.37
   9  14  -1   22.13   12.30
   9  14  -1    0.98    7.96
   9  14  -1   19.20    9.53
   9  14  -1    8.60    7.73
  -9 -14   1   40.54   64.52
  -9 -14   1   26.08    8.28
   8  14  -1   -0.47    5.13
   8  14  -1    4.95    8.98
   8  14  -1   -1.24    4.59
   8  14  -1    8.69    8.50
  -8 -14   1    8.44    4.75
  -8 -14   1    4.97    3.04
  -8 -14   1    8.95   56.88
   7  14  -1   -4.12    5.62
   7  14  -1   -3.43    5.20
   7  14  -1   -3.10    4.00
   7  14  -1    6.20    4.52
   7  14  -1   -5.81    3.01
  -7 -14   1    0.24    2.57
  -7 -14   1   -7.13    4.82
  -7 -14   1   -0.24    2.09
  -7 -14   1   -0.12   52.36
   6  14  -1   10.76    9.59
   6  14  -1    5.85    4.24
   6  14  -1   -0.42    5.28
   6  14  -1    1.97    5.44
   6  14  -1    0.82    4.99
  -6 -14   1   -0.24    2.38
  -6 -14   1    5.91    4.35
  -6 -14   1   -2.33   43.15
  -6 -14   1   18.02   13.72
   5  14  -1    2.89    5.28
   5  14  -1   -6.65    5.60
   5  14  -1   -0.05    6.03
   5  14  -1   -0.34    2.90
   5  14  -1   -8.36    2.54
  -5 -14   1    2.54    6.08
  -5 -14   1  -33.29   60.48
  -5 -14   1    4.91    7.24
  -5 -14   1   -0.82    2.30
  -5 -14   1    2.31    3.26
   4  14  -1   -2.14    3.59
   4  14  -1   -4.27    5.24
   4  14  -1   -1.20    2.80
   4  14  -1    0.98    4.17
   4  14  -1   -0.43    6.13
   4  14  -1    1.27    2.49
  -4 -14   1    0.33    3.20
  -4 -14   1  -52.40   57.23
  -4 -14   1    7.87    6.72
  -4 -14   1   -3.93    1.14
   3  14  -1   19.44    9.22
   3  14  -1   25.81   10.34
   3  14  -1   18.12   11.24
   3  14  -1   26.57    6.79
   3  14  -1   27.38    8.59
   3  14  -1   29.22    6.62
  -3 -14   1   20.68    5.00
  -3 -14   1   21.39    7.33
  -3 -14   1   11.11    8.33
  -3 -14   1   21.01    6.29
  -3 -14   1   11.25   41.25
   2  14  -1   57.90    9.92
   2  14  -1   56.19   12.42
   2  14  -1   56.33   13.62
   2  14  -1   49.95   11.39
   2  14  -1   69.05   14.13
   2  14  -1   69.12   19.63
  -2 -14   1   63.71    9.84
  -2 -14   1   32.85    9.27
  -2 -14   1   59.08   15.81
  -2 -14   1   88.16   32.47
  -2 -14   1   58.61   11.57
   1  14  -1    0.66    2.95
   1  14  -1    3.82    4.92
   1  14  -1    5.97    8.87
   1  14  -1    7.01    3.51
   1  14  -1    4.39    4.22
   1  14  -1   34.06   37.06
  -1 -14   1   -0.78    2.70
  -1 -14   1   21.08    7.19
  -1 -14   1   15.33   27.48
  -1 -14   1    1.20    2.36
   0  14  -1   -4.57    8.04
   0  14  -1    4.70    4.38
   0  14  -1   15.57    7.34
   0  14  -1  100.03   38.70
   0  14  -1    1.81    3.51
   0  14  -1    7.30    3.48
   0 -14   1   14.40    7.94
   0 -14   1    8.98    4.71
   0 -14   1   10.82    4.29
   0 -14   1   17.21   27.37
   0 -14   1    3.85    3.69
  -1  14  -1   10.01   10.38
  -1  14  -1   -0.58    2.75
  -1  14  -1   -1.37    2.61
  -1  14  -1  -17.72   39.22
   1 -14   1    1.86    2.55
   1 -14   1    0.76    2.85
   1 -14   1    2.67    3.10
   1 -14   1    7.91   26.93
  10  13  -1   -8.34    3.25
  10  13  -1   -4.56    5.29
  10  13  -1    1.33    7.68
  10  13  -1   -7.86    2.74
 -10 -13   1    1.88    3.82
 -10 -13   1    9.07    5.29
 -10 -13   1   32.81   70.85
   9  13  -1   32.13   15.88
   9  13  -1   53.23   15.81
   9  13  -1   76.70   17.71
   9  13  -1   40.70   15.27
  -9 -13   1   49.00   10.35
  -9 -13   1   83.51   67.09
  -9 -13   1   36.67    9.51
   8  13  -1   13.19    9.39
   8  13  -1   50.81   16.49
   8  13  -1   26.56    8.38
   8  13  -1   49.45   13.12
   8  13  -1   32.09   11.51
  -8 -13   1   16.04   48.53
  -8 -13   1   19.59    6.51
   7  13  -1   22.46   11.05
   7  13  -1   16.86    8.74
   7  13  -1    9.16    9.69
   7  13  -1   26.36    7.51
   7  13  -1   14.08    8.03
  -7 -13   1  -13.49   43.87
  -7 -13   1   11.80    9.85
  -7 -13   1   14.44    5.36
  -7 -13   1   23.55    7.28
  -7 -13   1   21.43   11.90
   6  13  -1   34.56   12.46
   6  13  -1   40.11   11.55
   6  13  -1   50.12   12.30
   6  13  -1   67.05   17.19
   6  13  -1   46.42   12.81
   6  13  -1   44.76    8.61
  -6 -13   1   47.50    9.09
  -6 -13   1   33.00    8.90
  -6 -13   1   -7.21   41.82
  -6 -13   1   31.58   14.19
  -6 -13   1   62.65   10.25
   5  13  -1    4.99    6.22
   5  13  -1    5.52    3.71
   5  13  -1   -4.48    4.93
   5  13  -1    0.41    2.24
   5  13  -1   15.43    6.72
   5  13  -1   12.38    8.09
  -5 -13   1    8.46    3.76
  -5 -13   1    3.59    7.20
  -5 -13   1   20.58   32.17
  -5 -13   1   19.73   10.55
  -5 -13   1    8.66    4.50
   4  13  -1   23.35    6.67
   4  13  -1   31.69   10.77
   4  13  -1   18.15    4.98
   4  13  -1   11.28    9.67
   4  13  -1   11.86    7.86
   4  13  -1    6.43   35.47
   4  13  -1   12.50    6.29
  -4 -13   1  -16.03   24.55
  -4 -13   1   16.03    5.45
  -4 -13   1   14.40    3.85
  -4 -13   1    6.54    4.60
  -4 -13   1   16.32   10.95
   3  13  -1    5.29    8.88
   3  13  -1    3.55    4.51
   3  13  -1   11.69    4.24
   3  13  -1   17.04    5.61
   3  13  -1    7.96    5.44
   3  13  -1   28.18   32.11
   3  13  -1    5.12    6.34
  -3 -13   1   20.76    6.55
  -3 -13   1   51.88   27.71
  -3 -13   1   22.73    9.98
  -3 -13   1    4.28    7.87
  -3 -13   1   18.53    4.33
  -3 -13   1   19.69    5.48
   2  13  -1   10.36    6.06
   2  13  -1    2.58    3.98
   2  13  -1    3.06    3.39
   2  13  -1   15.33    4.76
   2  13  -1    9.47    7.21
   2  13  -1    2.19    6.91
   2  13  -1    7.04   29.79
  -2 -13   1    7.33    3.08
  -2 -13   1    3.92   22.77
  -2 -13   1    5.71    3.77
  -2 -13   1    0.46    6.43
  -2 -13   1   12.94    7.23
  -2 -13   1    4.96    3.47
   1  13  -1   35.91   10.30
   1  13  -1   28.82   32.71
   1  13  -1   34.23    7.37
   1  13  -1   24.36    6.69
   1  13  -1   27.29    9.37
   1  13  -1   19.39    6.98
   1  13  -1   31.88   13.16
  -1 -13   1   41.64   14.55
  -1 -13   1   32.50    7.43
  -1 -13   1   43.47   22.67
  -1 -13   1   45.46   12.91
  -1 -13   1   34.68    8.25
  -1 -13   1   37.05    7.09
   0  13  -1   20.34   11.82
   0  13  -1   45.65   11.00
   0  13  -1   54.55   35.88
   0  13  -1   47.24   10.99
   0  13  -1   51.62   11.83
   0  13  -1   52.64    9.71
   0 -13   1   47.37    9.39
   0 -13   1   40.76   14.85
   0 -13   1   25.15    8.14
   0 -13   1   56.37   12.74
   0 -13   1   34.22    9.10
   0 -13   1   51.74   10.39
   0 -13   1   39.44   22.23
  -1  13  -1   13.72   38.04
  -1  13  -1   21.45    8.27
  -1  13  -1    6.64    6.10
  -1  13  -1   28.26   12.91
  -1  13  -1   16.60    5.80
   1 -13   1   19.16    7.58
   1 -13   1   19.23    8.92
   1 -13   1   12.45    4.87
   1 -13   1   20.74    6.29
   1 -13   1   17.11    6.09
   1 -13   1   23.22   12.35
  -2  13  -1   19.06   32.11
  -2  13  -1    1.87    8.14
  -2  13  -1    4.03    4.75
  -2  13  -1    2.04    3.15
   2 -13   1   -0.15    2.27
   2 -13   1   15.40   24.95
   2 -13   1    0.77    2.90
   2 -13   1    5.93    5.86
   2 -13   1    5.86    6.29
   2 -13   1   -2.01    2.08
   2 -13   1   -2.35    1.80
  -3  13  -1   10.83    5.82
  -3  13  -1   25.23    7.15
  -3  13  -1   -5.38    7.56
  -3  13  -1   13.61   32.68
   3 -13   1   16.51    6.79
   3 -13   1   13.31    5.57
   3 -13   1   72.02   30.17
   3 -13   1   16.30    5.45
  11  12  -1  -12.81    4.49
  11  12  -1   16.06    9.66
  11  12  -1   11.18   10.67
  11  12  -1   -2.86    6.44
 -11 -12   1   79.21   91.63
 -11 -12   1    4.70    4.48
 -11 -12   1    8.36    8.52
  10  12  -1   17.71    9.12
  10  12  -1    8.46    9.94
  10  12  -1   -2.95    6.82
  10  12  -1    8.41    7.24
 -10 -12   1   18.02   53.44
 -10 -12   1   -5.79    5.92
 -10 -12   1    0.73    2.66
 -10 -12   1    1.80    3.77
   9  12  -1   19.25    9.00
   9  12  -1   15.46   11.63
   9  12  -1   15.77    8.35
   9  12  -1    6.09    9.40
  -9 -12   1   55.30   39.42
  -9 -12   1   26.57    7.44
  -9 -12   1    6.15    4.64
  -9 -12   1   27.83    9.84
   8  12  -1    1.96    3.52
   8  12  -1    1.67    5.90
   8  12  -1   18.33   12.26
   8  12  -1   -3.56    1.70
   8  12  -1    1.71    6.89
   8  12  -1   -0.82    5.09
   8  12  -1   -6.77    2.81
   8  12  -1    1.03    7.24
  -8 -12   1   -3.77    2.07
  -8 -12   1   -4.19    4.49
  -8 -12   1   -0.29    3.63
  -8 -12   1   -3.73    5.14
  -8 -12   1   -8.27    3.69
  -8 -12   1   82.48   46.14
   7  12  -1   16.86    9.31
   7  12  -1   12.79    7.96
   7  12  -1    3.03    4.50
   7  12  -1    2.71    2.83
   7  12  -1   -7.06    5.76
   7  12  -1    1.06    5.34
   7  12  -1   14.85    7.18
  -7 -12   1   -2.28    2.32
  -7 -12   1    5.38    7.37
  -7 -12   1  -13.16   10.21
  -7 -12   1    5.17    3.88
  -7 -12   1   -2.21    2.11
  -7 -12   1   -2.07    5.10
  -7 -12   1  -54.03   32.75
   6  12  -1   23.75    6.16
   6  12  -1   31.93    8.16
   6  12  -1   34.48   11.48
   6  12  -1   43.32   11.23
   6  12  -1   17.18   11.29
   6  12  -1   55.82   11.89
   6  12  -1   30.40   12.30
  -6 -12   1   30.03   13.27
  -6 -12   1   39.42   10.62
  -6 -12   1   26.77   33.91
  -6 -12   1   32.46   11.22
  -6 -12   1   33.79    7.40
  -6 -12   1   25.55    7.69
   5  12  -1   16.74    9.61
   5  12  -1   27.76    5.97
   5  12  -1   27.71   10.84
   5  12  -1   14.59   10.42
   5  12  -1   27.30    8.98
   5  12  -1   28.73    8.17
   5  12  -1   25.34    6.90
  -5 -12   1   26.05    4.29
  -5 -12   1   32.29   13.61
  -5 -12   1   14.41    5.42
  -5 -12   1    6.48   27.71
  -5 -12   1   24.29    9.66
  -5 -12   1   48.89   16.46
  -5 -12   1   35.19    7.36
  -5 -12   1   21.24    7.76
   4  12  -1  179.70   26.49
   4  12  -1  207.83   32.17
   4  12  -1  157.17   30.72
   4  12  -1  182.58   22.87
   4  12  -1  243.73   30.85
   4  12  -1   68.53   38.14
   4  12  -1  211.32   27.90
   4  12  -1  184.66   22.20
  -4 -12   1  227.14   30.61
  -4 -12   1  185.65   23.58
  -4 -12   1  177.08   31.83
  -4 -12   1  212.32   24.13
  -4 -12   1  199.27   23.13
  -4 -12   1  173.38   40.23
  -4 -12   1  201.45   35.75
  -4 -12   1  204.68   22.12
   3  12  -1   31.21    8.94
   3  12  -1   44.24   12.42
   3  12  -1   43.59   10.68
   3  12  -1   29.83    7.46
   3  12  -1    5.30   25.92
   3  12  -1   55.31    8.58
   3  12  -1   41.14    9.21
   3  12  -1   30.30   12.85
  -3 -12   1   40.41    8.07
  -3 -12   1   28.17   11.78
  -3 -12   1   40.97    6.69
  -3 -12   1   39.59    8.55
  -3 -12   1   49.40   13.87
  -3 -12   1   33.31   12.44
  -3 -12   1   49.91   12.83
  -3 -12   1   80.74   25.65
   2  12  -1    7.38    5.97
   2  12  -1    7.35    3.67
   2  12  -1    7.87    3.27
   2  12  -1    0.49    3.19
   2  12  -1  -32.50   23.39
   2  12  -1    0.09    4.87
   2  12  -1   12.08    6.08
   2  12  -1    4.89    7.93
  -2 -12   1   -5.54    4.25
  -2 -12   1    1.65    5.39
  -2 -12   1    3.70    2.31
  -2 -12   1    6.00    8.13
  -2 -12   1   -1.14    2.10
  -2 -12   1   25.25   19.80
  -2 -12   1    8.74    4.15
   1  12  -1   15.03    6.21
   1  12  -1   -1.48    3.29
   1  12  -1   -0.72    6.79
   1  12  -1   -9.28   25.34
   1  12  -1    6.97    3.70
   1  12  -1   11.79    6.16
   1  12  -1    3.78    3.14
  -1 -12   1    5.22    6.33
  -1 -12   1   11.12    4.06
  -1 -12   1   11.73   17.08
  -1 -12   1   22.25    8.60
  -1 -12   1    8.10    3.85
  -1 -12   1   13.98    4.70
  -1 -12   1    9.81    4.69
  -1 -12   1    7.23    6.59
   0  12  -1   60.64   17.69
   0  12  -1   31.47   25.58
   0  12  -1   55.29   12.35
   0  12  -1   44.30   10.90
   0  12  -1   67.33   10.68
   0  12  -1   71.24   11.18
   0 -12   1   65.99   13.75
   0 -12   1   57.79    9.74
   0 -12   1   58.69   16.60
   0 -12   1   47.30    9.97
   0 -12   1   60.83   24.64
   0 -12   1   52.72   10.79
   0 -12   1   55.52   10.15
  -1  12  -1   -3.98    6.11
  -1  12  -1    0.93    2.85
  -1  12  -1    1.29   24.53
  -1  12  -1    0.17    3.28
  -1  12  -1   -0.41    1.96
  -1  12  -1    1.85    4.01
   1 -12   1    0.87    2.56
   1 -12   1    0.60    2.14
   1 -12   1    2.47    2.96
   1 -12   1    7.87    5.08
   1 -12   1    1.47    5.48
   1 -12   1    0.51    2.75
   1 -12   1   13.76   16.65
  -2  12  -1   11.85    4.86
  -2  12  -1   45.91   27.37
  -2  12  -1    7.50    5.83
  -2  12  -1    9.51    5.51
  -2  12  -1   11.27    5.65
  -2  12  -1   25.80   12.71
   2 -12   1   16.70   20.80
   2 -12   1   22.05    7.62
   2 -12   1   14.07    5.49
   2 -12   1   17.05   11.53
   2 -12   1   15.73    5.49
   2 -12   1    8.72    4.87
  -3  12  -1   87.77   40.54
  -3  12  -1   82.81   16.82
  -3  12  -1  112.32   18.71
  -3  12  -1  103.42   16.39
  -3  12  -1  100.36   23.12
   3 -12   1  132.37   55.86
   3 -12   1   53.56   12.69
   3 -12   1   77.96   22.82
   3 -12   1  107.51   16.52
   3 -12   1   56.85   11.93
   3 -12   1  127.43   17.47
  -4  12  -1   34.34   10.32
  -4  12  -1    9.12    9.80
  -4  12  -1   29.51    9.88
  -4  12  -1   28.51    7.73
  -4  12  -1   -9.56   28.41
   4 -12   1   24.55    7.90
   4 -12   1   29.19    8.31
   4 -12   1    8.26   26.91
   4 -12   1   17.68    5.93
  -5  12  -1    2.19    5.50
  -5  12  -1   11.61    5.54
  -5  12  -1   -0.54    7.06
   5 -12   1    4.75    3.98
   5 -12   1    2.10    3.61
   5 -12   1   24.63    9.89
  11  11  -1    6.89    5.66
  11  11  -1    7.28    8.09
  11  11  -1   -2.31    7.24
  11  11  -1    5.24    8.18
  11  11  -1    2.14    7.74
 -11 -11   1   -2.51    5.78
 -11 -11   1    6.28    4.80
 -11 -11   1   25.72   51.09
  10  11  -1   38.13   11.67
  10  11  -1   21.64    9.85
  10  11  -1   42.10   14.42
  10  11  -1   38.93   15.63
  10  11  -1   44.68   14.72
 -10 -11   1   47.63    8.01
 -10 -11   1   62.78   15.20
 -10 -11   1    0.47   23.64
 -10 -11   1   42.19   13.35
 -10 -11   1   18.99    7.06
   9  11  -1    5.00    4.71
   9  11  -1   -0.35    6.53
   9  11  -1   -0.90    2.35
   9  11  -1    0.17    7.70
   9  11  -1    7.19    6.67
   9  11  -1   -1.65    2.22
   9  11  -1    0.09    4.66
   9  11  -1    2.08    6.31
  -9 -11   1    6.05    6.77
  -9 -11   1    1.24    1.96
  -9 -11   1   -3.86    6.33
  -9 -11   1   19.61   22.71
  -9 -11   1   -1.89    2.60
  -9 -11   1   11.95    8.01
  -9 -11   1    6.34    5.71
   8  11  -1    6.81    5.15
   8  11  -1   -0.10    3.46
   8  11  -1    6.99    7.89
   8  11  -1    0.47    2.40
   8  11  -1   -1.74    5.97
   8  11  -1    8.00    8.05
   8  11  -1   -6.00    2.63
   8  11  -1   -0.85    4.83
  -8 -11   1    4.33    4.39
  -8 -11   1    2.99    6.36
  -8 -11   1   -2.92    4.63
  -8 -11   1  -20.72   39.53
  -8 -11   1    0.73    3.48
  -8 -11   1   -1.17    2.09
  -8 -11   1    1.27    2.12
  -8 -11   1   -7.57    5.15
   7  11  -1   23.78   10.83
   7  11  -1   47.62    9.86
   7  11  -1   25.35    9.51
   7  11  -1   18.98    8.07
   7  11  -1   52.53   22.99
   7  11  -1   34.72    7.03
   7  11  -1   54.11   14.09
  -7 -11   1   47.43   11.80
  -7 -11   1   32.76    8.07
  -7 -11   1   42.85   13.24
  -7 -11   1   76.06   29.86
  -7 -11   1   35.09    8.32
  -7 -11   1   39.84   16.40
  -7 -11   1   30.35    9.75
   6  11  -1   -2.43    4.70
   6  11  -1    0.22    2.11
   6  11  -1    2.22    3.91
   6  11  -1   -2.94    6.93
   6  11  -1    8.56    7.31
   6  11  -1    0.57    4.15
   6  11  -1    0.32    2.49
  -6 -11   1   -0.96    2.13
  -6 -11   1    3.19    3.68
  -6 -11   1    0.14   23.10
  -6 -11   1    0.08    5.51
  -6 -11   1   -2.21   16.49
  -6 -11   1    4.15    4.90
  -6 -11   1    5.38    7.84
   5  11  -1    4.30    5.17
   5  11  -1    3.81    4.93
   5  11  -1   25.31   10.84
   5  11  -1    7.45    3.75
   5  11  -1   10.78    3.89
   5  11  -1   13.38    6.03
   5  11  -1   19.96    9.90
  -5 -11   1   14.97    6.24
  -5 -11   1   11.22    7.40
  -5 -11   1   11.72    4.68
  -5 -11   1    9.27    8.41
  -5 -11   1   16.48    2.77
  -5 -11   1   -3.99    5.03
  -5 -11   1   16.23   22.57
  -5 -11   1   11.40    4.33
   4  11  -1   27.55    7.52
   4  11  -1   21.58    5.79
   4  11  -1   17.86    7.13
   4  11  -1   24.07    7.88
   4  11  -1   33.71   12.34
   4  11  -1   23.31    5.25
   4  11  -1   39.84   26.65
   4  11  -1   17.97    8.79
  -4 -11   1   31.32   12.71
  -4 -11   1   10.52    7.32
  -4 -11   1   24.93    5.82
  -4 -11   1   11.35    4.76
  -4 -11   1   22.09    6.65
  -4 -11   1   28.17   11.07
  -4 -11   1   -1.84   17.43
  -4 -11   1   20.54    3.85
   3  11  -1   15.23    6.08
   3  11  -1   -0.46    1.81
   3  11  -1   -0.37    3.38
   3  11  -1   10.01    6.52
   3  11  -1    7.36    5.74
   3  11  -1    7.39    8.36
   3  11  -1    2.27    2.79
   3  11  -1   -3.13   23.18
  -3 -11   1   -2.22    2.70
  -3 -11   1   -3.09    4.32
  -3 -11   1    1.32    2.78
  -3 -11   1    3.89    7.58
  -3 -11   1    5.85    4.37
  -3 -11   1    3.73    6.10
  -3 -11   1    5.88    2.35
  -3 -11   1    2.24    3.04
  -3 -11   1   11.19   13.84
  -3 -11   1    7.00    8.52
   2  11  -1   31.85   13.86
   2  11  -1   39.26    9.12
   2  11  -1   49.33   11.26
   2  11  -1   42.56    9.11
   2  11  -1    9.06   22.65
   2  11  -1   42.04    7.72
   2  11  -1   42.35    7.60
   2  11  -1   36.63   10.39
  -2 -11   1   22.86   17.21
  -2 -11   1   31.11    7.79
  -2 -11   1   50.55    9.42
  -2 -11   1   50.20    7.41
  -2 -11   1   56.96   14.50
  -2 -11   1   65.28   13.52
  -2 -11   1   41.66   11.79
  -2 -11   1   43.86   13.12
   1  11  -1   -2.41    2.16
   1  11  -1    2.58    5.11
   1  11  -1    3.91    3.20
   1  11  -1    3.45   11.92
   1  11  -1    0.66    2.14
   1  11  -1    2.90    4.20
   1  11  -1   44.26   25.76
   1  11  -1    3.54    3.48
   1  11  -1    9.54   12.35
   1  11  -1    5.51    2.91
  -1 -11   1    5.87    6.58
  -1 -11   1    1.49    3.06
  -1 -11   1    6.50    5.55
  -1 -11   1    9.54    5.91
  -1 -11   1   -1.69    1.80
  -1 -11   1    4.41    3.48
  -1 -11   1    0.30    4.32
  -1 -11   1   -8.55   12.73
  -1 -11   1    1.19    1.96
   0  11  -1    9.72    4.23
   0  11  -1   12.29    4.78
   0  11  -1    1.44    3.44
   0  11  -1    9.73    5.13
   0  11  -1    2.77    9.73
   0  11  -1   22.86   23.36
   0  11  -1    4.19    4.64
   0  11  -1   15.95   10.69
   0 -11   1   23.91   16.81
   0 -11   1    2.77    2.60
   0 -11   1    6.05    3.70
   0 -11   1    4.72    3.53
   0 -11   1   15.40    8.04
   0 -11   1    5.36    2.89
   0 -11   1    4.48    5.14
   0 -11   1   -2.67    4.66
  -1  11  -1    9.27   19.26
  -1  11  -1    5.41    4.35
  -1  11  -1    4.31    4.64
  -1  11  -1   10.19    9.03
  -1  11  -1    3.26    3.01
  -1  11  -1    7.18    5.64
  -1  11  -1    8.45    4.11
   1 -11   1   14.14    6.39
   1 -11   1    0.85    3.06
   1 -11   1    3.65    7.37
   1 -11   1    6.11    3.52
   1 -11   1    7.79    7.26
   1 -11   1   -4.11   14.42
   1 -11   1    1.58    2.71
  -2  11  -1    8.27    8.72
  -2  11  -1   -0.41    3.65
  -2  11  -1    1.83    3.47
  -2  11  -1    7.13   19.37
  -2  11  -1    0.44    2.55
  -2  11  -1    2.32    3.25
   2 -11   1   -1.77    1.99
   2 -11   1    0.31    2.17
   2 -11   1   -3.22   15.68
   2 -11   1    1.94    3.73
   2 -11   1    7.73    6.94
   2 -11   1   -0.90    2.06
   2 -11   1   -1.45    2.14
  -3  11  -1   65.56   17.66
  -3  11  -1   87.46   26.94
  -3  11  -1   50.81   12.23
  -3  11  -1   47.92   12.36
  -3  11  -1   63.41   11.46
  -3  11  -1   61.42   11.81
   3 -11   1   44.05   10.27
   3 -11   1   37.52   13.46
   3 -11   1   65.84   24.32
   3 -11   1   37.69   10.27
   3 -11   1   75.16   13.02
   3 -11   1   59.30   11.53
  -4  11  -1   -0.65    3.00
  -4  11  -1   -0.40    2.75
  -4  11  -1   -1.65   22.68
  -4  11  -1    7.50    9.66
  -4  11  -1    2.02    4.19
  -4  11  -1   -0.01    4.15
   4 -11   1    6.09    3.36
   4 -11   1    2.50    4.61
   4 -11   1    0.71    3.22
   4 -11   1   -1.95    6.00
   4 -11   1    4.71    3.85
   4 -11   1   15.47   23.29
  -5  11  -1    4.63   27.62
  -5  11  -1   34.56    8.93
  -5  11  -1   42.74   11.51
  -5  11  -1   25.18   10.23
  -5  11  -1   77.25   21.39
   5 -11   1   81.58   29.53
   5 -11   1   34.56    9.37
   5 -11   1   25.64    8.58
   5 -11   1   32.36    7.67
   5 -11   1   28.94    7.51
  -6  11  -1   -0.05    2.97
  -6  11  -1   13.88    7.84
  -6  11  -1   36.24   31.42
  -6  11  -1    8.40    5.78
   6 -11   1    1.45    4.36
   6 -11   1    2.59    2.97
   6 -11   1   25.68   41.53
   6 -11   1    0.44    2.56
  12  10  -1   20.82   11.91
  12  10  -1   19.86   13.24
  12  10  -1    4.41    5.95
  12  10  -1    1.05    6.32
 -12 -10   1    4.26    8.11
 -12 -10   1   14.44    5.99
  11  10  -1   -4.38    5.44
  11  10  -1   -3.10    3.87
  11  10  -1    5.90    7.47
  11  10  -1    4.91    4.58
  11  10  -1   -4.07    6.22
 -11 -10   1   -0.25    4.72
 -11 -10   1    0.85    6.07
 -11 -10   1    2.00    2.82
 -11 -10   1   -2.15   54.52
 -11 -10   1   -3.58    2.40
  10  10  -1   57.82   16.69
  10  10  -1   54.23   15.48
  10  10  -1   28.86    7.15
  10  10  -1   39.54   10.98
  10  10  -1   48.01   15.55
  10  10  -1   40.33   12.28
  10  10  -1   34.15   13.59
  10  10  -1   25.98    9.51
 -10 -10   1   37.18   48.50
 -10 -10   1   39.90   12.35
 -10 -10   1   46.84    8.19
 -10 -10   1   28.82    7.61
 -10 -10   1   12.02    9.69
 -10 -10   1   33.96   20.44
   9  10  -1    9.97    5.88
   9  10  -1   24.50   14.83
   9  10  -1   18.76    5.34
   9  10  -1    6.62    7.13
   9  10  -1   26.65    7.60
   9  10  -1   15.42    9.84
   9  10  -1   16.36    8.17
   9  10  -1   21.71   10.47
  -9 -10   1   24.69    5.51
  -9 -10   1    2.84    6.04
  -9 -10   1    2.69   17.62
  -9 -10   1    9.21   10.17
  -9 -10   1   21.47   10.05
  -9 -10   1   18.34   10.27
   8  10  -1   41.88    7.85
   8  10  -1   40.43    8.98
   8  10  -1   37.50   11.70
   8  10  -1   41.25   13.49
   8  10  -1   39.72   12.39
   8  10  -1   46.35   11.44
   8  10  -1   26.14   12.22
   8  10  -1   23.24   10.38
  -8 -10   1   35.11   10.90
  -8 -10   1   38.79    7.28
  -8 -10   1   34.91    8.07
  -8 -10   1  -20.63   23.88
  -8 -10   1   42.55    7.44
  -8 -10   1   25.19   12.69
  -8 -10   1   41.03   13.75
  -8 -10   1   53.04   12.65
  -8 -10   1   62.65   38.42
   7  10  -1    6.39    5.44
   7  10  -1   -1.75    5.62
   7  10  -1    3.45    3.27
   7  10  -1    4.41    7.28
   7  10  -1   -0.42    5.32
   7  10  -1   12.05    8.73
   7  10  -1   -4.20    4.70
   7  10  -1    4.39    4.72
   7  10  -1   -0.22    2.20
  -7 -10   1  -15.26   25.69
  -7 -10   1    2.93    2.34
  -7 -10   1   -5.55   15.92
  -7 -10   1    5.72    5.14
  -7 -10   1    2.37    4.88
  -7 -10   1   -1.89    6.06
  -7 -10   1    3.61    2.63
  -7 -10   1    3.06    5.68
  -7 -10   1   -0.32    2.20
   6  10  -1    9.22    3.56
   6  10  -1    5.17    3.54
   6  10  -1   -2.54    5.94
   6  10  -1    1.97    4.34
   6  10  -1   -8.46    3.05
   6  10  -1    0.98    5.76
   6  10  -1   14.97    8.48
  -6 -10   1    0.30    2.58
  -6 -10   1   -4.82    4.61
  -6 -10   1    1.87   16.71
  -6 -10   1    8.58    8.08
  -6 -10   1    5.57    3.54
  -6 -10   1   -0.21   24.19
  -6 -10   1    0.22    3.36
   5  10  -1   21.63    5.81
   5  10  -1   11.89    5.91
   5  10  -1   15.75    4.39
   5  10  -1   10.57    8.45
   5  10  -1    8.26    6.19
   5  10  -1   16.88    6.45
   5  10  -1   41.72   13.04
  -5 -10   1   11.93    6.96
  -5 -10   1   17.50    9.13
  -5 -10   1   22.64    5.67
  -5 -10   1   15.54    2.73
  -5 -10   1   19.68   22.48
  -5 -10   1   15.04    9.85
  -5 -10   1   11.88    6.50
   4  10  -1   -5.27    3.24
   4  10  -1    6.32   24.70
   4  10  -1    4.10    2.54
   4  10  -1    1.27    2.71
   4  10  -1    3.82    4.49
   4  10  -1    3.73    5.72
   4  10  -1    1.52    6.28
   4  10  -1    3.77    3.63
  -4 -10   1    1.49    2.61
  -4 -10   1   -1.30    4.59
  -4 -10   1    0.34    2.41
  -4 -10   1    2.25    1.40
  -4 -10   1    2.13    3.71
  -4 -10   1   -1.91    4.98
  -4 -10   1    0.94    5.76
  -4 -10   1    3.07   17.49
   3  10  -1   40.28   10.20
   3  10  -1   46.36   10.19
   3  10  -1   51.40   12.85
   3  10  -1   43.96    9.33
   3  10  -1   85.19   36.30
   3  10  -1   49.98    8.50
   3  10  -1   49.41   14.34
   3  10  -1   49.71    7.93
  -3 -10   1   36.08    7.99
  -3 -10   1   49.37    6.94
  -3 -10   1   29.88   11.54
  -3 -10   1   53.81   10.44
  -3 -10   1   54.47   10.17
  -3 -10   1   36.31   11.81
  -3 -10   1   41.05   13.87
  -3 -10   1   42.63   16.65
  -3 -10   1   53.21   11.78
   2  10  -1  191.42   23.72
   2  10  -1  206.93   24.90
   2  10  -1  187.69   30.78
   2  10  -1  194.03   22.54
   2  10  -1  214.28   24.42
   2  10  -1  175.74   27.37
   2  10  -1  186.01   22.89
  -2 -10   1  168.78   29.41
  -2 -10   1  196.46   23.38
  -2 -10   1  196.52   22.48
  -2 -10   1  190.12   30.84
  -2 -10   1  206.55   21.95
  -2 -10   1  220.52   28.69
  -2 -10   1  316.99   44.69
  -2 -10   1  179.88   22.84
  -2 -10   1  200.36   29.31
   1  10  -1  291.51   54.32
   1  10  -1  296.93   36.65
   1  10  -1  353.13   36.11
   1  10  -1  311.37   36.98
   1  10  -1  359.56   51.64
   1  10  -1  339.28   37.81
   1  10  -1  298.41   35.68
   1  10  -1  290.49   37.70
   1  10  -1  332.12   45.99
  -1 -10   1  329.36   38.77
  -1 -10   1  344.38   36.84
  -1 -10   1  372.34   39.67
  -1 -10   1  327.78   35.77
  -1 -10   1  348.93   42.29
  -1 -10   1  370.82   45.17
  -1 -10   1  312.24   36.33
  -1 -10   1  313.62   39.31
  -1 -10   1  347.15   35.52
   0  10  -1   43.01    8.96
   0  10  -1   20.64   16.06
   0  10  -1   50.57   15.34
   0  10  -1   29.10   12.04
   0  10  -1   34.90    8.89
   0  10  -1   47.29    7.99
   0  10  -1   32.65    7.77
   0  10  -1   24.60    8.25
   0 -10   1   43.96   10.03
   0 -10   1   32.55    6.98
   0 -10   1   46.39    8.52
   0 -10   1   43.78   16.16
   0 -10   1   32.19   10.36
   0 -10   1   37.60   11.91
   0 -10   1   41.86    7.28
  -1  10  -1   23.96   12.06
  -1  10  -1   20.29    5.53
  -1  10  -1    8.98    5.73
  -1  10  -1   26.55   10.26
  -1  10  -1   44.99   21.33
  -1  10  -1    6.60    3.96
  -1  10  -1    2.91    7.18
  -1  10  -1    3.75    3.86
   1 -10   1    7.83    6.60
   1 -10   1   16.36    4.36
   1 -10   1   11.72    4.44
   1 -10   1   29.25    9.40
   1 -10   1    2.35    2.91
   1 -10   1   13.53    5.69
   1 -10   1    9.79   12.49
   1 -10   1   11.14    4.18
  -2  10  -1   54.01   10.42
  -2  10  -1   56.35   15.44
  -2  10  -1   57.71    8.75
  -2  10  -1   88.38   24.67
  -2  10  -1   58.12   11.98
  -2  10  -1   44.45    9.73
  -2  10  -1   39.10    9.45
   2 -10   1   46.24   13.74
   2 -10   1   40.86    8.82
   2 -10   1   39.58    8.07
   2 -10   1   61.40   11.03
   2 -10   1   48.79   10.46
   2 -10   1   69.84   18.56
   2 -10   1   54.49    9.72
   2 -10   1   35.85   11.96
  -3  10  -1    4.47    4.39
  -3  10  -1    6.30    8.60
  -3  10  -1    8.59    4.99
  -3  10  -1    4.93   14.05
  -3  10  -1    6.36    3.55
  -3  10  -1    8.54    4.71
  -3  10  -1    4.82    5.39
  -3  10  -1   11.46    4.83
   3 -10   1   23.58   16.73
   3 -10   1   11.66    5.50
   3 -10   1   12.99    5.13
   3 -10   1    3.66    6.85
   3 -10   1    5.27    3.57
   3 -10   1   19.43    9.34
   3 -10   1   11.81    4.91
  -4  10  -1   31.71    9.64
  -4  10  -1   16.45   20.53
  -4  10  -1   68.98   17.91
  -4  10  -1   33.89   10.03
  -4  10  -1   34.58    9.30
   4 -10   1   54.23   14.58
   4 -10   1   42.27    9.44
   4 -10   1   50.30    9.62
   4 -10   1   66.85   22.60
   4 -10   1   45.72    9.85
   4 -10   1   25.31    7.90
  -5  10  -1   -2.42    3.92
  -5  10  -1    0.41    3.34
  -5  10  -1    0.36    7.20
  -5  10  -1    2.63    4.43
  -5  10  -1   17.47   20.63
   5 -10   1    5.69    6.52
   5 -10   1   -0.36    2.69
   5 -10   1   -3.35    3.21
   5 -10   1    4.77   23.40
   5 -10   1   -4.75    3.47
   5 -10   1    0.07    2.10
  -6  10  -1    9.01    6.86
  -6  10  -1   25.39   23.05
  -6  10  -1   24.03   12.45
  -6  10  -1    3.92    4.65
  -6  10  -1    9.00    4.93
   6 -10   1   63.69   29.51
   6 -10   1   18.05    7.02
   6 -10   1   11.21    4.80
   6 -10   1   14.69    5.38
   6 -10   1   12.35    6.56
  -7  10  -1   36.46   27.32
  -7  10  -1    8.24    5.82
  -7  10  -1    5.86    5.92
  -7  10  -1    4.07    4.01
   7 -10   1   -0.26    3.80
   7 -10   1    1.80    3.92
   7 -10   1    5.33    4.24
   7 -10   1   36.16   42.26
  12   9  -1   10.58    8.06
  12   9  -1   -7.85    7.17
  12   9  -1    6.17    6.45
  12   9  -1    0.12    5.43
 -12  -9   1   -2.47    4.53
 -12  -9   1   -0.45    2.98
 -12  -9   1   -0.93    2.88
  11   9  -1    1.10    8.36
  11   9  -1    7.40    8.93
  11   9  -1   -7.53    4.36
  11   9  -1   12.10    6.68
  11   9  -1   12.33    8.44
 -11  -9   1   -0.64   41.85
 -11  -9   1    8.62    6.09
 -11  -9   1   10.23    6.98
 -11  -9   1   13.73    8.48
 -11  -9   1    0.79    3.44
  10   9  -1   42.74   11.93
  10   9  -1   48.70   14.05
  10   9  -1   55.98   15.96
  10   9  -1   30.55    9.86
  10   9  -1   51.55   16.05
  10   9  -1   38.41   12.88
  10   9  -1   35.63    7.45
  10   9  -1   18.29   11.79
 -10  -9   1   46.66   18.72
 -10  -9   1   24.88    7.40
 -10  -9   1   46.93   18.18
 -10  -9   1   27.68   12.31
 -10  -9   1   39.11    7.53
 -10  -9   1   -6.82   16.85
 -10  -9   1   36.87   11.97
 -10  -9   1   58.18   10.56
   9   9  -1   24.00   10.99
   9   9  -1   54.87   11.96
   9   9  -1   44.21   12.42
   9   9  -1   38.52   12.70
   9   9  -1   45.12    8.19
   9   9  -1   42.08   13.32
   9   9  -1   52.88   13.43
  -9  -9   1   35.66    7.32
  -9  -9   1   29.44   16.33
  -9  -9   1   57.61   10.50
  -9  -9   1   14.03   37.09
  -9  -9   1   25.03    9.76
  -9  -9   1   40.37   20.78
  -9  -9   1   33.84    8.98
  -9  -9   1   66.32   16.51
   8   9  -1   20.41    9.62
   8   9  -1   16.12    9.50
   8   9  -1   13.91    7.83
   8   9  -1   22.45   10.02
   8   9  -1   12.33    6.33
   8   9  -1    7.68    7.23
   8   9  -1   11.48    4.07
   8   9  -1   23.33    6.75
  -8  -9   1   16.71    8.99
  -8  -9   1   14.74    7.17
  -8  -9   1   -5.47    4.66
  -8  -9   1   15.77    4.76
  -8  -9   1    8.54    7.95
  -8  -9   1   10.79    4.91
  -8  -9   1   12.43    4.01
   7   9  -1   31.64   12.94
   7   9  -1   31.18    9.61
   7   9  -1   28.06    7.18
   7   9  -1   34.38   10.76
   7   9  -1    5.50    7.11
   7   9  -1   35.92    6.37
   7   9  -1   40.61   11.44
   7   9  -1   11.64   11.80
  -7  -9   1   13.07    8.50
  -7  -9   1   21.08   17.44
  -7  -9   1   37.33   12.14
  -7  -9   1   21.67    6.01
  -7  -9   1   22.30    8.61
  -7  -9   1   26.91    5.66
  -7  -9   1   15.31    7.78
  -7  -9   1   19.82    4.94
  -7  -9   1   41.64   17.66
   6   9  -1    6.92    6.27
   6   9  -1    4.07    5.88
   6   9  -1    0.91    5.36
   6   9  -1    3.25    2.46
   6   9  -1   -6.48    5.58
   6   9  -1    0.66    1.56
   6   9  -1    2.53    3.85
   6   9  -1    5.31    7.05
   6   9  -1   -0.98    2.30
  -6  -9   1    4.75    2.84
  -6  -9   1   -5.07    3.30
  -6  -9   1  -11.29    8.90
  -6  -9   1    1.73    2.00
  -6  -9   1    3.11    2.05
  -6  -9   1    4.88    6.83
  -6  -9   1  -14.73   16.66
  -6  -9   1   -0.58    4.28
  -6  -9   1    4.28    4.64
   5   9  -1  206.69   26.38
   5   9  -1  219.03   37.24
   5   9  -1  173.93   30.42
   5   9  -1  235.11   25.12
   5   9  -1  225.32   31.50
   5   9  -1  214.90   24.06
   5   9  -1  233.86   30.70
   5   9  -1  204.30   31.22
  -5  -9   1  236.33   27.35
  -5  -9   1  193.99   24.36
  -5  -9   1  241.22   31.84
  -5  -9   1  252.00   35.80
  -5  -9   1  217.48   22.46
  -5  -9   1  304.45   58.39
  -5  -9   1  196.59   25.04
  -5  -9   1  191.50   32.12
   4   9  -1  254.86   57.40
   4   9  -1  335.02   36.84
   4   9  -1  331.62   41.41
   4   9  -1  352.41   39.15
   4   9  -1  345.65   42.39
   4   9  -1  417.69   55.54
   4   9  -1  330.30   39.69
   4   9  -1  350.07   40.07
  -4  -9   1  357.33   48.70
  -4  -9   1  377.31   40.51
  -4  -9   1  365.71   43.84
  -4  -9   1  362.60   43.00
  -4  -9   1  333.80   38.08
  -4  -9   1  359.61   37.51
  -4  -9   1  312.93   39.08
  -4  -9   1  333.16   35.79
   3   9  -1   28.79    6.19
   3   9  -1   26.55    7.38
   3   9  -1   29.70    8.99
   3   9  -1   24.02    9.46
   3   9  -1   36.06    8.50
   3   9  -1   33.29   13.10
   3   9  -1   25.20    5.26
   3   9  -1   22.36    6.45
   3   9  -1   21.12   18.21
  -3  -9   1   30.74    7.30
  -3  -9   1   28.28    4.39
  -3  -9   1   46.05   11.65
  -3  -9   1   34.62   10.29
  -3  -9   1   20.71    5.68
  -3  -9   1   52.43   31.89
  -3  -9   1   21.23    8.72
  -3  -9   1   20.99    5.34
  -3  -9   1   21.78    7.32
   2   9  -1  509.27   54.22
   2   9  -1  465.05   52.10
   2   9  -1  505.39   55.32
   2   9  -1  443.89   61.05
   2   9  -1  497.67   53.77
   2   9  -1  332.61   65.38
   2   9  -1  499.98   53.49
   2   9  -1  559.79   58.36
   2   9  -1  477.96   52.00
  -2  -9   1  486.92   51.49
  -2  -9   1  524.83   53.07
  -2  -9   1  532.33   58.00
  -2  -9   1  552.84   55.05
  -2  -9   1  454.40   55.25
  -2  -9   1  476.67   52.95
  -2  -9   1  490.70   56.39
   1   9  -1  234.20   28.77
   1   9  -1  242.36   26.65
   1   9  -1  269.48   42.15
   1   9  -1  243.63   27.67
   1   9  -1  243.56   27.36
   1   9  -1  208.66   27.72
   1   9  -1  205.56   39.90
   1   9  -1  239.05   35.16
   1   9  -1  235.59   27.78
   1   9  -1  247.23   26.63
  -1  -9   1  244.41   29.33
  -1  -9   1  254.50   29.48
  -1  -9   1  254.03   26.24
  -1  -9   1  216.89   26.18
  -1  -9   1  243.77   27.30
  -1  -9   1  270.19   35.18
  -1  -9   1  283.69   38.46
  -1  -9   1  234.34   27.03
  -1  -9   1  217.57   29.65
   0   9  -1   15.03    4.82
   0   9  -1   17.63   17.35
   0   9  -1    6.46    3.91
   0   9  -1   12.57    5.41
   0   9  -1   10.86    4.45
   0   9  -1   11.05    5.10
   0   9  -1   18.82    7.95
   0   9  -1    8.15    3.73
   0   9  -1   18.92   10.90
   0  -9   1   11.02    3.89
   0  -9   1   12.18    3.47
   0  -9   1   19.01   11.62
   0  -9   1    9.14    7.41
   0  -9   1   10.16    5.02
   0  -9   1   10.76    3.95
   0  -9   1    8.43    3.42
   0  -9   1    8.45    5.68
   0  -9   1   11.90    5.70
  -1   9  -1   21.70    5.79
  -1   9  -1   20.32   14.91
  -1   9  -1   22.72    7.40
  -1   9  -1   33.20    7.42
  -1   9  -1   37.68    8.00
  -1   9  -1   23.48    9.52
  -1   9  -1   27.86   11.82
  -1   9  -1   23.29    6.62
  -1   9  -1   30.20    5.18
   1  -9   1   26.92   16.84
   1  -9   1   18.91    4.98
   1  -9   1   38.64   12.23
   1  -9   1   24.82    5.96
   1  -9   1   21.70    5.87
   1  -9   1   37.48    6.84
   1  -9   1   42.79   11.03
   1  -9   1   26.75    7.44
  -2   9  -1  270.20   34.65
  -2   9  -1  293.87   35.25
  -2   9  -1  295.71   34.18
  -2   9  -1  333.42   44.03
  -2   9  -1  320.48   43.74
  -2   9  -1  298.24   33.27
  -2   9  -1  320.99   35.33
  -2   9  -1  307.71   35.32
  -2   9  -1  313.25   43.91
   2  -9   1  310.03   34.38
   2  -9   1  279.39   34.72
   2  -9   1  306.61   35.92
   2  -9   1  321.10   34.64
   2  -9   1  316.93   33.87
   2  -9   1  329.57   38.60
   2  -9   1  304.40   40.35
   2  -9   1  320.22   38.84
  -3   9  -1   76.02   12.99
  -3   9  -1   59.20   11.81
  -3   9  -1   58.08   10.16
  -3   9  -1   60.95   16.44
  -3   9  -1  108.59   24.59
  -3   9  -1   70.29   12.36
  -3   9  -1   51.75   14.90
  -3   9  -1   78.46   12.40
   3  -9   1   51.35   14.02
   3  -9   1   58.16    9.83
   3  -9   1   71.38   11.78
   3  -9   1   45.27   13.28
   3  -9   1   57.82   10.89
   3  -9   1   70.94   12.12
   3  -9   1   56.26   17.25
  -4   9  -1   19.69    9.90
  -4   9  -1   17.88    5.53
  -4   9  -1   26.93   15.76
  -4   9  -1   14.13    7.68
  -4   9  -1   19.33    6.94
  -4   9  -1   17.56    6.33
  -4   9  -1   21.26    6.78
   4  -9   1    3.79    7.70
   4  -9   1   24.76    7.06
   4  -9   1   24.07    7.49
   4  -9   1   14.88    4.69
   4  -9   1   39.76   18.83
   4  -9   1    5.72    6.76
   4  -9   1   18.56    5.50
  -5   9  -1    7.63   16.35
  -5   9  -1    3.61    4.29
  -5   9  -1   -1.15    2.03
  -5   9  -1   -0.51    3.22
  -5   9  -1   10.32    8.46
  -5   9  -1   -1.50    3.53
  -5   9  -1   -2.82    3.53
   5  -9   1    3.05    5.83
   5  -9   1    4.41   18.27
   5  -9   1   -1.18    3.00
   5  -9   1    1.42    2.89
   5  -9   1    0.16    3.29
   5  -9   1   -0.32    2.13
  -6   9  -1   10.48    6.43
  -6   9  -1   31.16    7.59
  -6   9  -1   26.95   11.89
  -6   9  -1    7.00    5.65
  -6   9  -1   28.04   20.32
  -6   9  -1   12.15    7.49
  -6   9  -1   21.52    7.46
   6  -9   1   31.34    8.25
   6  -9   1   21.99   12.93
   6  -9   1   10.83    4.64
   6  -9   1   19.31    6.81
   6  -9   1   28.85    8.19
   6  -9   1   -1.07   23.59
  -7   9  -1   -3.51    5.76
  -7   9  -1    2.02    4.27
  -7   9  -1  -18.02   21.67
  -7   9  -1    6.62    6.67
  -7   9  -1    2.97    5.58
  -7   9  -1   -3.92    2.17
   7  -9   1    2.51    3.25
   7  -9   1    1.90    3.00
   7  -9   1    2.95    4.76
   7  -9   1   18.70   28.06
   7  -9   1   -3.86    3.23
  -8   9  -1    2.56    3.17
  -8   9  -1   -0.62    3.42
  -8   9  -1    0.55    4.09
  -8   9  -1    0.62    4.76
  -8   9  -1    4.95   26.13
   8  -9   1    3.34    4.87
   8  -9   1   -1.54    2.69
   8  -9   1   48.38   47.66
   8  -9   1    3.34    3.21
  12   8  -1    5.10    5.75
  12   8  -1   -4.20    2.03
  12   8  -1   -4.75    6.55
  12   8  -1    8.53    7.70
  12   8  -1    2.13   10.72
 -12  -8   1   -3.60    2.41
 -12  -8   1    4.26    3.43
 -12  -8   1   -1.27    2.55
 -12  -8   1    5.59    6.89
  11   8  -1   50.56   15.91
  11   8  -1   32.07   12.72
  11   8  -1   30.16    7.27
  11   8  -1   31.55   13.64
  11   8  -1   31.65   11.83
  11   8  -1   33.16   14.59
  11   8  -1   23.63   10.19
  11   8  -1   19.74    9.64
 -11  -8   1   25.84   10.99
 -11  -8   1   24.64    7.45
 -11  -8   1   45.84   17.03
 -11  -8   1   37.01   14.24
 -11  -8   1   81.58   46.61
 -11  -8   1   40.60    8.98
 -11  -8   1   21.58   13.36
  10   8  -1   -9.28    3.40
  10   8  -1   -0.08    2.06
  10   8  -1   -2.87    2.75
  10   8  -1    1.05    5.55
  10   8  -1    6.33    6.52
  10   8  -1   -3.58    5.06
  10   8  -1   -3.70    3.88
  10   8  -1   -2.52    7.05
 -10  -8   1   -6.25   16.84
 -10  -8   1   -2.27    2.32
 -10  -8   1   -0.45    5.35
 -10  -8   1    3.98    6.91
 -10  -8   1    1.64    3.18
 -10  -8   1   -4.23    4.77
 -10  -8   1   35.82   32.62
 -10  -8   1    1.22    2.49
   9   8  -1   61.75   14.75
   9   8  -1   12.78   17.42
   9   8  -1   32.57   13.67
   9   8  -1   26.43   10.29
   9   8  -1   53.85   10.85
   9   8  -1   40.72    7.96
   9   8  -1   12.21    8.27
   9   8  -1   47.95   14.16
  -9  -8   1   49.27    9.14
  -9  -8   1   33.16   13.67
  -9  -8   1   40.00    7.21
  -9  -8   1   53.41   12.53
  -9  -8   1   16.78   22.42
  -9  -8   1   34.70   11.30
  -9  -8   1    7.30   24.59
  -9  -8   1   43.40   14.18
  -9  -8   1   42.95    8.80
   8   8  -1   -5.59    5.95
   8   8  -1    2.33    5.88
   8   8  -1    1.71    4.54
   8   8  -1   12.66    9.10
   8   8  -1    3.26    4.02
   8   8  -1    7.03   10.36
   8   8  -1   -2.55    3.50
  -8  -8   1    7.10    3.86
  -8  -8   1    3.10    5.65
  -8  -8   1    0.83    6.10
  -8  -8   1    3.60    5.85
  -8  -8   1    4.07   13.12
  -8  -8   1    5.41   32.91
  -8  -8   1    7.20    3.31
  -8  -8   1   13.36    4.22
  -8  -8   1    1.77    6.58
   7   8  -1   10.82    4.46
   7   8  -1   11.59    6.83
   7   8  -1   10.02    6.87
   7   8  -1   15.98    4.25
   7   8  -1   20.45   10.17
   7   8  -1   21.41    8.25
   7   8  -1   16.57    9.34
   7   8  -1    6.95    5.40
  -7  -8   1   20.38    5.74
  -7  -8   1   16.07    4.36
  -7  -8   1   17.27   13.21
  -7  -8   1   12.96    3.80
  -7  -8   1    5.09    6.73
  -7  -8   1   26.95    9.68
  -7  -8   1    5.06    4.62
  -7  -8   1    7.57    5.36
  -7  -8   1    0.17   20.01
   6   8  -1   32.03    7.08
   6   8  -1   30.27    9.29
   6   8  -1   20.44    8.35
   6   8  -1   32.87    8.58
   6   8  -1   18.19    8.62
   6   8  -1   25.01    9.12
   6   8  -1   18.05    4.92
   6   8  -1   26.22   11.43
  -6  -8   1   53.81   30.44
  -6  -8   1   35.19   10.05
  -6  -8   1   12.91   11.40
  -6  -8   1   33.58    8.98
  -6  -8   1   26.42    6.37
  -6  -8   1   31.40    5.65
  -6  -8   1   27.50    5.33
  -6  -8   1   34.92   10.43
  -6  -8   1   28.82   10.09
   5   8  -1  385.27   41.61
   5   8  -1  352.09   45.03
   5   8  -1  378.10   49.21
   5   8  -1  375.85   44.66
   5   8  -1  390.08   42.48
   5   8  -1  438.62   47.40
   5   8  -1  336.67   43.58
   5   8  -1  404.51   46.72
  -5  -8   1  422.78   44.55
  -5  -8   1  398.23   41.57
  -5  -8   1  413.97   45.06
  -5  -8   1  370.04   47.75
  -5  -8   1  370.60   47.21
  -5  -8   1  396.67   41.03
  -5  -8   1  344.95   63.20
  -5  -8   1  402.18   42.23
   4   8  -1   88.84   19.72
   4   8  -1   95.96   17.92
   4   8  -1   90.37   15.30
   4   8  -1   84.57   13.58
   4   8  -1  115.89   16.46
   4   8  -1   65.63   11.36
   4   8  -1   85.96   11.21
   4   8  -1   61.59   26.18
   4   8  -1   67.03   14.98
  -4  -8   1   77.66    9.13
  -4  -8   1   86.01   16.81
  -4  -8   1   86.10   14.19
  -4  -8   1   87.15   25.20
  -4  -8   1   93.13   12.87
  -4  -8   1   95.46   18.78
  -4  -8   1   72.56   16.42
  -4  -8   1  104.33   12.72
  -4  -8   1   75.30   13.85
   3   8  -1  192.81   22.33
   3   8  -1  131.59   15.46
   3   8  -1  154.72   20.22
   3   8  -1  114.31   15.56
   3   8  -1  118.95   21.51
   3   8  -1  136.01   18.88
   3   8  -1  104.71   20.14
   3   8  -1  127.21   26.43
  -3  -8   1  137.87   16.36
  -3  -8   1  155.52   23.17
  -3  -8   1  136.12   14.71
  -3  -8   1  155.57   20.15
  -3  -8   1  147.06   20.20
  -3  -8   1  126.45   21.28
  -3  -8   1  125.95   30.42
  -3  -8   1  131.78   16.01
   2   8  -1   99.12   17.57
   2   8  -1   85.59   13.65
   2   8  -1  121.19   16.81
   2   8  -1   86.22   11.18
   2   8  -1   71.40   14.47
   2   8  -1   81.08   20.18
   2   8  -1  119.77   15.64
   2   8  -1   81.71   12.24
   2   8  -1   79.43   24.04
  -2  -8   1   68.40   11.87
  -2  -8   1  110.03   15.83
  -2  -8   1  104.94   16.75
  -2  -8   1   88.67   11.53
  -2  -8   1  129.83   13.51
  -2  -8   1  101.73   17.54
  -2  -8   1  114.69   22.66
  -2  -8   1   90.59   10.77
  -2  -8   1  157.69   26.35
   1   8  -1   50.38   10.38
   1   8  -1   37.88   11.81
   1   8  -1   34.68   12.38
   1   8  -1   57.23    9.64
   1   8  -1   79.87   11.73
   1   8  -1   59.57    8.31
   1   8  -1   62.77   10.23
   1   8  -1   47.55    8.08
   1   8  -1   46.55    8.85
   1   8  -1   43.75   16.65
  -1  -8   1   44.61    7.97
  -1  -8   1   59.80   12.19
  -1  -8   1   61.41    9.72
  -1  -8   1   53.16   12.94
  -1  -8   1   44.04    8.03
  -1  -8   1   59.38    9.04
  -1  -8   1   64.94   11.51
  -1  -8   1   56.50    7.89
  -1  -8   1   50.57    7.59
  -1  -8   1   44.87   14.92
  -1  -8   1   42.42   10.19
   0   8  -1  117.62   17.49
   0   8  -1  135.04   16.44
   0   8  -1  137.84   27.55
   0   8  -1  151.37   26.07
   0   8  -1  139.02   22.33
   0   8  -1  129.19   17.71
   0   8  -1  184.08   20.40
   0   8  -1  105.64   15.92
   0   8  -1   89.24   25.27
   0   8  -1  110.77   14.78
   0   8  -1  127.07   17.28
   0  -8   1  127.25   21.84
   0  -8   1  150.45   19.01
   0  -8   1  173.07   25.70
   0  -8   1  128.01   14.73
   0  -8   1  113.56   15.13
   0  -8   1  124.64   19.81
   0  -8   1  128.69   14.80
   0  -8   1  124.28   19.63
   0  -8   1  118.07   15.19
  -1   8  -1  258.58   29.78
  -1   8  -1  279.50   36.87
  -1   8  -1  216.31   23.57
  -1   8  -1  204.72   25.45
  -1   8  -1  181.23   24.88
  -1   8  -1  210.34   24.53
  -1   8  -1  158.27   33.75
  -1   8  -1  235.15   25.05
  -1   8  -1  217.59   25.51
  -1   8  -1  204.73   25.29
  -1   8  -1  255.40   37.33
   1  -8   1  218.91   24.24
   1  -8   1  236.06   24.97
   1  -8   1  220.51   30.20
   1  -8   1  237.68   34.10
   1  -8   1  219.46   30.22
   1  -8   1  215.36   25.46
   1  -8   1  213.21   24.49
   1  -8   1  215.07   24.64
  -2   8  -1  435.07   48.61
  -2   8  -1  487.77   49.10
  -2   8  -1  419.87   51.52
  -2   8  -1  468.19   52.11
  -2   8  -1  417.31   51.96
  -2   8  -1  469.00   48.73
  -2   8  -1  430.59   48.47
  -2   8  -1  436.13   46.97
  -2   8  -1  423.57   47.71
  -2   8  -1  449.38   55.75
   2  -8   1  437.86   47.30
   2  -8   1  416.20   47.75
   2  -8   1  397.93   50.60
   2  -8   1  440.36   47.71
   2  -8   1  453.72   47.65
   2  -8   1  478.69   53.64
  -3   8  -1  183.99   24.67
  -3   8  -1  169.21   19.81
  -3   8  -1  164.66   23.08
  -3   8  -1  169.59   27.24
  -3   8  -1  162.93   22.96
  -3   8  -1  197.23   27.47
  -3   8  -1  167.75   22.98
   3  -8   1  138.68   19.89
   3  -8   1  168.31   28.24
   3  -8   1  186.54   27.44
   3  -8   1  175.65   19.87
   3  -8   1  181.72   20.85
   3  -8   1  146.94   20.12
   3  -8   1  205.16   28.21
  -4   8  -1    5.43    4.34
  -4   8  -1    0.36    3.81
  -4   8  -1    8.20    5.17
  -4   8  -1    2.51    7.08
  -4   8  -1   14.99    4.85
  -4   8  -1  -16.75   10.94
  -4   8  -1   10.60    5.23
  -4   8  -1    7.11    4.79
   4  -8   1   -0.20   12.81
   4  -8   1    6.23    3.27
   4  -8   1    8.45    4.38
   4  -8   1   11.95    3.91
   4  -8   1    8.01    6.57
   4  -8   1   -0.95    5.38
   4  -8   1    8.41    4.30
  -5   8  -1   79.31   12.88
  -5   8  -1   71.50   14.54
  -5   8  -1   73.73   14.55
  -5   8  -1   81.53   18.18
  -5   8  -1   65.10   14.04
  -5   8  -1   74.91   14.10
  -5   8  -1   84.25   21.94
  -5   8  -1   76.31   14.59
   5  -8   1   93.90   14.48
   5  -8   1   68.03   16.67
   5  -8   1   74.60   23.18
   5  -8   1   88.70   12.56
   5  -8   1   66.86   11.48
   5  -8   1   69.42   16.13
   5  -8   1   55.56   11.94
  -6   8  -1   74.68   13.15
  -6   8  -1   87.99   15.52
  -6   8  -1   62.32   13.70
  -6   8  -1   72.43   15.66
  -6   8  -1   84.87   15.72
  -6   8  -1   84.37   23.65
  -6   8  -1   81.36   18.56
   6  -8   1   61.85   12.94
   6  -8   1   65.41   15.29
   6  -8   1   96.35   15.19
   6  -8   1   64.64   12.59
   6  -8   1   81.32   25.12
   6  -8   1   56.34   11.56
  -7   8  -1   15.67    6.30
  -7   8  -1    1.94    4.11
  -7   8  -1   -2.73    6.21
  -7   8  -1   -1.19    4.23
  -7   8  -1    8.98   17.14
  -7   8  -1   -1.27    5.19
  -7   8  -1   -2.31    3.31
   7  -8   1    6.55    3.57
   7  -8   1    0.47    2.62
   7  -8   1    1.56   21.92
   7  -8   1    1.00    2.89
   7  -8   1    6.35    5.07
   7  -8   1    7.74    7.42
  -8   8  -1    8.99    8.30
  -8   8  -1    4.33    3.34
  -8   8  -1   10.31    6.96
  -8   8  -1  -23.50   23.64
  -8   8  -1   10.44    5.33
  -8   8  -1    0.29    2.49
   8  -8   1    8.71    5.81
   8  -8   1    0.87    4.45
   8  -8   1    6.37    3.61
   8  -8   1   -4.62    2.22
   8  -8   1   41.81   34.15
  -9   8  -1    4.60    4.98
  -9   8  -1   23.55    9.98
  -9   8  -1    1.56    5.20
  -9   8  -1    8.97    5.13
   9  -8   1   19.32    5.79
   9  -8   1   18.94    7.83
   9  -8   1    2.98    3.37
  13   7  -1    0.35    3.53
  13   7  -1   16.92   10.09
  13   7  -1   10.75   10.19
  13   7  -1   -4.94    9.52
 -13  -7   1    2.37    4.14
 -13  -7   1   -3.25    2.41
 -13  -7   1    2.09    6.25
  12   7  -1    5.51   10.01
  12   7  -1    6.16    7.87
  12   7  -1   16.14    4.98
  12   7  -1    6.31    7.49
  12   7  -1   14.85   11.05
 -12  -7   1   -0.58    3.39
 -12  -7   1   11.39    5.67
 -12  -7   1   15.04    5.57
 -12  -7   1   10.96    8.09
  11   7  -1   -1.79    5.91
  11   7  -1   -0.64    1.64
  11   7  -1   -2.03    5.79
  11   7  -1    1.90    3.69
  11   7  -1   -2.29    5.73
  11   7  -1    0.57    8.16
  11   7  -1   15.65   10.64
  11   7  -1   -0.03    4.43
 -11  -7   1    4.98    4.06
 -11  -7   1    0.09    5.14
 -11  -7   1    0.58    3.58
 -11  -7   1    9.59   39.33
 -11  -7   1   67.11   51.08
 -11  -7   1   -9.08    4.10
 -11  -7   1   -7.88    3.67
 -11  -7   1    3.05    3.73
 -11  -7   1    2.85    6.03
  10   7  -1   20.20   15.69
  10   7  -1   -7.41    4.19
  10   7  -1    1.27    6.26
  10   7  -1    1.19    1.95
  10   7  -1    3.87    6.13
  10   7  -1    4.91    5.91
  10   7  -1    9.02    7.33
 -10  -7   1   -1.61    6.81
 -10  -7   1   -3.05   16.56
 -10  -7   1    8.16    4.47
 -10  -7   1   -2.81    2.49
 -10  -7   1   -1.54    2.51
 -10  -7   1  -19.31   30.84
 -10  -7   1    3.16    7.01
 -10  -7   1   -2.27    2.15
 -10  -7   1    6.54    6.69
   9   7  -1   12.19    6.28
   9   7  -1    3.17    3.81
   9   7  -1    2.44    2.54
   9   7  -1    2.60    6.90
   9   7  -1    4.24    5.08
   9   7  -1   -2.28    4.44
   9   7  -1    0.20    5.75
   9   7  -1    1.51    5.85
  -9  -7   1   -1.34    1.90
  -9  -7   1   11.17   24.30
  -9  -7   1    4.30    3.33
  -9  -7   1    1.52    3.48
  -9  -7   1    1.07    5.18
  -9  -7   1   -2.36    4.71
  -9  -7   1   -2.92    4.85
  -9  -7   1   -5.51    4.40
  -9  -7   1   -4.52   36.85
   8   7  -1   33.86    9.98
   8   7  -1   56.64   15.93
   8   7  -1   63.12   13.86
   8   7  -1   55.79   12.95
   8   7  -1   69.09   10.21
   8   7  -1   63.16   14.43
   8   7  -1   51.60   14.86
   8   7  -1   62.38   15.23
   8   7  -1   59.32   11.65
  -8  -7   1   37.75   31.85
  -8  -7   1   44.10   12.54
  -8  -7   1   63.89   12.81
  -8  -7   1   67.72   10.73
  -8  -7   1   27.12   15.85
  -8  -7   1   54.24    9.21
  -8  -7   1   61.68   10.56
  -8  -7   1   55.34   15.28
  -8  -7   1   54.67   14.78
   7   7  -1    3.59    5.36
   7   7  -1   -0.57    3.36
   7   7  -1    2.28    3.64
   7   7  -1   -6.39    4.28
   7   7  -1   -8.02    2.65
   7   7  -1    7.48    7.13
   7   7  -1    0.42    5.46
   7   7  -1    1.49    2.90
   7   7  -1    2.90    2.29
  -7  -7   1   -3.71    3.24
  -7  -7   1    1.02    2.80
  -7  -7   1  -13.19   23.00
  -7  -7   1    4.41    4.77
  -7  -7   1   -1.88    4.60
  -7  -7   1   -1.72    1.53
  -7  -7   1    1.73    2.67
  -7  -7   1   -5.82    4.51
   6   7  -1   48.41   14.29
   6   7  -1   62.74   13.34
   6   7  -1   89.04   12.86
   6   7  -1   87.43   16.36
   6   7  -1   71.38   13.71
   6   7  -1   63.84   10.17
   6   7  -1   82.58   15.66
   6   7  -1   81.53   15.09
   6   7  -1   62.01   15.08
  -6  -7   1   67.60   14.98
  -6  -7   1   86.81   11.22
  -6  -7   1   83.96   15.19
  -6  -7   1   71.71   11.07
  -6  -7   1   96.47   22.46
  -6  -7   1   96.17   14.90
  -6  -7   1   71.57   17.82
  -6  -7   1   58.98    9.77
  -6  -7   1  126.07   35.10
   5   7  -1  312.78   39.22
   5   7  -1  327.10   42.83
   5   7  -1  339.45   36.51
   5   7  -1  345.35   37.39
   5   7  -1  327.95   41.04
   5   7  -1  319.71   40.34
   5   7  -1  343.38   40.54
   5   7  -1  329.07   38.85
  -5  -7   1  385.51   42.76
  -5  -7   1  294.67   57.87
  -5  -7   1  365.58   37.11
  -5  -7   1  340.48   39.60
  -5  -7   1  333.83   36.19
  -5  -7   1  353.56   36.45
  -5  -7   1  337.62   38.81
   4   7  -1   92.61   15.37
   4   7  -1   68.61   26.78
   4   7  -1   83.30   13.56
   4   7  -1   80.40   11.46
   4   7  -1   64.88   13.98
   4   7  -1   80.65    8.95
   4   7  -1  129.33   19.53
   4   7  -1   79.23    9.96
   4   7  -1   80.85   13.23
   4   7  -1   80.48   18.44
  -4  -7   1   47.06   22.93
  -4  -7   1   75.06   12.84
  -4  -7   1   70.76   13.26
  -4  -7   1  107.11   18.29
  -4  -7   1   89.44   10.04
  -4  -7   1  108.15   18.99
  -4  -7   1   77.95   16.06
  -4  -7   1   90.50   10.57
  -4  -7   1   75.50    8.73
   3   7  -1    7.34    4.98
   3   7  -1    1.45    1.72
   3   7  -1   24.99   14.86
   3   7  -1   -1.06    3.66
   3   7  -1    4.22    2.33
   3   7  -1    4.47    5.67
   3   7  -1   -0.54    2.91
   3   7  -1    6.88    3.56
   3   7  -1   -1.51    2.72
  -3  -7   1   -2.78    2.00
  -3  -7   1    0.09    1.79
  -3  -7   1    5.69    1.42
  -3  -7   1    6.25    4.94
  -3  -7   1   -0.16    3.94
  -3  -7   1    9.13    5.28
  -3  -7   1   13.06   12.68
  -3  -7   1    1.00    3.31
   2   7  -1  628.61   69.61
   2   7  -1  691.67   68.27
   2   7  -1  659.87   69.35
   2   7  -1  652.53   67.99
   2   7  -1  648.55   71.04
   2   7  -1  655.47   69.87
   2   7  -1  524.45   73.89
   2   7  -1  678.87   72.40
  -2  -7   1  634.54   71.41
  -2  -7   1  666.31   67.54
  -2  -7   1  662.66   69.47
  -2  -7   1  658.51   68.31
  -2  -7   1  643.76   71.02
  -2  -7   1  639.96   72.23
  -2  -7   1  673.47   70.07
  -2  -7   1  640.10   68.62
  -2  -7   1  647.50   76.64
   1   7  -1   80.82   10.62
   1   7  -1   63.90   11.25
   1   7  -1   83.04   11.43
   1   7  -1   85.59   23.02
   1   7  -1   80.95   18.21
   1   7  -1   86.36   12.47
   1   7  -1   66.89   11.64
   1   7  -1   92.63   11.36
   1   7  -1   57.00   11.70
   1   7  -1   65.09   14.29
  -1  -7   1   92.62   12.03
  -1  -7   1   83.47   13.24
  -1  -7   1   65.63   14.25
  -1  -7   1   82.45   12.04
  -1  -7   1   83.55   14.44
  -1  -7   1   74.85   15.74
  -1  -7   1   82.82   13.01
  -1  -7   1   63.51    9.46
  -1  -7   1   80.02   10.89
   0   7  -1   27.40   10.74
   0   7  -1    9.24    4.05
   0   7  -1   17.89   10.73
   0   7  -1   12.55    4.61
   0   7  -1   24.66    6.38
   0   7  -1    9.49    4.00
   0   7  -1   15.38    3.78
   0   7  -1   13.60    6.74
   0   7  -1   15.27    3.94
   0   7  -1    7.75    8.78
   0  -7   1   19.84    4.49
   0  -7   1   23.65   10.07
   0  -7   1   10.93    5.15
   0  -7   1   10.94    2.89
   0  -7   1   11.24    3.81
   0  -7   1   16.72    3.74
   0  -7   1   11.22    3.69
   0  -7   1   15.67    5.12
   0  -7   1   10.52    5.61
   0  -7   1    9.08    3.38
   0  -7   1   13.60    5.97
  -1   7  -1  147.18   18.18
  -1   7  -1  159.25   24.37
  -1   7  -1   82.95   23.47
  -1   7  -1  128.09   14.41
  -1   7  -1  118.45   15.14
  -1   7  -1  114.31   15.19
  -1   7  -1  133.75   17.89
  -1   7  -1  121.34   15.86
  -1   7  -1  124.73   17.42
  -1   7  -1  143.67   21.79
  -1   7  -1  146.64   24.60
   1  -7   1  141.25   15.44
   1  -7   1  113.75   14.70
   1  -7   1  121.30   15.84
   1  -7   1  131.79   15.38
   1  -7   1  124.90   15.01
   1  -7   1  137.61   21.72
   1  -7   1  139.08   20.09
   1  -7   1  165.77   22.57
  -2   7  -1    3.69    6.77
  -2   7  -1   16.27    5.33
  -2   7  -1   42.29   13.60
  -2   7  -1   16.48    5.29
  -2   7  -1   15.22    6.86
  -2   7  -1   10.60    4.23
  -2   7  -1   17.45    4.00
  -2   7  -1   17.63    5.36
  -2   7  -1   21.78    8.85
  -2   7  -1    8.23    3.37
   2  -7   1   13.04    3.72
   2  -7   1   31.38   11.23
   2  -7   1   16.30    7.37
   2  -7   1   14.91    4.26
   2  -7   1   20.29    4.60
   2  -7   1   13.65    4.55
   2  -7   1    7.62    3.30
   2  -7   1   19.42    6.84
  -3   7  -1  280.38   29.85
  -3   7  -1  283.33   29.59
  -3   7  -1  277.39   30.69
  -3   7  -1  276.42   42.43
  -3   7  -1  267.74   33.44
  -3   7  -1  283.47   36.16
  -3   7  -1  276.57   31.03
  -3   7  -1  288.79   32.91
  -3   7  -1  273.94   30.41
  -3   7  -1  223.77   30.19
  -3   7  -1  248.91   30.94
   3  -7   1  260.87   29.33
   3  -7   1  283.39   29.90
   3  -7   1  266.70   33.18
   3  -7   1  249.71   29.98
   3  -7   1  234.14   32.01
   3  -7   1  236.28   29.58
  -4   7  -1   66.79   12.18
  -4   7  -1  107.38   23.92
  -4   7  -1   73.88   11.86
  -4   7  -1   73.93   13.35
  -4   7  -1   86.96   13.67
  -4   7  -1   64.65   16.78
  -4   7  -1   74.87   13.21
  -4   7  -1   50.64   14.36
  -4   7  -1   56.63   12.63
   4  -7   1   64.24   14.13
   4  -7   1   69.06   11.16
   4  -7   1   59.03   14.62
   4  -7   1   63.64   11.11
   4  -7   1   66.19   10.64
   4  -7   1   75.52   12.08
  -5   7  -1   12.42    6.28
  -5   7  -1   -7.03    9.80
  -5   7  -1   12.70    5.37
  -5   7  -1    1.67    5.94
  -5   7  -1    2.98    4.78
  -5   7  -1    4.15    3.17
  -5   7  -1    1.49    3.29
   5  -7   1   -1.12    4.96
   5  -7   1    2.86   12.54
   5  -7   1    4.28    3.77
   5  -7   1    5.19    4.10
   5  -7   1    5.21    3.93
   5  -7   1    1.97    2.57
   5  -7   1   -1.22    4.47
   5  -7   1    0.73    2.20
  -6   7  -1   25.95    7.85
  -6   7  -1   25.01    7.78
  -6   7  -1   31.39   10.19
  -6   7  -1   29.95    8.58
  -6   7  -1   34.19   10.53
  -6   7  -1   28.60   10.61
  -6   7  -1   10.04    6.20
  -6   7  -1   45.02   18.91
   6  -7   1   46.95    7.80
   6  -7   1   26.72    7.48
   6  -7   1   64.84   21.16
   6  -7   1   39.12   12.26
   6  -7   1   25.43    7.79
   6  -7   1   22.05    6.15
   6  -7   1   32.80    8.69
  -7   7  -1   17.58   10.74
  -7   7  -1   -0.55    4.56
  -7   7  -1   12.42    6.92
  -7   7  -1   13.49    6.26
  -7   7  -1   15.72    6.07
  -7   7  -1   16.05   17.33
   7  -7   1   14.20    5.77
   7  -7   1    7.49    6.68
   7  -7   1   24.35    7.34
   7  -7   1    7.86    6.41
   7  -7   1   28.33   20.15
   7  -7   1   11.51    4.25
   7  -7   1   22.65   12.92
  -8   7  -1   14.62    6.70
  -8   7  -1   22.09    8.70
  -8   7  -1   20.55    7.47
  -8   7  -1   11.68    6.81
  -8   7  -1   34.62   21.37
  -8   7  -1    7.16    4.49
  -8   7  -1    5.82    5.56
   8  -7   1   55.49   26.93
   8  -7   1    6.83    4.74
   8  -7   1   13.80    7.04
   8  -7   1    6.09    3.85
   8  -7   1    2.02    2.94
   8  -7   1    2.09    3.82
  -9   7  -1   10.35    6.56
  -9   7  -1   16.49    6.10
  -9   7  -1   11.10    8.05
  -9   7  -1   10.50    6.56
  -9   7  -1    7.80    5.03
  -9   7  -1   15.07   26.94
  -9   7  -1    2.09    3.20
   9  -7   1    8.22    4.45
   9  -7   1   15.70    5.32
   9  -7   1    4.34    5.17
   9  -7   1   38.83   36.67
  13   6  -1    6.88    7.60
  13   6  -1   -1.34    3.35
  13   6  -1    1.27    7.74
  13   6  -1   22.66   14.42
 -13  -6   1    5.23    6.83
 -13  -6   1   -2.52    2.56
 -13  -6   1    4.13    4.92
  12   6  -1   -3.47    7.82
  12   6  -1    0.91    3.32
  12   6  -1   -1.41    6.99
  12   6  -1    9.76    9.40
 -12  -6   1   -3.83    2.28
 -12  -6   1    7.86   14.23
 -12  -6   1   -5.62    3.37
 -12  -6   1    3.69    3.91
 -12  -6   1    0.02    3.42
 -12  -6   1   -2.40    5.77
  11   6  -1    6.42    8.60
  11   6  -1    6.28    9.48
  11   6  -1   20.98    9.31
  11   6  -1    2.72    4.97
  11   6  -1    3.75    2.88
  11   6  -1    3.91    5.52
  11   6  -1    4.34    4.12
  11   6  -1   -1.68    5.54
 -11  -6   1    3.79    5.46
 -11  -6   1    6.44    4.44
 -11  -6   1   11.54    9.72
 -11  -6   1   31.35   27.57
 -11  -6   1    4.06    3.73
 -11  -6   1    6.07    4.27
 -11  -6   1   14.45    8.30
 -11  -6   1   11.48   12.83
 -11  -6   1    7.17   29.09
  10   6  -1   32.52   15.99
  10   6  -1   26.73   12.78
  10   6  -1   44.30   12.50
  10   6  -1   17.51    8.92
  10   6  -1   23.82    6.14
  10   6  -1   25.69    9.76
  10   6  -1   34.55   10.13
  10   6  -1   31.81   11.31
 -10  -6   1   -5.91   34.83
 -10  -6   1   19.01   10.88
 -10  -6   1   21.30   10.16
 -10  -6   1   28.99   12.67
 -10  -6   1   35.92    8.33
 -10  -6   1   40.79    7.87
 -10  -6   1   30.03   10.13
 -10  -6   1   26.25    7.72
 -10  -6   1   51.78   19.74
   9   6  -1   43.66   10.32
   9   6  -1   30.39   10.41
   9   6  -1   36.50   12.71
   9   6  -1   34.21   10.23
   9   6  -1   42.01   11.25
   9   6  -1   30.74    7.08
   9   6  -1   35.03   11.79
  -9  -6   1   48.66   13.53
  -9  -6   1   23.42   15.15
  -9  -6   1   29.69    9.08
  -9  -6   1   26.34   13.84
  -9  -6   1   29.56    6.40
  -9  -6   1   33.50   13.44
  -9  -6   1   36.33    8.11
  -9  -6   1   17.26   10.33
  -9  -6   1   22.41    6.73
   8   6  -1   21.57   10.94
   8   6  -1   47.80   10.89
   8   6  -1   50.84   12.49
   8   6  -1   56.22   13.55
   8   6  -1   48.30   11.28
   8   6  -1   55.51   12.85
   8   6  -1   39.62    7.95
   8   6  -1   43.95   12.88
  -8  -6   1  139.88   48.17
  -8  -6   1   45.42   14.64
  -8  -6   1   78.45   16.52
  -8  -6   1   61.28   10.18
  -8  -6   1   32.36   24.54
  -8  -6   1   48.68   11.41
  -8  -6   1   58.69   15.21
  -8  -6   1   58.56    9.04
   7   6  -1   -2.53    3.30
   7   6  -1    6.13    6.86
   7   6  -1   -3.41    4.57
   7   6  -1    1.72    3.13
   7   6  -1   -5.22    2.16
   7   6  -1    3.43    5.42
   7   6  -1   -4.39    3.02
   7   6  -1    0.46    1.86
   7   6  -1    0.75    4.01
  -7  -6   1   -5.11    2.89
  -7  -6   1   -9.16   16.68
  -7  -6   1   -0.50    1.99
  -7  -6   1    4.45    3.56
  -7  -6   1    6.00    5.48
  -7  -6   1    6.17   11.45
  -7  -6   1   -0.40    3.34
  -7  -6   1    3.53    4.70
   6   6  -1    8.03    5.76
   6   6  -1    5.21    2.62
   6   6  -1    2.67    3.91
   6   6  -1    1.49    3.53
   6   6  -1    4.90    5.18
   6   6  -1   10.36    4.34
   6   6  -1    2.03    4.46
   6   6  -1    7.56    5.17
   6   6  -1    4.28    4.90
  -6  -6   1    7.19    6.81
  -6  -6   1    3.24    3.59
  -6  -6   1    1.43    4.17
  -6  -6   1   -0.62   13.64
  -6  -6   1    2.65    2.72
  -6  -6   1    5.06    2.29
  -6  -6   1   -4.35    9.42
  -6  -6   1    5.35    4.72
   5   6  -1   17.33    6.65
   5   6  -1   21.62    5.28
   5   6  -1   40.41   10.99
   5   6  -1   44.86   10.33
   5   6  -1   12.86    7.34
   5   6  -1   21.64    4.51
   5   6  -1   19.73    8.03
   5   6  -1   16.11    6.77
   5   6  -1   15.24    5.53
  -5  -6   1   23.15    8.06
  -5  -6   1   18.40   10.02
  -5  -6   1   31.46    5.11
  -5  -6   1   21.71    6.74
  -5  -6   1   28.20    7.44
  -5  -6   1   21.78    5.20
  -5  -6   1   37.59   22.28
   4   6  -1  189.76   21.22
   4   6  -1  203.26   28.55
   4   6  -1  180.71   29.05
   4   6  -1  192.30   23.14
   4   6  -1  191.97   21.80
   4   6  -1  184.04   23.62
   4   6  -1  206.52   27.60
   4   6  -1  181.22   37.45
   4   6  -1  225.85   27.78
  -4  -6   1  200.58   23.31
  -4  -6   1  201.65   21.69
  -4  -6   1  183.37   28.02
  -4  -6   1  115.65   29.85
  -4  -6   1  193.63   23.79
  -4  -6   1  199.85   21.18
  -4  -6   1  213.19   30.47
   3   6  -1 1478.03  158.04
   3   6  -1 1463.70  153.41
   3   6  -1 1561.68  154.62
   3   6  -1 1521.66  155.61
   3   6  -1 1506.01  152.41
   3   6  -1 1496.77  154.05
   3   6  -1 1478.63  155.21
  -3  -6   1 1525.51  152.66
  -3  -6   1 1471.87  155.79
  -3  -6   1 1212.13  160.49
  -3  -6   1 1463.72  153.94
  -3  -6   1 1473.21  155.77
  -3  -6   1 1473.78  155.68
  -3  -6   1 1542.36  152.37
  -3  -6   1 1407.35  153.56
   2   6  -1  145.74   24.31
   2   6  -1  180.91   28.58
   2   6  -1  179.26   20.10
   2   6  -1  175.02   22.78
   2   6  -1  134.10   31.13
   2   6  -1  193.77   22.15
   2   6  -1  202.33   22.31
   2   6  -1  168.91   21.33
   2   6  -1  193.44   20.46
  -2  -6   1  185.84   25.80
  -2  -6   1  195.19   22.11
  -2  -6   1  231.38   33.24
  -2  -6   1  180.61   21.71
  -2  -6   1  178.24   25.71
  -2  -6   1  202.37   25.58
  -2  -6   1  206.67   20.61
  -2  -6   1  162.86   20.56
   1   6  -1  102.76   13.84
   1   6  -1   91.97   13.13
   1   6  -1   85.87   18.02
   1   6  -1   96.84   11.10
   1   6  -1  119.50   15.52
   1   6  -1   87.54   11.28
   1   6  -1   91.86   10.92
   1   6  -1   91.02   16.09
   1   6  -1   87.89   22.01
   1   6  -1  135.07   15.76
  -1  -6   1   83.09   11.11
  -1  -6   1  116.56   14.79
  -1  -6   1   91.97   13.96
  -1  -6   1   95.71   15.25
  -1  -6   1   83.04   11.90
  -1  -6   1  101.53   19.26
  -1  -6   1   78.73   10.40
  -1  -6   1  111.88   13.95
  -1  -6   1   75.44   15.01
   0   6  -1  430.05   47.14
   0   6  -1  437.31   50.18
   0   6  -1  438.14   47.79
   0   6  -1  475.70   48.07
   0   6  -1  469.08   53.94
   0   6  -1  438.26   47.72
   0   6  -1  420.71   47.66
   0   6  -1  430.31   53.71
   0   6  -1  461.00   47.04
   0  -6   1  419.69   47.07
   0  -6   1  450.08   48.52
   0  -6   1  451.86   47.24
   0  -6   1  451.25   48.08
   0  -6   1  471.42   52.13
   0  -6   1  451.59   47.31
   0  -6   1  454.47   50.15
   0  -6   1  437.89   47.10
   0  -6   1  436.99   48.72
   0  -6   1  437.88   46.62
  -1   6  -1    0.38    2.55
  -1   6  -1   -0.84    4.86
  -1   6  -1   -1.95    1.33
  -1   6  -1    0.86    1.55
  -1   6  -1    2.04    2.78
  -1   6  -1   -0.39    5.37
  -1   6  -1    1.92    2.14
  -1   6  -1   -1.58    2.13
  -1   6  -1    9.37    7.39
  -1   6  -1   -3.71    3.70
  -1   6  -1    1.51    1.99
   1  -6   1    0.94    1.69
   1  -6   1   -1.95    1.87
   1  -6   1   -2.54    1.65
   1  -6   1   -0.09    1.39
   1  -6   1    4.66    6.13
   1  -6   1    0.45    1.47
   1  -6   1    6.20    5.07
   1  -6   1    1.73    3.71
   1  -6   1    4.50    2.89
   1  -6   1   -0.29    1.72
  -2   6  -1   22.72    4.69
  -2   6  -1   27.23    5.99
  -2   6  -1   22.08    5.89
  -2   6  -1   14.45    4.76
  -2   6  -1   19.46    8.38
  -2   6  -1   22.55    5.76
  -2   6  -1   15.29    8.81
  -2   6  -1   39.82   11.96
  -2   6  -1   22.14    4.91
  -2   6  -1   39.89    7.16
  -2   6  -1   19.40    7.45
   2  -6   1   18.51    7.12
   2  -6   1   22.33    4.92
   2  -6   1   22.93    7.60
   2  -6   1   27.10    4.90
   2  -6   1   28.73    5.29
   2  -6   1   21.18    7.77
   2  -6   1   25.09    5.24
   2  -6   1   24.23    5.47
   2  -6   1   23.72    5.71
  -3   6  -1  289.25   31.99
  -3   6  -1  280.67   32.14
  -3   6  -1  290.65   31.20
  -3   6  -1  269.07   31.74
  -3   6  -1  273.64   30.95
  -3   6  -1  325.31   37.13
  -3   6  -1  251.18   31.81
  -3   6  -1  303.70   34.84
  -3   6  -1  287.68   33.48
  -3   6  -1  231.16   32.16
   3  -6   1  292.54   31.35
   3  -6   1  316.63   36.68
   3  -6   1  292.03   31.19
   3  -6   1  269.06   30.72
   3  -6   1  284.82   34.44
   3  -6   1  273.66   33.60
   3  -6   1  283.15   31.68
  -4   6  -1   15.62    5.36
  -4   6  -1   10.98    7.27
  -4   6  -1    8.03    4.05
  -4   6  -1    7.25    8.81
  -4   6  -1   10.02    4.50
  -4   6  -1   15.35    3.92
  -4   6  -1    5.55    4.25
  -4   6  -1    6.13    3.22
  -4   6  -1    8.51    5.27
   4  -6   1   -0.45    8.55
   4  -6   1    5.53    3.97
   4  -6   1    2.92    5.70
   4  -6   1   14.00    4.44
   4  -6   1    1.89    2.64
   4  -6   1   11.09    4.39
   4  -6   1   10.43    6.35
   4  -6   1   17.63    4.23
   4  -6   1   12.15    3.70
  -5   6  -1   40.00    9.23
  -5   6  -1   36.44   13.10
  -5   6  -1   38.82    8.44
  -5   6  -1   42.00    9.92
  -5   6  -1   31.58   13.72
  -5   6  -1   57.95   11.35
  -5   6  -1   44.44   11.90
  -5   6  -1   42.03   11.55
  -5   6  -1   44.46    9.91
   5  -6   1   36.85    7.88
   5  -6   1   49.20    7.93
   5  -6   1   46.25    9.27
   5  -6   1   41.70   12.10
   5  -6   1   37.54    7.35
   5  -6   1   31.46    6.95
   5  -6   1   39.95   23.74
   5  -6   1   41.60    8.77
   5  -6   1   28.90    9.17
   5  -6   1   41.19    9.09
  -6   6  -1   93.22   22.85
  -6   6  -1   98.65   20.55
  -6   6  -1  121.56   18.87
  -6   6  -1  167.41   22.77
  -6   6  -1  112.88   22.99
  -6   6  -1  157.49   22.93
  -6   6  -1  107.19   17.41
  -6   6  -1   93.70   17.83
  -6   6  -1  117.15   22.19
   6  -6   1  137.70   23.69
   6  -6   1   93.88   18.21
   6  -6   1  113.35   16.00
   6  -6   1  122.88   19.90
   6  -6   1  132.54   19.87
   6  -6   1  116.29   16.95
   6  -6   1  181.76   32.55
   6  -6   1  115.68   17.14
   6  -6   1  102.10   15.24
   6  -6   1  159.00   20.17
  -7   6  -1  226.06   27.41
  -7   6  -1  222.97   30.55
  -7   6  -1  290.19   43.34
  -7   6  -1  226.38   31.37
  -7   6  -1  271.84   36.34
  -7   6  -1  234.09   34.61
  -7   6  -1  199.72   30.93
   7  -6   1  240.19   27.76
   7  -6   1  244.85   27.37
   7  -6   1  201.98   30.45
   7  -6   1  353.82   49.81
   7  -6   1  218.51   30.21
   7  -6   1  229.00   35.27
   7  -6   1  188.42   25.74
   7  -6   1  203.06   26.94
   7  -6   1  212.50   25.62
  -8   6  -1   21.91    7.90
  -8   6  -1   40.74   20.07
  -8   6  -1    6.23    6.08
  -8   6  -1   30.59    7.64
  -8   6  -1   27.73    8.71
  -8   6  -1   25.97    9.76
  -8   6  -1   35.82   12.46
   8  -6   1   25.01    6.25
   8  -6   1   33.40   10.83
   8  -6   1   21.66   12.17
   8  -6   1   24.01    7.74
   8  -6   1   40.61    8.87
   8  -6   1   36.71    9.52
   8  -6   1   65.51   23.66
  -9   6  -1    5.05    6.60
  -9   6  -1    7.57    4.40
  -9   6  -1   -4.08   24.76
  -9   6  -1   13.05    6.60
  -9   6  -1    3.72    4.72
  -9   6  -1    7.98    5.12
   9  -6   1    7.53    4.59
   9  -6   1   13.04    6.80
   9  -6   1    9.03    6.82
   9  -6   1    1.24   32.49
   9  -6   1    2.80    3.11
 -10   6  -1   20.39   32.12
 -10   6  -1    7.03    5.30
 -10   6  -1   18.77    6.40
 -10   6  -1    8.37    5.81
 -10   6  -1    9.42    7.88
  10  -6   1   -0.47    3.91
  10  -6   1   -0.91    2.46
  10  -6   1   -7.57   37.98
  10  -6   1    1.71    3.11
  13   5  -1   10.75   11.59
  13   5  -1    4.25    7.44
  13   5  -1   -5.30    8.24
  13   5  -1    0.88    3.79
 -13  -5   1    4.44    6.60
 -13  -5   1   -0.93    4.00
 -13  -5   1    2.55    3.67
  12   5  -1   27.87   11.72
  12   5  -1   12.51    5.17
  12   5  -1   23.18   13.00
  12   5  -1   32.23   15.71
 -12  -5   1    2.90    7.59
 -12  -5   1   37.23   24.08
 -12  -5   1   10.44    5.55
 -12  -5   1   19.26    8.91
 -12  -5   1   13.33    5.22
 -12  -5   1    9.40    4.93
 -12  -5   1   21.68   14.38
  11   5  -1    9.53    8.07
  11   5  -1    3.39    5.64
  11   5  -1   -0.98    2.78
  11   5  -1   -2.95    3.53
  11   5  -1   -1.90    7.14
  11   5  -1    3.13    5.50
  11   5  -1   18.80   12.10
 -11  -5   1   -3.00    2.07
 -11  -5   1    0.24    6.54
 -11  -5   1   -2.34    2.30
 -11  -5   1   16.56   21.34
 -11  -5   1    3.52    3.76
 -11  -5   1   -9.92   33.35
 -11  -5   1    8.48    6.25
 -11  -5   1    3.45    6.08
  10   5  -1   13.79    7.66
  10   5  -1   30.23   12.50
  10   5  -1   28.37    6.60
  10   5  -1   20.84    7.45
  10   5  -1   22.82    8.94
  10   5  -1   33.17   15.05
  10   5  -1   19.16    8.34
 -10  -5   1    1.78   23.58
 -10  -5   1   13.29   10.72
 -10  -5   1   26.61   13.48
 -10  -5   1   28.12    8.31
 -10  -5   1   40.31   15.25
 -10  -5   1   16.59    5.95
 -10  -5   1   19.28   19.78
 -10  -5   1   26.69    6.85
 -10  -5   1   23.85   10.89
   9   5  -1   36.60   10.67
   9   5  -1   18.87    9.07
   9   5  -1   28.42    6.55
   9   5  -1   35.57   12.47
   9   5  -1   34.02   10.75
   9   5  -1   29.60    8.05
   9   5  -1   15.41   11.44
   9   5  -1   30.85    9.57
  -9  -5   1   43.40   14.49
  -9  -5   1   33.23    9.38
  -9  -5   1   20.89    9.90
  -9  -5   1   85.81   31.05
  -9  -5   1   24.22    5.27
  -9  -5   1   37.95   11.97
  -9  -5   1   25.30   25.49
  -9  -5   1   35.44    6.78
  -9  -5   1   37.94    8.71
   8   5  -1   75.08   16.65
   8   5  -1   65.23   13.60
   8   5  -1   79.34   13.08
   8   5  -1   92.44   17.56
   8   5  -1   71.28   18.48
   8   5  -1   79.33   15.21
   8   5  -1   80.68   15.42
   8   5  -1   98.70   18.09
  -8  -5   1   79.03   18.73
  -8  -5   1   25.64   22.24
  -8  -5   1   81.12   12.70
  -8  -5   1   57.08   13.75
  -8  -5   1  110.29   20.16
  -8  -5   1  134.26   31.07
  -8  -5   1  121.31   22.27
  -8  -5   1  103.81   12.83
   7   5  -1   -1.63    4.29
   7   5  -1    2.54    3.72
   7   5  -1   -0.51    2.12
   7   5  -1    8.34    5.42
   7   5  -1   10.73    7.64
   7   5  -1    3.71    4.40
   7   5  -1    1.49    2.14
   7   5  -1   -3.61    3.35
  -7  -5   1    2.17    4.61
  -7  -5   1    2.13    2.20
  -7  -5   1   14.04   19.61
  -7  -5   1    4.33    3.00
  -7  -5   1   -3.56    2.89
  -7  -5   1   14.15   27.95
  -7  -5   1   -2.39    2.67
  -7  -5   1    2.74    4.89
   6   5  -1  520.45   50.86
   6   5  -1  490.64   54.08
   6   5  -1  505.09   54.10
   6   5  -1  499.95   54.04
   6   5  -1  420.87   52.83
   6   5  -1  524.94   52.17
   6   5  -1  482.36   55.77
   6   5  -1  428.81   53.36
   6   5  -1  428.54   54.47
  -6  -5   1  468.32   54.10
  -6  -5   1  482.13   51.17
  -6  -5   1  486.75   52.83
  -6  -5   1  471.35   50.54
  -6  -5   1  451.98   54.96
  -6  -5   1  479.78   55.62
   5   5  -1  186.61   18.61
   5   5  -1  137.07   20.61
   5   5  -1  143.70   20.62
   5   5  -1  158.97   23.74
   5   5  -1  155.45   17.32
   5   5  -1  139.83   22.71
   5   5  -1  137.44   22.15
   5   5  -1  135.75   20.59
   5   5  -1  175.05   23.55
  -5  -5   1   95.27   32.78
  -5  -5   1  141.22   22.45
  -5  -5   1  142.74   17.70
  -5  -5   1  193.79   25.74
  -5  -5   1  151.48   19.21
  -5  -5   1  175.48   23.11
  -5  -5   1  154.76   28.86
   4   5  -1   13.96    6.30
   4   5  -1    8.69    3.15
   4   5  -1   13.99    5.01
   4   5  -1   10.93    5.56
   4   5  -1   30.44    8.87
   4   5  -1   11.22    2.99
   4   5  -1   14.96    5.69
   4   5  -1    1.48    4.32
  -4  -5   1    9.18    4.30
  -4  -5   1    9.72    2.74
  -4  -5   1    9.65    5.62
  -4  -5   1    9.76    3.38
  -4  -5   1   -0.42   10.27
  -4  -5   1   13.38    5.22
  -4  -5   1    1.15    5.35
   3   5  -1 1003.75  111.78
   3   5  -1 1025.60  108.61
   3   5  -1  972.76  108.99
   3   5  -1 1061.65  107.20
   3   5  -1 1056.67  109.83
   3   5  -1 1064.83  112.29
   3   5  -1 1055.15  107.60
  -3  -5   1 1039.92  110.66
  -3  -5   1 1042.10  110.48
  -3  -5   1  868.28  115.61
  -3  -5   1 1075.59  109.30
  -3  -5   1 1068.03  107.54
  -3  -5   1 1069.80  108.86
  -3  -5   1 1086.18  111.13
   2   5  -1   91.17   18.14
   2   5  -1  102.77   16.22
   2   5  -1  102.99   14.43
   2   5  -1   98.32   22.37
   2   5  -1  130.65   16.15
   2   5  -1  101.24   12.59
   2   5  -1  145.60   17.44
   2   5  -1  107.24   12.42
   2   5  -1  129.64   17.71
  -2  -5   1   97.73   16.18
  -2  -5   1  130.55   17.45
  -2  -5   1  124.73   15.84
  -2  -5   1  136.59   16.42
  -2  -5   1  104.67   12.79
  -2  -5   1  125.93   18.19
  -2  -5   1  101.87   12.62
  -2  -5   1   92.45   21.23
   1   5  -1 1333.93  146.49
   1   5  -1 1459.49  147.43
   1   5  -1 1428.24  149.10
   1   5  -1 1384.72  147.30
   1   5  -1 1426.14  147.96
   1   5  -1 1518.44  151.87
  -1  -5   1 1349.16  147.74
  -1  -5   1 1502.85  148.44
  -1  -5   1 1419.98  147.17
  -1  -5   1 1409.98  146.46
  -1  -5   1 1459.04  149.27
  -1  -5   1 1441.71  147.67
  -1  -5   1 1439.69  152.14
   0   5  -1  535.53   54.95
   0   5  -1  534.31   60.42
   0   5  -1  538.16   60.65
   0   5  -1  519.96   55.39
   0   5  -1  518.67   55.55
   0   5  -1  481.56   56.50
   0   5  -1  543.82   55.53
   0   5  -1  521.36   54.79
   0   5  -1  557.05   57.74
   0  -5   1  527.81   55.20
   0  -5   1  486.20   57.09
   0  -5   1  497.67   54.38
   0  -5   1  539.42   56.06
   0  -5   1  502.94   56.14
   0  -5   1  537.15   55.02
   0  -5   1  511.78   55.64
   0  -5   1  565.18   59.19
   0  -5   1  526.38   54.92
  -1   5  -1   46.66    7.87
  -1   5  -1   42.46    7.33
  -1   5  -1   44.33    8.08
  -1   5  -1   43.79    7.48
  -1   5  -1   64.52   11.86
  -1   5  -1   54.54   13.82
  -1   5  -1   52.17    7.15
  -1   5  -1   46.61    6.69
   1  -5   1   60.10    8.74
   1  -5   1   42.41    6.99
   1  -5   1   68.49    7.92
   1  -5   1   37.22    8.85
   1  -5   1   37.88    7.25
   1  -5   1   51.41    9.97
   1  -5   1   45.07    7.61
   1  -5   1   55.30   11.34
   1  -5   1   45.37    7.06
  -2   5  -1  110.64   13.93
  -2   5  -1  110.55   14.60
  -2   5  -1  114.28   14.77
  -2   5  -1  131.74   18.91
  -2   5  -1  120.41   16.99
  -2   5  -1  109.26   20.91
  -2   5  -1  111.06   13.78
  -2   5  -1  126.04   16.23
  -2   5  -1  133.69   16.73
  -2   5  -1  129.44   21.08
   2  -5   1  112.08   14.03
   2  -5   1  122.46   18.03
   2  -5   1  126.74   14.21
   2  -5   1  116.81   13.88
   2  -5   1  123.29   14.52
   2  -5   1  134.06   14.25
   2  -5   1  125.75   13.97
   2  -5   1  103.06   17.83
   2  -5   1  101.35   17.51
   2  -5   1  128.16   14.91
  -3   5  -1    0.76    3.78
  -3   5  -1    5.77    4.05
  -3   5  -1    2.90    2.96
  -3   5  -1    1.25    2.61
  -3   5  -1   -0.10    1.48
  -3   5  -1   -0.63    1.89
  -3   5  -1    3.06    1.97
  -3   5  -1   -2.63    5.60
  -3   5  -1   -5.49    3.91
  -3   5  -1    3.91    3.03
   3  -5   1    2.51    2.09
   3  -5   1   -1.41    3.53
   3  -5   1   -6.26    3.13
   3  -5   1    0.42    1.49
   3  -5   1    4.62    3.18
   3  -5   1    0.32    1.69
   3  -5   1    2.33    2.57
   3  -5   1    0.47    1.42
   3  -5   1   -0.34    1.95
   3  -5   1   -1.82    6.15
  -4   5  -1   30.81    7.72
  -4   5  -1   39.31    8.40
  -4   5  -1   45.27    9.25
  -4   5  -1   30.66    7.66
  -4   5  -1   43.53    7.81
  -4   5  -1   38.52   10.64
  -4   5  -1   40.23    9.96
  -4   5  -1   32.00    6.32
  -4   5  -1   31.89   10.47
   4  -5   1   30.96    6.24
   4  -5   1   39.07    7.93
   4  -5   1   36.29    7.64
   4  -5   1   36.45    7.01
   4  -5   1   44.38   11.49
   4  -5   1   39.36   12.79
   4  -5   1   27.63    8.32
   4  -5   1   35.27    7.13
   4  -5   1   40.35    6.78
  -5   5  -1   62.38   14.32
  -5   5  -1   83.42   11.95
  -5   5  -1   67.31   12.36
  -5   5  -1   56.94   11.95
  -5   5  -1   77.98   13.88
  -5   5  -1   75.72   10.55
  -5   5  -1  103.77   21.80
  -5   5  -1   78.25   14.07
  -5   5  -1   57.29   13.95
   5  -5   1   79.03   11.39
   5  -5   1   55.69   12.75
   5  -5   1   60.43   11.60
   5  -5   1   76.31   10.80
   5  -5   1   63.33   11.69
   5  -5   1   77.29   10.98
   5  -5   1   58.65   14.59
   5  -5   1   63.20   17.55
   5  -5   1   62.09   11.97
  -6   5  -1   79.84   13.79
  -6   5  -1   47.45   11.83
  -6   5  -1  103.02   21.18
  -6   5  -1   72.72   12.59
  -6   5  -1   74.53   15.71
  -6   5  -1   85.44   14.20
  -6   5  -1   83.32   16.85
   6  -5   1   69.28   10.85
   6  -5   1   86.35   13.27
   6  -5   1   55.86   12.85
   6  -5   1   90.81   17.74
   6  -5   1   96.31   14.58
   6  -5   1  105.15   12.98
   6  -5   1   54.46   10.11
  -7   5  -1    1.94    6.56
  -7   5  -1    0.74    2.54
  -7   5  -1   -5.63    6.01
  -7   5  -1    4.44    4.58
  -7   5  -1    5.74    5.21
  -7   5  -1    2.73    4.64
  -7   5  -1   -2.98   12.92
  -7   5  -1    1.41    3.38
   7  -5   1    0.34    3.35
   7  -5   1    2.42    4.14
   7  -5   1   10.32    4.77
   7  -5   1    2.77    2.85
   7  -5   1   -6.69   11.67
   7  -5   1    2.58    3.30
   7  -5   1    3.07    5.46
   7  -5   1    1.89    3.72
   7  -5   1    0.89    2.24
  -8   5  -1   72.80   12.52
  -8   5  -1   36.98   12.99
  -8   5  -1   79.47   16.20
  -8   5  -1   65.87   15.43
  -8   5  -1   73.39   13.69
  -8   5  -1   60.57   12.79
  -8   5  -1   91.81   24.50
  -8   5  -1  125.87   21.93
   8  -5   1   48.46   19.45
   8  -5   1   42.10   11.00
   8  -5   1   64.68   10.94
   8  -5   1   65.04   13.64
   8  -5   1   66.94   12.91
   8  -5   1   78.47   12.47
   8  -5   1   69.28   14.44
   8  -5   1   82.09   13.80
   8  -5   1   73.78   17.74
  -9   5  -1   -1.08    3.28
  -9   5  -1    9.98   17.13
  -9   5  -1   -2.74    3.20
  -9   5  -1    8.74    5.60
  -9   5  -1    0.13    3.19
  -9   5  -1    1.51    3.48
  -9   5  -1    7.22    6.60
   9  -5   1   -0.15    4.25
   9  -5   1   -1.26    2.16
   9  -5   1    0.01   25.24
   9  -5   1   -2.45    2.82
   9  -5   1   20.95   17.13
   9  -5   1   -2.33    2.27
   9  -5   1    1.13    2.91
   9  -5   1    9.11    5.56
 -10   5  -1   20.88    8.12
 -10   5  -1   24.46   55.97
 -10   5  -1   21.61    9.72
 -10   5  -1   23.07    7.15
 -10   5  -1   11.91    8.25
 -10   5  -1   16.43    7.17
  10  -5   1   12.28    5.17
  10  -5   1   18.24    5.61
  10  -5   1   62.13   41.09
  10  -5   1   16.53    7.47
 -11   5  -1   49.11   33.66
 -11   5  -1   -2.44    5.58
 -11   5  -1    0.23    2.87
 -11   5  -1    4.72    4.20
 -11   5  -1    4.13    4.92
  11  -5   1  -17.19   46.64
  11  -5   1   -2.03    2.59
  11  -5   1   -0.73    2.06
  13   4  -1    0.26    3.88
  13   4  -1   17.94   12.76
  13   4  -1   -7.48    3.36
  13   4  -1    5.92   10.48
 -13  -4   1    1.40    3.90
 -13  -4   1    8.88    7.27
 -13  -4   1   10.16    5.65
  12   4  -1    9.82    8.03
  12   4  -1   39.81   15.91
  12   4  -1    8.93    5.75
  12   4  -1   10.54   10.75
  12   4  -1   31.23    9.49
 -12  -4   1    6.78    6.14
 -12  -4   1   22.92    7.25
 -12  -4   1   21.50    8.69
 -12  -4   1    2.75   28.27
 -12  -4   1   25.76   12.17
 -12  -4   1   35.78   15.50
 -12  -4   1    6.68    4.58
  11   4  -1    0.41    5.08
  11   4  -1    1.26    4.33
  11   4  -1    4.30    6.29
  11   4  -1   13.24   10.34
  11   4  -1    5.89    5.66
  11   4  -1   19.17   20.16
  11   4  -1   -0.99    4.59
 -11  -4   1    2.31    3.41
 -11  -4   1   -1.87    6.24
 -11  -4   1  -38.63   26.83
 -11  -4   1    1.07    4.36
 -11  -4   1    1.18    4.90
 -11  -4   1   -0.07    3.35
 -11  -4   1   -0.80    2.87
 -11  -4   1   -0.10    6.24
 -11  -4   1   -3.83    3.29
  10   4  -1   -8.00    5.22
  10   4  -1    6.76    5.95
  10   4  -1   -0.40    3.83
  10   4  -1   -5.62    2.20
  10   4  -1    0.20    2.21
  10   4  -1   -1.99    3.24
  10   4  -1    4.47    5.45
 -10  -4   1   -3.11    2.82
 -10  -4   1    0.54    7.99
 -10  -4   1    6.05    7.62
 -10  -4   1    0.95    7.33
 -10  -4   1    8.88   10.77
 -10  -4   1   -3.81    1.48
 -10  -4   1  -17.34   23.32
 -10  -4   1    2.28    3.26
 -10  -4   1   41.02   40.05
 -10  -4   1    2.93    5.58
   9   4  -1   -1.57    5.09
   9   4  -1   -2.35    1.70
   9   4  -1   -4.51    5.58
   9   4  -1   -1.06    4.28
   9   4  -1   -0.89    3.26
   9   4  -1   -4.50    3.87
   9   4  -1   -2.24    4.39
   9   4  -1   -5.75    6.37
  -9  -4   1  -12.28   18.21
  -9  -4   1    1.33    2.71
  -9  -4   1    2.17    3.26
  -9  -4   1   -1.86    4.25
  -9  -4   1   -5.95    3.65
  -9  -4   1  -10.57   13.13
  -9  -4   1   -5.72    6.18
  -9  -4   1   -0.06    2.47
  -9  -4   1    4.17    5.05
  -9  -4   1    5.54    4.46
  -9  -4   1   -2.41    1.35
   8   4  -1   35.67   11.20
   8   4  -1   52.93    9.67
   8   4  -1   58.39   16.05
   8   4  -1   66.96   15.04
   8   4  -1   60.16   12.67
   8   4  -1   44.50   10.77
   8   4  -1   60.48   10.98
   8   4  -1   46.06   11.92
  -8  -4   1   38.44   11.10
  -8  -4   1   51.58    8.42
  -8  -4   1   48.30    9.04
  -8  -4   1   51.96   12.76
  -8  -4   1   43.97   10.13
  -8  -4   1   27.57   20.35
  -8  -4   1   36.00   12.76
  -8  -4   1   47.75    7.39
  -8  -4   1   67.27   24.98
  -8  -4   1   40.26   13.00
   7   4  -1   15.27    5.24
   7   4  -1   19.32    4.85
   7   4  -1   20.37    7.16
   7   4  -1   20.84    8.34
   7   4  -1    7.56    5.42
   7   4  -1   20.88    8.41
   7   4  -1   34.75   11.96
  -7  -4   1    8.67    8.19
  -7  -4   1   11.99    5.77
  -7  -4   1   16.45    5.89
  -7  -4   1   33.52   10.47
  -7  -4   1   28.89    5.83
  -7  -4   1   37.53   24.35
  -7  -4   1   23.89    4.89
  -7  -4   1   16.60    8.82
   6   4  -1  254.04   30.86
   6   4  -1  273.05   32.77
   6   4  -1  265.36   34.13
   6   4  -1  265.31   29.88
   6   4  -1  261.43   32.82
   6   4  -1  293.76   32.65
   6   4  -1  284.79   34.00
   6   4  -1  313.81   39.81
  -6  -4   1  291.43   32.03
  -6  -4   1  271.30   29.78
  -6  -4   1  276.77   34.50
  -6  -4   1  283.35   30.44
  -6  -4   1  256.09   37.27
  -6  -4   1  293.21   34.79
  -6  -4   1  258.07   32.96
   5   4  -1    1.52    4.50
   5   4  -1    3.19    4.03
   5   4  -1    0.38    4.19
   5   4  -1    5.75    5.11
   5   4  -1   -0.96    5.14
   5   4  -1    0.35    3.33
   5   4  -1    2.36    2.09
   5   4  -1    0.23    1.95
   5   4  -1    1.04    3.15
  -5  -4   1   11.81   10.91
  -5  -4   1   -0.68    3.04
  -5  -4   1    1.47    2.01
  -5  -4   1    3.29    3.87
  -5  -4   1    7.03    4.50
  -5  -4   1    0.57    4.29
  -5  -4   1    0.66    1.88
  -5  -4   1    9.24    7.91
   4   4  -1  299.90   32.79
   4   4  -1  292.93   35.18
   4   4  -1  339.69   35.33
   4   4  -1  321.96   36.54
   4   4  -1  295.76   35.74
   4   4  -1  291.07   35.94
   4   4  -1  289.69   33.32
   4   4  -1  318.24   35.24
   4   4  -1  296.25   34.48
  -4  -4   1  292.38   51.26
  -4  -4   1  328.87   35.51
  -4  -4   1  314.83   32.80
  -4  -4   1  289.18   36.18
  -4  -4   1  322.33   33.36
  -4  -4   1  323.53   34.54
   3   4  -1  708.44   87.10
   3   4  -1  814.95   82.65
   3   4  -1  794.62   85.24
   3   4  -1  795.99   83.96
   3   4  -1  803.97   85.03
   3   4  -1  771.42   82.94
   3   4  -1  793.62   85.29
   3   4  -1  792.98   84.39
  -3  -4   1  810.44   86.31
  -3  -4   1  825.11   84.61
  -3  -4   1  832.25   85.50
  -3  -4   1  803.94   85.62
  -3  -4   1  830.67   84.03
   2   4  -1  454.25   48.25
   2   4  -1  509.79   52.39
   2   4  -1  434.32   49.97
   2   4  -1  451.93   50.52
   2   4  -1  462.04   48.56
   2   4  -1  479.09   49.82
   2   4  -1  434.89   50.32
   2   4  -1  446.01   49.29
  -2  -4   1  479.43   49.83
  -2  -4   1  447.65   50.68
  -2  -4   1  444.73   50.58
  -2  -4   1  469.98   48.59
  -2  -4   1  393.11   54.59
  -2  -4   1  490.37   48.36
  -2  -4   1  470.61   50.86
  -2  -4   1  537.10   49.84
   1   4  -1  551.80   59.28
   1   4  -1  538.61   56.58
   1   4  -1  523.09   55.09
   1   4  -1  501.28   55.77
   1   4  -1  543.27   56.11
   1   4  -1  571.96   57.55
   1   4  -1  540.32   55.00
   1   4  -1  564.76   56.16
  -1  -4   1  527.36   56.45
  -1  -4   1  526.16   55.93
  -1  -4   1  524.19   55.16
  -1  -4   1  564.91   55.33
  -1  -4   1  516.60   60.27
  -1  -4   1  522.36   57.28
  -1  -4   1  494.01   54.43
  -1  -4   1  531.28   56.12
  -1  -4   1  511.74   56.65
   0   4  -1   66.03   13.33
   0   4  -1   54.78    7.40
   0   4  -1   72.91    7.73
   0   4  -1   68.59   11.08
   0   4  -1   71.80    9.51
   0   4  -1   60.64    8.86
   0   4  -1   69.58    9.02
   0   4  -1   50.56    8.64
   0  -4   1   56.78    7.43
   0  -4   1   50.72   10.31
   0  -4   1   76.74   10.04
   0  -4   1   57.67    9.47
   0  -4   1   49.70   10.64
   0  -4   1   61.71    7.08
   0  -4   1   67.15    9.36
   0  -4   1   63.77    8.86
  -1   4  -1 1119.09  115.09
  -1   4  -1 1092.02  114.14
  -1   4  -1 1120.45  114.52
  -1   4  -1 1128.55  115.48
  -1   4  -1 1146.29  118.24
  -1   4  -1 1072.94  116.75
  -1   4  -1 1144.43  115.02
  -1   4  -1 1135.33  116.66
   1  -4   1 1094.29  116.47
   1  -4   1 1127.40  114.62
   1  -4   1 1080.68  114.93
   1  -4   1 1113.07  114.65
   1  -4   1 1156.21  116.29
   1  -4   1 1038.56  117.32
   1  -4   1 1099.61  114.82
  -2   4  -1  992.21  102.63
  -2   4  -1  954.57  101.75
  -2   4  -1  988.31  101.79
  -2   4  -1  911.32  105.02
  -2   4  -1  968.97  103.91
  -2   4  -1  986.70  103.33
  -2   4  -1  999.27  102.44
  -2   4  -1  991.27  103.55
  -2   4  -1 1011.43  102.51
   2  -4   1  998.22  102.46
   2  -4   1  980.06  102.24
   2  -4   1 1018.96  102.41
   2  -4   1  965.75  101.69
   2  -4   1  974.41  104.22
   2  -4   1  984.96  103.90
   2  -4   1  977.65  101.86
   2  -4   1  983.24  105.28
   2  -4   1 1023.26  101.96
  -3   4  -1   99.37   13.87
  -3   4  -1   98.27   13.82
  -3   4  -1  139.29   15.91
  -3   4  -1   95.27   13.83
  -3   4  -1   82.71   11.22
  -3   4  -1   92.28   11.62
  -3   4  -1  145.68   21.55
  -3   4  -1   83.17   14.94
  -3   4  -1   85.72   15.26
   3  -4   1  105.10   13.70
   3  -4   1   87.05   15.71
   3  -4   1   88.21   11.39
   3  -4   1   96.40   13.62
   3  -4   1  107.74   12.05
   3  -4   1   97.69   13.24
   3  -4   1  100.62   15.33
   3  -4   1   85.52   15.94
   3  -4   1   83.28   11.24
  -4   4  -1   65.55   15.49
  -4   4  -1   50.47    7.91
  -4   4  -1   50.61    9.38
  -4   4  -1   59.67   10.81
  -4   4  -1   47.75   10.87
  -4   4  -1   50.74    9.49
  -4   4  -1   41.99   12.10
  -4   4  -1   54.12    9.01
  -4   4  -1   51.19   11.58
   4  -4   1   52.55    9.11
   4  -4   1   49.65    7.86
   4  -4   1   60.19    9.87
   4  -4   1   68.32   15.51
   4  -4   1   36.34   11.03
   4  -4   1   53.42    9.32
   4  -4   1   52.13    8.68
   4  -4   1   50.88   10.29
   4  -4   1   38.55    7.27
  -5   4  -1   39.25   10.63
  -5   4  -1   30.59    8.44
  -5   4  -1   34.49    8.65
  -5   4  -1   54.71    9.63
  -5   4  -1   32.28    6.16
  -5   4  -1   36.10    7.71
  -5   4  -1   44.02   12.44
  -5   4  -1   42.29    8.59
  -5   4  -1   42.60    7.41
   5  -4   1   41.95    8.52
   5  -4   1   47.11    7.42
   5  -4   1   39.30    8.38
   5  -4   1   42.30    6.91
   5  -4   1   43.54   14.04
   5  -4   1   22.31    6.45
   5  -4   1   36.34    7.21
   5  -4   1   53.52   12.44
   5  -4   1   30.72    8.30
  -6   4  -1   11.16    6.75
  -6   4  -1    9.99    4.33
  -6   4  -1   10.82    5.27
  -6   4  -1   13.90    4.44
  -6   4  -1    7.50    4.71
  -6   4  -1   14.31    6.51
  -6   4  -1   19.84    7.19
  -6   4  -1   29.28    9.83
  -6   4  -1   11.69   11.46
   6  -4   1   13.21    5.19
   6  -4   1   34.51   11.12
   6  -4   1   17.76    5.51
   6  -4   1   20.15    6.23
   6  -4   1   14.92    3.90
   6  -4   1   17.61    4.55
   6  -4   1   14.45    6.74
   6  -4   1   12.14    5.38
   6  -4   1   33.06   15.31
  -7   4  -1  494.12   56.76
  -7   4  -1  536.14   55.75
  -7   4  -1  472.07   55.65
  -7   4  -1  502.55   59.52
  -7   4  -1  510.92   54.36
  -7   4  -1  595.08   58.13
  -7   4  -1  464.76   54.49
   7  -4   1  474.47   55.38
   7  -4   1  514.21   56.04
   7  -4   1  521.71   53.49
   7  -4   1  468.73   54.64
   7  -4   1  470.55   54.92
   7  -4   1  485.40   62.61
   7  -4   1  468.73   53.22
   7  -4   1  504.04   54.21
   7  -4   1  520.11   69.52
  -8   4  -1   12.35    6.20
  -8   4  -1   13.15    4.80
  -8   4  -1   16.61    6.31
  -8   4  -1    2.70    5.31
  -8   4  -1   -9.51   13.87
  -8   4  -1    9.10    5.77
  -8   4  -1   11.22    7.16
  -8   4  -1   -3.46    4.42
   8  -4   1    5.97    5.58
   8  -4   1    6.60    3.19
   8  -4   1   -1.37    6.05
   8  -4   1    6.24    3.41
   8  -4   1    4.84    5.69
   8  -4   1    9.50    5.16
   8  -4   1   16.65    7.20
   8  -4   1    9.63    4.96
   8  -4   1    8.52   14.35
  -9   4  -1   43.76   11.10
  -9   4  -1   72.04   13.56
  -9   4  -1   55.00   15.19
  -9   4  -1   56.42   10.82
  -9   4  -1   37.77   23.34
  -9   4  -1   58.36   11.96
  -9   4  -1   32.95   11.50
  -9   4  -1   36.32   12.27
   9  -4   1   49.26   11.54
   9  -4   1   61.46   24.47
   9  -4   1   25.96    8.17
   9  -4   1   66.58   14.89
   9  -4   1   47.16    8.68
   9  -4   1   47.43   11.40
   9  -4   1   37.48    8.08
   9  -4   1   51.59   16.10
 -10   4  -1    5.71    4.30
 -10   4  -1   12.70   16.47
 -10   4  -1   -3.65    5.12
 -10   4  -1    2.27    3.38
 -10   4  -1    3.68    3.92
 -10   4  -1   -2.10    4.21
 -10   4  -1    0.80    3.78
  10  -4   1    0.77    4.38
  10  -4   1   -3.63    3.46
  10  -4   1   -0.78    1.92
  10  -4   1   -4.33    3.24
  10  -4   1   -2.12    2.27
  10  -4   1  -30.90   26.31
  10  -4   1   -3.52    2.29
 -11   4  -1   -0.19    4.31
 -11   4  -1   -2.36    4.81
 -11   4  -1   -2.23    2.43
 -11   4  -1   -5.19   25.76
 -11   4  -1   10.21    5.40
  11  -4   1    3.25    3.89
  11  -4   1   -0.50   36.80
  11  -4   1    7.12    5.35
  11  -4   1   -1.53    2.34
  13   3  -1    1.21    6.79
  13   3  -1    2.51    5.00
  13   3  -1    5.15   10.87
  13   3  -1    6.59    9.44
 -13  -3   1   21.00   41.23
 -13  -3   1    9.26    8.87
 -13  -3   1    5.64    5.61
 -13  -3   1    1.46    4.27
 -13  -3   1   -3.34    3.27
  12   3  -1   -0.91    4.06
  12   3  -1    5.00    6.49
  12   3  -1   11.14   14.14
  12   3  -1   10.16   10.64
  12   3  -1    4.56    4.40
 -12  -3   1    2.21    5.27
 -12  -3   1    0.49    3.53
 -12  -3   1    1.01    4.83
 -12  -3   1    2.21    3.52
 -12  -3   1    1.62    7.98
 -12  -3   1   -3.17   31.13
  11   3  -1    9.77    6.19
  11   3  -1    3.00    2.49
  11   3  -1   -3.00    4.41
  11   3  -1   -2.26    4.82
  11   3  -1    1.78    8.35
  11   3  -1    1.95    4.84
  11   3  -1    2.71    4.84
  11   3  -1   16.32   11.95
 -11  -3   1   -4.33    4.92
 -11  -3   1    1.77    5.22
 -11  -3   1   -0.81    4.77
 -11  -3   1    4.98    4.00
 -11  -3   1    3.37    5.80
 -11  -3   1   -1.06    3.16
 -11  -3   1    2.22    6.74
 -11  -3   1    5.98    4.25
 -11  -3   1  -18.56   21.42
  10   3  -1   -1.52    4.88
  10   3  -1    9.16   10.15
  10   3  -1    6.65    9.60
  10   3  -1    1.67    4.75
  10   3  -1    1.13    3.58
  10   3  -1   10.13    7.35
  10   3  -1    5.71    2.80
  10   3  -1   11.23    7.19
 -10  -3   1    2.30   23.56
 -10  -3   1    1.20    4.15
 -10  -3   1   14.57    6.86
 -10  -3   1    3.84    4.22
 -10  -3   1    6.49    4.41
 -10  -3   1    4.65    6.17
 -10  -3   1   -3.37    4.79
 -10  -3   1   15.13    6.44
 -10  -3   1    6.85   13.38
   9   3  -1   29.64   12.24
   9   3  -1   48.81   13.32
   9   3  -1   44.58   11.72
   9   3  -1   53.90   12.10
   9   3  -1   46.12    7.18
   9   3  -1   49.65    9.18
   9   3  -1   48.99   12.46
   9   3  -1   47.21   11.14
   9   3  -1   59.06   17.44
  -9  -3   1   86.66   14.64
  -9  -3   1   42.13   12.47
  -9  -3   1   50.31   22.64
  -9  -3   1   51.05    8.15
  -9  -3   1   65.52    9.78
  -9  -3   1   29.03   10.62
  -9  -3   1   62.65   15.24
  -9  -3   1   45.83    9.40
  -9  -3   1  111.74   76.81
  -9  -3   1   47.54   15.38
   8   3  -1   19.45   11.13
   8   3  -1   51.41    8.46
   8   3  -1   41.62    6.33
   8   3  -1   60.33   11.53
   8   3  -1   36.29    9.54
   8   3  -1   39.71   10.45
   8   3  -1   43.86   10.60
   8   3  -1   59.94   14.25
   8   3  -1   45.99   10.87
  -8  -3   1   55.21   13.98
  -8  -3   1   36.54    8.05
  -8  -3   1   57.98   29.68
  -8  -3   1   38.72   10.27
  -8  -3   1   49.39   14.61
  -8  -3   1   42.71    6.90
  -8  -3   1   43.14   10.33
  -8  -3   1   43.55   11.45
  -8  -3   1   35.79    7.53
  -8  -3   1   60.79   18.16
   7   3  -1   43.54   11.50
   7   3  -1   73.48   16.83
   7   3  -1   51.18   13.80
   7   3  -1   32.06    6.78
   7   3  -1   13.91    8.35
   7   3  -1   39.66    5.77
   7   3  -1   51.20    9.98
   7   3  -1   37.91    9.43
  -7  -3   1   71.99    9.15
  -7  -3   1   39.83    9.46
  -7  -3   1   66.49   26.27
  -7  -3   1   33.18    8.56
  -7  -3   1   44.90   13.08
  -7  -3   1   58.99    9.26
  -7  -3   1   32.20   14.00
  -7  -3   1   50.78   11.63
  -7  -3   1   48.27    6.75
  -7  -3   1   30.87    9.58
   6   3  -1   46.91    8.58
   6   3  -1   34.04    7.79
   6   3  -1   32.15    9.52
   6   3  -1   21.21    4.79
   6   3  -1   24.09    6.17
   6   3  -1   25.41    3.88
   6   3  -1   24.91    7.53
   6   3  -1   35.71    9.49
   6   3  -1   21.23    9.16
  -6  -3   1   31.93    9.82
  -6  -3   1   14.74    4.80
  -6  -3   1   38.09   19.64
  -6  -3   1   21.75    8.59
  -6  -3   1   22.24    6.50
  -6  -3   1   28.22    8.15
  -6  -3   1   25.89    7.40
  -6  -3   1   26.72    5.13
  -6  -3   1   24.23    8.78
   5   3  -1  161.55   23.06
   5   3  -1  159.21   24.85
   5   3  -1  185.47   21.40
   5   3  -1  177.12   20.72
   5   3  -1  158.65   19.32
   5   3  -1  162.04   18.52
   5   3  -1  147.76   20.15
  -5  -3   1  166.91   17.44
  -5  -3   1  245.20   28.07
  -5  -3   1  197.13   25.73
  -5  -3   1  240.06   28.98
  -5  -3   1  158.65   18.87
  -5  -3   1  159.82   27.87
  -5  -3   1  162.86   20.54
  -5  -3   1  155.49   20.05
  -5  -3   1  171.98   19.15
  -5  -3   1  138.53   19.03
   4   3  -1 1076.86  113.22
   4   3  -1 1057.05  112.59
   4   3  -1 1170.38  114.65
   4   3  -1 1040.60  114.50
   4   3  -1 1110.69  116.33
   4   3  -1 1111.85  114.12
   4   3  -1 1124.21  114.30
   4   3  -1 1085.45  114.74
  -4  -3   1 1113.10  112.59
  -4  -3   1 1083.62  114.82
  -4  -3   1 1067.21  115.55
  -4  -3   1 1101.14  113.97
  -4  -3   1 1052.86  118.10
   3   3  -1  432.93   45.51
   3   3  -1  423.58   44.60
   3   3  -1  421.53   46.04
   3   3  -1  432.63   45.02
   3   3  -1  416.81   43.69
   3   3  -1  400.75   44.97
   3   3  -1  407.58   43.27
   3   3  -1  407.51   44.77
  -3  -3   1  532.15   64.33
  -3  -3   1  424.87   42.48
  -3  -3   1  378.43   46.32
  -3  -3   1  380.83   45.59
  -3  -3   1  422.51   43.55
  -3  -3   1  404.70   43.23
  -3  -3   1  408.95   44.34
  -3  -3   1  397.47   44.95
   2   3  -1 1589.23  195.06
  -2  -3   1 2126.50  196.94
   1   3  -1 1892.01  217.05
  -1  -3   1 2259.23  217.55
   0   3  -1  573.19   58.87
   0   3  -1  583.10   59.94
   0   3  -1  543.72   58.64
   0   3  -1  549.57   58.21
   0   3  -1  516.83   58.59
   0   3  -1  560.30   58.75
   0   3  -1  533.29   61.65
   0   3  -1  586.69   58.21
   0  -3   1  557.90   59.06
   0  -3   1  558.67   58.64
   0  -3   1  608.33   58.28
   0  -3   1  542.10   61.11
   0  -3   1  575.71   59.83
   0  -3   1  569.65   58.80
   0  -3   1  569.82   58.34
   0  -3   1  556.40   57.70
  -1   3  -1  519.16   54.04
  -1   3  -1  513.19   54.57
  -1   3  -1  530.38   54.17
  -1   3  -1  516.91   55.22
  -1   3  -1  502.28   55.11
  -1   3  -1  533.40   53.87
  -1   3  -1  503.79   53.92
  -1   3  -1  514.79   56.43
  -1   3  -1  503.14   53.87
   1  -3   1  508.37   53.98
   1  -3   1  551.13   55.38
   1  -3   1  513.92   53.50
   1  -3   1  488.89   53.97
   1  -3   1  512.12   56.29
   1  -3   1  511.94   53.81
   1  -3   1  542.68   55.17
  -2   3  -1  226.41   27.56
  -2   3  -1  209.59   26.16
  -2   3  -1  241.55   25.69
  -2   3  -1  227.62   28.30
  -2   3  -1  260.38   29.07
  -2   3  -1  228.70   26.29
  -2   3  -1  268.26   26.72
  -2   3  -1  240.65   25.85
  -2   3  -1  229.60   26.50
   2  -3   1  249.55   26.18
   2  -3   1  246.67   26.50
   2  -3   1  243.53   25.79
   2  -3   1  239.26   26.04
   2  -3   1  264.03   27.60
   2  -3   1  237.79   28.87
   2  -3   1  244.99   28.07
   2  -3   1  239.56   26.40
  -3   3  -1  841.69   92.30
  -3   3  -1  861.55   93.72
  -3   3  -1  848.49   91.56
  -3   3  -1  858.65   91.16
  -3   3  -1  875.32   93.43
  -3   3  -1  939.42   92.32
  -3   3  -1  775.98   94.64
  -3   3  -1  820.64   92.26
  -3   3  -1  938.74   92.67
   3  -3   1  925.95   91.73
   3  -3   1  892.57   92.99
   3  -3   1  935.46   92.43
   3  -3   1  912.89   94.35
   3  -3   1  866.40   91.27
   3  -3   1  894.30   91.86
   3  -3   1  905.07   92.32
   3  -3   1  909.66   95.38
  -4   3  -1   28.55    5.04
  -4   3  -1   43.38   12.51
  -4   3  -1   22.27    6.10
  -4   3  -1   32.35    5.09
  -4   3  -1   27.23    5.91
  -4   3  -1   32.74    6.94
  -4   3  -1   24.24    6.03
  -4   3  -1   31.02    8.21
  -4   3  -1   22.05    8.02
  -4   3  -1   37.50    7.71
   4  -3   1   52.32    9.62
   4  -3   1   35.91    9.74
   4  -3   1   27.76    5.27
   4  -3   1   34.85    6.97
   4  -3   1   26.42    6.55
   4  -3   1   29.42    6.25
   4  -3   1   23.32    6.05
   4  -3   1   20.29    4.43
   4  -3   1   17.63    7.66
  -5   3  -1  150.76   21.74
  -5   3  -1  161.81   18.58
  -5   3  -1  123.12   19.47
  -5   3  -1  145.56   16.49
  -5   3  -1  148.78   20.91
  -5   3  -1  129.41   17.12
  -5   3  -1  132.07   20.30
  -5   3  -1  104.27   21.80
  -5   3  -1  165.99   23.94
   5  -3   1  134.53   18.98
   5  -3   1  156.81   16.65
   5  -3   1  135.24   17.19
   5  -3   1  159.42   20.86
   5  -3   1  132.05   16.30
   5  -3   1  181.35   29.51
   5  -3   1  122.51   21.67
   5  -3   1  161.90   18.51
   5  -3   1  152.43   18.68
  -6   3  -1   40.32    9.64
  -6   3  -1   57.74   10.49
  -6   3  -1   58.98   11.69
  -6   3  -1   66.58   17.69
  -6   3  -1   45.89   10.16
  -6   3  -1   67.16   11.85
  -6   3  -1   72.29   14.22
  -6   3  -1   41.19    7.98
   6  -3   1   62.86   11.62
   6  -3   1   65.51   10.79
   6  -3   1   49.28   13.16
   6  -3   1   60.51    8.73
   6  -3   1   69.94   18.95
   6  -3   1   48.65   14.02
   6  -3   1   36.55    7.62
   6  -3   1   46.09    9.26
   6  -3   1   71.30   12.36
  -7   3  -1   10.83    7.75
  -7   3  -1   17.25    5.93
  -7   3  -1    8.94    6.06
  -7   3  -1   10.35    6.17
  -7   3  -1    0.65    4.13
  -7   3  -1   15.41    5.99
  -7   3  -1   15.06   10.01
  -7   3  -1   15.40    5.09
  -7   3  -1   10.24    3.48
   7  -3   1   15.62    6.79
   7  -3   1    8.78    4.94
   7  -3   1   13.13    5.38
   7  -3   1   23.12    7.15
   7  -3   1   10.14   13.25
   7  -3   1   10.96    3.69
   7  -3   1   11.53    3.60
   7  -3   1   13.43    5.90
   7  -3   1   19.21   10.22
  -8   3  -1  199.35   30.81
  -8   3  -1  229.34   29.79
  -8   3  -1  240.16   25.27
  -8   3  -1  183.68   32.92
  -8   3  -1  180.28   24.22
  -8   3  -1  208.06   29.23
  -8   3  -1  200.25   30.88
  -8   3  -1  200.57   25.28
  -8   3  -1  227.03   39.93
   8  -3   1  223.50   26.64
   8  -3   1  163.21   30.81
   8  -3   1  272.99   36.10
   8  -3   1  205.19   25.64
   8  -3   1  221.27   29.93
   8  -3   1  195.48   23.55
   8  -3   1  220.62   23.95
   8  -3   1  192.87   25.03
   8  -3   1  181.14   27.56
  -9   3  -1    9.43    5.07
  -9   3  -1    8.58    8.66
  -9   3  -1    6.71   13.95
  -9   3  -1    0.81    5.25
  -9   3  -1   -4.49    5.03
  -9   3  -1    0.73    6.30
   9  -3   1   20.48   10.09
   9  -3   1    7.26    5.05
   9  -3   1    2.79    5.28
   9  -3   1   -0.50    4.09
   9  -3   1   -2.43    3.71
   9  -3   1   -0.75    1.85
   9  -3   1   -0.93    1.77
   9  -3   1    1.14   13.46
   9  -3   1    2.50    4.50
 -10   3  -1   17.01    8.42
 -10   3  -1   37.94   10.05
 -10   3  -1   45.73    9.47
 -10   3  -1   38.44   10.19
 -10   3  -1   59.65   23.17
 -10   3  -1   29.71   13.01
 -10   3  -1   18.73   18.73
  10  -3   1   47.51   12.38
  10  -3   1   43.55   10.30
  10  -3   1   46.65   11.07
  10  -3   1   42.22   14.94
  10  -3   1   30.61   25.95
  10  -3   1   39.43    7.90
  10  -3   1   56.25    9.30
  10  -3   1   48.42   12.44
 -11   3  -1   -2.58    3.19
 -11   3  -1    4.62    6.63
 -11   3  -1    3.25    4.63
 -11   3  -1   -0.94    4.02
 -11   3  -1   22.06   23.41
 -11   3  -1    3.81    5.64
  11  -3   1    0.90    3.91
  11  -3   1   -0.56    2.62
  11  -3   1   -0.08    4.55
  11  -3   1    0.47    2.87
  11  -3   1  -35.81   30.29
 -12   3  -1   15.47    7.88
 -12   3  -1    1.67    3.64
 -12   3  -1    1.66    3.94
 -12   3  -1   -5.12   30.31
 -12   3  -1    3.93    7.92
  12  -3   1    0.94    2.93
  12  -3   1   53.93   46.43
  13   2  -1    6.38    9.20
  12   2  -1   -3.74    7.86
  12   2  -1    3.12    4.36
  12   2  -1   -4.96    8.89
  12   2  -1   -3.63    3.52
  12   2  -1    3.03    4.33
  12   2  -1   -0.95    2.24
 -12  -2   1    2.72    4.32
 -12  -2   1    0.02    6.51
 -12  -2   1   37.17   32.32
 -12  -2   1    6.55    6.57
 -12  -2   1    0.15    2.96
 -12  -2   1   -3.37    3.75
 -12  -2   1   14.90   12.77
  11   2  -1    6.57    5.36
  11   2  -1   -0.52    4.51
  11   2  -1    6.54    5.15
  11   2  -1    8.59   10.21
  11   2  -1   17.32    8.84
  11   2  -1   17.29    8.74
  11   2  -1    0.44    2.82
 -11  -2   1  -13.46   24.63
 -11  -2   1   10.99    5.25
 -11  -2   1   12.93    5.27
 -11  -2   1   16.92    7.58
 -11  -2   1    3.37    5.98
 -11  -2   1   15.46    9.93
 -11  -2   1    9.99    5.13
 -11  -2   1   -3.13    3.37
 -11  -2   1    8.00    9.14
  10   2  -1    3.96    6.64
  10   2  -1    4.68    3.02
  10   2  -1    6.16    5.38
  10   2  -1   13.93   11.05
  10   2  -1   22.48   10.56
  10   2  -1   10.49    6.65
  10   2  -1   15.56    6.30
  10   2  -1   18.02    9.60
  10   2  -1   16.56    7.48
 -10  -2   1   17.62    7.33
 -10  -2   1   12.87    4.85
 -10  -2   1   20.74    9.69
 -10  -2   1    8.41    6.90
 -10  -2   1   12.32    5.81
 -10  -2   1   20.01    8.89
 -10  -2   1   31.26   12.35
 -10  -2   1   30.21   21.69
 -10  -2   1   15.95    6.29
 -10  -2   1  -23.95   33.03
   9   2  -1   28.91    9.11
   9   2  -1   10.32    8.21
   9   2  -1   30.24    9.42
   9   2  -1   14.00   11.22
   9   2  -1   19.93    7.69
   9   2  -1    9.67    3.41
   9   2  -1    6.78    6.19
  -9  -2   1   10.46   10.06
  -9  -2   1    9.58    6.32
  -9  -2   1   14.79    5.33
  -9  -2   1   -3.05    5.56
  -9  -2   1   25.59   11.26
  -9  -2   1   33.51   34.71
  -9  -2   1    6.97    6.82
  -9  -2   1   24.28    6.13
  -9  -2   1   20.08   15.42
  -9  -2   1   22.31    5.52
   8   2  -1   83.95   16.84
   8   2  -1   92.97   16.05
   8   2  -1  106.83   15.01
   8   2  -1  119.37   17.55
   8   2  -1  134.72   13.08
   8   2  -1   77.68   17.53
   8   2  -1   84.74   17.52
   8   2  -1   70.85   16.39
   8   2  -1  104.04   22.27
  -8  -2   1  136.96   22.81
  -8  -2   1  133.41   16.19
  -8  -2   1  109.77   27.32
  -8  -2   1  110.78   12.99
  -8  -2   1  106.89   16.24
  -8  -2   1  113.34   18.45
  -8  -2   1   94.60   21.75
  -8  -2   1  104.74   17.30
  -8  -2   1  120.27   23.51
   7   2  -1    5.71    5.24
   7   2  -1   12.52    3.05
   7   2  -1    8.81    3.52
   7   2  -1    6.16    6.65
   7   2  -1   14.09    4.64
   7   2  -1   12.17    6.94
   7   2  -1   11.92    5.44
  -7  -2   1   12.69    4.37
  -7  -2   1   11.71    3.81
  -7  -2   1   17.46    5.69
  -7  -2   1   12.98    9.34
  -7  -2   1    7.21    4.78
  -7  -2   1   17.38    3.72
  -7  -2   1    9.25    5.93
  -7  -2   1   19.92    8.40
  -7  -2   1    7.82    5.88
   6   2  -1  110.71   16.20
   6   2  -1   94.98   16.16
   6   2  -1   89.41   10.86
   6   2  -1   96.57   13.05
   6   2  -1  106.88   16.25
   6   2  -1  107.30   20.37
   6   2  -1   75.20   14.47
   6   2  -1   99.99   15.05
  -6  -2   1  105.39   22.37
  -6  -2   1  101.11   18.45
  -6  -2   1   72.88   14.62
  -6  -2   1   90.66   14.73
  -6  -2   1  118.44   14.46
  -6  -2   1   82.78   14.76
  -6  -2   1  104.68   13.18
  -6  -2   1   95.35   11.15
  -6  -2   1  108.94   18.10
   5   2  -1   15.90    5.44
   5   2  -1   13.65    4.91
   5   2  -1   14.21    6.39
   5   2  -1    8.27    3.85
   5   2  -1   10.83    3.10
   5   2  -1   16.54    6.34
   5   2  -1   12.06    4.91
   5   2  -1   -4.55    4.86
   5   2  -1   15.55    2.69
  -5  -2   1   13.88    5.72
  -5  -2   1    3.68   12.18
  -5  -2   1   19.92    7.48
  -5  -2   1   12.99    5.91
  -5  -2   1   15.13    2.63
  -5  -2   1   11.23    7.87
  -5  -2   1   10.29    3.81
  -5  -2   1    7.56    5.63
  -5  -2   1   11.77    4.88
  -5  -2   1   13.87    3.77
   4   2  -1   71.73   12.51
   4   2  -1   99.74   11.22
   4   2  -1   96.89   10.36
   4   2  -1  109.66   14.93
   4   2  -1  111.82   16.35
   4   2  -1   88.40   11.65
   4   2  -1  101.59   16.59
   4   2  -1   91.49   13.41
   4   2  -1   70.39   13.02
  -4  -2   1   93.34   11.47
  -4  -2   1  111.43   16.45
  -4  -2   1   95.68   10.32
  -4  -2   1   96.78   11.14
  -4  -2   1  103.97   14.87
  -4  -2   1   81.87   13.21
  -4  -2   1  108.99   15.84
  -4  -2   1  145.81   24.68
  -4  -2   1   93.31   11.16
  -4  -2   1   72.98   22.49
  -4  -2   1  108.06   15.74
   3   2  -1   -0.55    1.83
   3   2  -1    3.48    2.54
   3   2  -1    0.33    1.88
   3   2  -1   -1.30    2.18
   3   2  -1    2.53    1.33
   3   2  -1    6.71    3.86
   3   2  -1    1.01    1.81
   3   2  -1    4.43    1.68
   3   2  -1    2.49    2.23
  -3  -2   1    0.42    1.12
  -3  -2   1    3.26    2.55
  -3  -2   1    2.26    0.75
  -3  -2   1    7.53    2.80
  -3  -2   1   -1.73    5.97
  -3  -2   1    1.34    2.45
  -3  -2   1    5.62    1.80
  -3  -2   1    5.10    3.01
  -3  -2   1    2.05    2.25
  -3  -2   1    2.66    4.94
   2   2  -1   72.65   10.09
   2   2  -1   71.36   10.72
   2   2  -1   75.18   10.35
   2   2  -1   71.45    9.73
   2   2  -1   73.62    8.28
   2   2  -1   66.47    8.39
   2   2  -1   75.91   10.23
   2   2  -1   85.34   11.56
  -2  -2   1   59.55   10.97
  -2  -2   1   70.03   10.34
  -2  -2   1   54.81   14.96
  -2  -2   1   76.00    8.27
  -2  -2   1   66.64    8.33
  -2  -2   1   75.50    9.24
  -2  -2   1   90.09   11.88
  -2  -2   1   78.41   10.78
   1   2  -1  984.39  122.13
  -1  -2   1 1125.75  122.49
  -1  -2   1 1321.05  119.53
   0   2  -1   36.51    5.25
   0   2  -1   46.44    5.96
   0   2  -1   41.84    5.53
   0   2  -1   31.12    4.21
   0   2  -1   50.15    9.04
   0   2  -1   29.85    4.53
   0   2  -1   35.52    5.32
   0   2  -1   34.24    4.39
   0   2  -1   43.83    5.94
   0   2  -1   25.84    5.56
   0  -2   1   35.85    4.25
   0  -2   1   38.81    4.43
   0  -2   1   40.22    5.65
   0  -2   1   41.43    4.76
   0  -2   1   37.15    7.84
   0  -2   1   36.00    6.33
   0  -2   1   54.73    7.46
   0  -2   1   45.43    6.04
   0  -2   1   36.97    5.82
  -1   2  -1 1210.65  124.37
  -1   2  -1 1134.94  123.09
   1  -2   1 1136.31  123.31
   1  -2   1 1208.22  124.32
   1  -2   1 1264.79  123.45
   1  -2   1 1193.99  122.58
  -2   2  -1  198.98   23.16
  -2   2  -1  217.01   25.25
  -2   2  -1  209.01   22.64
  -2   2  -1  196.62   22.28
  -2   2  -1  226.99   23.21
  -2   2  -1  242.39   24.73
  -2   2  -1  210.57   24.16
  -2   2  -1  211.37   23.24
  -2   2  -1  199.46   22.94
   2  -2   1  206.03   23.10
   2  -2   1  225.50   22.48
   2  -2   1  198.43   23.69
   2  -2   1  205.43   25.18
   2  -2   1  227.43   23.38
   2  -2   1  172.27   24.02
   2  -2   1  226.22   22.97
   2  -2   1  211.37   22.80
  -3   2  -1  719.85   88.93
  -3   2  -1  807.94   87.75
  -3   2  -1  821.57   88.46
  -3   2  -1  881.77   87.33
  -3   2  -1  838.69   87.05
  -3   2  -1  802.98   86.27
  -3   2  -1  841.61   86.78
  -3   2  -1  841.23   85.86
   3  -2   1  866.42   87.46
   3  -2   1  853.74   87.12
   3  -2   1  819.24   86.91
   3  -2   1  853.05   88.77
   3  -2   1  788.27   89.28
   3  -2   1  859.88   86.54
   3  -2   1  859.60   86.52
   3  -2   1  833.25   85.83
  -4   2  -1  453.80   52.40
  -4   2  -1  479.01   49.95
  -4   2  -1  467.33   51.82
  -4   2  -1  515.86   53.97
  -4   2  -1  492.80   50.75
  -4   2  -1  453.16   54.49
  -4   2  -1  461.45   51.57
  -4   2  -1  472.43   51.17
   4  -2   1  459.80   54.67
   4  -2   1  484.18   50.97
   4  -2   1  491.58   51.60
   4  -2   1  466.84   53.55
   4  -2   1  459.96   51.55
   4  -2   1  472.51   49.94
   4  -2   1  520.34   52.18
   4  -2   1  469.98   50.88
   4  -2   1  477.66   50.04
  -5   2  -1  610.22   61.09
  -5   2  -1  572.36   60.36
  -5   2  -1  569.94   58.34
  -5   2  -1  587.32   59.99
  -5   2  -1  562.90   59.35
  -5   2  -1  548.13   60.53
  -5   2  -1  531.60   62.47
  -5   2  -1  540.66   64.07
   5  -2   1  525.42   58.95
   5  -2   1  563.28   60.42
   5  -2   1  532.29   62.31
   5  -2   1  540.37   59.52
   5  -2   1  567.38   60.40
   5  -2   1  540.35   59.48
   5  -2   1  557.69   58.29
   5  -2   1  573.49   64.60
   5  -2   1  528.78   60.24
  -6   2  -1   30.68    9.25
  -6   2  -1   33.25   10.52
  -6   2  -1   42.75    8.92
  -6   2  -1   35.98    8.37
  -6   2  -1   46.73   10.24
  -6   2  -1   30.69   10.54
  -6   2  -1   38.42    7.23
  -6   2  -1   41.97    6.28
  -6   2  -1   47.55    8.83
   6  -2   1   56.06    9.30
   6  -2   1   26.45    5.45
   6  -2   1   32.43    6.00
   6  -2   1   51.71   12.42
   6  -2   1   40.99    8.96
   6  -2   1   41.29    9.14
   6  -2   1   18.15    8.55
   6  -2   1   39.44    9.03
   6  -2   1   37.78    8.28
  -7   2  -1  105.48   22.22
  -7   2  -1   72.93   13.93
  -7   2  -1   84.78   14.34
  -7   2  -1   72.41   14.39
  -7   2  -1   79.78   19.77
  -7   2  -1   76.79   14.45
  -7   2  -1   97.52   12.80
  -7   2  -1   73.04   15.29
  -7   2  -1   91.93   13.33
  -7   2  -1   85.88   19.19
   7  -2   1   81.31   15.14
   7  -2   1  119.58   21.27
   7  -2   1  187.89   31.81
   7  -2   1  102.50   15.98
   7  -2   1   68.59   14.13
   7  -2   1  119.77   16.99
   7  -2   1  106.09   11.71
   7  -2   1   74.11   13.61
   7  -2   1   94.25   11.36
  -8   2  -1   23.55   10.27
  -8   2  -1   33.69    7.98
  -8   2  -1   10.43    3.84
  -8   2  -1   20.81    6.14
  -8   2  -1   19.34    5.85
  -8   2  -1   22.85    7.35
  -8   2  -1   23.37    8.30
  -8   2  -1   23.57    8.70
  -8   2  -1   11.59   12.58
  -8   2  -1   19.57    6.86
   8  -2   1   25.79    5.16
   8  -2   1   21.72    8.11
   8  -2   1   20.30   10.51
   8  -2   1   16.28    6.66
   8  -2   1    9.61    5.52
   8  -2   1   22.10    8.42
   8  -2   1   23.07    5.21
   8  -2   1   18.34   13.93
   8  -2   1   25.55    7.43
   8  -2   1   24.45    8.24
  -9   2  -1   20.53    5.56
  -9   2  -1   18.79    6.82
  -9   2  -1   29.11    7.37
  -9   2  -1    2.98    4.11
  -9   2  -1    4.74    7.66
  -9   2  -1   12.06    6.33
  -9   2  -1    4.57    4.90
  -9   2  -1   21.16   12.93
  -9   2  -1   29.14   10.46
   9  -2   1   16.82    6.89
   9  -2   1    5.42    5.90
   9  -2   1   14.20    7.77
   9  -2   1   43.30   20.62
   9  -2   1   13.23    4.29
   9  -2   1   19.14   10.27
   9  -2   1   17.12    6.71
   9  -2   1   21.23    4.99
   9  -2   1   19.55    7.56
   9  -2   1   11.71    7.55
 -10   2  -1   26.92    7.47
 -10   2  -1   18.97    8.48
 -10   2  -1   16.34   13.93
 -10   2  -1    9.79    4.79
 -10   2  -1   20.92   11.42
 -10   2  -1   16.07    7.36
 -10   2  -1   24.68    7.51
 -10   2  -1   17.11    8.63
 -10   2  -1   20.00   10.17
  10  -2   1   19.91    5.24
  10  -2   1   22.54    5.29
  10  -2   1   14.76    7.21
  10  -2   1   25.97    8.12
  10  -2   1   31.76   22.50
  10  -2   1   12.42    6.81
  10  -2   1   12.11    9.78
  10  -2   1    6.02    5.21
  10  -2   1   20.96    9.27
 -11   2  -1   -5.00    2.75
 -11   2  -1    6.14    8.36
 -11   2  -1   11.54   24.25
 -11   2  -1    5.16    5.77
 -11   2  -1   -0.32    3.96
 -11   2  -1    4.68    3.86
  11  -2   1    0.65    8.59
  11  -2   1   18.94   18.99
  11  -2   1   -1.24    5.01
  11  -2   1    0.04    2.83
  11  -2   1    6.02    8.12
  11  -2   1   -2.38    7.79
 -12   2  -1   -0.68    6.65
 -12   2  -1   69.11   50.66
 -12   2  -1    5.25    5.15
 -12   2  -1   -2.34    1.89
 -12   2  -1   -0.26    3.92
  12  -2   1   -5.02   34.79
  12  -2   1    2.80    6.07
  12  -2   1    0.00    2.40
  12  -2   1   -2.01    3.77
  12   1  -1    2.21    5.09
  12   1  -1   38.24   12.03
  12   1  -1   19.02    5.38
  12   1  -1   11.72    6.42
 -12  -1   1   25.50   26.22
 -12  -1   1   13.50    6.22
 -12  -1   1   21.74    9.28
 -12  -1   1   20.28    9.36
 -12  -1   1   25.52    7.95
  11   1  -1    1.61    4.62
  11   1  -1    6.41    6.41
  11   1  -1    2.90    4.91
  11   1  -1    5.63    3.38
  11   1  -1   -2.60    8.16
  11   1  -1   -2.18    3.45
 -11  -1   1   -2.11    4.96
 -11  -1   1   -9.01    4.01
 -11  -1   1   -1.00    5.67
 -11  -1   1   -3.79   22.43
 -11  -1   1   11.55   10.16
 -11  -1   1   -0.03    2.45
 -11  -1   1    6.29    4.78
 -11  -1   1    2.68    5.59
 -11  -1   1    7.79    4.59
  10   1  -1   30.93   10.37
  10   1  -1   33.86    9.36
  10   1  -1   37.05    8.79
  10   1  -1   69.08   20.77
  10   1  -1   53.35   14.38
  10   1  -1   29.57    7.80
  10   1  -1   48.50   16.99
  10   1  -1   34.47    6.70
  10   1  -1   26.57   10.36
 -10  -1   1   26.29    7.22
 -10  -1   1   32.24   11.11
 -10  -1   1   27.46   13.44
 -10  -1   1   27.23    7.50
 -10  -1   1   28.67   11.45
 -10  -1   1   36.83   10.46
 -10  -1   1   28.41   19.58
 -10  -1   1   16.76    6.61
 -10  -1   1   25.24   10.33
   9   1  -1   -2.67    1.77
   9   1  -1    4.21    4.36
   9   1  -1   10.98    6.32
   9   1  -1   10.09    6.65
   9   1  -1   -7.62    6.38
   9   1  -1   -1.52    3.32
   9   1  -1    0.73    4.81
   9   1  -1   15.73    8.65
  -9  -1   1    2.03   14.06
  -9  -1   1    1.36    4.82
  -9  -1   1    2.35    5.54
  -9  -1   1    1.90    4.46
  -9  -1   1    7.35    7.02
  -9  -1   1    7.95    4.28
  -9  -1   1    6.65    5.27
  -9  -1   1    4.78    3.28
  -9  -1   1    3.65    2.74
   8   1  -1    2.69    6.49
   8   1  -1    3.92    4.78
   8   1  -1    0.70    7.37
   8   1  -1    1.64    3.45
   8   1  -1    7.40    5.82
   8   1  -1    1.88    3.88
   8   1  -1   -0.91    1.53
   8   1  -1    4.26    5.03
  -8  -1   1   -1.84    2.22
  -8  -1   1    5.61    9.19
  -8  -1   1   -0.49    3.05
  -8  -1   1    6.53    4.85
  -8  -1   1    2.77    2.19
  -8  -1   1    3.00    3.79
  -8  -1   1    1.96    4.51
  -8  -1   1   -2.62    3.75
  -8  -1   1   -3.26    5.98
   7   1  -1  226.83   28.93
   7   1  -1  323.33   40.45
   7   1  -1  226.48   29.32
   7   1  -1  250.60   30.14
   7   1  -1  248.91   25.82
   7   1  -1  250.88   28.27
   7   1  -1  230.63   29.11
  -7  -1   1  232.44   30.02
  -7  -1   1  222.15   32.40
  -7  -1   1  238.92   35.82
  -7  -1   1  222.71   25.82
  -7  -1   1  222.63   32.77
  -7  -1   1  236.43   28.60
  -7  -1   1  221.15   27.14
  -7  -1   1  240.14   41.02
  -7  -1   1  244.42   26.74
   6   1  -1  214.30   25.15
   6   1  -1  190.72   25.66
   6   1  -1  218.81   24.16
   6   1  -1  223.49   23.25
   6   1  -1  198.21   29.03
   6   1  -1  199.94   25.96
   6   1  -1  199.00   25.89
  -6  -1   1  223.20   26.58
  -6  -1   1  219.57   23.37
  -6  -1   1  220.09   24.04
  -6  -1   1  202.64   26.70
  -6  -1   1  254.33   32.32
  -6  -1   1  225.22   32.26
  -6  -1   1  217.74   30.60
  -6  -1   1  200.07   25.45
  -6  -1   1  209.57   24.51
   5   1  -1   92.78   13.35
   5   1  -1   87.31   13.75
   5   1  -1  104.10   15.24
   5   1  -1   82.45   11.41
   5   1  -1   71.93   12.72
   5   1  -1   90.27   14.93
   5   1  -1   83.55    9.86
  -5  -1   1   79.28   13.85
  -5  -1   1   77.15    9.90
  -5  -1   1   98.21   14.08
  -5  -1   1   84.01    9.86
  -5  -1   1   77.68   13.76
  -5  -1   1   82.01   10.51
  -5  -1   1   71.16   15.23
  -5  -1   1  119.03   13.37
  -5  -1   1  100.84   15.60
  -5  -1   1   98.00   20.70
   4   1  -1    2.94    3.69
   4   1  -1    1.64    2.64
   4   1  -1    0.83    2.12
   4   1  -1   -2.97    3.78
   4   1  -1    2.09    1.63
   4   1  -1    0.48    2.60
   4   1  -1    2.75    2.88
   4   1  -1    2.25    1.28
  -4  -1   1    3.05    1.81
  -4  -1   1    4.98    2.33
  -4  -1   1   -2.23    2.22
  -4  -1   1    1.05    5.00
  -4  -1   1    0.95    2.68
  -4  -1   1    1.07    1.19
  -4  -1   1    0.21    0.88
  -4  -1   1   -2.66    2.42
  -4  -1   1   -3.87    2.56
  -4  -1   1    0.75    3.66
   3   1  -1  366.33   39.16
   3   1  -1  362.77   37.92
   3   1  -1  383.17   38.89
   3   1  -1  378.60   38.91
   3   1  -1  312.27   39.87
   3   1  -1  345.02   36.99
   3   1  -1  354.15   37.53
   3   1  -1  352.95   38.49
  -3  -1   1  346.39   37.47
  -3  -1   1  345.44   39.14
  -3  -1   1  358.21   38.42
  -3  -1   1  375.71   41.54
  -3  -1   1  316.92   38.46
  -3  -1   1  360.92   39.54
  -3  -1   1  376.98   39.08
  -3  -1   1  362.14   37.76
  -3  -1   1  374.88   37.03
   2   1  -1  650.69   66.61
   2   1  -1  619.74   65.84
   2   1  -1  654.84   66.41
   2   1  -1  617.83   66.89
   2   1  -1  652.40   66.15
   2   1  -1  656.54   66.64
   2   1  -1  611.45   67.49
  -2  -1   1  585.07   75.84
  -2  -1   1  609.07   66.40
  -2  -1   1  640.25   66.31
  -2  -1   1  665.38   67.09
  -2  -1   1  650.32   67.92
  -2  -1   1  632.67   66.68
   1   1  -1 1025.96  101.70
  -1  -1   1  859.29   98.97
   0   1  -1  194.53   19.91
   0   1  -1  213.31   20.88
   0   1  -1  186.48   20.10
   0   1  -1  196.67   20.44
   0   1  -1  183.22   22.03
   0   1  -1  202.00   20.55
   0   1  -1  183.85   20.42
   0   1  -1  181.52   20.00
   0   1  -1  192.44   20.01
   0  -1   1  180.40   20.00
   0  -1   1  187.07   22.00
   0  -1   1  205.28   19.93
   0  -1   1  193.37   20.14
   0  -1   1  204.18   20.46
   0  -1   1  196.21   20.60
   0  -1   1  189.06   20.45
   0  -1   1  183.73   20.00
   0  -1   1  191.09   20.56
   0  -1   1  205.42   20.81
  -1   1  -1   16.94    2.81
  -1   1  -1   12.61    2.20
  -1   1  -1   19.86    4.62
  -1   1  -1   11.41    3.18
  -1   1  -1   16.01    2.47
  -1   1  -1    9.95    2.38
  -1   1  -1   11.90    1.82
  -1   1  -1    9.67    2.35
  -1   1  -1   12.89    3.38
   1  -1   1   15.79    2.70
   1  -1   1   15.53    3.64
   1  -1   1   10.25    2.05
   1  -1   1   11.64    2.47
   1  -1   1   17.33    2.53
   1  -1   1   12.56    2.58
   1  -1   1   13.93    4.11
   1  -1   1    9.98    3.01
  -2   1  -1 2491.09  256.26
   2  -1   1 2476.57  256.26
  -3   1  -1  352.06   36.65
  -3   1  -1  324.02   36.16
  -3   1  -1  336.06   35.83
  -3   1  -1  336.30   36.34
  -3   1  -1  336.10   35.07
  -3   1  -1  337.49   37.81
  -3   1  -1  330.34   36.02
  -3   1  -1  306.70   35.57
  -3   1  -1  344.42   38.79
  -3   1  -1  362.16   37.25
   3  -1   1  314.18   36.39
   3  -1   1  346.76   37.93
   3  -1   1  333.94   35.07
   3  -1   1  363.03   39.20
   3  -1   1  303.61   35.78
   3  -1   1  359.38   36.13
   3  -1   1  338.50   36.68
   3  -1   1  353.39   36.48
  -4   1  -1   23.96    6.43
  -4   1  -1   28.33    4.56
  -4   1  -1   18.95    5.59
  -4   1  -1   30.40    6.20
  -4   1  -1   32.11    6.90
  -4   1  -1   24.97    7.76
  -4   1  -1   21.56    5.53
  -4   1  -1   43.72   11.30
  -4   1  -1   34.84    5.91
   4  -1   1   21.66    4.01
   4  -1   1   32.25   10.86
   4  -1   1   46.81    7.53
   4  -1   1   19.96    6.59
   4  -1   1   38.12    6.44
   4  -1   1   30.74    6.73
   4  -1   1   30.47    6.60
   4  -1   1   30.46    8.31
   4  -1   1   22.50    5.38
  -5   1  -1  144.26   15.34
  -5   1  -1  135.62   19.02
  -5   1  -1  136.10   17.25
  -5   1  -1  148.76   19.61
  -5   1  -1  132.89   16.86
  -5   1  -1  108.04   20.56
  -5   1  -1  122.04   18.25
  -5   1  -1  122.15   16.28
   5  -1   1  177.87   23.66
   5  -1   1  125.30   15.35
   5  -1   1  147.19   26.20
   5  -1   1  146.92   20.01
   5  -1   1  127.55   16.79
   5  -1   1  145.10   16.88
   5  -1   1  138.16   19.45
   5  -1   1  147.72   17.21
   5  -1   1  146.31   15.39
   5  -1   1  130.90   18.61
  -6   1  -1    2.54    8.76
  -6   1  -1    6.19    4.10
  -6   1  -1    2.55    3.10
  -6   1  -1    9.04    6.56
  -6   1  -1    5.59    2.18
  -6   1  -1    4.12    3.72
  -6   1  -1    5.18    2.94
  -6   1  -1    1.82    2.12
  -6   1  -1    3.29    3.54
  -6   1  -1    5.63    3.86
   6  -1   1    6.64    4.41
   6  -1   1    6.40    3.78
   6  -1   1    3.03    1.74
   6  -1   1   10.69    6.70
   6  -1   1    6.19    4.22
   6  -1   1   -0.59    3.39
   6  -1   1    4.09    4.55
   6  -1   1    1.36    5.29
   6  -1   1    3.16    2.79
  -7   1  -1  124.32   18.68
  -7   1  -1  109.89   19.10
  -7   1  -1  128.87   19.24
  -7   1  -1   80.70   18.74
  -7   1  -1  138.26   15.40
  -7   1  -1  132.63   17.69
  -7   1  -1  127.89   23.05
  -7   1  -1  106.89   18.96
  -7   1  -1  107.29   14.00
  -7   1  -1  111.75   18.48
   7  -1   1  100.79   20.85
   7  -1   1  140.89   19.93
   7  -1   1  126.74   14.45
   7  -1   1  128.65   19.00
   7  -1   1  181.51   21.95
   7  -1   1  136.39   20.68
   7  -1   1  107.09   17.46
   7  -1   1  133.06   14.33
   7  -1   1  118.15   18.05
  -8   1  -1    5.48    5.12
  -8   1  -1   -3.84    9.42
  -8   1  -1    2.50    3.14
  -8   1  -1    1.50    1.77
  -8   1  -1    7.11    4.49
  -8   1  -1    4.45    4.91
  -8   1  -1   -4.14    3.00
  -8   1  -1    7.93    7.50
  -8   1  -1    3.13    3.76
  -8   1  -1    1.28    2.41
   8  -1   1   -5.33    3.55
   8  -1   1    5.94    5.79
   8  -1   1   -3.34    2.15
   8  -1   1    3.71    2.05
   8  -1   1    8.36    8.01
   8  -1   1   -7.84   10.97
   8  -1   1    4.96    2.20
   8  -1   1    3.00    3.76
   8  -1   1   -0.96    3.76
   8  -1   1    5.78    4.85
  -9   1  -1    5.10    2.39
  -9   1  -1   -0.90    5.25
  -9   1  -1    2.40    4.09
  -9   1  -1    6.91    4.02
  -9   1  -1    7.88    9.24
  -9   1  -1   -1.88    4.70
  -9   1  -1    1.72    4.67
  -9   1  -1   -1.85    5.22
  -9   1  -1    4.31    4.53
   9  -1   1    0.43    6.03
   9  -1   1   14.95   26.95
   9  -1   1    1.67    3.78
   9  -1   1    0.53    4.05
   9  -1   1   -5.75    4.28
   9  -1   1   12.93    6.13
   9  -1   1   10.03    7.72
   9  -1   1    9.10    3.18
   9  -1   1    3.78    5.35
   9  -1   1    7.78    2.91
 -10   1  -1   26.06   13.33
 -10   1  -1   13.47   20.19
 -10   1  -1   15.71    5.65
 -10   1  -1   18.14    9.54
 -10   1  -1    4.54    6.10
 -10   1  -1   25.34    8.10
 -10   1  -1   14.25    8.21
 -10   1  -1   18.96    6.89
 -10   1  -1   63.16   14.56
  10  -1   1   15.12   12.17
  10  -1   1   16.01    6.80
  10  -1   1   26.72    5.57
  10  -1   1   28.53    9.08
  10  -1   1   18.51    7.01
  10  -1   1   22.54    8.57
  10  -1   1   12.08    8.20
  10  -1   1   14.03    9.68
  10  -1   1   19.83    8.67
 -11   1  -1    4.71    5.10
 -11   1  -1   -0.60    2.85
 -11   1  -1    6.04    5.24
 -11   1  -1    6.49    7.85
 -11   1  -1    0.49    3.35
 -11   1  -1   -3.12    2.97
 -11   1  -1    7.16   16.93
 -11   1  -1    1.38    7.53
  11  -1   1    8.76    7.83
  11  -1   1   -4.72    2.66
  11  -1   1    3.12    4.30
  11  -1   1   -1.06    2.39
  11  -1   1   -7.30   14.23
  11  -1   1   -0.87    6.75
  11  -1   1    2.20    6.47
  11  -1   1    7.52    5.90
 -12   1  -1    9.32    5.40
 -12   1  -1    1.68    3.12
 -12   1  -1  -47.02   24.22
 -12   1  -1    1.26    5.59
 -12   1  -1    3.96    5.61
  12  -1   1   -3.85    3.27
  12  -1   1  -29.64   20.21
  12  -1   1    7.73   10.55
  12   0  -1    2.25    4.93
  12   0  -1   -0.05    3.01
  12   0  -1   17.21    9.15
 -12   0   1   -1.33    5.49
 -12   0   1   10.41   28.63
 -12   0   1    4.36    5.10
 -12   0   1   -6.36    2.17
 -12   0   1    6.49    5.84
  11   0  -1    4.82    4.62
  11   0  -1    9.16    4.86
  11   0  -1   -1.14    3.49
  11   0  -1   15.16   11.49
  11   0  -1   -4.03    2.94
  11   0  -1    3.19    2.88
 -11   0   1   -3.40    4.34
 -11   0   1    9.80   21.54
 -11   0   1    4.00    4.27
 -11   0   1    2.16    4.36
 -11   0   1   -4.64    4.62
 -11   0   1    1.32    4.63
  10   0  -1   -0.27    3.12
  10   0  -1    3.38    2.73
  10   0  -1   -0.57    8.76
  10   0  -1   -3.33    4.66
  10   0  -1    3.70    5.48
  10   0  -1    6.44    5.81
  10   0  -1    2.98    4.44
 -10   0   1    3.91    5.65
 -10   0   1    5.93    4.43
 -10   0   1    3.63    3.47
 -10   0   1    1.18    4.66
 -10   0   1    1.13    2.91
 -10   0   1   16.36   19.88
 -10   0   1    5.64    7.93
 -10   0   1    2.91    6.86
 -10   0   1    3.90    4.87
   9   0  -1   41.62   10.99
   9   0  -1   47.97   10.23
   9   0  -1   67.69   15.14
   9   0  -1   60.40   11.04
   9   0  -1   32.05   11.02
   9   0  -1   47.34   11.10
   9   0  -1   83.86   21.45
   9   0  -1   56.18   12.93
   9   0  -1   49.18    8.44
  -9   0   1   65.50    9.87
  -9   0   1   56.64   15.53
  -9   0   1  138.51   30.97
  -9   0   1   47.18   11.52
  -9   0   1   38.77   13.05
  -9   0   1   47.09   15.17
  -9   0   1   48.20   10.92
   8   0  -1   39.94    9.87
   8   0  -1   30.73    6.09
   8   0  -1   43.46   12.35
   8   0  -1   47.13   10.60
   8   0  -1   30.33    9.29
   8   0  -1   38.10    8.60
   8   0  -1   47.54   10.14
  -8   0   1   39.10    6.94
  -8   0   1   47.60    9.19
  -8   0   1   33.09   17.47
  -8   0   1   30.35   10.00
  -8   0   1   41.40   11.89
  -8   0   1   57.61   13.42
  -8   0   1   44.38    7.80
  -8   0   1   26.89    6.91
  -8   0   1   26.57    8.12
  -8   0   1   31.54   12.11
   7   0  -1   -0.27    6.98
   7   0  -1   -3.83    2.73
   7   0  -1    9.41    4.48
   7   0  -1    1.24    1.90
   7   0  -1    1.66    4.02
   7   0  -1    1.46    4.71
   7   0  -1   -0.11    4.12
   7   0  -1    0.14    2.64
   7   0  -1    7.89    6.08
  -7   0   1    4.15   10.14
  -7   0   1    1.56    1.94
  -7   0   1   -2.08    2.73
  -7   0   1   -3.12    3.58
  -7   0   1    1.94    2.29
  -7   0   1    2.40    4.11
  -7   0   1   -1.99    3.79
  -7   0   1   -2.15    2.28
  -7   0   1    0.88    3.20
  -7   0   1    4.41    4.02
   6   0  -1  177.63   21.18
   6   0  -1  201.39   22.73
   6   0  -1  187.84   25.89
   6   0  -1  177.14   30.95
   6   0  -1  176.18   21.30
   6   0  -1  169.56   19.52
   6   0  -1  190.02   23.01
   6   0  -1  178.39   24.55
   6   0  -1  150.92   23.16
  -6   0   1  179.09   21.76
  -6   0   1  188.17   21.01
  -6   0   1  164.83   20.24
  -6   0   1  220.47   29.72
  -6   0   1  187.07   32.77
  -6   0   1  145.78   23.74
  -6   0   1  161.71   20.32
  -6   0   1  200.81   26.32
  -6   0   1  175.32   22.70
  -6   0   1  177.60   19.66
   5   0  -1   56.39   10.43
   5   0  -1   50.36   10.00
   5   0  -1   58.79    9.73
   5   0  -1   66.49    9.45
   5   0  -1   57.29    7.76
   5   0  -1   45.22   11.08
   5   0  -1   61.68   10.09
   5   0  -1   76.52   12.63
   5   0  -1   44.68   10.69
  -5   0   1   51.64    9.05
  -5   0   1   58.61   11.50
  -5   0   1   75.69   12.57
  -5   0   1   68.27   12.46
  -5   0   1   63.27    8.46
  -5   0   1   55.85    9.93
  -5   0   1   61.68    8.81
  -5   0   1   37.26   11.29
   4   0  -1  658.70   64.56
   4   0  -1  638.02   66.31
   4   0  -1  622.42   65.60
   4   0  -1  552.94   66.03
   4   0  -1  629.16   66.65
   4   0  -1  636.68   66.35
   4   0  -1  608.07   65.05
   4   0  -1  695.69   70.41
   4   0  -1  620.90   67.18
  -4   0   1  606.49   64.58
  -4   0   1  618.72   68.03
  -4   0   1  624.73   66.65
  -4   0   1  610.97   64.48
  -4   0   1  605.12   69.53
  -4   0   1  614.91   65.32
  -4   0   1  659.38   66.76
  -4   0   1  602.55   65.00
  -4   0   1  615.40   66.76
  -4   0   1  635.86   66.23
   3   0  -1  107.70   13.24
   3   0  -1  130.41   13.00
   3   0  -1  123.28   14.22
   3   0  -1  112.67   14.58
   3   0  -1  120.83   13.76
   3   0  -1   97.04   17.29
   3   0  -1  109.46   14.16
   3   0  -1  112.09   15.85
   3   0  -1  137.24   14.62
  -3   0   1  114.63   16.69
  -3   0   1  120.45   14.06
  -3   0   1  127.26   14.71
  -3   0   1  117.63   13.34
  -3   0   1  114.96   13.50
  -3   0   1  108.21   14.38
  -3   0   1  121.94   14.59
  -3   0   1  123.67   12.93
  -3   0   1  115.50   13.21
  -3   0   1  123.55   19.57
  -2   0   1 4647.85  476.83
   1   0  -1  261.34   25.02
   1   0  -1  247.42   25.29
   1   0  -1  240.35   24.91
   1   0  -1  223.38   24.68
   1   0  -1  238.64   25.87
   1   0  -1  225.85   25.16
   1   0  -1  237.46   25.28
   1   0  -1  237.88   24.73
   1   0  -1  235.22   24.92
  -1   0   1  258.27   26.14
  -1   0   1  246.14   25.33
  -1   0   1  239.14   24.73
  -1   0   1  257.70   24.99
  -1   0   1  208.97   24.83
  -1   0   1  236.44   24.69
  -1   0   1  235.85   24.89
  -1   0   1  249.40   25.30
  -1   0   1  236.77   25.67
  -1   0   1  243.73   25.16
  -1   0  -1  198.44   21.26
  -1   0  -1  200.57   22.76
  -1   0  -1  213.60   21.45
  -1   0  -1  223.22   21.74
  -1   0  -1  204.69   21.99
  -1   0  -1  191.25   21.61
   1   0   1  179.75   22.16
   1   0   1  207.10   21.42
   1   0   1  207.62   21.21
   1   0   1  217.58   22.04
   1   0   1  194.30   21.42
   1   0   1  207.98   21.87
  -2   0  -1   38.48    5.19
  -2   0  -1   31.87    4.72
  -2   0  -1   29.79    3.34
  -2   0  -1   39.93    6.56
  -2   0  -1   28.29    4.78
  -2   0  -1   29.48    4.59
  -2   0  -1   21.06    4.08
  -2   0  -1   39.15    5.98
  -2   0  -1   30.60    6.90
   2   0   1   26.49    4.96
   2   0   1   24.37    4.59
   2   0   1   28.91    5.79
   2   0   1   25.03    4.10
   2   0   1   30.58    5.16
   2   0   1   25.71    4.37
   2   0   1   29.71    6.61
   2   0   1   26.07    3.29
   2   0   1   29.67    4.70
   2   0   1   46.08    6.86
  -3   0  -1  810.77   87.40
  -3   0  -1  842.85   87.96
  -3   0  -1  841.38   87.87
  -3   0  -1  841.74   89.27
  -3   0  -1  748.63   89.70
  -3   0  -1  843.06   87.86
  -3   0  -1  874.05   88.20
  -3   0  -1  841.42   87.21
   3   0   1  845.23   89.17
   3   0   1  833.80   87.64
   3   0   1  866.91   88.17
   3   0   1  860.81   87.79
   3   0   1  896.53   88.00
   3   0   1  845.02   88.41
   3   0   1  853.24   90.22
  -4   0  -1   66.73   10.26
  -4   0  -1   92.15   12.04
  -4   0  -1   90.02    9.90
  -4   0  -1  108.26   14.02
  -4   0  -1   73.44   11.93
  -4   0  -1   72.81    9.14
  -4   0  -1   50.79   11.99
  -4   0  -1   59.75   12.34
  -4   0  -1   74.09    8.65
  -4   0  -1   56.53   10.34
   4   0   1   99.51   11.04
   4   0   1   94.36   12.18
   4   0   1   69.79   10.54
   4   0   1   74.23   12.05
   4   0   1  125.07   20.41
   4   0   1   70.50   12.83
   4   0   1  101.06   12.68
   4   0   1   87.11   12.90
  -5   0  -1   76.16    9.41
  -5   0  -1   85.80   12.92
  -5   0  -1   94.45   18.83
  -5   0  -1  116.63   15.20
  -5   0  -1   67.78   10.32
  -5   0  -1   92.38   13.82
  -5   0  -1  106.18   14.52
  -5   0  -1   93.41   12.58
  -5   0  -1   87.05   15.78
   5   0   1   69.96   12.33
   5   0   1   78.58   11.83
   5   0   1   81.07   13.76
   5   0   1   78.89    9.43
   5   0   1  103.72   14.09
   5   0   1   77.19   12.97
   5   0   1   81.66    9.69
   5   0   1   79.72   15.17
   5   0   1   83.99   12.83
  -6   0  -1   76.96    9.40
  -6   0  -1   65.87   11.09
  -6   0  -1   85.12   19.46
  -6   0  -1   62.88   12.08
  -6   0  -1   96.17   15.19
  -6   0  -1   87.66   14.80
  -6   0  -1   91.14   16.93
  -6   0  -1  100.19   15.59
  -6   0  -1   80.54   12.11
  -6   0  -1   73.27   10.97
   6   0   1   95.14   14.89
   6   0   1   88.81   13.87
   6   0   1   79.61    9.39
   6   0   1   82.64   19.74
   6   0   1   74.45   13.99
   6   0   1   78.71   15.63
   6   0   1   94.00   14.01
   6   0   1   68.08   12.58
   6   0   1   76.98    9.58
   6   0   1   91.13   13.86
  -7   0  -1   27.70    9.13
  -7   0  -1   40.32   16.13
  -7   0  -1   49.03    6.99
  -7   0  -1   52.82    8.22
  -7   0  -1   66.87   11.00
  -7   0  -1   31.07    8.08
  -7   0  -1   32.62   11.11
  -7   0  -1   43.55   11.29
  -7   0  -1   37.08    9.19
  -7   0  -1   27.24    8.77
   7   0   1   38.62    8.76
   7   0   1   48.60   11.43
   7   0   1   67.57   12.05
   7   0   1   46.61    9.27
   7   0   1   29.74    8.63
   7   0   1   49.19    6.87
   7   0   1   36.75   11.41
   7   0   1   46.63    7.41
   7   0   1  101.52   34.84
   7   0   1   70.72   13.20
  -8   0  -1   67.62   14.45
  -8   0  -1   55.83   15.56
  -8   0  -1   58.92   10.63
  -8   0  -1   35.59   10.89
  -8   0  -1   53.59   13.00
  -8   0  -1  131.13   27.92
  -8   0  -1   68.02   12.77
  -8   0  -1   72.05   10.70
  -8   0  -1   56.85   11.11
  -8   0  -1   65.32    9.18
   8   0   1   67.33   13.51
   8   0   1   59.00   15.19
   8   0   1   61.40   15.11
   8   0   1   88.15   10.24
   8   0   1   78.63   14.04
   8   0   1   53.18   12.73
   8   0   1   53.01   12.70
   8   0   1   58.16   13.12
  -9   0  -1    8.75    6.84
  -9   0  -1   10.19    5.83
  -9   0  -1    5.94    2.70
  -9   0  -1   -0.47    3.33
  -9   0  -1   11.84    6.09
  -9   0  -1    2.46    2.95
  -9   0  -1    8.63    4.27
  -9   0  -1    5.01    5.46
  -9   0  -1   -1.44    6.47
  -9   0  -1   10.43   13.46
   9   0   1   -4.33    8.37
   9   0   1   10.01    7.42
   9   0   1    3.15    4.24
   9   0   1    1.60    5.06
   9   0   1    0.92    1.87
   9   0   1    2.77    4.24
   9   0   1   -5.43    3.94
   9   0   1    0.95    5.47
   9   0   1    9.02    5.77
 -10   0  -1   18.94   11.28
 -10   0  -1   36.57    9.14
 -10   0  -1   10.39    7.03
 -10   0  -1   44.24   12.02
 -10   0  -1   42.24   16.11
 -10   0  -1   17.63    6.45
  10   0   1   29.81   10.37
  10   0   1   28.01    5.78
  10   0   1   44.65   11.66
  10   0   1   18.10   10.62
  10   0   1   44.78   12.17
  10   0   1   28.23   18.68
  10   0   1   36.53   10.89
  10   0   1   41.87   11.57
  10   0   1   25.80    8.15
 -11   0  -1   -0.46    3.07
 -11   0  -1    5.73    6.66
 -11   0  -1    8.06    5.12
 -11   0  -1    0.27    4.13
 -11   0  -1   11.38    7.41
 -11   0  -1    5.39    4.82
 -11   0  -1   17.03    9.76
 -11   0  -1  -19.16   16.08
 -11   0  -1   11.39   10.94
  11   0   1   -1.41    4.33
  11   0   1    2.50    8.56
  11   0   1   34.26   29.20
  11   0   1    3.21    2.95
  11   0   1   23.07    9.95
  11   0   1    7.24    5.28
  11   0   1    3.13    5.38
  11   0   1    4.78    5.93
 -12   0  -1    3.46    3.93
 -12   0  -1   -0.64    4.22
 -12   0  -1    5.32    4.77
 -12   0  -1   27.40   23.28
 -12   0  -1   -3.03    3.24
  12   0   1    5.74    3.51
  12   0   1   -7.83    6.18
  12   0   1   -1.38    4.58
  12   0   1  -16.44   18.56
  12   0   1   -6.38    7.03
  12   0   1   11.40    6.47
 -13   0  -1    7.97    6.08
 -13   0  -1    7.54    4.63
 -13   0  -1    1.01    5.50
 -13   0  -1   -2.75    2.83
  13   0   1   -0.88    3.86
  13   0   1    1.62    2.97
  12  -1  -1    9.55    4.32
  12  -1  -1    7.87    5.63
 -12   1   1   22.57   27.16
 -12   1   1    7.98    5.60
 -12   1   1    5.53    4.76
 -12   1   1   -3.83    3.95
 -12   1   1    2.32    4.02
  11  -1  -1   11.64    6.35
  11  -1  -1   -0.01    8.98
  11  -1  -1   16.19    5.28
  11  -1  -1   -5.30    4.50
 -11   1   1   10.08    5.37
 -11   1   1   20.89   10.70
 -11   1   1   20.35   26.23
 -11   1   1   18.27    6.51
 -11   1   1    1.89    4.21
  10  -1  -1   -0.26    3.56
  10  -1  -1    6.79    5.23
  10  -1  -1    2.48    2.51
  10  -1  -1    1.60    3.72
  10  -1  -1   -1.90    3.54
  10  -1  -1   11.78   11.76
  10  -1  -1    1.52    4.02
 -10   1   1    8.36    6.74
 -10   1   1    3.59    4.07
 -10   1   1    4.18    4.74
 -10   1   1   15.09    6.05
 -10   1   1    2.09    5.37
 -10   1   1   -0.34    2.63
 -10   1   1   -0.78    6.92
 -10   1   1   -0.92   17.35
   9  -1  -1    1.57    3.81
   9  -1  -1   -0.48    2.99
   9  -1  -1    1.98    4.44
   9  -1  -1    6.90    3.18
   9  -1  -1   -3.93    2.55
   9  -1  -1   -1.06    3.91
   9  -1  -1    5.40    4.97
  -9   1   1   -0.62    3.43
  -9   1   1    6.53    7.29
  -9   1   1    6.67    5.39
  -9   1   1   -1.50    4.40
  -9   1   1   -4.33    5.92
  -9   1   1   -3.39    1.41
  -9   1   1    2.81    5.30
  -9   1   1   -0.21   16.99
   8  -1  -1    5.84    4.72
   8  -1  -1   11.62    5.35
   8  -1  -1    1.00    5.20
   8  -1  -1   15.63    4.02
   8  -1  -1   10.56    5.60
   8  -1  -1   18.71    7.35
   8  -1  -1   10.04    4.90
   8  -1  -1   18.34    6.55
  -8   1   1   15.19    9.00
  -8   1   1   16.77    5.72
  -8   1   1   25.77    9.37
  -8   1   1   18.45   14.35
  -8   1   1   12.10    7.42
  -8   1   1   11.77    6.64
  -8   1   1   11.84    4.65
  -8   1   1    9.59    5.66
  -8   1   1   14.75    4.17
  -8   1   1   10.80    7.35
   7  -1  -1   73.76   11.92
   7  -1  -1   87.25   15.28
   7  -1  -1   71.80   10.81
   7  -1  -1   69.35   13.63
   7  -1  -1  138.35   28.62
   7  -1  -1   56.92   12.17
   7  -1  -1   97.58   17.36
   7  -1  -1   85.26   14.67
  -7   1   1   77.74   14.28
  -7   1   1   89.74   18.57
  -7   1   1   79.85   13.22
  -7   1   1   64.33   12.72
  -7   1   1   74.27   12.98
  -7   1   1  105.03   17.93
  -7   1   1  102.83   23.00
  -7   1   1   91.24   12.56
  -7   1   1   65.31   11.83
  -7   1   1   72.15   15.92
   6  -1  -1   10.59    4.31
   6  -1  -1   15.02    5.03
   6  -1  -1   14.33   11.31
   6  -1  -1    7.21    2.69
   6  -1  -1   -1.38    3.81
   6  -1  -1   15.73    5.33
   6  -1  -1    4.38    5.07
   6  -1  -1    8.94    5.00
   6  -1  -1   11.01    4.34
  -6   1   1    6.45    4.07
  -6   1   1   12.22    7.65
  -6   1   1   12.42    8.38
  -6   1   1   18.45    5.87
  -6   1   1   11.29    3.34
  -6   1   1    1.53    3.70
  -6   1   1    0.99    4.24
  -6   1   1    7.97    3.05
  -6   1   1    8.62    3.98
  -6   1   1   12.71    5.27
   5  -1  -1  110.76   19.62
   5  -1  -1  115.44   21.60
   5  -1  -1  127.32   15.46
   5  -1  -1  130.72   16.67
   5  -1  -1  161.00   18.19
   5  -1  -1  128.68   16.17
   5  -1  -1  170.02   18.19
   5  -1  -1  135.76   15.50
   5  -1  -1  128.87   18.41
   5  -1  -1  139.39   17.41
  -5   1   1  125.52   24.28
  -5   1   1  127.01   16.47
  -5   1   1  108.09   18.45
  -5   1   1  130.52   15.50
  -5   1   1  133.70   17.40
  -5   1   1  162.56   17.79
  -5   1   1  153.20   17.96
  -5   1   1  154.74   16.44
  -5   1   1  175.93   22.18
  -5   1   1  133.18   21.94
   4  -1  -1   48.45    9.14
   4  -1  -1   63.57   11.25
   4  -1  -1   79.15   16.68
   4  -1  -1   71.86   10.77
   4  -1  -1   64.01   11.00
   4  -1  -1   79.86    9.90
   4  -1  -1   64.73   11.67
   4  -1  -1   58.95    8.38
   4  -1  -1   68.30    8.18
   4  -1  -1   73.65   10.79
  -4   1   1   59.57   10.45
  -4   1   1   29.58   10.19
  -4   1   1   82.57   16.51
  -4   1   1   74.02    8.31
  -4   1   1   65.71   10.46
  -4   1   1   85.70   10.78
  -4   1   1   58.60    9.29
  -4   1   1   80.42   12.69
  -4   1   1   74.21   12.13
  -4   1   1   65.31   10.78
  -4   1   1   67.42    9.05
   3  -1  -1   27.83    4.48
   3  -1  -1   38.40    6.35
   3  -1  -1   25.88    5.23
   3  -1  -1   20.92    3.69
   3  -1  -1   26.54    8.57
   3  -1  -1   24.20    5.12
   3  -1  -1   25.85    6.05
   3  -1  -1   27.06    4.25
   3  -1  -1   31.37    5.28
  -3   1   1   21.28    5.23
  -3   1   1   18.32    5.04
  -3   1   1   26.55    6.50
  -3   1   1   16.98    3.55
  -3   1   1   22.33    4.86
  -3   1   1   26.19    5.16
  -3   1   1   30.16    4.76
  -3   1   1   23.84    4.08
  -3   1   1   22.92    5.08
  -3   1   1   13.91    4.39
  -3   1   1   39.23    9.35
   2  -1  -1  136.71   15.38
   2  -1  -1  146.13   16.70
   2  -1  -1  158.92   16.02
   2  -1  -1  132.14   15.93
   2  -1  -1  145.80   15.19
   2  -1  -1  160.32   18.02
   2  -1  -1  139.24   16.02
   2  -1  -1  142.26   15.65
   2  -1  -1  133.85   15.31
   2  -1  -1  159.65   16.37
   2  -1  -1  122.54   15.64
  -2   1   1  158.96   16.06
  -2   1   1  129.20   15.35
  -2   1   1  141.98   15.71
  -2   1   1  144.95   16.31
  -2   1   1  151.40   17.10
  -2   1   1  139.58   15.32
  -2   1   1  153.75   16.30
  -2   1   1  174.33   17.03
  -2   1   1  127.31   15.53
  -2   1   1  177.99   17.67
  -2   1   1  122.50   17.42
   1  -1  -1 1189.69  125.41
   1  -1  -1 1276.79  125.25
   1  -1  -1 1233.93  125.20
  -1   1   1 1121.77  125.04
  -1   1   1 1243.39  125.29
   0  -1  -1    8.30    1.67
   0  -1  -1   14.95    3.23
   0  -1  -1   15.57    3.50
   0  -1  -1   14.04    1.82
   0  -1  -1    7.93    1.81
   0  -1  -1   11.63    1.83
   0  -1  -1   11.09    1.68
   0  -1  -1   15.18    2.92
   0  -1  -1   14.09    1.53
   0   1   1   15.53    3.39
   0   1   1   13.99    1.80
   0   1   1   14.89    1.95
   0   1   1   21.47    2.79
   0   1   1   11.14    2.02
   0   1   1   17.79    3.74
   0   1   1   14.68    1.83
   0   1   1   10.26    1.72
   0   1   1   10.36    1.85
  -1  -1  -1  367.37   38.88
  -1  -1  -1  348.43   37.04
  -1  -1  -1  359.88   37.54
  -1  -1  -1  341.24   37.14
  -1  -1  -1  400.20   38.52
  -1  -1  -1  355.39   37.03
   1   1   1  351.97   37.08
   1   1   1  395.70   38.45
   1   1   1  345.73   37.12
   1   1   1  370.55   38.37
   1   1   1  339.43   37.73
   1   1   1  356.85   37.53
   1   1   1  376.78   37.96
  -2  -1  -1  942.87  103.16
  -2  -1  -1  949.57  103.18
  -2  -1  -1 1007.01  103.57
   2   1   1 1021.30  103.36
   2   1   1 1002.38  102.04
   2   1   1  997.93  102.51
   2   1   1 1021.58  101.90
   2   1   1  951.69  102.55
  -3  -1  -1 1191.37  115.04
  -3  -1  -1 1093.34  113.53
  -3  -1  -1 1074.83  113.43
  -3  -1  -1 1080.96  113.74
  -3  -1  -1 1097.68  114.18
   3   1   1 1000.44  115.40
   3   1   1 1061.16  113.46
   3   1   1 1140.94  114.13
   3   1   1 1163.08  114.85
   3   1   1 1094.60  113.09
   3   1   1 1050.23  113.47
   3   1   1 1130.87  113.87
  -4  -1  -1   19.37    4.28
  -4  -1  -1   20.13    5.30
  -4  -1  -1   25.03    5.97
  -4  -1  -1   19.20    5.29
  -4  -1  -1   25.19    8.89
  -4  -1  -1   20.77    4.21
  -4  -1  -1   21.09    4.98
  -4  -1  -1   11.38    5.05
  -4  -1  -1   20.68    2.95
  -4  -1  -1   21.98    3.73
   4   1   1   31.44    9.42
   4   1   1   14.60    4.87
   4   1   1   25.53    5.47
   4   1   1   19.91    4.43
   4   1   1   17.44    4.82
   4   1   1   19.41    5.91
   4   1   1   20.27    2.90
   4   1   1   25.08    6.65
  -5  -1  -1 1382.36  147.02
  -5  -1  -1 1438.60  145.42
  -5  -1  -1 1377.95  144.97
  -5  -1  -1 1425.91  145.61
  -5  -1  -1 1343.92  143.60
   5   1   1 1470.31  144.28
   5   1   1 1362.05  146.42
   5   1   1 1351.57  144.67
   5   1   1 1410.54  145.13
   5   1   1 1399.22  144.89
   5   1   1 1350.52  145.14
   5   1   1 1348.17  148.49
  -6  -1  -1   15.49    6.10
  -6  -1  -1   12.11    2.85
  -6  -1  -1   11.15    4.24
  -6  -1  -1   14.44    3.48
  -6  -1  -1   10.99    3.69
  -6  -1  -1   10.60    8.40
  -6  -1  -1   13.40    5.77
  -6  -1  -1   22.37    7.41
  -6  -1  -1   15.03    5.29
  -6  -1  -1    2.87    5.14
   6   1   1   15.92    5.12
   6   1   1   12.73    4.69
   6   1   1    7.68    5.42
   6   1   1   19.33    6.13
   6   1   1   18.18    3.45
   6   1   1   21.97    9.45
   6   1   1   14.90    6.56
   6   1   1   32.20    8.72
  -7  -1  -1  -12.32   16.69
  -7  -1  -1    1.53    1.39
  -7  -1  -1    4.10    4.43
  -7  -1  -1    1.43    3.82
  -7  -1  -1    2.24    3.46
  -7  -1  -1    2.96    2.29
  -7  -1  -1    5.66    5.58
  -7  -1  -1    1.90    2.53
  -7  -1  -1    1.90    3.36
  -7  -1  -1    2.64    2.90
   7   1   1    5.73    5.73
   7   1   1    5.03    4.67
   7   1   1    6.19    2.21
   7   1   1    6.09    4.65
   7   1   1   19.89   12.74
   7   1   1    3.36    4.11
   7   1   1    0.03    3.07
   7   1   1    5.38    4.27
  -8  -1  -1   15.27    7.76
  -8  -1  -1   13.45    4.00
  -8  -1  -1   12.09    8.28
  -8  -1  -1   18.43    6.95
  -8  -1  -1   16.34    4.98
  -8  -1  -1   15.74    5.02
  -8  -1  -1   13.29    3.40
  -8  -1  -1   11.05    6.45
  -8  -1  -1   17.89   10.70
  -8  -1  -1   18.34    7.56
   8   1   1   12.97    5.49
   8   1   1   18.65    6.33
   8   1   1   16.49    8.84
   8   1   1    9.03    5.86
   8   1   1   10.46    2.99
   8   1   1   10.22    5.69
   8   1   1    2.99    6.40
   8   1   1   16.58    9.25
   8   1   1   12.43    5.67
  -9  -1  -1  163.36   35.15
  -9  -1  -1  233.66   32.81
  -9  -1  -1  160.21   28.76
  -9  -1  -1  215.45   24.63
  -9  -1  -1  199.74   21.88
  -9  -1  -1  200.47   26.93
  -9  -1  -1  231.84   33.49
  -9  -1  -1  202.95   23.15
  -9  -1  -1  162.01   26.78
  -9  -1  -1  152.31   31.95
   9   1   1  227.10   33.03
   9   1   1  213.61   30.41
   9   1   1  186.63   29.12
   9   1   1  162.62   26.01
   9   1   1  209.24   22.14
   9   1   1  229.90   30.13
   9   1   1  169.04   26.78
   9   1   1  153.33   34.48
   9   1   1  227.65   30.09
 -10  -1  -1  104.31   24.87
 -10  -1  -1  137.61   23.47
 -10  -1  -1  161.00   22.27
 -10  -1  -1  134.88   24.33
 -10  -1  -1  110.83   20.22
 -10  -1  -1  155.33   17.62
 -10  -1  -1   99.99   27.00
 -10  -1  -1  167.88   25.84
 -10  -1  -1  123.09   19.17
  10   1   1  116.30   22.09
  10   1   1  123.23   21.24
  10   1   1  180.39   38.51
  10   1   1  151.39   23.81
  10   1   1  111.18   22.37
  10   1   1  121.33   23.68
  10   1   1  142.05   16.18
  10   1   1  139.71   25.69
  10   1   1  136.53   22.57
 -11  -1  -1   44.33   12.09
 -11  -1  -1   65.30   10.67
 -11  -1  -1   65.11   16.63
 -11  -1  -1   45.97   13.37
 -11  -1  -1   28.14   14.03
 -11  -1  -1   52.40   11.28
 -11  -1  -1   30.61   11.67
 -11  -1  -1   50.13   20.65
 -11  -1  -1   43.29   10.42
  11   1   1   18.89   13.10
  11   1   1   44.88   11.98
  11   1   1   47.92   15.90
  11   1   1   44.64   11.98
  11   1   1   32.05   12.05
  11   1   1   80.51   18.46
  11   1   1   61.66   14.97
  11   1   1   58.34    8.70
  11   1   1   44.46   12.60
 -12  -1  -1    1.78    4.77
 -12  -1  -1    3.54    5.53
 -12  -1  -1   30.23    8.17
 -12  -1  -1   10.78    9.53
 -12  -1  -1  -13.27   22.43
 -12  -1  -1    5.42    4.50
  12   1   1   -8.33    7.46
  12   1   1   15.35    7.86
  12   1   1    3.41    2.77
  12   1   1    9.64   28.50
  12   1   1   23.17   12.84
  12   1   1   11.72    8.87
 -13  -1  -1    5.74    6.53
 -13  -1  -1   27.03   10.17
 -13  -1  -1   12.81    5.99
 -13  -1  -1   49.53   37.87
 -13  -1  -1   15.47    7.26
  13   1   1   29.21   10.61
  13   1   1   23.89   15.17
  13   1   1   21.65    9.17
  11  -2  -1    4.27    9.35
  11  -2  -1    5.70    3.48
  11  -2  -1    8.52    5.53
 -11   2   1   -1.81    4.45
 -11   2   1   -8.78   22.33
 -11   2   1   -2.69    2.55
 -11   2   1   -0.12    6.07
 -11   2   1    4.67    3.77
  10  -2  -1    6.45    6.11
  10  -2  -1    3.65    5.67
  10  -2  -1    0.88    3.60
  10  -2  -1    7.76    9.38
  10  -2  -1    3.83    4.65
  10  -2  -1   -2.47    3.09
 -10   2   1    2.38    5.49
 -10   2   1   -0.06    3.28
 -10   2   1    7.20   23.11
 -10   2   1   12.79    8.17
 -10   2   1    3.02    4.95
 -10   2   1   -0.37    3.70
 -10   2   1    1.19    3.19
   9  -2  -1   14.54    9.84
   9  -2  -1   13.29    4.40
   9  -2  -1   10.08    6.36
   9  -2  -1   -8.93   14.59
   9  -2  -1   12.01    6.45
   9  -2  -1    7.96    8.59
   9  -2  -1   15.05    7.23
   9  -2  -1    0.11    3.22
   9  -2  -1   31.35    7.40
  -9   2   1   38.57   17.45
  -9   2   1    1.72    4.55
  -9   2   1    7.67    5.31
  -9   2   1   21.43   11.56
  -9   2   1    0.70    4.81
  -9   2   1   39.83   22.83
  -9   2   1   15.29    5.63
  -9   2   1   20.49    5.94
  -9   2   1   11.23    7.68
   8  -2  -1   17.23    4.54
   8  -2  -1   33.51    9.38
   8  -2  -1   10.97    5.07
   8  -2  -1   23.31    9.13
   8  -2  -1   12.98    5.07
   8  -2  -1   13.81    6.59
   8  -2  -1   10.89   17.51
   8  -2  -1    9.63    5.41
   8  -2  -1    4.41    3.78
  -8   2   1   24.07    7.92
  -8   2   1   18.66   15.71
  -8   2   1   16.41    6.41
  -8   2   1    9.27    6.84
  -8   2   1    6.75    4.77
  -8   2   1   25.32    8.40
  -8   2   1   15.52    7.98
  -8   2   1   15.48    9.11
  -8   2   1   15.35    5.95
   7  -2  -1    3.15    2.64
   7  -2  -1    6.37    2.95
   7  -2  -1   -2.07    9.87
   7  -2  -1    0.96    3.41
   7  -2  -1   -0.28    2.71
   7  -2  -1    2.48    3.33
   7  -2  -1    5.30    5.03
   7  -2  -1   -1.55    5.94
   7  -2  -1    4.00    3.69
   7  -2  -1    3.56    4.46
  -7   2   1   13.01    4.40
  -7   2   1    4.16    3.32
  -7   2   1    1.98    4.04
  -7   2   1   10.38    5.61
  -7   2   1    3.02    2.17
  -7   2   1    1.29   11.14
  -7   2   1   10.58    7.77
  -7   2   1    9.26    5.98
  -7   2   1    5.92    4.43
  -7   2   1    5.94    4.25
   6  -2  -1   46.09   10.75
   6  -2  -1   33.62    6.02
   6  -2  -1   58.81   16.06
   6  -2  -1   29.84    5.87
   6  -2  -1   38.72    6.97
   6  -2  -1   31.73   10.04
   6  -2  -1   35.50    7.76
   6  -2  -1   23.79    6.59
   6  -2  -1   24.66    6.78
   6  -2  -1   38.83   11.36
  -6   2   1   25.72    7.89
  -6   2   1   30.15   12.42
  -6   2   1   51.47   10.46
  -6   2   1   52.76   11.36
  -6   2   1   44.63    7.09
  -6   2   1   23.59    6.93
  -6   2   1   33.80    7.32
  -6   2   1   43.13   11.55
  -6   2   1   39.76    8.69
  -6   2   1   39.51    7.10
   5  -2  -1  126.45   18.20
   5  -2  -1  152.22   19.32
   5  -2  -1  169.71   25.98
   5  -2  -1  131.29   15.82
   5  -2  -1  157.56   19.74
   5  -2  -1  146.98   16.62
   5  -2  -1  118.48   15.35
   5  -2  -1  122.92   20.55
   5  -2  -1  138.98   16.67
   5  -2  -1  127.36   15.43
  -5   2   1  134.58   16.14
  -5   2   1  165.39   26.61
  -5   2   1  119.19   17.43
  -5   2   1  143.08   15.77
  -5   2   1  148.60   20.62
  -5   2   1  140.10   17.13
  -5   2   1  138.09   22.34
  -5   2   1  121.22   16.76
  -5   2   1  136.63   19.83
  -5   2   1  123.05   20.06
   4  -2  -1  338.47   33.83
   4  -2  -1  315.87   34.05
   4  -2  -1  331.56   34.46
   4  -2  -1  301.83   34.59
   4  -2  -1  305.81   34.80
   4  -2  -1  330.16   39.02
   4  -2  -1  330.99   33.92
   4  -2  -1  333.96   34.75
   4  -2  -1  295.31   36.25
   4  -2  -1  307.77   35.12
  -4   2   1  321.80   35.70
  -4   2   1  312.24   35.68
  -4   2   1  314.45   37.16
  -4   2   1  324.77   36.72
  -4   2   1  329.13   33.95
  -4   2   1  291.72   38.28
  -4   2   1  292.38   34.14
  -4   2   1  318.49   34.64
  -4   2   1  320.47   34.82
  -4   2   1  283.75   34.70
   3  -2  -1   52.62    7.98
   3  -2  -1   52.75    7.25
   3  -2  -1   34.33    5.80
   3  -2  -1   45.73    6.84
   3  -2  -1   58.29    7.94
   3  -2  -1   43.75    9.68
   3  -2  -1   48.19    6.37
   3  -2  -1   35.74    6.65
   3  -2  -1   37.52    7.11
   3  -2  -1   38.73    8.39
   3  -2  -1   49.54    9.85
  -3   2   1   45.82    7.67
  -3   2   1   44.71    6.81
  -3   2   1   40.23    6.15
  -3   2   1   46.18    8.63
  -3   2   1   37.88    6.46
  -3   2   1   39.52    7.05
  -3   2   1   41.71    7.76
  -3   2   1   42.57    8.85
  -3   2   1   48.00    9.52
  -3   2   1   42.33   10.63
  -3   2   1   44.49    7.07
  -3   2   1   49.99    7.64
   2  -2  -1 1538.10  152.52
   2  -2  -1 1493.64  151.28
   2  -2  -1 1443.47  153.30
  -2   2   1 1408.15  153.38
  -2   2   1 1441.97  151.68
  -2   2   1 1534.24  152.75
  -2   2   1 1462.37  153.43
   1  -2  -1  197.06   23.28
   1  -2  -1  211.79   21.17
   1  -2  -1  187.60   21.94
   1  -2  -1  207.93   21.12
   1  -2  -1  183.79   21.14
   1  -2  -1  204.75   21.03
   1  -2  -1  190.22   21.37
   1  -2  -1  200.59   23.50
   1  -2  -1  204.59   21.42
  -1   2   1  191.16   21.38
  -1   2   1  206.17   21.17
  -1   2   1  187.04   23.33
  -1   2   1  191.36   22.02
  -1   2   1  209.74   21.44
  -1   2   1  185.35   21.62
  -1   2   1  190.97   23.00
  -1   2   1  216.03   21.42
  -1   2   1  204.55   21.02
  -1   2   1  194.17   21.05
  -1   2   1  194.13   21.03
   0  -2  -1  362.06   43.52
   0  -2  -1  447.95   44.15
   0  -2  -1  389.97   42.24
   0  -2  -1  389.42   41.49
   0   2   1  405.15   43.85
   0   2   1  449.30   43.87
   0   2   1  396.87   42.27
   0   2   1  397.09   41.55
   0   2   1  402.97   42.17
  -1  -2  -1  557.68   63.48
  -1  -2  -1  616.84   65.37
  -1  -2  -1  602.50   64.16
  -1  -2  -1  652.32   65.33
   1   2   1  610.46   65.27
   1   2   1  680.26   65.39
   1   2   1  609.77   64.17
  -2  -2  -1  192.19   20.30
  -2  -2  -1  179.30   20.74
  -2  -2  -1  200.16   21.32
  -2  -2  -1  204.50   22.67
  -2  -2  -1  183.15   22.04
  -2  -2  -1  187.56   20.37
  -2  -2  -1  186.69   19.85
  -2  -2  -1  191.75   21.59
   2   2   1  196.79   20.38
   2   2   1  193.74   19.86
   2   2   1  183.92   20.80
   2   2   1  204.14   22.21
   2   2   1  206.11   22.40
   2   2   1  199.06   21.17
   2   2   1  209.01   22.70
  -3  -2  -1 3657.69  384.13
   3   2   1 3805.48  384.30
  -5  -2  -1    5.14    2.45
  -5  -2  -1   10.02    4.20
  -5  -2  -1   22.04    6.87
  -5  -2  -1    3.26    1.81
  -5  -2  -1    6.09    4.08
  -5  -2  -1    3.00    2.95
  -5  -2  -1   19.26    6.12
  -5  -2  -1    3.40    5.78
  -5  -2  -1    8.13    1.60
  -5  -2  -1    7.79    6.26
   5   2   1    6.31    3.85
   5   2   1    0.77    2.71
   5   2   1   10.11    4.56
   5   2   1    5.29    3.88
   5   2   1    9.69    6.51
   5   2   1    6.36    4.03
   5   2   1    8.24    5.61
   5   2   1    3.70    1.48
  -6  -2  -1  550.23   57.94
  -6  -2  -1  560.71   57.21
  -6  -2  -1  557.32   61.02
  -6  -2  -1  552.32   58.94
  -6  -2  -1  540.94   60.02
  -6  -2  -1  507.32   61.28
  -6  -2  -1  525.03   64.53
  -6  -2  -1  533.40   58.84
  -6  -2  -1  590.16   60.77
  -6  -2  -1  545.27   62.84
   6   2   1  601.24   62.46
   6   2   1  577.02   57.38
   6   2   1  475.66   59.99
   6   2   1  547.02   60.46
   6   2   1  524.51   60.67
   6   2   1  609.82   66.12
   6   2   1  614.06   61.98
  -7  -2  -1  108.21   17.31
  -7  -2  -1  133.25   22.29
  -7  -2  -1  132.50   14.43
  -7  -2  -1  108.20   18.15
  -7  -2  -1  146.62   21.59
  -7  -2  -1  120.05   13.35
  -7  -2  -1  147.81   18.21
  -7  -2  -1  109.64   20.06
  -7  -2  -1  130.00   17.13
   7   2   1  162.97   20.07
   7   2   1  154.98   21.68
   7   2   1   96.88   16.94
   7   2   1  109.41   13.41
   7   2   1   92.12   17.85
   7   2   1  114.51   20.60
   7   2   1  116.46   18.34
   7   2   1  141.77   26.50
  -8  -2  -1   11.06    6.44
  -8  -2  -1   36.74    9.17
  -8  -2  -1   29.27    5.08
  -8  -2  -1   50.42   12.15
  -8  -2  -1   45.36   22.35
  -8  -2  -1   34.49    7.43
  -8  -2  -1   30.89    7.30
  -8  -2  -1   41.44   10.84
  -8  -2  -1   40.84    6.87
  -8  -2  -1   27.87   10.97
   8   2   1   54.48   11.62
   8   2   1   29.00    4.96
   8   2   1   41.84   10.03
   8   2   1   22.29    8.32
   8   2   1   34.65   10.98
   8   2   1   27.43    8.08
   8   2   1   36.10   10.78
  -9  -2  -1    4.04    2.74
  -9  -2  -1   -0.63    3.25
  -9  -2  -1    1.36    2.55
  -9  -2  -1   12.49   11.10
  -9  -2  -1   -0.19    1.26
  -9  -2  -1    1.38    4.60
  -9  -2  -1    1.28    4.65
  -9  -2  -1    0.82    3.21
  -9  -2  -1   -3.90    4.78
  -9  -2  -1   14.63    7.32
   9   2   1    5.49    4.38
   9   2   1   -0.80    5.08
   9   2   1   -0.53    3.42
   9   2   1    1.81    1.79
   9   2   1   -4.79    2.61
   9   2   1    7.59    5.61
   9   2   1    5.22    5.72
   9   2   1    0.23    5.00
 -10  -2  -1    9.73    7.06
 -10  -2  -1   -0.13    2.74
 -10  -2  -1    9.03    8.68
 -10  -2  -1    3.38    5.60
 -10  -2  -1   -1.06    4.50
 -10  -2  -1    4.35    5.19
 -10  -2  -1   -0.81    2.80
 -10  -2  -1   -1.09    4.06
 -10  -2  -1   -4.01   11.73
 -10  -2  -1   -2.30    2.79
  10   2   1    2.75    4.50
  10   2   1    2.30    4.50
  10   2   1    1.38    2.08
  10   2   1    5.37    7.80
  10   2   1    4.56    4.46
  10   2   1    9.04    8.05
  10   2   1    2.39    5.86
  10   2   1    9.26    8.81
  10   2   1   -3.17    4.75
 -11  -2  -1  181.31   25.10
 -11  -2  -1  120.42   19.55
 -11  -2  -1   79.95   20.02
 -11  -2  -1  123.81   27.86
 -11  -2  -1  107.11   18.60
 -11  -2  -1  119.93   21.39
 -11  -2  -1  111.28   23.14
 -11  -2  -1  143.60   20.74
 -11  -2  -1  146.96   43.04
  11   2   1  110.76   30.86
  11   2   1  135.37   24.59
  11   2   1  133.64   23.90
  11   2   1  140.31   24.50
  11   2   1  173.44   28.06
  11   2   1  136.60   21.47
  11   2   1  135.34   15.57
 -12  -2  -1    7.70    6.61
 -12  -2  -1   -3.41   21.18
 -12  -2  -1   17.16   12.27
 -12  -2  -1    4.03    3.67
 -12  -2  -1    4.75    6.95
 -12  -2  -1   -3.73    3.74
 -12  -2  -1    5.36    5.90
 -12  -2  -1    2.17    3.72
 -12  -2  -1    3.80    5.11
  12   2   1   -1.58    4.83
  12   2   1    3.99    5.20
  12   2   1   10.51    7.84
  12   2   1    0.05    4.54
  12   2   1   -2.69    1.68
 -13  -2  -1    8.77   28.52
 -13  -2  -1    7.08    4.94
 -13  -2  -1   46.51   16.31
 -13  -2  -1   11.58    5.74
 -13  -2  -1   18.37    8.87
 -13  -2  -1   14.11    8.29
  13   2   1   26.76   13.16
  13   2   1   26.45   10.56
  13   2   1   15.16    4.37
  13   2   1    3.00    5.03
  13   2   1   31.44   16.93
  11  -3  -1    2.75    4.80
  11  -3  -1    7.74    4.04
 -11   3   1    8.80    5.98
 -11   3   1    5.66    3.80
 -11   3   1    2.05    6.20
 -11   3   1  -31.04   28.34
 -11   3   1    7.59    4.78
  10  -3  -1    8.74    6.06
  10  -3  -1   15.67    7.14
  10  -3  -1    7.80    5.00
  10  -3  -1   13.23    4.92
  10  -3  -1    1.27    7.83
 -10   3   1    1.63    6.04
 -10   3   1   -3.06   19.80
 -10   3   1    2.84    3.97
 -10   3   1   24.32    8.63
 -10   3   1    9.61    6.00
 -10   3   1    2.93    4.02
   9  -3  -1    3.03    4.68
   9  -3  -1   10.84    5.94
   9  -3  -1    9.83    5.66
   9  -3  -1    8.80    4.83
   9  -3  -1    8.33    8.58
   9  -3  -1   16.83    9.11
   9  -3  -1   -0.67   18.67
   9  -3  -1   11.04    4.31
  -9   3   1   11.61   15.94
  -9   3   1    9.58    7.80
  -9   3   1    5.48    3.95
  -9   3   1    1.49    4.26
  -9   3   1    7.41    6.00
  -9   3   1    5.72    9.17
  -9   3   1    6.65    4.49
  -9   3   1    3.88    3.88
   8  -3  -1   12.35    5.49
   8  -3  -1    7.10    7.09
   8  -3  -1   -3.00    1.77
   8  -3  -1    0.30    3.79
   8  -3  -1    8.87    4.81
   8  -3  -1   11.03    6.09
   8  -3  -1   -1.87    2.74
   8  -3  -1   13.81   14.73
   8  -3  -1    2.36    6.87
   8  -3  -1    6.15    4.33
   8  -3  -1    4.43    4.05
  -8   3   1    2.69    4.39
  -8   3   1   13.95    7.38
  -8   3   1    4.81    6.93
  -8   3   1    5.16    3.36
  -8   3   1    3.39   13.10
  -8   3   1    1.39    4.10
  -8   3   1    8.89    7.28
   7  -3  -1   46.54    8.61
   7  -3  -1   55.63   10.24
   7  -3  -1   67.71   12.63
   7  -3  -1   31.77    8.82
   7  -3  -1   41.93    8.21
   7  -3  -1   56.84    9.18
   7  -3  -1   59.94   10.94
   7  -3  -1  106.94   24.03
   7  -3  -1   73.50   15.01
   7  -3  -1   56.28   14.92
   7  -3  -1   83.00   12.43
  -7   3   1   39.34   12.77
  -7   3   1   36.95   10.36
  -7   3   1   68.21   14.34
  -7   3   1   52.94   10.90
  -7   3   1   52.64   10.06
  -7   3   1   49.31   10.34
  -7   3   1   42.90   11.67
   6  -3  -1   71.88   14.38
   6  -3  -1   40.68   12.59
   6  -3  -1   53.61   10.53
   6  -3  -1   64.43   11.84
   6  -3  -1   49.98    8.47
   6  -3  -1   60.68   10.12
   6  -3  -1   62.06   11.16
   6  -3  -1   75.27   12.41
   6  -3  -1   69.34    9.93
   6  -3  -1   68.13   10.16
  -6   3   1   33.11   12.67
  -6   3   1   63.50   12.32
  -6   3   1   49.33    8.96
  -6   3   1   60.26   13.54
  -6   3   1   57.05    9.27
  -6   3   1   57.19   10.59
  -6   3   1   43.42   10.20
  -6   3   1   53.64   13.89
  -6   3   1   53.20   11.70
   5  -3  -1    4.11    2.72
   5  -3  -1   -0.74    1.89
   5  -3  -1    3.19    4.39
   5  -3  -1    1.10    1.62
   5  -3  -1    1.70    1.85
   5  -3  -1    0.58    2.19
   5  -3  -1   -1.18    2.09
   5  -3  -1   -0.29    1.73
   5  -3  -1   -1.31    1.95
   5  -3  -1    5.90    7.87
   5  -3  -1   -0.04    4.46
  -5   3   1   -0.18    1.75
  -5   3   1   -1.06    1.96
  -5   3   1    1.86    3.09
  -5   3   1   -5.12    3.37
  -5   3   1   -3.29    7.20
  -5   3   1   -3.07    2.15
  -5   3   1   -1.46    0.79
  -5   3   1   -2.98    2.77
  -5   3   1    0.38    2.18
   4  -3  -1  403.03   43.05
   4  -3  -1  391.35   47.57
   4  -3  -1  394.95   45.66
   4  -3  -1  381.99   43.30
   4  -3  -1  393.85   43.89
   4  -3  -1  430.45   44.46
   4  -3  -1  424.45   43.30
   4  -3  -1  436.89   46.69
   4  -3  -1  426.59   43.17
   4  -3  -1  431.43   43.64
   4  -3  -1  358.94   43.68
  -4   3   1  412.81   44.11
  -4   3   1  455.10   48.32
  -4   3   1  372.79   45.98
  -4   3   1  379.92   43.10
  -4   3   1  395.53   44.22
  -4   3   1  406.01   43.84
  -4   3   1  401.02   43.57
  -4   3   1  391.78   44.66
  -4   3   1  456.63   45.32
  -4   3   1  409.42   43.22
  -4   3   1  378.72   46.49
   3  -3  -1  169.96   20.45
   3  -3  -1  128.67   15.49
   3  -3  -1  115.33   15.46
   3  -3  -1  123.63   14.86
   3  -3  -1  118.72   15.40
   3  -3  -1  136.28   14.66
   3  -3  -1  165.56   21.69
   3  -3  -1  120.32   15.30
   3  -3  -1  131.63   14.80
   3  -3  -1  157.06   19.13
  -3   3   1  150.82   15.89
  -3   3   1  130.67   16.03
  -3   3   1  133.19   18.20
  -3   3   1  129.09   20.33
  -3   3   1  118.56   14.77
  -3   3   1  126.50   14.83
  -3   3   1  144.84   15.55
  -3   3   1  122.26   15.24
  -3   3   1  128.79   18.78
  -3   3   1  125.60   14.86
  -3   3   1  126.82   15.98
   2  -3  -1   53.28    8.88
   2  -3  -1   47.47    7.35
   2  -3  -1   50.43    9.86
   2  -3  -1   69.51    8.53
   2  -3  -1   56.74    8.18
   2  -3  -1   42.46    6.96
   2  -3  -1   38.28    9.76
   2  -3  -1   52.74    6.96
   2  -3  -1   43.65    7.12
  -2   3   1   45.11    7.21
  -2   3   1   46.97   10.06
  -2   3   1   48.89    7.49
  -2   3   1   42.55    7.60
  -2   3   1   53.79    7.44
  -2   3   1   42.88    6.58
  -2   3   1   52.83    7.45
  -2   3   1   52.97   10.80
  -2   3   1   75.92    9.99
  -2   3   1   52.14    8.30
  -2   3   1   51.72    7.25
   1  -3  -1  211.41   22.13
   1  -3  -1  210.58   21.67
   1  -3  -1  212.59   21.85
   1  -3  -1  203.57   21.73
   1  -3  -1  208.92   21.62
   1  -3  -1  204.49   21.94
   1  -3  -1  181.15   22.57
   1  -3  -1  186.68   22.41
  -1   3   1  183.54   22.41
  -1   3   1  219.53   21.85
  -1   3   1  206.13   21.64
  -1   3   1  158.39   23.71
  -1   3   1  190.16   21.74
  -1   3   1  249.99   27.62
  -1   3   1  191.38   22.01
  -1   3   1  213.73   22.26
  -1   3   1  232.70   22.17
  -1   3   1  195.26   21.62
   0  -3  -1  482.04   52.55
   0  -3  -1  508.93   52.57
   0  -3  -1  527.13   55.92
   0  -3  -1  513.77   55.77
   0  -3  -1  523.69   52.48
   0  -3  -1  480.29   53.53
   0  -3  -1  526.22   53.28
   0  -3  -1  502.35   52.75
   0   3   1  523.07   52.56
   0   3   1  508.71   53.11
   0   3   1  506.05   52.62
   0   3   1  521.56   52.13
   0   3   1  510.15   53.40
   0   3   1  491.69   53.50
   0   3   1  483.06   52.34
   0   3   1  485.51   55.10
   0   3   1  512.30   52.68
   0   3   1  516.47   56.01
   0   3   1  505.17   52.67
  -1  -3  -1   22.49    5.67
  -1  -3  -1   15.73    4.40
  -1  -3  -1   29.74    4.32
  -1  -3  -1   25.52    4.00
  -1  -3  -1   17.35    2.75
  -1  -3  -1   27.52    6.61
  -1  -3  -1   17.97    3.01
   1   3   1   23.38    3.61
   1   3   1   19.75    2.90
   1   3   1   23.62    3.58
   1   3   1   19.23    4.57
   1   3   1   13.85    6.28
   1   3   1   20.46    2.81
   1   3   1    8.71    4.84
   1   3   1   19.65    3.03
   1   3   1   21.66    5.35
   1   3   1   15.37    3.29
   1   3   1   20.47    3.07
   1   3   1   20.88    6.84
  -2  -3  -1 1736.76  181.92
  -3  -3  -1 1113.35  115.32
  -3  -3  -1 1041.63  117.14
  -3  -3  -1 1232.96  118.83
  -3  -3  -1 1089.33  114.82
  -3  -3  -1 1073.91  115.86
  -3  -3  -1 1119.13  116.74
   3   3   1 1196.99  115.48
   3   3   1 1159.81  115.68
   3   3   1 1117.15  115.04
   3   3   1 1045.11  116.34
   3   3   1 1115.93  115.45
   3   3   1 1128.35  117.06
   3   3   1 1042.60  117.14
  -4  -3  -1   12.94    6.02
  -4  -3  -1   27.67    7.12
  -4  -3  -1   31.81    5.26
  -4  -3  -1   23.50    6.11
  -4  -3  -1   29.74    5.73
  -4  -3  -1   42.28   10.78
  -4  -3  -1   31.72    3.96
  -4  -3  -1   19.50    6.83
  -4  -3  -1   29.89    4.78
   4   3   1   30.08    6.88
   4   3   1   22.39    6.26
   4   3   1   20.78    5.77
   4   3   1   15.78    5.65
   4   3   1   39.12    5.95
   4   3   1   23.83    5.52
   4   3   1   28.51    8.23
   4   3   1   22.71    3.67
  -5  -3  -1  262.02   30.64
  -5  -3  -1  285.66   34.04
  -5  -3  -1  274.85   31.80
  -5  -3  -1  291.43   34.42
  -5  -3  -1  269.13   32.53
  -5  -3  -1  320.71   33.60
  -5  -3  -1  293.74   29.94
  -5  -3  -1  273.11   30.88
   5   3   1  271.15   33.39
   5   3   1  257.05   31.86
   5   3   1  273.73   33.39
   5   3   1  279.58   31.21
   5   3   1  290.38   30.01
   5   3   1  321.16   36.75
   5   3   1  292.66   29.34
   5   3   1  265.61   32.40
  -6  -3  -1   43.74   12.09
  -6  -3  -1   52.67    6.88
  -6  -3  -1   63.18   11.04
  -6  -3  -1   95.03   11.41
  -6  -3  -1   52.68   13.16
  -6  -3  -1   68.57   11.42
  -6  -3  -1   49.16   11.33
  -6  -3  -1   76.71    8.90
  -6  -3  -1   58.97   11.50
  -6  -3  -1   83.28   20.09
  -6  -3  -1   73.33    9.88
   6   3   1   49.69   10.77
   6   3   1   60.64   15.32
   6   3   1   60.79   12.62
   6   3   1   51.10   11.63
   6   3   1   60.75    6.96
   6   3   1   65.75    8.71
   6   3   1   69.92   11.04
   6   3   1   65.50   12.19
   6   3   1   45.83   10.96
  -7  -3  -1 1477.47  155.63
  -7  -3  -1 1313.96  146.86
  -7  -3  -1 1468.86  144.70
  -7  -3  -1 1402.80  145.78
  -7  -3  -1 1402.27  145.69
  -7  -3  -1 1421.49  147.53
  -7  -3  -1 1375.86  148.25
  -7  -3  -1 1325.25  147.41
  -7  -3  -1 1483.39  149.81
  -7  -3  -1 1371.69  150.42
   7   3   1 1386.02  146.60
   7   3   1 1469.40  148.30
   7   3   1 1407.98  149.16
   7   3   1 1367.20  148.47
   7   3   1 1383.18  153.10
   7   3   1 1435.40  147.83
   7   3   1 1346.54  148.00
  -8  -3  -1  212.52   32.19
  -8  -3  -1  185.94   25.69
  -8  -3  -1  201.78   24.38
  -8  -3  -1  204.08   23.31
  -8  -3  -1  191.70   27.85
  -8  -3  -1  168.33   27.14
  -8  -3  -1  209.70   37.75
  -8  -3  -1  268.50   36.43
  -8  -3  -1  201.57   22.27
  -8  -3  -1  209.84   30.88
  -8  -3  -1  200.51   24.96
   8   3   1  223.95   22.42
   8   3   1  226.73   27.94
   8   3   1  186.72   25.13
   8   3   1  342.00   50.31
   8   3   1  223.06   30.66
   8   3   1  183.42   28.23
   8   3   1  227.44   27.20
   8   3   1  243.19   32.61
  -9  -3  -1   66.42   10.28
  -9  -3  -1  143.29   48.29
  -9  -3  -1   68.81   13.28
  -9  -3  -1   65.43   14.12
  -9  -3  -1   57.59   14.00
  -9  -3  -1   70.52    8.35
  -9  -3  -1   71.21   12.36
  -9  -3  -1   66.48   16.40
  -9  -3  -1   53.36   10.84
  -9  -3  -1   71.79   17.85
  -9  -3  -1   73.27   13.49
   9   3   1   65.58   14.26
   9   3   1   68.70   15.40
   9   3   1   73.94    8.48
   9   3   1   52.72   13.64
   9   3   1   88.12   17.11
   9   3   1   48.48   12.79
   9   3   1   52.97   11.37
 -10  -3  -1   45.66   12.46
 -10  -3  -1   38.72   15.11
 -10  -3  -1   54.42   14.26
 -10  -3  -1   40.83   10.16
 -10  -3  -1   38.99    8.65
 -10  -3  -1   39.56    8.15
 -10  -3  -1   51.48   10.57
 -10  -3  -1   69.38   24.09
 -10  -3  -1   39.34   13.49
 -10  -3  -1   58.29   14.06
  10   3   1   26.47    9.27
  10   3   1   58.27   15.38
  10   3   1   38.48   12.73
  10   3   1   45.73    6.71
  10   3   1   29.93    9.60
  10   3   1   87.26   27.64
  10   3   1   19.63    9.47
 -11  -3  -1    0.80    3.29
 -11  -3  -1    0.57    5.52
 -11  -3  -1   -7.18    4.72
 -11  -3  -1   -3.24    3.48
 -11  -3  -1   -1.60   14.08
 -11  -3  -1   -6.29    2.93
 -11  -3  -1    9.39    4.94
 -11  -3  -1   -2.20    2.43
 -11  -3  -1   13.90    7.02
 -11  -3  -1   -3.26    3.65
  11   3   1   -5.34    2.91
  11   3   1   -1.65    3.36
  11   3   1   -2.13    3.79
  11   3   1   -3.32    1.64
  11   3   1   16.30    9.75
 -12  -3  -1   -2.79    3.32
 -12  -3  -1    3.68    8.41
 -12  -3  -1    3.67    5.74
 -12  -3  -1    0.87   26.83
 -12  -3  -1   13.91   11.28
 -12  -3  -1    4.06    4.31
 -12  -3  -1    1.63    4.03
 -12  -3  -1   -3.28    3.41
  12   3   1    9.64   11.64
  12   3   1   -1.08    4.75
  12   3   1    0.81    3.26
  12   3   1    4.66    5.80
  12   3   1   -0.51    1.64
  12   3   1   -0.77    7.72
  12   3   1   -2.77    3.23
 -13  -3  -1    2.35    3.80
 -13  -3  -1   14.82   25.83
 -13  -3  -1    9.04    7.33
 -13  -3  -1   -3.22    4.28
 -13  -3  -1    0.39    3.31
 -13  -3  -1   -5.87    4.45
 -13  -3  -1   12.48   10.00
  13   3   1   -4.59    7.93
  13   3   1    0.13    5.83
  13   3   1   -3.80    8.01
  11  -4  -1   -2.57    3.60
  11  -4  -1    1.29    3.12
 -11   4   1    0.82    5.80
 -11   4   1  -25.39   37.93
 -11   4   1   -4.63    2.56
  10  -4  -1    7.56    4.28
  10  -4  -1    9.44    5.70
 -10   4   1   40.68   45.19
 -10   4   1    1.52    4.51
 -10   4   1    1.79    3.88
 -10   4   1    5.39    6.53
 -10   4   1    6.89    4.40
 -10   4   1   10.73    6.88
   9  -4  -1    6.00   24.85
   9  -4  -1    2.56    3.53
   9  -4  -1    7.30    5.34
   9  -4  -1   13.12    6.15
   9  -4  -1   -1.70    3.36
   9  -4  -1    0.76    4.21
   9  -4  -1   -5.56    6.12
  -9   4   1    0.85    6.92
  -9   4   1    8.21    5.04
  -9   4   1   12.87   21.56
  -9   4   1   -1.49    2.35
  -9   4   1   -4.15    2.77
  -9   4   1    3.32    5.19
   8  -4  -1    3.64    7.03
   8  -4  -1   -4.92    3.74
   8  -4  -1    7.34    3.82
   8  -4  -1    9.48    9.22
   8  -4  -1    5.98   17.39
   8  -4  -1    0.17    2.37
   8  -4  -1    6.99    4.54
   8  -4  -1   -1.06    3.68
   8  -4  -1    2.68    3.40
   8  -4  -1    2.68    4.26
  -8   4   1   16.22    8.48
  -8   4   1   16.69   18.00
  -8   4   1    9.61    5.06
  -8   4   1    7.18    5.03
  -8   4   1    0.93    4.82
  -8   4   1    3.63    3.36
  -8   4   1   -1.62    2.89
   7  -4  -1   55.60   17.15
   7  -4  -1   16.67    4.92
   7  -4  -1    7.03    7.71
   7  -4  -1    8.36    4.37
   7  -4  -1   12.90    4.51
   7  -4  -1    9.67    7.44
   7  -4  -1   16.93    5.55
   7  -4  -1   11.02    5.36
   7  -4  -1   24.22    7.98
   7  -4  -1   28.14    6.99
  -7   4   1   20.36    9.55
  -7   4   1   12.90    6.30
  -7   4   1   31.84   11.18
  -7   4   1   29.21    9.39
  -7   4   1   13.73    5.68
  -7   4   1   19.75   13.17
  -7   4   1   14.55    5.52
  -7   4   1   17.35    7.32
   6  -4  -1    4.26    3.64
   6  -4  -1   10.19    4.22
   6  -4  -1    1.65    2.08
   6  -4  -1    6.06    3.21
   6  -4  -1   -2.87    2.08
   6  -4  -1    3.16    5.65
   6  -4  -1   18.81   15.52
   6  -4  -1    6.78    3.88
   6  -4  -1   -0.04    3.29
   6  -4  -1   13.78    8.79
   6  -4  -1    4.10    2.87
  -6   4   1    2.08    3.50
  -6   4   1    0.52    3.57
  -6   4   1    3.90    3.55
  -6   4   1   10.99    4.74
  -6   4   1   17.29   10.46
  -6   4   1    5.08    3.04
  -6   4   1    5.73    5.45
  -6   4   1    2.82    4.60
   5  -4  -1    0.16    1.65
   5  -4  -1    3.78    3.03
   5  -4  -1    2.19    4.52
   5  -4  -1   -0.58    2.08
   5  -4  -1    1.15    1.79
   5  -4  -1   -2.70    2.02
   5  -4  -1    3.09    5.19
   5  -4  -1   -3.60    1.25
   5  -4  -1    9.30    8.62
   5  -4  -1   -1.37    1.89
  -5   4   1    3.67    2.86
  -5   4   1    0.35    2.86
  -5   4   1    1.18    2.12
  -5   4   1   -1.26    2.44
  -5   4   1    0.71    2.66
  -5   4   1   -0.97    3.62
  -5   4   1    1.01    4.37
  -5   4   1    0.90    1.47
  -5   4   1    2.86    4.74
  -5   4   1    2.03    1.91
  -5   4   1   -6.43    5.52
   4  -4  -1   42.31    9.76
   4  -4  -1   55.30    8.09
   4  -4  -1   50.42   12.13
   4  -4  -1   46.26   11.18
   4  -4  -1   41.85    8.27
   4  -4  -1   45.64    8.44
   4  -4  -1   36.71    6.82
   4  -4  -1   55.40    8.86
   4  -4  -1   66.10    9.70
  -4   4   1   45.49    7.87
  -4   4   1   47.10    9.69
  -4   4   1   46.03    9.46
  -4   4   1   49.53   10.06
  -4   4   1   40.92    8.11
  -4   4   1   52.84   12.59
  -4   4   1   37.69    8.10
  -4   4   1   37.71    9.91
  -4   4   1   68.06   13.77
  -4   4   1   48.95    8.56
   3  -4  -1  298.41   30.33
   3  -4  -1  262.28   32.21
   3  -4  -1  276.07   31.10
   3  -4  -1  252.05   30.80
   3  -4  -1  279.35   30.84
   3  -4  -1  271.57   30.76
   3  -4  -1  281.66   34.04
   3  -4  -1  276.82   30.39
   3  -4  -1  268.49   33.43
  -3   4   1  299.57   32.71
  -3   4   1  285.85   30.74
  -3   4   1  266.53   31.40
  -3   4   1  287.39   30.96
  -3   4   1  279.88   34.87
  -3   4   1  321.05   34.07
  -3   4   1  282.84   30.42
  -3   4   1  273.97   31.17
  -3   4   1  279.37   30.36
  -3   4   1  274.14   31.69
   2  -4  -1  106.28   17.85
   2  -4  -1   87.42   11.69
   2  -4  -1   91.28   14.01
   2  -4  -1   97.90   15.74
   2  -4  -1   85.73   11.51
   2  -4  -1  109.04   14.26
   2  -4  -1  101.60   12.18
   2  -4  -1   91.25   13.36
   2  -4  -1  102.35   12.03
  -2   4   1  129.74   18.35
  -2   4   1   95.54   11.86
  -2   4   1  119.61   15.15
  -2   4   1   94.27   11.75
  -2   4   1   98.03   17.69
  -2   4   1  112.58   16.14
  -2   4   1  108.87   12.47
  -2   4   1  104.20   12.76
  -2   4   1  101.00   12.04
  -2   4   1  136.13   15.61
  -2   4   1   90.87   12.56
   1  -4  -1  747.53   77.90
   1  -4  -1  744.07   76.41
   1  -4  -1  724.40   76.78
   1  -4  -1  704.55   76.97
   1  -4  -1  755.10   76.57
   1  -4  -1  757.60   80.44
   1  -4  -1  719.05   77.91
   1  -4  -1  776.30   76.78
  -1   4   1  695.56   80.90
  -1   4   1  740.37   76.60
  -1   4   1  740.44   76.76
  -1   4   1  745.73   76.91
  -1   4   1  705.98   76.73
  -1   4   1  760.70   78.09
  -1   4   1  735.56   76.50
  -1   4   1  740.71   77.87
  -1   4   1  765.58   77.12
   0  -4  -1  100.66   12.90
   0  -4  -1   69.51    9.48
   0  -4  -1   79.45    9.15
   0  -4  -1   74.17    9.30
   0  -4  -1  111.51   13.79
   0  -4  -1   84.06   10.30
   0  -4  -1   94.59   16.04
   0  -4  -1   87.91   15.38
   0  -4  -1   80.49    9.08
   0  -4  -1   68.37    9.31
   0   4   1   87.70   12.04
   0   4   1   86.48    9.11
   0   4   1   83.50    9.21
   0   4   1   66.23   13.87
   0   4   1   79.48   11.20
   0   4   1   80.47    9.05
   0   4   1   75.28    9.53
   0   4   1   77.47    9.47
   0   4   1   97.53   13.06
   0   4   1   81.47    9.40
  -1  -4  -1 1079.60  111.40
  -1  -4  -1 1021.32  111.68
  -1  -4  -1 1010.79  109.95
  -1  -4  -1 1100.94  113.78
  -1  -4  -1 1054.40  111.66
   1   4   1 1073.39  111.48
   1   4   1 1164.32  114.46
   1   4   1 1061.12  113.73
   1   4   1 1084.16  111.28
  -2  -4  -1  736.70   75.26
  -2  -4  -1  692.36   76.45
  -2  -4  -1  715.38   75.23
  -2  -4  -1  766.80   77.59
  -2  -4  -1  699.83   78.89
   2   4   1  709.58   75.56
   2   4   1  739.85   75.32
   2   4   1  788.67   79.63
   2   4   1  730.47   75.21
   2   4   1  701.66   77.04
   2   4   1  718.93   77.16
   2   4   1  729.15   76.07
  -3  -4  -1  447.19   45.68
  -3  -4  -1  392.66   48.07
  -3  -4  -1  443.61   44.41
  -3  -4  -1  423.40   43.94
  -3  -4  -1  437.67   46.25
  -3  -4  -1  455.28   44.47
  -3  -4  -1  418.81   45.14
  -3  -4  -1  424.67   47.45
   3   4   1  426.40   47.16
   3   4   1  426.38   48.55
   3   4   1  425.10   45.77
   3   4   1  403.36   44.22
   3   4   1  437.07   45.39
   3   4   1  456.69   43.92
   3   4   1  428.25   47.17
   3   4   1  399.41   46.57
   3   4   1  413.43   44.53
   3   4   1  381.97   44.70
  -4  -4  -1  111.82   18.09
  -4  -4  -1   80.21   15.96
  -4  -4  -1  115.40   13.16
  -4  -4  -1  117.73   13.17
  -4  -4  -1  121.02   20.35
  -4  -4  -1  103.36   12.46
  -4  -4  -1  155.75   19.61
  -4  -4  -1  129.64   16.91
  -4  -4  -1  125.89   14.35
   4   4   1  117.50   18.35
   4   4   1  144.06   19.22
   4   4   1   94.70   15.05
   4   4   1  176.70   22.03
   4   4   1  123.55   14.52
   4   4   1  111.48   12.52
   4   4   1  119.17   16.29
   4   4   1  125.37   13.62
  -5  -4  -1    7.84    4.87
  -5  -4  -1    3.66    3.34
  -5  -4  -1    1.34    2.19
  -5  -4  -1   -0.41    3.24
  -5  -4  -1    2.58    2.61
  -5  -4  -1    3.63    1.84
  -5  -4  -1    5.48    5.18
  -5  -4  -1   -0.06    4.30
  -5  -4  -1   10.64    8.14
   5   4   1    0.76    2.77
   5   4   1    4.45    2.82
   5   4   1    3.13    5.30
   5   4   1    0.74    3.75
   5   4   1    0.88    3.77
   5   4   1   -1.53    3.20
   5   4   1    0.41    1.18
   5   4   1    0.12    5.79
  -6  -4  -1  237.47   28.23
  -6  -4  -1  263.78   29.74
  -6  -4  -1  229.64   30.65
  -6  -4  -1  288.84   35.50
  -6  -4  -1  222.98   28.05
  -6  -4  -1  278.50   31.01
  -6  -4  -1  300.64   33.19
  -6  -4  -1  246.70   27.29
  -6  -4  -1  206.75   33.26
   6   4   1  256.58   27.45
   6   4   1  238.17   30.55
   6   4   1  312.06   30.83
   6   4   1  261.17   29.02
   6   4   1  262.26   31.82
   6   4   1  263.45   26.46
  -7  -4  -1   53.94   12.75
  -7  -4  -1   30.47    6.37
  -7  -4  -1   41.78    8.87
  -7  -4  -1   30.76    9.00
  -7  -4  -1   41.62    7.59
  -7  -4  -1   27.41   15.99
  -7  -4  -1   29.47    8.41
  -7  -4  -1   26.87    4.31
  -7  -4  -1   20.05    8.60
  -7  -4  -1   20.29    6.43
   7   4   1   24.38    7.76
   7   4   1   36.32    7.86
   7   4   1   38.64    5.91
   7   4   1   53.18   12.49
   7   4   1   31.02    8.97
   7   4   1   22.52    7.26
   7   4   1   33.73    8.39
   7   4   1   32.26    4.17
  -8  -4  -1    4.89    4.80
  -8  -4  -1    3.00    6.01
  -8  -4  -1    8.68    3.82
  -8  -4  -1    2.06    3.63
  -8  -4  -1    3.09    4.42
  -8  -4  -1    6.32    1.90
  -8  -4  -1   -1.70    1.79
  -8  -4  -1   10.31    6.12
  -8  -4  -1   13.63   11.67
  -8  -4  -1    2.82    2.97
   8   4   1    3.41    2.36
   8   4   1    2.11    4.98
   8   4   1   10.24    6.52
   8   4   1   -5.12    4.83
   8   4   1    4.63    1.64
   8   4   1   11.91    5.57
   8   4   1    7.38    4.16
  -9  -4  -1    2.88    2.27
  -9  -4  -1    1.59    3.13
  -9  -4  -1   -1.43    4.86
  -9  -4  -1    1.26    1.33
  -9  -4  -1    0.59    5.05
  -9  -4  -1    0.95    6.33
  -9  -4  -1    2.15    4.82
  -9  -4  -1    1.47   15.80
  -9  -4  -1   -4.35    3.44
  -9  -4  -1    2.54    2.78
  -9  -4  -1    3.16    4.57
   9   4   1    6.18    4.62
   9   4   1   -2.52    2.71
   9   4   1    2.31    4.98
   9   4   1    0.11    1.19
   9   4   1    9.72    5.47
   9   4   1    3.74    6.46
 -10  -4  -1   51.94   12.37
 -10  -4  -1   34.57   11.11
 -10  -4  -1   84.66   20.43
 -10  -4  -1   89.20   18.35
 -10  -4  -1   54.93    9.02
 -10  -4  -1   59.24   11.94
 -10  -4  -1   58.17   11.29
 -10  -4  -1   52.05   24.00
 -10  -4  -1   51.78   14.53
 -10  -4  -1   36.98   10.53
  10   4   1   38.94   15.97
  10   4   1   43.66   12.20
  10   4   1   86.38   16.68
  10   4   1   81.05   13.86
  10   4   1   27.96   11.47
  10   4   1   52.68   14.35
  10   4   1   50.13    7.24
 -11  -4  -1   85.24   16.79
 -11  -4  -1   46.47   11.83
 -11  -4  -1   75.91   12.97
 -11  -4  -1   75.04   13.67
 -11  -4  -1   58.33   19.07
 -11  -4  -1   75.45   11.60
 -11  -4  -1   72.43   17.78
 -11  -4  -1   99.27   21.21
 -11  -4  -1   47.30   16.51
 -11  -4  -1   67.53   15.67
  11   4   1   80.53   16.31
  11   4   1   78.07   29.43
  11   4   1  100.68   19.08
  11   4   1   74.96   16.43
  11   4   1   70.69   21.87
  11   4   1   77.31   17.34
 -12  -4  -1    5.87    6.44
 -12  -4  -1    5.47    3.87
 -12  -4  -1   33.77   27.14
 -12  -4  -1    8.28    7.18
 -12  -4  -1    8.96    5.82
 -12  -4  -1    4.09    6.63
 -12  -4  -1   21.95   13.25
 -12  -4  -1   10.32    6.17
 -12  -4  -1    6.84    4.47
  12   4   1   10.85    7.66
  12   4   1    5.04    8.22
  12   4   1   18.47    8.69
  12   4   1   28.21   10.71
  12   4   1   -0.73    5.13
  12   4   1    9.22    3.08
  12   4   1    8.99   11.45
 -13  -4  -1   12.88   31.00
 -13  -4  -1   -4.55    2.70
 -13  -4  -1    5.73    6.10
 -13  -4  -1   -6.58    2.18
 -13  -4  -1   -2.35    4.68
 -13  -4  -1    9.15   10.32
 -13  -4  -1   -2.92    4.72
  13   4   1   -6.08    8.53
  13   4   1   -1.99    8.30
  13   4   1    0.71    6.03
  10  -5  -1   -2.69    2.93
  10  -5  -1    4.11    5.47
  10  -5  -1    2.00    3.55
 -10   5   1   -2.45    4.63
 -10   5   1  -28.42   25.23
 -10   5   1    1.55    3.35
 -10   5   1    2.78    4.09
 -10   5   1   -1.33    3.13
 -10   5   1    7.93    6.88
   9  -5  -1    6.61    4.07
   9  -5  -1    2.22    4.32
   9  -5  -1    7.58    3.63
   9  -5  -1    3.48    3.58
   9  -5  -1  -30.02   25.41
   9  -5  -1    6.83    5.77
  -9   5   1    5.88    5.72
  -9   5   1    4.10    7.08
  -9   5   1    4.26    4.29
  -9   5   1    3.87    4.60
  -9   5   1    7.50    4.70
  -9   5   1    7.69    5.88
  -9   5   1   16.39   21.42
   8  -5  -1   20.31    5.34
   8  -5  -1   29.60   21.78
   8  -5  -1    3.63    5.08
   8  -5  -1   13.03    4.84
   8  -5  -1   -2.49    3.81
   8  -5  -1   10.35    8.41
  -8   5   1    4.39    4.44
  -8   5   1    8.90    5.09
  -8   5   1   16.56    8.04
  -8   5   1    6.06   13.47
  -8   5   1   16.72    6.47
  -8   5   1    3.84    3.59
  -8   5   1   -1.51    5.03
   7  -5  -1   -1.84   15.35
   7  -5  -1   -2.58    3.26
   7  -5  -1    0.89    6.01
   7  -5  -1   -3.85    2.19
   7  -5  -1    0.57    2.55
   7  -5  -1    0.22    3.60
   7  -5  -1   -4.17    1.40
   7  -5  -1    6.18    4.91
   7  -5  -1    3.57    7.52
  -7   5   1   -1.97    4.29
  -7   5   1   -3.48    2.69
  -7   5   1  -19.91   10.08
  -7   5   1    5.20    4.94
  -7   5   1   -4.28    3.25
  -7   5   1   -0.24    6.73
  -7   5   1   -2.33    2.79
   6  -5  -1    8.89    4.82
   6  -5  -1    3.70    2.96
   6  -5  -1    6.50    6.57
   6  -5  -1   21.94    8.29
   6  -5  -1    9.85    5.09
   6  -5  -1    5.88   11.10
   6  -5  -1   13.82    5.60
   6  -5  -1    4.93    3.86
   6  -5  -1    3.30    2.74
  -6   5   1    8.67    8.14
  -6   5   1   13.22   10.66
  -6   5   1   11.19    4.55
  -6   5   1    7.01    5.63
  -6   5   1   10.34    5.11
  -6   5   1    7.43    5.75
  -6   5   1   -1.77    4.64
  -6   5   1    8.75    5.96
  -6   5   1   16.08    5.80
   5  -5  -1   24.75    5.58
   5  -5  -1   28.20    6.10
   5  -5  -1   47.48   10.78
   5  -5  -1   24.01    6.61
   5  -5  -1   40.48   11.43
   5  -5  -1   32.53    7.40
   5  -5  -1   40.29    8.01
   5  -5  -1   39.09    8.20
   5  -5  -1   25.75   10.20
  -5   5   1   34.21    7.91
  -5   5   1   26.76    8.83
  -5   5   1   35.26    7.14
  -5   5   1   36.80    8.86
  -5   5   1   53.33   10.77
  -5   5   1   28.88   10.56
  -5   5   1   26.02    7.00
  -5   5   1   41.55    9.45
  -5   5   1   10.38    9.27
   4  -5  -1   98.50   21.29
   4  -5  -1  140.71   17.14
   4  -5  -1  115.88   20.21
   4  -5  -1  148.60   16.76
   4  -5  -1  145.37   17.50
   4  -5  -1  139.98   17.53
   4  -5  -1  127.36   16.89
   4  -5  -1  218.78   28.48
   4  -5  -1  127.42   16.18
  -4   5   1  162.13   18.34
  -4   5   1  119.96   16.74
  -4   5   1  144.79   16.70
  -4   5   1  140.97   20.54
  -4   5   1  166.24   27.23
  -4   5   1  138.63   16.94
  -4   5   1  103.95   20.35
  -4   5   1  176.35   26.60
  -4   5   1  139.93   16.59
  -4   5   1  173.66   21.39
   3  -5  -1  164.01   21.78
   3  -5  -1  182.81   26.48
   3  -5  -1  170.99   21.50
   3  -5  -1  153.36   18.85
   3  -5  -1  144.68   17.34
   3  -5  -1  134.55   18.06
   3  -5  -1  159.97   17.94
   3  -5  -1  151.38   17.97
   3  -5  -1  144.33   17.56
  -3   5   1  158.58   18.00
  -3   5   1  144.60   17.80
  -3   5   1  164.98   19.69
  -3   5   1  141.30   17.56
  -3   5   1  156.95   18.41
  -3   5   1  159.24   21.16
  -3   5   1  143.37   18.65
  -3   5   1  149.31   20.86
  -3   5   1  146.13   17.56
  -3   5   1  166.47   26.87
   2  -5  -1  177.11   21.54
   2  -5  -1  178.98   26.93
   2  -5  -1  171.07   21.55
   2  -5  -1  188.85   20.78
   2  -5  -1  153.53   20.22
   2  -5  -1  200.29   23.00
   2  -5  -1  186.02   20.27
   2  -5  -1  177.28   20.01
   2  -5  -1  171.65   19.88
  -2   5   1  200.95   27.01
  -2   5   1  203.49   20.45
  -2   5   1  147.74   19.88
  -2   5   1  216.90   30.77
  -2   5   1  168.62   20.87
  -2   5   1  166.91   20.78
  -2   5   1  183.28   20.48
  -2   5   1  161.89   20.04
  -2   5   1  190.87   20.18
  -2   5   1  216.84   22.47
  -2   5   1  190.96   22.79
   1  -5  -1  299.25   33.77
   1  -5  -1  297.75   37.26
   1  -5  -1  299.02   32.08
   1  -5  -1  284.77   32.26
   1  -5  -1  279.48   32.33
   1  -5  -1  312.10   31.94
   1  -5  -1  287.42   33.97
   1  -5  -1  290.77   32.68
  -1   5   1  310.65   32.20
  -1   5   1  302.24   32.48
  -1   5   1  315.29   36.93
  -1   5   1  310.86   32.38
  -1   5   1  291.77   32.34
  -1   5   1  329.15   34.27
  -1   5   1  311.23   38.16
  -1   5   1  301.36   32.11
  -1   5   1  291.70   34.16
   0  -5  -1  729.28   72.35
   0  -5  -1  676.50   71.74
   0  -5  -1  682.81   73.18
   0  -5  -1  663.19   72.11
   0  -5  -1  739.53   72.19
   0  -5  -1  693.45   73.25
   0  -5  -1  652.18   73.91
   0   5   1  670.48   74.27
   0   5   1  717.10   76.63
   0   5   1  723.04   73.19
   0   5   1  675.15   72.08
   0   5   1  687.32   73.94
   0   5   1  696.33   71.68
   0   5   1  658.64   77.32
   0   5   1  694.79   72.25
   0   5   1  730.04   71.74
   0   5   1  695.95   72.10
   0   5   1  658.79   72.30
  -1  -5  -1    4.04    2.30
  -1  -5  -1    1.24    1.16
  -1  -5  -1   -0.63    4.00
  -1  -5  -1    3.26    4.68
  -1  -5  -1    3.42    1.86
  -1  -5  -1    0.90    3.23
  -1  -5  -1    1.27    2.28
  -1  -5  -1    3.52    1.35
  -1  -5  -1   -2.15    2.94
   1   5   1    5.23    3.41
   1   5   1    2.84    1.37
   1   5   1    4.58    3.55
   1   5   1    1.38    6.04
   1   5   1    9.76    7.02
   1   5   1   12.04    6.50
   1   5   1    1.78    1.59
   1   5   1    5.80    2.51
   1   5   1    0.95    1.58
   1   5   1    3.92    1.96
   1   5   1    5.65    1.63
   1   5   1    5.60    2.10
  -2  -5  -1  354.14   43.55
  -2  -5  -1  369.77   40.96
  -2  -5  -1  400.56   41.50
  -2  -5  -1  320.57   45.13
  -2  -5  -1  409.16   46.24
  -2  -5  -1  378.01   42.64
  -2  -5  -1  417.68   41.55
  -2  -5  -1  386.32   40.58
   2   5   1  407.25   42.00
   2   5   1  408.89   43.81
   2   5   1  392.93   40.63
   2   5   1  406.15   41.43
   2   5   1  448.76   47.37
   2   5   1  402.63   41.15
   2   5   1  373.16   40.70
   2   5   1  354.76   43.26
   2   5   1  441.18   41.93
  -3  -5  -1 3290.19  329.30
  -3  -5  -1 2945.50  327.44
   3   5   1 3326.20  329.44
  -4  -5  -1  443.42   43.91
  -4  -5  -1  379.84   46.16
  -4  -5  -1  428.29   45.67
  -4  -5  -1  420.77   45.02
  -4  -5  -1  337.01   47.84
  -4  -5  -1  405.85   43.88
  -4  -5  -1  425.80   43.33
  -4  -5  -1  416.62   47.96
   4   5   1  408.92   45.85
   4   5   1  429.29   45.33
   4   5   1  444.17   44.39
   4   5   1  426.01   43.41
   4   5   1  387.29   48.72
  -5  -5  -1  100.97   18.97
  -5  -5  -1  136.12   22.64
  -5  -5  -1  186.40   23.94
  -5  -5  -1  121.61   15.19
  -5  -5  -1  121.39   19.67
  -5  -5  -1  105.09   29.18
  -5  -5  -1  161.68   20.89
  -5  -5  -1  134.36   14.57
  -5  -5  -1  139.66   16.77
   5   5   1  145.70   22.06
   5   5   1  130.95   19.17
   5   5   1  136.74   18.95
   5   5   1  145.15   20.76
   5   5   1  145.36   16.03
   5   5   1  132.09   21.69
   5   5   1  117.15   17.83
   5   5   1  135.03   21.98
   5   5   1  133.32   14.62
  -6  -5  -1  132.27   15.13
  -6  -5  -1   85.00   22.43
  -6  -5  -1  123.85   15.14
  -6  -5  -1  130.29   14.24
  -6  -5  -1  113.25   20.02
  -6  -5  -1  118.94   17.84
  -6  -5  -1  174.92   28.35
  -6  -5  -1  126.83   20.67
  -6  -5  -1  110.15   20.72
  -6  -5  -1  159.91   20.47
   6   5   1  139.23   19.73
   6   5   1  119.81   15.65
   6   5   1  109.52   17.63
   6   5   1  107.42   18.66
   6   5   1  111.48   21.10
   6   5   1  139.97   22.39
   6   5   1  136.59   14.50
   6   5   1  147.44   23.05
  -7  -5  -1   51.05    6.81
  -7  -5  -1   31.16   10.96
  -7  -5  -1   35.37    6.79
  -7  -5  -1   42.63   10.06
  -7  -5  -1  110.94   34.63
  -7  -5  -1   49.25    7.97
  -7  -5  -1   48.05    9.84
  -7  -5  -1   19.20    8.64
  -7  -5  -1  117.12   20.55
   7   5   1   44.78    9.79
   7   5   1   31.86    7.91
   7   5   1   48.77    6.83
   7   5   1   36.51    9.91
   7   5   1   19.72   10.17
   7   5   1   42.37   11.40
   7   5   1   21.37    8.55
  -8  -5  -1   16.34    4.34
  -8  -5  -1   35.90   18.21
  -8  -5  -1   19.08    5.70
  -8  -5  -1   20.42    6.73
  -8  -5  -1   16.93    3.17
  -8  -5  -1   27.76   10.26
  -8  -5  -1   31.03    8.81
  -8  -5  -1   20.24    5.32
  -8  -5  -1   21.59    9.47
  -8  -5  -1   22.70    8.21
   8   5   1   13.60    5.19
   8   5   1   15.28    8.03
   8   5   1   22.33    7.53
   8   5   1   16.57    4.17
   8   5   1   26.91    7.96
   8   5   1   17.51    2.70
   8   5   1   13.87    8.96
   8   5   1   25.14    8.88
  -9  -5  -1   64.26   12.28
  -9  -5  -1   87.30   17.87
  -9  -5  -1   63.25   14.02
  -9  -5  -1  161.83   33.44
  -9  -5  -1   72.71   10.77
  -9  -5  -1   84.75   13.23
  -9  -5  -1   79.57    8.81
  -9  -5  -1   95.09   21.26
  -9  -5  -1   45.33   14.53
  -9  -5  -1   66.55   14.52
   9   5   1   50.88   14.38
   9   5   1   79.05   19.97
   9   5   1   82.91   17.78
   9   5   1   73.53    8.41
   9   5   1   82.56   15.21
   9   5   1   85.05   18.47
   9   5   1   77.45   11.29
   9   5   1   50.63   13.08
 -10  -5  -1    5.81    7.59
 -10  -5  -1   23.92   11.94
 -10  -5  -1   19.99    6.42
 -10  -5  -1    4.02    6.88
 -10  -5  -1   10.87    4.24
 -10  -5  -1   26.61   19.35
 -10  -5  -1   26.72    8.21
 -10  -5  -1    9.74    5.13
 -10  -5  -1   10.50    6.47
  10   5   1   11.00    7.15
  10   5   1   14.73    7.77
  10   5   1   13.04    7.19
  10   5   1    5.85    7.39
  10   5   1   15.52   10.15
  10   5   1    9.84    5.92
  10   5   1   13.75    2.90
 -11  -5  -1   12.22    5.42
 -11  -5  -1   16.34   33.30
 -11  -5  -1    8.71    4.56
 -11  -5  -1   34.83   12.25
 -11  -5  -1   24.43   21.90
 -11  -5  -1    7.65    4.10
 -11  -5  -1    3.44    5.18
 -11  -5  -1   13.62    9.19
 -11  -5  -1    4.26    8.04
 -11  -5  -1    2.44    5.65
  11   5   1    1.83    6.35
  11   5   1    2.46    6.10
  11   5   1    5.28    4.36
  11   5   1    9.81    8.07
  11   5   1   -1.00    8.36
  11   5   1    2.46    9.05
  11   5   1    9.64    2.69
 -12  -5  -1   49.02   21.17
 -12  -5  -1   52.77   12.11
 -12  -5  -1   62.42   25.35
 -12  -5  -1   42.76   16.97
 -12  -5  -1   35.78   11.21
 -12  -5  -1   39.46   11.62
 -12  -5  -1   37.75   11.36
 -12  -5  -1   35.19    8.84
 -12  -5  -1   -6.06   49.82
  12   5   1   52.52   13.18
  12   5   1   39.94   12.55
  12   5   1   79.53   16.50
  12   5   1   44.11   12.80
  12   5   1   36.89   16.91
  12   5   1   28.32   12.73
  12   5   1   56.35   14.29
 -13  -5  -1    5.23    7.22
 -13  -5  -1    1.23    3.32
 -13  -5  -1    1.19    8.61
 -13  -5  -1   15.03    7.53
 -13  -5  -1    0.87    3.79
  13   5   1   -1.07    4.85
  13   5   1    3.67   10.17
  13   5   1   -1.86    9.22
 -14  -5  -1    9.12    5.15
  14   5   1   -5.55    3.78
  14   5   1   23.98   14.60
  14   5   1    5.84    9.77
   9  -6  -1  -41.04   30.46
   9  -6  -1   -1.12    3.40
   9  -6  -1   11.84    8.09
   9  -6  -1   -2.15    2.29
   9  -6  -1    1.59    3.41
  -9   6   1    8.28    4.95
  -9   6   1   -6.52   20.41
  -9   6   1    2.00    3.72
  -9   6   1    7.75    4.44
  -9   6   1    9.20    5.71
  -9   6   1    2.87    5.49
   8  -6  -1    8.22    5.75
   8  -6  -1    1.61    3.10
   8  -6  -1    0.93    3.14
   8  -6  -1   -1.42    1.96
   8  -6  -1   -1.92    4.06
   8  -6  -1    8.57    9.18
   8  -6  -1   17.82   25.72
  -8   6   1   -2.95    2.62
  -8   6   1   -0.89    5.74
  -8   6   1   -0.96    2.43
  -8   6   1   -3.07    2.78
  -8   6   1    7.00    5.16
  -8   6   1    3.89    3.42
  -8   6   1  -19.88   17.85
   7  -6  -1   20.12    9.97
   7  -6  -1    5.29    3.42
   7  -6  -1   31.45   21.27
   7  -6  -1   17.72    5.53
   7  -6  -1    8.71    4.91
   7  -6  -1   13.12    8.14
   7  -6  -1   13.54    6.09
   7  -6  -1    5.45    5.21
  -7   6   1    5.74   13.35
  -7   6   1   15.03    6.12
  -7   6   1    6.19    6.07
  -7   6   1   19.04    6.97
  -7   6   1    5.88    4.90
  -7   6   1    8.95    4.75
  -7   6   1    8.40    6.24
   6  -6  -1  149.52   20.88
   6  -6  -1  148.25   18.01
   6  -6  -1  142.77   28.50
   6  -6  -1  151.12   17.81
   6  -6  -1  145.31   23.30
   6  -6  -1  154.70   21.24
   6  -6  -1  152.74   21.36
   6  -6  -1  139.82   25.85
   6  -6  -1  131.01   20.48
  -6   6   1  129.06   26.25
  -6   6   1  120.42   21.53
  -6   6   1  144.22   20.92
  -6   6   1  137.89   22.55
  -6   6   1  131.60   20.09
  -6   6   1  136.26   20.07
  -6   6   1  157.20   24.67
  -6   6   1  136.91   28.39
  -6   6   1  119.42   26.57
   5  -6  -1    5.00    2.74
   5  -6  -1   16.13    9.21
   5  -6  -1    3.20    2.66
   5  -6  -1   23.08   12.56
   5  -6  -1    4.47    3.79
   5  -6  -1    4.53    3.55
   5  -6  -1   -2.99    3.57
   5  -6  -1    7.93    4.96
   5  -6  -1    3.02    5.28
  -5   6   1    6.73    3.84
  -5   6   1    2.51    5.99
  -5   6   1    8.07    4.45
  -5   6   1    8.72   11.06
  -5   6   1    4.68    5.49
  -5   6   1    4.01    5.17
  -5   6   1    4.29    3.46
  -5   6   1   10.88    8.33
  -5   6   1    2.62    4.44
   4  -6  -1   28.82    6.88
   4  -6  -1   22.62    5.93
   4  -6  -1   16.47    5.97
   4  -6  -1   35.49   12.11
   4  -6  -1   31.59   10.95
   4  -6  -1   32.09    6.78
   4  -6  -1   21.02    7.26
   4  -6  -1   37.41    9.64
   4  -6  -1   23.36    5.36
  -4   6   1   32.19    8.28
  -4   6   1   33.00    7.37
  -4   6   1   30.18    7.03
  -4   6   1   46.31    9.95
  -4   6   1   14.85   10.41
  -4   6   1   29.04    7.46
  -4   6   1   46.90   12.43
   3  -6  -1   10.42    4.94
   3  -6  -1    4.16    2.76
   3  -6  -1    2.32    2.07
   3  -6  -1    4.40    3.70
   3  -6  -1    2.22    2.65
   3  -6  -1   14.29    6.85
   3  -6  -1    3.61    2.57
   3  -6  -1    1.90    1.88
   3  -6  -1   10.19    7.37
  -3   6   1    2.46    2.48
  -3   6   1   -0.90    6.22
  -3   6   1    1.96    5.70
  -3   6   1   10.48    4.10
  -3   6   1    1.67    2.05
  -3   6   1    1.50    2.87
  -3   6   1   10.12    6.95
  -3   6   1    0.31    2.11
  -3   6   1   12.19    4.75
  -3   6   1    5.02    5.23
  -3   6   1    0.86    1.49
   2  -6  -1   20.63    6.09
   2  -6  -1   23.53    5.69
   2  -6  -1   23.97    4.69
   2  -6  -1   14.82    7.15
   2  -6  -1   17.45    6.11
   2  -6  -1   14.07    3.98
   2  -6  -1   22.44   10.02
   2  -6  -1   21.64    5.13
   2  -6  -1   26.40    4.63
  -2   6   1   23.32    5.52
  -2   6   1   25.66    7.68
  -2   6   1   23.48    9.49
  -2   6   1   20.66    4.99
  -2   6   1   21.48    5.18
  -2   6   1   19.59    4.92
  -2   6   1   15.91    4.85
  -2   6   1   12.74    4.91
  -2   6   1   21.51    4.89
  -2   6   1   30.27    7.85
  -2   6   1   22.74    8.65
   1  -6  -1   -0.40    4.20
   1  -6  -1    8.46    4.53
   1  -6  -1    8.03    2.64
   1  -6  -1    3.51    2.30
   1  -6  -1    4.68    2.52
   1  -6  -1    7.99    2.86
   1  -6  -1    8.33    7.57
   1  -6  -1    7.38    3.38
  -1   6   1    3.40    5.36
  -1   6   1    7.00    4.79
  -1   6   1    2.60    2.14
  -1   6   1    6.78    2.91
  -1   6   1    5.73    2.44
  -1   6   1    7.43    2.67
  -1   6   1    7.88    2.96
  -1   6   1    9.07    2.87
  -1   6   1   12.32    6.84
  -1   6   1   11.84    7.31
  -1   6   1    6.45    3.19
   0  -6  -1  926.04  105.83
   0  -6  -1 1022.22  103.91
   0  -6  -1  979.42  103.25
   0  -6  -1  993.91  105.16
   0  -6  -1 1024.76  103.75
   0  -6  -1 1049.79  105.14
   0  -6  -1 1015.42  103.82
   0  -6  -1 1055.22  103.53
   0   6   1  979.48  103.85
   0   6   1  992.21  103.58
   0   6   1  976.71  110.25
   0   6   1 1007.80  108.76
   0   6   1  991.30  104.63
   0   6   1 1022.37  103.23
   0   6   1 1020.00  104.12
   0   6   1 1015.63  103.29
   0   6   1  901.15  107.54
   0   6   1  945.02  106.59
  -1  -6  -1  229.20   25.25
  -1  -6  -1  247.21   34.88
  -1  -6  -1  212.88   24.32
  -1  -6  -1  225.68   27.80
  -1  -6  -1  241.43   27.82
  -1  -6  -1  219.60   27.17
  -1  -6  -1  242.26   25.29
  -1  -6  -1  240.24   25.24
  -1  -6  -1  235.11   25.60
  -1  -6  -1  226.18   24.83
   1   6   1  247.42   24.83
   1   6   1  239.48   25.32
   1   6   1  218.58   24.90
   1   6   1  198.16   24.10
   1   6   1  248.08   35.18
   1   6   1  249.14   24.94
   1   6   1  219.96   24.62
   1   6   1  300.12   37.69
   1   6   1  228.76   26.88
   1   6   1  174.37   31.06
  -2  -6  -1   55.45    7.57
  -2  -6  -1   54.31   14.11
  -2  -6  -1   69.21   11.30
  -2  -6  -1   64.63    9.66
  -2  -6  -1   62.85    9.41
  -2  -6  -1   51.55   13.36
  -2  -6  -1   86.06   14.50
  -2  -6  -1   64.54    9.08
  -2  -6  -1   61.15    9.51
   2   6   1   69.23   10.08
   2   6   1   64.53    7.83
   2   6   1   65.92    9.44
   2   6   1   79.05   13.40
   2   6   1   95.70   13.66
   2   6   1   79.05    9.88
   2   6   1   68.57    9.81
   2   6   1   65.48   15.10
   2   6   1   68.85   16.63
   2   6   1   88.90   18.76
  -3  -6  -1   93.99   19.69
  -3  -6  -1  129.74   15.22
  -3  -6  -1  104.43   23.62
  -3  -6  -1  118.70   14.69
  -3  -6  -1  149.86   20.08
  -3  -6  -1  123.02   13.81
  -3  -6  -1  195.80   24.63
  -3  -6  -1  137.18   15.27
  -3  -6  -1  115.19   13.37
  -3  -6  -1  142.51   14.20
   3   6   1  132.91   17.38
   3   6   1  110.63   15.02
   3   6   1  119.67   14.07
   3   6   1  156.13   20.00
   3   6   1  114.74   13.59
   3   6   1  122.20   14.30
   3   6   1  159.90   22.29
   3   6   1  160.91   21.05
   3   6   1  119.77   22.04
  -4  -6  -1  143.40   18.90
  -4  -6  -1  161.07   17.61
  -4  -6  -1  140.86   21.45
  -4  -6  -1  162.19   31.09
  -4  -6  -1  211.09   28.85
  -4  -6  -1  155.93   19.50
  -4  -6  -1  155.81   29.17
  -4  -6  -1  187.10   27.08
  -4  -6  -1  159.78   17.89
   4   6   1  202.68   26.58
   4   6   1  161.33   17.47
   4   6   1  162.14   22.68
   4   6   1  191.71   24.78
   4   6   1  162.19   18.26
   4   6   1  153.48   25.79
   4   6   1  158.51   19.97
   4   6   1  169.69   19.45
  -5  -6  -1  253.09   36.61
  -5  -6  -1  286.07   32.31
  -5  -6  -1  258.54   29.92
  -5  -6  -1  256.98   33.29
  -5  -6  -1  269.85   28.58
  -5  -6  -1  273.64   30.92
  -5  -6  -1  272.39   27.95
  -5  -6  -1  246.47   48.49
  -5  -6  -1  252.15   34.54
   5   6   1  275.71   28.08
   5   6   1  241.90   30.82
   5   6   1  244.78   32.08
   5   6   1  287.43   34.92
   5   6   1  263.76   30.42
   5   6   1  254.94   29.11
   5   6   1  227.51   32.14
   5   6   1  289.07   32.76
  -6  -6  -1   -4.91    3.84
  -6  -6  -1    2.66    1.60
  -6  -6  -1    2.49    3.81
  -6  -6  -1   -0.39    1.79
  -6  -6  -1    1.06    4.10
  -6  -6  -1    2.20    4.67
  -6  -6  -1   -4.45    8.24
  -6  -6  -1    1.66    6.15
  -6  -6  -1    2.88    2.11
  -6  -6  -1    3.24    3.85
   6   6   1    5.86    6.03
   6   6   1   -0.10    3.64
   6   6   1    2.85    3.23
   6   6   1   -1.56    2.88
   6   6   1    3.04    1.64
   6   6   1    1.68    5.65
   6   6   1    1.19    4.04
   6   6   1   -2.53    2.76
   6   6   1    2.90    2.47
  -7  -6  -1   -3.03    2.28
  -7  -6  -1    3.25    7.28
  -7  -6  -1   -0.82    1.45
  -7  -6  -1    0.34    1.59
  -7  -6  -1   12.71    6.86
  -7  -6  -1    5.25    3.50
  -7  -6  -1    1.84    4.84
  -7  -6  -1    5.77    2.90
  -7  -6  -1   -1.51    4.20
  -7  -6  -1    7.68   11.58
   7   6   1    1.82    1.58
   7   6   1   -2.28    2.79
   7   6   1    3.75    3.81
   7   6   1   -2.33    2.69
   7   6   1   -2.88    3.78
   7   6   1   -0.05    4.07
   7   6   1    3.53    5.28
  -8  -6  -1   35.71   10.80
  -8  -6  -1   44.47   13.93
  -8  -6  -1   39.63    7.99
  -8  -6  -1   36.16    6.23
  -8  -6  -1   38.12   11.14
  -8  -6  -1   31.97    6.78
  -8  -6  -1   16.74   17.30
  -8  -6  -1   25.48    8.08
  -8  -6  -1   44.77   13.38
   8   6   1   48.88   11.96
   8   6   1   47.03   10.98
   8   6   1   37.74   11.47
   8   6   1   26.66    8.72
   8   6   1   44.43   13.30
   8   6   1   30.93    7.57
   8   6   1   33.12    9.61
   8   6   1   37.21    6.30
  -9  -6  -1  155.30   17.67
  -9  -6  -1  152.55   25.55
  -9  -6  -1  216.20   56.22
  -9  -6  -1  161.10   24.99
  -9  -6  -1  166.54   19.05
  -9  -6  -1  175.62   29.66
  -9  -6  -1  124.66   21.40
  -9  -6  -1  160.57   19.39
  -9  -6  -1  106.04   26.91
  -9  -6  -1  161.24   16.55
  -9  -6  -1  166.51   28.00
   9   6   1  156.71   21.82
   9   6   1  121.80   23.57
   9   6   1  152.19   24.53
   9   6   1  134.34   23.60
   9   6   1  109.55   23.14
   9   6   1  155.92   28.88
   9   6   1  144.76   17.66
   9   6   1  137.78   24.97
 -10  -6  -1   30.23   12.20
 -10  -6  -1   12.61    5.06
 -10  -6  -1   30.59   11.22
 -10  -6  -1   45.63   15.00
 -10  -6  -1   29.02    7.55
 -10  -6  -1   17.95   10.89
 -10  -6  -1   12.07   26.04
 -10  -6  -1   16.59    5.09
 -10  -6  -1   20.00    8.14
 -10  -6  -1   20.94    7.62
  10   6   1   16.27    7.90
  10   6   1   13.43    8.69
  10   6   1   24.76    8.21
  10   6   1   12.47    7.13
  10   6   1   17.19    8.12
  10   6   1   41.50   20.19
 -11  -6  -1   21.82    8.38
 -11  -6  -1   30.12   16.33
 -11  -6  -1    7.42    7.16
 -11  -6  -1   13.42    4.62
 -11  -6  -1    4.52    4.44
 -11  -6  -1   -3.60    6.08
 -11  -6  -1    6.96    3.90
 -11  -6  -1   19.22    7.66
 -11  -6  -1  -34.18   26.34
 -11  -6  -1   16.94    9.59
  11   6   1   10.56    8.09
  11   6   1   14.04    8.15
  11   6   1   13.06    7.81
  11   6   1  -14.40    5.95
  11   6   1   -0.55    3.75
 -12  -6  -1    6.46    8.62
 -12  -6  -1   -6.86   22.61
 -12  -6  -1    6.96    4.28
 -12  -6  -1   12.55    7.83
 -12  -6  -1    8.81    6.52
 -12  -6  -1   -0.13   19.70
 -12  -6  -1    8.88    4.26
 -12  -6  -1   -2.42    5.04
  12   6   1   10.53    8.68
  12   6   1    0.20    8.81
  12   6   1    3.86    6.50
  12   6   1    4.13    3.89
  12   6   1    0.43    6.47
  12   6   1   18.83    8.78
  12   6   1    2.72    8.40
 -13  -6  -1    5.15    5.77
 -13  -6  -1    7.59    5.17
 -13  -6  -1    2.88    3.41
 -13  -6  -1   -6.51    6.44
  13   6   1   -8.12    5.32
  13   6   1   10.82    8.72
  13   6   1    3.73    9.95
  13   6   1   20.19   10.13
 -14  -6  -1    5.78    7.26
  14   6   1   18.47   14.21
  14   6   1    7.45    8.35
   9  -7  -1  -32.96   47.57
   9  -7  -1    8.27    6.06
   9  -7  -1   -2.11    2.56
   9  -7  -1    9.61    5.04
  -9   7   1   12.18    5.80
  -9   7   1  -22.53   25.10
  -9   7   1    5.08    3.52
  -9   7   1    7.83    5.21
  -9   7   1   17.77    9.43
   8  -7  -1    8.61   27.75
   8  -7  -1    1.78    3.40
   8  -7  -1   -3.05    1.98
   8  -7  -1   -1.55    3.15
   8  -7  -1    5.62    5.25
  -8   7   1    5.53    4.86
  -8   7   1    4.56    3.87
  -8   7   1   -1.76    3.50
  -8   7   1   -0.16    3.23
  -8   7   1    5.66   24.78
  -8   7   1    3.79    4.86
  -8   7   1    3.89    6.59
   7  -7  -1    6.51    7.83
   7  -7  -1    4.06    4.88
   7  -7  -1    7.12    4.94
   7  -7  -1   -1.01    2.27
   7  -7  -1  -46.08   19.61
   7  -7  -1    5.53    3.45
   7  -7  -1    0.87    3.14
  -7   7   1   14.12    6.46
  -7   7   1    0.36    3.06
  -7   7   1    3.84    3.53
  -7   7   1    8.51   18.40
  -7   7   1    1.72    3.74
  -7   7   1   12.15    7.75
   6  -7  -1   -0.49    3.19
   6  -7  -1    1.80    4.16
   6  -7  -1   17.01   15.97
   6  -7  -1    5.13    6.60
   6  -7  -1   -5.72    3.15
   6  -7  -1   -0.52    7.16
   6  -7  -1   -2.52    1.73
   6  -7  -1   -0.31    2.56
   6  -7  -1   -0.46    2.26
  -6   7   1    3.62    3.19
  -6   7   1   -1.96    2.29
  -6   7   1    5.98    6.72
  -6   7   1    1.76    4.02
  -6   7   1   -0.66    2.52
  -6   7   1   -0.39    3.54
  -6   7   1  -10.35   12.60
   5  -7  -1   -1.50    2.50
   5  -7  -1    7.12    5.78
   5  -7  -1    7.64   11.40
   5  -7  -1   -6.40    6.49
   5  -7  -1    0.76    2.11
   5  -7  -1   -3.32    3.40
   5  -7  -1   -0.49    3.05
   5  -7  -1   -0.51    3.19
   5  -7  -1    1.01    2.36
  -5   7   1    6.64    8.55
  -5   7   1   -0.65    2.68
  -5   7   1    0.68    4.26
  -5   7   1   -8.11    5.10
  -5   7   1    1.24   10.49
  -5   7   1    4.25    3.42
  -5   7   1   -0.34    2.55
  -5   7   1    2.21    4.09
  -5   7   1   -0.84    2.54
   4  -7  -1    5.33    3.95
   4  -7  -1   -0.75    3.54
   4  -7  -1    8.49    8.09
   4  -7  -1    4.61    3.38
   4  -7  -1    5.74    9.85
   4  -7  -1    0.81    2.06
   4  -7  -1   -0.96    2.14
   4  -7  -1   -1.40    4.35
  -4   7   1   -0.62    3.52
  -4   7   1    0.19    3.64
  -4   7   1    0.51    5.69
  -4   7   1    4.76    3.83
  -4   7   1    6.95    6.94
  -4   7   1    2.71    3.05
  -4   7   1    3.09    9.24
  -4   7   1    6.94    4.17
   3  -7  -1   48.38    8.99
   3  -7  -1   52.02    9.98
   3  -7  -1   69.46   14.74
   3  -7  -1   57.10   12.41
   3  -7  -1   43.82    8.81
   3  -7  -1   61.50   12.42
   3  -7  -1   56.81    9.18
   3  -7  -1   60.43   15.91
  -3   7   1   57.61   14.11
  -3   7   1   72.17   11.19
  -3   7   1   65.11   13.29
  -3   7   1   72.26   12.56
  -3   7   1   85.91   20.11
  -3   7   1   80.23   12.07
  -3   7   1   64.63   10.36
  -3   7   1   53.66   10.44
  -3   7   1   79.31   14.79
   2  -7  -1   38.39    7.47
   2  -7  -1   30.82    5.92
   2  -7  -1   31.40    6.94
   2  -7  -1   27.44    5.75
   2  -7  -1   40.52    7.27
   2  -7  -1   35.74    8.92
   2  -7  -1   10.98    8.14
   2  -7  -1   41.61   10.45
  -2   7   1   29.88    6.54
  -2   7   1   29.36    7.05
  -2   7   1   29.06    9.23
  -2   7   1   42.74    7.56
  -2   7   1   32.78    6.80
  -2   7   1   37.46    6.54
  -2   7   1   30.23    6.14
  -2   7   1   37.06   12.63
  -2   7   1   17.09    5.03
  -2   7   1   44.20   11.38
  -2   7   1   51.17   13.61
   1  -7  -1   -1.28    1.28
   1  -7  -1    3.76    2.24
   1  -7  -1   -2.09    4.76
   1  -7  -1    6.63    4.90
   1  -7  -1   -1.25    1.18
   1  -7  -1   -0.69    2.16
   1  -7  -1    0.61    1.71
  -1   7   1   -5.91    4.23
  -1   7   1    2.66    2.24
  -1   7   1    5.61    2.61
  -1   7   1   -0.16    1.92
  -1   7   1    2.46    2.19
  -1   7   1    1.36    2.22
  -1   7   1    2.92    5.62
  -1   7   1   -4.19    3.04
  -1   7   1    2.48    2.25
  -1   7   1    0.44    6.90
   0  -7  -1    3.21    2.15
   0  -7  -1   17.44    6.72
   0  -7  -1    8.08    3.15
   0  -7  -1    5.30    2.30
   0  -7  -1   12.09    3.51
   0  -7  -1    4.76    2.53
   0  -7  -1    8.86    5.39
   0   7   1   11.89    3.77
   0   7   1    9.61    3.23
   0   7   1    1.14    4.47
   0   7   1    7.53    2.69
   0   7   1    7.35    2.54
   0   7   1    1.93    5.54
   0   7   1    7.18    3.72
   0   7   1    2.74    6.65
   0   7   1    6.82    3.00
   0   7   1    4.49    7.29
   0   7   1    8.43    3.05
  -1  -7  -1  198.59   23.02
  -1  -7  -1  230.93   26.75
  -1  -7  -1  193.23   22.18
  -1  -7  -1  217.37   26.17
  -1  -7  -1  187.73   25.09
  -1  -7  -1  209.34   23.56
  -1  -7  -1  190.07   22.97
  -1  -7  -1  199.72   22.77
  -1  -7  -1  210.08   23.37
   1   7   1  196.51   25.78
   1   7   1  214.12   23.30
   1   7   1  198.93   22.60
   1   7   1  198.48   22.88
   1   7   1  215.99   22.65
   1   7   1  197.73   22.05
   1   7   1  224.79   33.34
   1   7   1  200.60   22.51
   1   7   1  230.47   25.03
   1   7   1  285.73   38.44
   1   7   1  202.96   31.87
  -2  -7  -1   92.08   11.06
  -2  -7  -1   85.11   14.03
  -2  -7  -1   78.59   12.07
  -2  -7  -1   86.20   10.45
  -2  -7  -1  116.12   18.51
  -2  -7  -1  135.74   21.50
  -2  -7  -1   87.54   12.64
  -2  -7  -1   72.23   18.04
  -2  -7  -1  104.12   13.58
  -2  -7  -1  119.23   19.30
   2   7   1   69.44   13.99
   2   7   1   99.32   12.72
   2   7   1   89.78   10.91
   2   7   1   83.28   10.52
   2   7   1   49.93   17.18
   2   7   1  112.32   14.18
   2   7   1  108.57   21.18
   2   7   1   94.00   17.26
   2   7   1  103.05   11.59
   2   7   1  109.29   13.54
   2   7   1  105.47   22.51
  -3  -7  -1    0.30    1.05
  -3  -7  -1    1.95    1.54
  -3  -7  -1    4.49    4.92
  -3  -7  -1    0.81    2.46
  -3  -7  -1    4.40    4.16
  -3  -7  -1   -0.65    4.76
  -3  -7  -1    0.06    1.34
  -3  -7  -1    3.25    7.84
  -3  -7  -1    2.45    2.23
   3   7   1   -1.24    2.86
   3   7   1    3.29    2.56
   3   7   1    1.54    6.63
   3   7   1    0.41    1.56
   3   7   1    3.73    2.87
   3   7   1    6.42    4.69
   3   7   1    2.97    4.47
   3   7   1    1.89    2.89
   3   7   1   -0.79    1.11
  -4  -7  -1  221.64   23.96
  -4  -7  -1  176.22   31.22
  -4  -7  -1  233.71   25.46
  -4  -7  -1  220.19   23.13
  -4  -7  -1  198.27   25.22
  -4  -7  -1  227.36   29.80
  -4  -7  -1  151.54   35.53
  -4  -7  -1  276.13   35.08
  -4  -7  -1  228.07   26.66
   4   7   1  208.42   33.33
   4   7   1  227.01   23.61
   4   7   1  207.82   26.45
   4   7   1  238.28   28.51
   4   7   1  217.96   28.10
   4   7   1  242.98   32.97
   4   7   1  216.36   25.38
   4   7   1  232.55   24.40
  -5  -7  -1  193.63   28.20
  -5  -7  -1  173.53   26.69
  -5  -7  -1  161.58   17.27
  -5  -7  -1  156.77   23.09
  -5  -7  -1  173.99   22.15
  -5  -7  -1  201.66   24.28
  -5  -7  -1  156.32   19.40
  -5  -7  -1  145.43   35.67
  -5  -7  -1  148.49   17.48
   5   7   1  114.04   19.77
   5   7   1  142.57   22.55
   5   7   1  177.66   26.04
   5   7   1  153.48   17.33
   5   7   1  168.65   18.53
   5   7   1  179.06   28.81
   5   7   1  163.64   22.17
   5   7   1  187.08   26.66
  -6  -7  -1  114.63   13.44
  -6  -7  -1  177.10   31.21
  -6  -7  -1  119.45   23.26
  -6  -7  -1  102.08   17.30
  -6  -7  -1   91.11   19.76
  -6  -7  -1  106.53   13.17
  -6  -7  -1   82.47   18.89
  -6  -7  -1  107.00   12.49
  -6  -7  -1   77.22   20.99
   6   7   1  101.24   17.14
   6   7   1  116.37   17.04
   6   7   1  157.19   22.33
   6   7   1  132.37   20.62
   6   7   1  159.38   18.12
   6   7   1  135.91   23.22
   6   7   1  101.55   12.57
   6   7   1  124.64   19.88
   6   7   1  124.88   22.32
  -7  -7  -1  105.21   17.85
  -7  -7  -1   79.45   26.10
  -7  -7  -1  111.42   22.02
  -7  -7  -1   86.94   20.06
  -7  -7  -1  127.46   22.51
  -7  -7  -1  133.11   29.05
  -7  -7  -1  121.92   19.85
  -7  -7  -1  123.92   14.97
  -7  -7  -1  126.87   14.04
  -7  -7  -1  124.92   15.12
   7   7   1  126.14   22.00
   7   7   1  134.78   21.20
   7   7   1  142.55   22.69
   7   7   1  108.30   20.92
   7   7   1  134.19   19.88
   7   7   1  167.46   22.90
   7   7   1  147.22   18.78
   7   7   1  120.85   14.15
   7   7   1  118.41   22.69
  -8  -7  -1   14.27    7.95
  -8  -7  -1   18.06    4.95
  -8  -7  -1   13.97    4.40
  -8  -7  -1   11.30    6.51
  -8  -7  -1   10.02   12.95
  -8  -7  -1    6.07    7.05
  -8  -7  -1   31.01   25.39
  -8  -7  -1    3.96    4.76
  -8  -7  -1   17.54    3.58
  -8  -7  -1   11.87    7.33
   8   7   1    4.33    5.04
   8   7   1    7.94    3.02
   8   7   1    9.31    5.77
   8   7   1   -3.72    5.67
   8   7   1    6.70    5.79
   8   7   1   23.55    9.73
   8   7   1    9.81    4.70
   8   7   1   11.94    5.77
  -9  -7  -1   14.25    9.04
  -9  -7  -1   22.34    4.62
  -9  -7  -1   33.55   10.94
  -9  -7  -1   54.79   23.76
  -9  -7  -1    9.58    4.81
  -9  -7  -1   15.80    6.92
  -9  -7  -1   19.83    8.77
  -9  -7  -1   27.82   28.88
  -9  -7  -1   12.44    9.36
  -9  -7  -1   18.89    7.29
   9   7   1   20.10    9.30
   9   7   1   44.35   11.23
   9   7   1   29.77    5.48
   9   7   1   12.17    7.24
   9   7   1   19.97    9.10
   9   7   1   22.14   11.10
   9   7   1   26.99    7.64
   9   7   1   23.17   11.00
 -10  -7  -1   55.34   13.29
 -10  -7  -1   51.11    8.01
 -10  -7  -1   41.15   10.93
 -10  -7  -1   36.38    8.81
 -10  -7  -1   39.87   35.18
 -10  -7  -1   59.10   17.04
 -10  -7  -1   21.39    6.71
 -10  -7  -1   25.83   10.18
 -10  -7  -1   33.54   19.03
 -10  -7  -1   52.45   16.14
  10   7   1   44.89   15.27
  10   7   1   41.28   12.80
  10   7   1   36.01    9.70
  10   7   1   41.58    7.41
  10   7   1   49.40   12.39
  10   7   1   51.28   14.97
  10   7   1   29.64   12.17
  10   7   1   54.10   12.99
 -11  -7  -1   -0.05    5.22
 -11  -7  -1   16.87    8.39
 -11  -7  -1    6.03    4.76
 -11  -7  -1    6.16    7.98
 -11  -7  -1   13.42   13.78
 -11  -7  -1   21.08   35.21
 -11  -7  -1   26.36   20.65
 -11  -7  -1   21.85    8.36
 -11  -7  -1   19.59    5.79
 -11  -7  -1   11.32    4.23
  11   7   1   22.80    9.31
  11   7   1   33.71   13.16
  11   7   1   13.21    9.57
  11   7   1   19.74   10.49
  11   7   1   16.85    9.85
  11   7   1   14.75    8.34
  11   7   1   11.05    6.03
 -12  -7  -1    5.48   32.77
 -12  -7  -1   66.89   13.02
 -12  -7  -1   42.97   15.68
 -12  -7  -1   80.00   15.93
 -12  -7  -1   55.86   16.07
 -12  -7  -1   47.23   17.93
 -12  -7  -1   59.47   11.67
 -12  -7  -1   57.49   10.34
  12   7   1   70.72   19.25
  12   7   1  103.83   20.61
  12   7   1   49.43   17.62
  12   7   1   74.87   17.23
  12   7   1   85.76   17.30
  12   7   1   65.66   20.64
  12   7   1   52.67   17.67
 -13  -7  -1   -8.18    2.37
 -13  -7  -1   -0.92    2.85
 -13  -7  -1    3.71    3.84
 -13  -7  -1    4.71    4.40
  13   7   1   -4.89    3.89
  13   7   1   -6.80    4.24
  13   7   1    3.35    9.62
  13   7   1    0.89    9.65
   8  -8  -1    7.86    6.04
   8  -8  -1    5.64    4.93
   8  -8  -1   11.09   34.75
   8  -8  -1    4.31    3.88
   8  -8  -1   12.32    5.21
  -8   8   1    7.57    4.75
  -8   8   1    3.18    4.79
  -8   8   1    4.05    3.89
  -8   8   1   11.72    6.76
  -8   8   1   -0.49   23.20
   7  -8  -1  -34.40   42.11
   7  -8  -1    2.71    3.05
   7  -8  -1    6.44    4.26
   7  -8  -1    3.76    4.45
   7  -8  -1   -0.82    2.52
  -7   8   1   -0.39    3.44
  -7   8   1   -2.02   19.22
  -7   8   1    3.32    4.28
  -7   8   1    5.22    4.41
  -7   8   1    2.32    3.72
   6  -8  -1   21.22    7.02
   6  -8  -1   46.41    9.35
   6  -8  -1   26.65   11.72
   6  -8  -1   14.10    5.72
   6  -8  -1   13.14    5.04
   6  -8  -1   34.91   19.69
   6  -8  -1   25.30    7.78
  -6   8   1   50.94   13.90
  -6   8   1   32.07    8.72
  -6   8   1   27.78    7.12
  -6   8   1   22.61    7.11
  -6   8   1   25.50    8.85
  -6   8   1   12.85    6.30
  -6   8   1   12.97    5.67
  -6   8   1    8.15   16.74
   5  -8  -1   26.75   12.95
   5  -8  -1   24.98    7.89
   5  -8  -1   43.60   17.64
   5  -8  -1   41.37   10.25
   5  -8  -1   34.76    7.53
   5  -8  -1   47.47    9.42
   5  -8  -1   48.27    9.34
  -5   8   1   62.89   13.40
  -5   8   1   32.92   11.35
  -5   8   1   24.73    7.30
  -5   8   1   22.39    8.70
  -5   8   1   40.78    9.50
  -5   8   1   43.04   15.47
  -5   8   1   50.19   11.43
  -5   8   1   28.10    7.37
  -5   8   1   35.30    8.34
   4  -8  -1   43.48    9.83
   4  -8  -1   54.95    9.44
   4  -8  -1   92.55   19.31
   4  -8  -1   64.02   12.63
   4  -8  -1   37.16    7.94
   4  -8  -1   30.05   13.41
   4  -8  -1   39.79    7.91
   4  -8  -1   43.39   11.42
  -4   8   1   35.44   10.62
  -4   8   1   47.46    9.92
  -4   8   1   36.52    8.34
  -4   8   1   62.45   13.97
  -4   8   1   50.70   10.74
  -4   8   1   44.60   13.54
  -4   8   1   45.22    9.81
  -4   8   1   44.40    8.77
   3  -8  -1  119.90   20.74
   3  -8  -1   76.79   15.64
   3  -8  -1   58.94   12.66
   3  -8  -1   74.48   12.10
   3  -8  -1  104.77   13.35
   3  -8  -1   69.32   12.79
   3  -8  -1   88.71   15.70
  -3   8   1  102.33   14.66
  -3   8   1   77.50   13.74
  -3   8   1   98.13   19.78
  -3   8   1   81.59   13.29
  -3   8   1   93.72   17.27
  -3   8   1   99.19   16.04
  -3   8   1   87.52   13.10
  -3   8   1   92.07   18.67
   2  -8  -1   22.01    6.39
   2  -8  -1   30.13    6.04
   2  -8  -1   19.16    5.02
   2  -8  -1   29.07    9.44
   2  -8  -1   37.91    7.19
   2  -8  -1   32.54   10.80
   2  -8  -1   26.32    5.98
  -2   8   1   31.67   10.55
  -2   8   1   28.26    6.23
  -2   8   1   41.60   13.10
  -2   8   1   29.41    9.63
  -2   8   1   28.64    6.25
  -2   8   1   35.75    8.48
  -2   8   1   37.19   14.79
  -2   8   1   29.15    6.77
  -2   8   1   25.05    6.17
   1  -8  -1   85.75   12.89
   1  -8  -1  110.77   18.54
   1  -8  -1   87.64   13.31
   1  -8  -1   89.73   12.42
   1  -8  -1   67.12   12.68
   1  -8  -1   97.41   16.93
   1  -8  -1   91.89   12.43
  -1   8   1   93.71   13.19
  -1   8   1   84.62   16.50
  -1   8   1   87.14   12.74
  -1   8   1   83.34   12.03
  -1   8   1   84.06   13.77
  -1   8   1   98.91   12.83
  -1   8   1   77.70   20.55
  -1   8   1   84.78   19.61
  -1   8   1   98.30   18.45
   0  -8  -1   12.71    7.06
   0  -8  -1   20.20    5.12
   0  -8  -1   15.26    3.83
   0  -8  -1    9.91    5.97
   0  -8  -1   14.01    4.16
   0  -8  -1   21.80    5.45
   0  -8  -1   13.73    4.14
   0   8   1   17.16    5.11
   0   8   1   25.39    8.39
   0   8   1   17.16    9.85
   0   8   1   20.67    5.22
   0   8   1   46.72   14.25
   0   8   1   29.80   11.19
   0   8   1   21.12    4.94
   0   8   1   15.98    4.31
   0   8   1   22.62    5.79
   0   8   1   24.81    4.67
   0   8   1   13.12    3.86
  -1  -8  -1  403.13   47.00
  -1  -8  -1  478.91   45.70
  -1  -8  -1  386.86   45.24
  -1  -8  -1  424.09   44.97
  -1  -8  -1  419.54   44.68
  -1  -8  -1  445.76   48.06
  -1  -8  -1  440.38   48.84
  -1  -8  -1  409.37   44.85
   1   8   1  416.43   46.40
   1   8   1  405.51   51.58
   1   8   1  447.00   44.89
   1   8   1  401.53   44.92
   1   8   1  350.35   43.94
   1   8   1  418.19   44.23
   1   8   1  452.92   48.68
   1   8   1  412.25   53.28
   1   8   1  403.55   43.76
   1   8   1  424.08   44.38
  -2  -8  -1  116.31   15.20
  -2  -8  -1  119.55   13.85
  -2  -8  -1  113.92   14.83
  -2  -8  -1  147.95   21.97
  -2  -8  -1  171.39   25.65
  -2  -8  -1  126.44   21.08
  -2  -8  -1  136.03   15.31
  -2  -8  -1  116.53   14.44
  -2  -8  -1  140.93   19.16
   2   8   1   93.51   18.13
   2   8   1  130.31   14.77
   2   8   1  115.37   14.70
   2   8   1  124.65   15.18
   2   8   1  130.45   25.99
   2   8   1  130.48   14.34
   2   8   1  159.50   28.26
   2   8   1  121.31   15.31
   2   8   1  130.21   20.33
   2   8   1  123.38   13.96
   2   8   1   65.42   20.44
  -3  -8  -1  125.40   15.47
  -3  -8  -1  133.75   21.48
  -3  -8  -1  141.96   20.44
  -3  -8  -1  130.83   25.81
  -3  -8  -1  170.62   28.56
  -3  -8  -1  126.89   16.44
  -3  -8  -1  111.69   13.43
  -3  -8  -1  108.83   14.08
   3   8   1  133.82   17.64
   3   8   1  138.12   29.70
   3   8   1  116.95   13.97
   3   8   1  135.50   17.21
   3   8   1  118.83   13.70
   3   8   1  127.02   16.62
   3   8   1  176.77   29.95
   3   8   1  118.89   13.96
   3   8   1  111.51   19.06
   3   8   1  116.72   21.08
  -4  -8  -1   84.85   13.64
  -4  -8  -1   90.85   10.47
  -4  -8  -1  100.49   11.25
  -4  -8  -1  102.26   14.39
  -4  -8  -1   87.68   11.29
  -4  -8  -1  156.22   24.74
  -4  -8  -1   91.25   19.97
  -4  -8  -1   93.86   22.28
  -4  -8  -1   94.67   19.25
  -4  -8  -1  106.22   14.06
   4   8   1   63.55   14.88
   4   8   1   91.38   10.93
   4   8   1  114.47   22.27
   4   8   1  103.75   15.60
   4   8   1   96.21   11.34
   4   8   1   84.49   17.52
   4   8   1   94.93   11.61
   4   8   1   96.11   13.74
   4   8   1  101.58   15.09
  -5  -8  -1    8.82    3.72
  -5  -8  -1    9.66    4.35
  -5  -8  -1    7.02    4.02
  -5  -8  -1   19.11    8.89
  -5  -8  -1   17.80    6.53
  -5  -8  -1   10.48   13.47
  -5  -8  -1   19.71    9.35
  -5  -8  -1    9.13    7.24
   5   8   1   10.17    2.70
   5   8   1   13.27    5.91
   5   8   1    4.95    5.79
   5   8   1   10.94    7.01
   5   8   1   -4.00    5.04
   5   8   1   10.24    3.19
   5   8   1    6.47    4.54
   5   8   1    3.54    2.55
  -6  -8  -1   55.30    7.93
  -6  -8  -1   33.87   14.53
  -6  -8  -1   15.77   13.90
  -6  -8  -1   23.81   10.34
  -6  -8  -1   41.45    5.73
  -6  -8  -1   37.31   10.54
  -6  -8  -1   41.72   12.94
  -6  -8  -1   43.39    6.37
  -6  -8  -1   21.71    7.44
   6   8   1   33.40   12.39
   6   8   1   30.03    9.67
   6   8   1   35.91    5.53
   6   8   1   36.45   11.48
   6   8   1   22.75    7.18
   6   8   1   11.37    6.41
   6   8   1   17.62    8.97
   6   8   1   30.37    6.56
  -7  -8  -1   40.67   13.50
  -7  -8  -1   42.25    7.85
  -7  -8  -1   72.91   22.12
  -7  -8  -1   63.52   13.18
  -7  -8  -1   41.59    9.46
  -7  -8  -1   45.71    6.74
  -7  -8  -1   36.50   11.68
  -7  -8  -1   39.05    7.43
  -7  -8  -1   87.49   32.85
  -7  -8  -1   57.28   14.01
   7   8   1   38.38   11.95
   7   8   1   34.54    8.65
   7   8   1   52.47    7.22
   7   8   1   46.61   12.48
   7   8   1   37.67   11.14
   7   8   1   80.29   18.50
   7   8   1   29.27    9.35
   7   8   1   35.54   10.35
   7   8   1   37.91    9.52
  -8  -8  -1    1.96    1.83
  -8  -8  -1   -2.16    3.88
  -8  -8  -1   -1.35    2.01
  -8  -8  -1   -0.67    3.57
  -8  -8  -1   -0.68    2.53
  -8  -8  -1    5.61    6.79
  -8  -8  -1   -6.00    3.07
  -8  -8  -1    9.39   17.37
  -8  -8  -1    8.50   11.27
  -8  -8  -1   -6.02    2.96
   8   8   1   -1.36    2.33
   8   8   1   -4.33    4.93
   8   8   1    3.12    7.59
   8   8   1   -0.05    4.98
   8   8   1    2.62    4.25
   8   8   1   -1.35    1.49
   8   8   1   -0.60    4.33
   8   8   1   -4.41    2.33
   8   8   1   -5.81    2.63
  -9  -8  -1   95.81   22.55
  -9  -8  -1   45.42   20.42
  -9  -8  -1   56.92    8.28
  -9  -8  -1   59.03   16.62
  -9  -8  -1   61.64   14.73
  -9  -8  -1   50.94   10.01
  -9  -8  -1   52.81   14.43
  -9  -8  -1  104.95   40.18
  -9  -8  -1   46.00    9.55
  -9  -8  -1   43.36   11.22
   9   8   1   51.49   12.18
   9   8   1   65.65   13.78
   9   8   1   57.90    8.70
   9   8   1   36.89   13.13
   9   8   1   44.73   19.09
   9   8   1   52.96   11.61
   9   8   1   50.56   14.11
 -10  -8  -1   82.20   22.83
 -10  -8  -1   96.97   14.45
 -10  -8  -1   99.35   12.03
 -10  -8  -1   71.41   19.34
 -10  -8  -1   18.36   24.51
 -10  -8  -1   94.80   21.89
 -10  -8  -1   58.47   16.21
 -10  -8  -1   58.05   16.33
 -10  -8  -1   83.24   16.09
 -10  -8  -1   75.16   13.17
  10   8   1   82.94   19.46
  10   8   1   82.51   11.80
  10   8   1   64.73   15.99
  10   8   1   64.00   15.54
  10   8   1  101.66   24.20
  10   8   1   78.52   20.17
  10   8   1   70.76   14.39
  10   8   1   94.94   19.33
 -11  -8  -1    7.73    4.27
 -11  -8  -1    9.67    4.71
 -11  -8  -1    6.75    7.62
 -11  -8  -1    4.58    3.28
 -11  -8  -1    1.53    6.21
 -11  -8  -1   13.81    9.52
 -11  -8  -1    8.53    6.17
 -11  -8  -1    5.22   37.76
 -11  -8  -1    5.68    8.73
  11   8   1    7.37    5.45
  11   8   1    0.98    7.27
  11   8   1    9.49    3.51
  11   8   1   26.49   11.09
  11   8   1    5.23    9.47
  11   8   1    5.03    6.49
  11   8   1    0.20    4.59
  11   8   1   11.55    7.48
 -12  -8  -1   77.77   24.80
 -12  -8  -1   65.11   11.39
 -12  -8  -1   96.34   21.18
 -12  -8  -1   98.43   15.46
 -12  -8  -1   85.82   14.56
 -12  -8  -1   10.00   32.98
 -12  -8  -1   79.41   16.83
 -12  -8  -1   59.93   18.86
  12   8   1   54.96   19.31
  12   8   1   71.50   17.27
  12   8   1   91.51   22.54
  12   8   1   84.20   19.01
 -13  -8  -1    2.01    3.19
 -13  -8  -1   -4.36    2.00
 -13  -8  -1   -3.45    5.65
  13   8   1   12.45    8.61
  13   8   1    3.44    9.68
  13   8   1   -6.84    6.55
  13   8   1   -0.73    7.16
   7  -9  -1   -0.37   27.89
   7  -9  -1   12.86    5.99
   7  -9  -1   14.11    5.52
   7  -9  -1   34.82   10.93
  -7   9   1   18.93    5.97
  -7   9   1   13.38    6.34
  -7   9   1   14.23    7.09
  -7   9   1   13.55    5.53
  -7   9   1   19.21    9.30
  -7   9   1   35.35   22.90
   6  -9  -1   -0.26    2.91
   6  -9  -1    0.42    2.71
   6  -9  -1   -3.59   21.45
   6  -9  -1   -4.54    2.52
   6  -9  -1    1.97    3.99
  -6   9   1   -1.44    3.40
  -6   9   1    3.17    3.62
  -6   9   1    5.01    4.26
  -6   9   1   -0.28    3.18
  -6   9   1    5.21   18.29
   5  -9  -1   17.08   16.38
   5  -9  -1   -2.92    3.12
   5  -9  -1    1.56    4.37
   5  -9  -1    4.34    3.25
   5  -9  -1    1.96    2.94
  -5   9   1    3.23    4.50
  -5   9   1    8.08    5.49
  -5   9   1   -1.48    5.99
  -5   9   1    0.66    4.75
  -5   9   1    1.74    2.92
  -5   9   1   -2.67   14.55
  -5   9   1    3.23    3.06
  -5   9   1    9.51    4.61
   4  -9  -1   47.76   10.29
   4  -9  -1   32.26    7.13
   4  -9  -1   35.09   16.53
   4  -9  -1   22.81    6.33
   4  -9  -1   55.58   12.59
   4  -9  -1   44.78    8.49
  -4   9   1   71.20   19.49
  -4   9   1   27.85    7.33
  -4   9   1   41.59   12.61
  -4   9   1   29.47    7.12
  -4   9   1   28.18    8.06
  -4   9   1   25.47   10.53
  -4   9   1   20.23    7.62
  -4   9   1   40.31    9.55
   3  -9  -1   16.56    5.12
   3  -9  -1   12.35    4.63
   3  -9  -1   16.99   11.56
   3  -9  -1   11.86    7.56
   3  -9  -1    9.19    7.20
   3  -9  -1   21.39    5.29
   3  -9  -1   13.15    5.22
  -3   9   1   19.86    6.58
  -3   9   1    8.83    7.39
  -3   9   1   23.66    6.57
  -3   9   1   19.14   13.20
  -3   9   1    5.59    5.00
  -3   9   1   16.43    5.40
  -3   9   1   10.71    8.92
  -3   9   1   27.57    6.10
  -3   9   1   10.92    4.45
   2  -9  -1  495.02   58.44
   2  -9  -1  503.93   55.89
   2  -9  -1  501.02   52.22
   2  -9  -1  535.21   51.94
   2  -9  -1  496.67   52.89
   2  -9  -1  490.10   51.58
   2  -9  -1  434.84   52.01
  -2   9   1  458.31   53.23
  -2   9   1  534.51   52.50
  -2   9   1  487.15   57.84
  -2   9   1  456.46   51.50
  -2   9   1  444.28   55.39
  -2   9   1  501.88   58.61
  -2   9   1  470.19   51.79
  -2   9   1  487.73   51.45
  -2   9   1  416.51   51.19
   1  -9  -1  172.22   22.58
   1  -9  -1  176.69   21.76
   1  -9  -1  193.38   22.25
   1  -9  -1  170.73   22.33
   1  -9  -1  207.37   22.71
   1  -9  -1  182.35   32.17
   1  -9  -1  225.62   32.53
  -1   9   1  191.48   22.03
  -1   9   1  182.37   21.69
  -1   9   1  161.26   22.07
  -1   9   1  203.16   21.77
  -1   9   1  249.21   32.11
  -1   9   1  297.05   39.78
  -1   9   1  180.26   23.18
  -1   9   1  218.38   33.22
  -1   9   1  207.77   21.55
   0  -9  -1   53.46    8.49
   0  -9  -1   35.99    6.43
   0  -9  -1   23.56   10.09
   0  -9  -1   72.69   14.03
   0  -9  -1   40.25    7.94
   0  -9  -1   45.22    8.13
   0  -9  -1   43.48    8.16
   0   9   1   44.38    7.92
   0   9   1   23.78   11.83
   0   9   1   45.43    7.51
   0   9   1   30.41    5.52
   0   9   1   42.09   11.66
   0   9   1   34.44    7.81
   0   9   1   28.75    6.20
   0   9   1   40.11    6.89
   0   9   1   29.35   14.55
  -1  -9  -1    4.05    4.10
  -1  -9  -1    8.77    4.28
  -1  -9  -1    6.59    3.35
  -1  -9  -1    6.62    3.05
  -1  -9  -1    7.61   11.55
  -1  -9  -1    6.56    5.84
  -1  -9  -1    7.50    2.66
  -1  -9  -1    9.04    5.48
   1   9   1    6.07    2.67
   1   9   1    7.65    4.15
   1   9   1   -0.31    1.59
   1   9   1   10.95    7.03
   1   9   1    7.20   12.72
   1   9   1    0.96    3.34
   1   9   1   11.79    4.31
   1   9   1   12.22    8.89
   1   9   1    3.63    2.71
  -2  -9  -1   51.77   14.15
  -2  -9  -1   37.98    7.36
  -2  -9  -1   25.36    5.94
  -2  -9  -1   29.04    9.38
  -2  -9  -1   23.27    7.18
  -2  -9  -1   36.45   11.29
  -2  -9  -1   27.98    6.66
  -2  -9  -1   24.27    5.35
   2   9   1   28.26    6.06
   2   9   1   27.56    5.43
   2   9   1   29.03    5.31
   2   9   1   41.21   14.59
   2   9   1   39.77    6.88
   2   9   1   49.39    8.81
   2   9   1   18.40   14.56
   2   9   1   17.18    7.90
   2   9   1   26.78    5.96
   2   9   1   28.33    8.64
   2   9   1   44.62   15.63
  -3  -9  -1  488.61   58.32
  -3  -9  -1  506.10   55.37
  -3  -9  -1  518.47   54.54
  -3  -9  -1  535.62   63.66
  -3  -9  -1  580.84   56.90
  -3  -9  -1  485.36   55.96
  -3  -9  -1  583.04   60.87
   3   9   1  538.67   60.27
   3   9   1  475.68   63.75
   3   9   1  564.50   56.85
   3   9   1  526.37   56.34
   3   9   1  549.18   56.86
   3   9   1  527.84   54.80
   3   9   1  468.17   54.84
   3   9   1  534.62   54.90
   3   9   1  478.93   58.65
   3   9   1  568.88   66.34
  -4  -9  -1   20.59    9.06
  -4  -9  -1   23.99   14.48
  -4  -9  -1   18.74    4.01
  -4  -9  -1   12.18    4.56
  -4  -9  -1   16.50    4.74
  -4  -9  -1   31.20   12.12
  -4  -9  -1   18.37    5.99
  -4  -9  -1   19.18    3.34
  -4  -9  -1   16.03    4.21
   4   9   1   23.06   11.55
   4   9   1   25.07    8.98
   4   9   1   19.49    5.55
   4   9   1   16.80    3.91
   4   9   1   11.46    5.53
   4   9   1   21.00    4.69
   4   9   1   15.40    3.85
   4   9   1   18.63    6.26
   4   9   1    0.59    4.85
  -5  -9  -1   16.01    4.06
  -5  -9  -1   15.88    6.73
  -5  -9  -1   27.92    7.01
  -5  -9  -1   24.01    6.03
  -5  -9  -1   16.07   11.97
  -5  -9  -1   17.28    5.66
  -5  -9  -1   20.75   10.50
  -5  -9  -1   13.07    7.54
  -5  -9  -1   27.66    7.22
   5   9   1   27.53    4.94
   5   9   1   17.57    8.00
   5   9   1   21.13    6.02
   5   9   1   22.29    7.62
   5   9   1   14.14    3.76
   5   9   1   38.10   12.57
   5   9   1   28.24    5.84
   5   9   1   13.34    6.55
   5   9   1   42.99   11.70
  -6  -9  -1   59.57   16.73
  -6  -9  -1   33.19    6.89
  -6  -9  -1   33.23   13.44
  -6  -9  -1   35.55    9.39
  -6  -9  -1   53.53   12.84
  -6  -9  -1   21.60   17.49
  -6  -9  -1   50.84   11.67
   6   9   1   43.41    9.88
   6   9   1   45.50    6.98
   6   9   1   46.52    8.79
   6   9   1   49.58   11.43
   6   9   1   65.00   17.99
   6   9   1   57.24    8.69
   6   9   1   34.11    9.97
   6   9   1   44.18   13.18
   6   9   1   58.77   15.61
  -7  -9  -1   78.83   30.04
  -7  -9  -1   74.19   15.69
  -7  -9  -1  163.64   28.92
  -7  -9  -1   99.94   10.74
  -7  -9  -1   60.46   17.71
  -7  -9  -1   96.01   18.85
  -7  -9  -1  108.72   13.49
  -7  -9  -1   98.61   15.55
  -7  -9  -1   82.98   12.00
  -7  -9  -1   86.35   21.80
   7   9   1   68.93   13.18
   7   9   1   74.83   14.97
   7   9   1   84.75   10.75
   7   9   1   72.97   15.39
   7   9   1   68.95   17.25
   7   9   1  108.61   17.86
   7   9   1   77.80   18.13
   7   9   1  101.33   23.41
   7   9   1  103.58   19.15
  -8  -9  -1   26.24    4.74
  -8  -9  -1   25.53    5.89
  -8  -9  -1   21.09   14.87
  -8  -9  -1   18.27    5.19
  -8  -9  -1   16.04    7.12
  -8  -9  -1   18.29   10.78
  -8  -9  -1   20.66   11.63
  -8  -9  -1   47.54   11.98
  -8  -9  -1   11.97    7.45
   8   9   1   28.61    9.30
   8   9   1   19.78    9.57
   8   9   1   21.32    4.63
   8   9   1   24.12   10.88
   8   9   1   20.14    6.06
   8   9   1   57.39   16.70
   8   9   1    1.67    5.18
   8   9   1   20.67    9.61
   8   9   1   16.25    7.08
  -9  -9  -1   44.79    8.64
  -9  -9  -1   31.04    5.65
  -9  -9  -1   21.75   11.21
  -9  -9  -1   46.01   20.09
  -9  -9  -1   23.06   19.98
  -9  -9  -1    7.18    6.79
  -9  -9  -1   40.08   13.24
  -9  -9  -1   29.22    9.64
  -9  -9  -1   25.70    6.44
  -9  -9  -1   37.86   13.33
   9   9   1   39.60   12.88
   9   9   1   24.74   10.17
   9   9   1   19.32    9.75
   9   9   1   24.20    8.83
   9   9   1   33.35   11.65
   9   9   1   29.54    5.71
   9   9   1   25.07    7.51
   9   9   1   37.77   13.85
 -10  -9  -1    2.98    3.38
 -10  -9  -1   -0.25    5.73
 -10  -9  -1    2.09    2.38
 -10  -9  -1  -14.08   27.96
 -10  -9  -1    9.42    4.16
 -10  -9  -1   -1.74    6.12
 -10  -9  -1    5.33    5.51
  10   9   1    9.50    5.86
  10   9   1    6.21    2.91
  10   9   1    8.18    7.62
  10   9   1    5.52    6.90
  10   9   1    0.72    9.01
  10   9   1    8.75    5.14
  10   9   1    3.41    5.62
  10   9   1   -3.74    4.52
 -11  -9  -1   13.08    8.79
 -11  -9  -1    7.21    8.48
 -11  -9  -1   10.56    5.03
 -11  -9  -1    6.20    6.40
 -11  -9  -1   -1.49    1.88
 -11  -9  -1    2.90    7.64
 -11  -9  -1    0.64    3.31
 -11  -9  -1    1.08   23.37
  11   9   1    3.66    7.91
  11   9   1   16.97   16.41
  11   9   1   10.94    6.24
  11   9   1    5.05    5.49
  11   9   1    5.36    6.13
  11   9   1   -4.22    6.01
  11   9   1   -0.17    2.30
  11   9   1   13.88    9.30
 -12  -9  -1   10.31    7.08
 -12  -9  -1    8.73    5.62
 -12  -9  -1   12.04   23.26
 -12  -9  -1   22.17    9.22
  12   9   1   19.56   11.23
  12   9   1   23.05   10.69
  12   9   1    7.31    7.39
  12   9   1   26.29   12.09
  12   9   1   17.25    8.34
 -13  -9  -1   15.90    8.73
 -13  -9  -1   17.32    6.84
  13   9   1   22.85    9.86
[truncated: 2,244,623 more chars]
