# Supplementary material for: Hidden Diradical: Conformational Switch for Solvatochromic NIR Emission With Unity Quantum Yield in Thiele's Hydrocarbon
Source: Angew Chem Int Ed Engl. 2026 Jan 28;65(10):e24042. doi: 10.1002/anie.202524042 (PMC12955538; doi:10.1002/anie.202524042)
Supplement: Supplementary file 2 — Supporting File 2: anie71303‐sup‐0002‐SuppMat.zip. [file ANIE-65-e24042-s002.zip › 2 Comp 2H platon_sq.cif]

 
data_shelx
 
_audit_creation_method            'SHELXL-2018/3'
_shelx_SHELXL_version_number      '2018/3'
_chemical_name_systematic         ?
_chemical_name_common             ?
_chemical_melting_point           ?
_chemical_formula_moiety          ?
_chemical_formula_sum
 'C34 H12 Cl18 F4' 
_chemical_formula_weight          1134.54

loop_
 _atom_type_symbol
 _atom_type_description
 _atom_type_scat_dispersion_real
 _atom_type_scat_dispersion_imag
 _atom_type_scat_source
 'C'  'C'   0.0033   0.0016
 'International Tables Vol C Tables 4.2.6.8 and 6.1.1.4'
 'H'  'H'   0.0000   0.0000
 'International Tables Vol C Tables 4.2.6.8 and 6.1.1.4'
 'Cl'  'Cl'   0.1484   0.1585
 'International Tables Vol C Tables 4.2.6.8 and 6.1.1.4'
 'F'  'F'   0.0171   0.0103
 'International Tables Vol C Tables 4.2.6.8 and 6.1.1.4'
 
_space_group_crystal_system       monoclinic
_space_group_IT_number            9
_space_group_name_H-M_alt         'C c'
_space_group_name_Hall            'C -2yc'
 
_shelx_space_group_comment
;
The symmetry employed for this shelxl refinement is uniquely defined
by the following loop, which should always be used as a source of
symmetry information in preference to the above space-group names.
They are only intended as comments.
;
 
loop_
 _space_group_symop_operation_xyz
 'x, y, z'
 'x, -y, z+1/2'
 'x+1/2, y+1/2, z'
 'x+1/2, -y+1/2, z+1/2'
 
_cell_length_a                    15.9954(9)
_cell_length_b                    22.0613(12)
_cell_length_c                    12.9068(7)
_cell_angle_alpha                 90
_cell_angle_beta                  104.071(2)
_cell_angle_gamma                 90
_cell_volume                      4417.9(4)
_cell_formula_units_Z             4
_cell_measurement_temperature     300(2)
_cell_measurement_reflns_used     879
_cell_measurement_theta_min       3
_cell_measurement_theta_max       21
 
_exptl_crystal_description        prism
_exptl_crystal_colour             colorless
_exptl_crystal_density_meas       'not measured'
_exptl_crystal_density_method     ?
_exptl_crystal_density_diffrn     1.706          
_exptl_crystal_F_000              2232
_exptl_transmission_factor_min    ?
_exptl_transmission_factor_max    ?
_exptl_crystal_size_max           0.17
_exptl_crystal_size_mid           0.16
_exptl_crystal_size_min           0.14
_exptl_absorpt_coefficient_mu     1.160
_shelx_estimated_absorpt_T_min    ?
_shelx_estimated_absorpt_T_max    ?
_exptl_absorpt_correction_type    multi-scan
_exptl_absorpt_correction_T_min   0.6960  
_exptl_absorpt_correction_T_max   0.7454
_exptl_absorpt_process_details    'Bruker APEX II SADABS'
_exptl_absorpt_special_details    ?
_diffrn_ambient_temperature       300(2)
_diffrn_radiation_wavelength      0.71073
_diffrn_radiation_type            MoK\a
_diffrn_source                    'fine-focus sealed tube'
_diffrn_measurement_device_type   'Bruker D8 Venture PhotonII'
_diffrn_measurement_method        'phi & omega scan'
_diffrn_detector_area_resol_mean  ?
_diffrn_reflns_number             125884
_diffrn_reflns_av_unetI/netI      0.0434
_diffrn_reflns_av_R_equivalents   0.0852
_diffrn_reflns_limit_h_min        -19
_diffrn_reflns_limit_h_max        19
_diffrn_reflns_limit_k_min        -27
_diffrn_reflns_limit_k_max        27
_diffrn_reflns_limit_l_min        -16
_diffrn_reflns_limit_l_max        16
_diffrn_reflns_theta_min          2.045
_diffrn_reflns_theta_max          26.397
_diffrn_reflns_theta_full         25.242
_diffrn_measured_fraction_theta_max   0.998
_diffrn_measured_fraction_theta_full  1.000
_diffrn_reflns_Laue_measured_fraction_max    0.998
_diffrn_reflns_Laue_measured_fraction_full   1.000
_diffrn_reflns_point_group_measured_fraction_max   0.998
_diffrn_reflns_point_group_measured_fraction_full  0.999
_reflns_number_total              9024
_reflns_number_gt                 5526
_reflns_threshold_expression      'I > 2\s(I)'
_reflns_Friedel_coverage          0.997
_reflns_Friedel_fraction_max      0.998
_reflns_Friedel_fraction_full     0.999
 
_reflns_special_details
;
 Reflections were merged by SHELXL according to the crystal
 class for the calculation of statistics and refinement.
 
 Structure factors included contributions from the .fab file.
 
 _reflns_Friedel_fraction is defined as the number of unique
 Friedel pairs measured divided by the number that would be
 possible theoretically, ignoring centric projections and
 systematic absences.
;
 
_computing_data_collection        'APEX-3 (2015)'
_computing_cell_refinement        'APEX-3 (2015)'
_computing_data_reduction         'SAINT (2015)'
_computing_structure_solution     'SHELXT 2018/3 (Sheldrick, 2014)'
_computing_structure_refinement 'SHELXL-2018/3 (Sheldrick, 2018)'
_computing_molecular_graphics     'Mercury CSD 3.10.1'
_computing_publication_material   'PARST M. Nardelli, J.Appl.Crystallogr.1995,28,659'
_refine_special_details           ?
_refine_ls_structure_factor_coef  Fsqd
_refine_ls_matrix_type            full
_refine_ls_weighting_scheme       calc
_refine_ls_weighting_details
'w=1/[\s^2^(Fo^2^)+(0.0874P)^2^+1.9824P] where P=(Fo^2^+2Fc^2^)/3'
_atom_sites_solution_primary      ?
_atom_sites_solution_secondary    ?
_atom_sites_solution_hydrogens    geom
_refine_ls_hydrogen_treatment     constr
_refine_ls_extinction_method      none
_refine_ls_extinction_coef        .
_refine_ls_abs_structure_details
;
 Flack x determined using 2196 quotients [(I+)-(I-)]/[(I+)+(I-)]
 (Parsons, Flack and Wagner, Acta Cryst. B69 (2013) 249-259).
;
_refine_ls_abs_structure_Flack    0.19(3)
_chemical_absolute_configuration  ?
_refine_ls_number_reflns          9024
_refine_ls_number_parameters      442
_refine_ls_number_restraints      2
_refine_ls_R_factor_all           0.0908
_refine_ls_R_factor_gt            0.0511
_refine_ls_wR_factor_ref          0.1730
_refine_ls_wR_factor_gt           0.1434
_refine_ls_goodness_of_fit_ref    1.015
_refine_ls_restrained_S_all       1.015
_refine_ls_shift/su_max           0.012
_refine_ls_shift/su_mean          0.001
 
loop_
 _atom_site_label
 _atom_site_type_symbol
 _atom_site_fract_x
 _atom_site_fract_y
 _atom_site_fract_z
 _atom_site_U_iso_or_equiv
 _atom_site_adp_type
 _atom_site_occupancy
 _atom_site_site_symmetry_order  
 _atom_site_calc_flag
 _atom_site_refinement_flags_posn
 _atom_site_refinement_flags_adp
 _atom_site_refinement_flags_occupancy
 _atom_site_disorder_assembly
 _atom_site_disorder_group
C1 C 0.5308(4) 0.4395(3) 0.4842(5) 0.0667(16) Uani 1 1 d . . . . .
C2 C 0.5914(4) 0.4840(3) 0.5029(5) 0.0723(17) Uani 1 1 d . . . . .
C3 C 0.5714(5) 0.5443(4) 0.4987(6) 0.082(2) Uani 1 1 d . . . . .
C4 C 0.4831(5) 0.5565(3) 0.4774(5) 0.0705(17) Uani 1 1 d . . . . .
C5 C 0.4214(4) 0.5118(3) 0.4615(5) 0.0675(16) Uani 1 1 d . . . . .
C6 C 0.4436(4) 0.4517(3) 0.4639(5) 0.0594(14) Uani 1 1 d . . . . .
C7 C 0.3817(4) 0.3981(3) 0.4402(5) 0.0655(15) Uani 1 1 d . . . . .
H7 H 0.410929 0.370821 0.400427 0.079 Uiso 1 1 calc R U . . .
C8 C 0.3730(4) 0.3582(3) 0.5348(6) 0.0732(18) Uani 1 1 d . . . . .
C9 C 0.3833(5) 0.3769(3) 0.6409(6) 0.081(2) Uani 1 1 d . . . . .
C10 C 0.3825(6) 0.3361(5) 0.7222(7) 0.110(3) Uani 1 1 d . . . . .
H10 H 0.394037 0.349429 0.792563 0.132 Uiso 1 1 calc R U . . .
C11 C 0.3658(8) 0.2794(5) 0.7003(8) 0.124(4) Uani 1 1 d . . . . .
C12 C 0.3548(7) 0.2560(4) 0.5976(9) 0.118(3) Uani 1 1 d . . . . .
H12 H 0.344149 0.215018 0.583325 0.141 Uiso 1 1 calc R U . . .
C13 C 0.3606(6) 0.2966(4) 0.5177(7) 0.091(2) Uani 1 1 d . . . . .
C14 C 0.2974(4) 0.4133(3) 0.3561(6) 0.0692(16) Uani 1 1 d . . . . .
C15 C 0.2183(4) 0.4259(4) 0.3756(7) 0.084(2) Uani 1 1 d . . . . .
C16 C 0.1477(6) 0.4420(5) 0.2967(10) 0.116(3) Uani 1 1 d . . . . .
H16 H 0.095579 0.451299 0.312789 0.139 Uiso 1 1 calc R U . . .
C17 C 0.1558(5) 0.4439(5) 0.1933(9) 0.114(3) Uani 1 1 d . . . . .
C18 C 0.2316(6) 0.4305(5) 0.1682(9) 0.105(3) Uani 1 1 d . . . . .
H18 H 0.236093 0.431690 0.097696 0.126 Uiso 1 1 calc R U . . .
C19 C 0.3016(5) 0.4149(3) 0.2497(6) 0.080(2) Uani 1 1 d . . . . .
C20A C 0.6230(8) 0.6075(6) 0.5390(12) 0.060(3) Uani 0.5 1 d . . P A 1
H20A H 0.591109 0.631151 0.581047 0.072 Uiso 0.5 1 calc R U P A 1
C20B C 0.6558(10) 0.5816(7) 0.4976(14) 0.082(4) Uani 0.5 1 d . . P A 2
H20B H 0.688524 0.558529 0.455897 0.098 Uiso 0.5 1 calc R U P A 2
C21 C 0.7047(4) 0.5819(4) 0.7162(7) 0.082(2) Uani 1 1 d . . . . .
C22 C 0.7719(5) 0.5729(4) 0.8027(6) 0.089(2) Uani 1 1 d . . . . .
H22 H 0.762052 0.569345 0.870568 0.107 Uiso 1 1 calc R U . . .
C23 C 0.8535(5) 0.5693(5) 0.7893(9) 0.110(3) Uani 1 1 d . . . . .
C24 C 0.8653(5) 0.5744(5) 0.6882(8) 0.108(3) Uani 1 1 d . . . . .
H24 H 0.920689 0.570626 0.678154 0.129 Uiso 1 1 calc R U . . .
C25 C 0.7994(6) 0.5848(4) 0.6028(7) 0.092(2) Uani 1 1 d . . . . .
C26 C 0.7122(5) 0.5880(3) 0.6112(6) 0.0736(17) Uani 1 1 d . . . . .
C27 C 0.6208(6) 0.6344(4) 0.3306(7) 0.094(2) Uani 1 1 d . . . . .
C28 C 0.6294(5) 0.6435(4) 0.4389(6) 0.083(2) Uani 1 1 d . . . . .
C29 C 0.6273(6) 0.7057(5) 0.4666(7) 0.099(3) Uani 1 1 d . . . . .
C30 C 0.6108(8) 0.7526(5) 0.3957(12) 0.143(4) Uani 1 1 d . . . . .
H30 H 0.604598 0.792286 0.417098 0.172 Uiso 1 1 calc R U . . .
C31 C 0.6042(8) 0.7379(6) 0.2929(11) 0.138(4) Uani 1 1 d . . . . .
C32 C 0.6076(7) 0.6798(5) 0.2552(8) 0.116(3) Uani 1 1 d . . . . .
H32 H 0.601288 0.671667 0.183032 0.139 Uiso 1 1 calc R U . . .
Cl1 Cl 0.39589(17) 0.45231(10) 0.67673(17) 0.1040(7) Uani 1 1 d . . . . .
Cl2 Cl 0.3644(4) 0.22833(17) 0.8024(3) 0.192(2) Uani 1 1 d . . . . .
Cl3 Cl 0.3447(2) 0.26709(10) 0.3893(2) 0.1203(8) Uani 1 1 d . . . . .
Cl4 Cl 0.20093(15) 0.42509(14) 0.5028(2) 0.1204(8) Uani 1 1 d . . . . .
Cl5 Cl 0.06572(17) 0.4611(3) 0.0907(3) 0.201(2) Uani 1 1 d . . . . .
Cl6 Cl 0.39479(13) 0.39615(11) 0.21208(16) 0.0960(6) Uani 1 1 d . . . . .
Cl7 Cl 0.6249(3) 0.56207(15) 0.2812(3) 0.1622(14) Uani 1 1 d . . . . .
Cl8 Cl 0.6355(2) 0.7248(2) 0.5987(3) 0.1760(17) Uani 1 1 d . . . . .
Cl9 Cl 0.5864(4) 0.7969(2) 0.1994(4) 0.246(3) Uani 1 1 d . . . . .
Cl10 Cl 0.60355(14) 0.58801(16) 0.7431(2) 0.1436(13) Uani 1 1 d . . . . .
Cl11 Cl 0.8205(2) 0.59053(14) 0.4780(2) 0.1414(11) Uani 1 1 d . . . . .
Cl12 Cl 0.93764(19) 0.5588(3) 0.8970(3) 0.195(2) Uani 1 1 d . . . . .
F1 F 0.5588(3) 0.3806(2) 0.4898(3) 0.0861(11) Uani 1 1 d . . . . .
F2 F 0.6757(2) 0.4670(3) 0.5216(4) 0.1045(15) Uani 1 1 d . . . . .
F3 F 0.4560(3) 0.6151(2) 0.4773(4) 0.1024(15) Uani 1 1 d . . . . .
F4 F 0.3389(2) 0.52913(19) 0.4433(4) 0.0851(11) Uani 1 1 d . . . . .
 
loop_
 _atom_site_aniso_label
 _atom_site_aniso_U_11
 _atom_site_aniso_U_22
 _atom_site_aniso_U_33
 _atom_site_aniso_U_23
 _atom_site_aniso_U_13
 _atom_site_aniso_U_12
C1 0.051(3) 0.080(4) 0.066(4) 0.001(3) 0.010(3) -0.009(3)
C2 0.059(4) 0.085(5) 0.067(4) 0.006(3) 0.005(3) -0.020(3)
C3 0.070(4) 0.097(6) 0.068(4) 0.010(4) -0.002(3) -0.038(4)
C4 0.099(5) 0.050(3) 0.059(4) -0.002(3) 0.012(3) -0.014(3)
C5 0.059(4) 0.078(4) 0.063(4) -0.007(3) 0.011(3) -0.010(3)
C6 0.057(3) 0.064(4) 0.058(4) -0.003(3) 0.015(3) -0.006(3)
C7 0.070(4) 0.063(3) 0.060(4) -0.008(3) 0.010(3) -0.009(3)
C8 0.076(4) 0.066(4) 0.074(4) 0.002(3) 0.012(3) -0.023(3)
C9 0.089(5) 0.080(4) 0.071(5) 0.001(4) 0.013(4) -0.020(4)
C10 0.130(7) 0.119(7) 0.075(5) 0.001(5) 0.013(5) -0.055(6)
C11 0.165(10) 0.126(8) 0.076(6) 0.023(5) 0.020(6) -0.055(7)
C12 0.148(8) 0.083(5) 0.117(8) 0.017(5) 0.022(6) -0.034(5)
C13 0.099(5) 0.084(5) 0.087(5) -0.012(4) 0.013(4) -0.028(4)
C14 0.062(4) 0.072(4) 0.069(4) -0.002(3) 0.006(3) -0.015(3)
C15 0.050(4) 0.098(5) 0.103(6) 0.000(4) 0.016(4) -0.008(3)
C16 0.068(5) 0.138(8) 0.140(9) 0.009(7) 0.020(6) -0.021(5)
C17 0.061(5) 0.147(9) 0.120(8) 0.042(6) -0.008(5) -0.029(5)
C18 0.076(5) 0.115(7) 0.114(7) 0.028(5) 0.006(5) -0.018(4)
C19 0.083(5) 0.087(5) 0.070(4) -0.004(4) 0.017(4) -0.026(4)
C20A 0.043(6) 0.046(6) 0.095(9) -0.010(6) 0.026(6) -0.005(5)
C20B 0.069(9) 0.075(9) 0.096(11) 0.011(8) 0.007(8) -0.006(7)
C21 0.044(3) 0.098(5) 0.098(6) 0.014(4) 0.007(4) -0.010(3)
C22 0.074(5) 0.128(6) 0.061(4) 0.022(4) 0.009(4) -0.014(4)
C23 0.059(5) 0.146(8) 0.119(7) 0.042(6) 0.007(5) -0.011(5)
C24 0.061(5) 0.161(9) 0.104(7) 0.028(6) 0.027(5) 0.017(5)
C25 0.107(6) 0.087(5) 0.086(5) 0.000(4) 0.031(5) -0.014(4)
C26 0.071(4) 0.072(4) 0.075(4) 0.003(3) 0.011(3) -0.024(3)
C27 0.102(6) 0.092(5) 0.082(6) 0.000(4) 0.012(4) -0.022(4)
C28 0.072(4) 0.103(6) 0.066(4) 0.010(4) 0.004(3) -0.034(4)
C29 0.094(6) 0.114(7) 0.087(6) -0.016(5) 0.016(4) -0.024(5)
C30 0.166(11) 0.090(7) 0.147(11) -0.003(7) -0.013(9) -0.019(7)
C31 0.151(10) 0.113(8) 0.124(10) 0.034(7) -0.014(7) -0.051(7)
C32 0.128(7) 0.134(8) 0.078(5) 0.020(6) 0.013(5) -0.060(6)
Cl1 0.1386(17) 0.0966(14) 0.0830(13) -0.0214(10) 0.0391(13) -0.0342(13)
Cl2 0.290(5) 0.153(3) 0.118(2) 0.048(2) 0.024(3) -0.080(3)
Cl3 0.171(2) 0.0793(12) 0.1074(16) -0.0239(12) 0.0275(15) -0.0398(14)
Cl4 0.0867(13) 0.170(2) 0.1126(18) -0.0231(16) 0.0391(13) -0.0023(14)
Cl5 0.0670(14) 0.326(6) 0.188(3) 0.135(4) -0.0128(16) -0.022(2)
Cl6 0.0873(12) 0.1209(16) 0.0828(11) 0.0067(11) 0.0267(10) -0.0024(11)
Cl7 0.208(4) 0.119(2) 0.126(2) -0.0428(17) -0.023(2) -0.005(2)
Cl8 0.150(3) 0.255(5) 0.115(2) -0.072(3) 0.0148(18) 0.034(3)
Cl9 0.321(7) 0.157(3) 0.215(5) 0.109(3) -0.024(4) -0.075(4)
Cl10 0.0710(13) 0.214(3) 0.155(2) 0.095(2) 0.0442(14) 0.0186(15)
Cl11 0.204(3) 0.132(2) 0.1157(19) 0.0009(16) 0.092(2) 0.0167(19)
Cl12 0.0789(17) 0.324(6) 0.155(3) 0.094(3) -0.0241(17) -0.014(2)
F1 0.080(2) 0.090(3) 0.080(3) -0.002(2) 0.005(2) 0.004(2)
F2 0.054(2) 0.147(4) 0.104(4) 0.006(3) 0.004(2) -0.014(2)
F3 0.117(3) 0.084(3) 0.091(3) 0.013(2) -0.004(3) -0.024(2)
F4 0.065(2) 0.079(2) 0.111(3) -0.008(2) 0.021(2) -0.0045(18)
 
_geom_special_details
;
 All esds (except the esd in the dihedral angle between two l.s. planes)
 are estimated using the full covariance matrix.  The cell esds are taken
 into account individually in the estimation of esds in distances, angles
 and torsion angles; correlations between esds in cell parameters are only
 used when they are defined by crystal symmetry.  An approximate (isotropic)
 treatment of cell esds is used for estimating esds involving l.s. planes.
;
 
loop_
 _geom_bond_atom_site_label_1
 _geom_bond_atom_site_label_2
 _geom_bond_distance
 _geom_bond_site_symmetry_2
 _geom_bond_publ_flag
C1 C2 1.360(9) . ?
C1 F1 1.371(8) . ?
C1 C6 1.382(9) . ?
C2 C3 1.367(11) . ?
C2 F2 1.362(8) . ?
C3 C4 1.397(11) . ?
C3 C20B 1.585(16) . ?
C3 C20A 1.640(14) . ?
C4 F3 1.365(8) . ?
C4 C5 1.373(9) . ?
C5 F4 1.339(8) . ?
C5 C6 1.371(9) . ?
C6 C7 1.526(9) . ?
C7 C8 1.539(9) . ?
C7 C14 1.548(9) . ?
C8 C13 1.383(10) . ?
C8 C9 1.400(10) . ?
C9 C10 1.384(12) . ?
C9 Cl1 1.726(8) . ?
C10 C11 1.295(14) . ?
C11 C12 1.394(15) . ?
C11 Cl2 1.738(9) . ?
C12 C13 1.386(13) . ?
C13 Cl3 1.741(9) . ?
C14 C15 1.377(10) . ?
C14 C19 1.392(10) . ?
C15 C16 1.370(13) . ?
C15 Cl4 1.730(9) . ?
C16 C17 1.372(16) . ?
C17 C18 1.362(15) . ?
C17 Cl5 1.745(9) . ?
C18 C19 1.380(12) . ?
C19 Cl6 1.726(8) . ?
C20A C28 1.541(16) . ?
C20A C26 1.563(15) . ?
C20B C26 1.529(18) . ?
C20B C28 1.569(17) . ?
C21 C22 1.364(11) . ?
C21 C26 1.396(11) . ?
C21 Cl10 1.740(7) . ?
C22 C23 1.360(12) . ?
C23 C24 1.367(14) . ?
C23 Cl12 1.699(10) . ?
C24 C25 1.347(13) . ?
C25 C26 1.428(12) . ?
C25 Cl11 1.729(9) . ?
C27 C32 1.376(13) . ?
C27 C28 1.385(11) . ?
C27 Cl7 1.727(9) . ?
C28 C29 1.420(13) . ?
C29 C30 1.364(16) . ?
C29 Cl8 1.730(9) . ?
C30 C31 1.345(17) . ?
C31 C32 1.377(18) . ?
C31 Cl9 1.752(11) . ?
 
loop_
 _geom_angle_atom_site_label_1
 _geom_angle_atom_site_label_2
 _geom_angle_atom_site_label_3
 _geom_angle
 _geom_angle_site_symmetry_1
 _geom_angle_site_symmetry_3
 _geom_angle_publ_flag
C2 C1 F1 117.8(6) . . ?
C2 C1 C6 122.4(7) . . ?
F1 C1 C6 119.8(5) . . ?
C1 C2 C3 123.1(7) . . ?
C1 C2 F2 117.7(7) . . ?
C3 C2 F2 119.2(6) . . ?
C2 C3 C4 114.3(6) . . ?
C2 C3 C20B 108.3(9) . . ?
C4 C3 C20B 136.1(9) . . ?
C2 C3 C20A 136.1(8) . . ?
C4 C3 C20A 107.8(8) . . ?
F3 C4 C5 117.6(7) . . ?
F3 C4 C3 119.3(6) . . ?
C5 C4 C3 123.1(7) . . ?
F4 C5 C6 121.2(6) . . ?
F4 C5 C4 117.6(6) . . ?
C6 C5 C4 121.2(7) . . ?
C5 C6 C1 115.9(6) . . ?
C5 C6 C7 126.5(6) . . ?
C1 C6 C7 117.5(6) . . ?
C6 C7 C8 117.6(5) . . ?
C6 C7 C14 112.6(5) . . ?
C8 C7 C14 116.7(5) . . ?
C13 C8 C9 115.0(7) . . ?
C13 C8 C7 118.2(7) . . ?
C9 C8 C7 126.6(6) . . ?
C10 C9 C8 121.9(7) . . ?
C10 C9 Cl1 116.4(6) . . ?
C8 C9 Cl1 121.6(6) . . ?
C11 C10 C9 120.1(9) . . ?
C10 C11 C12 122.4(9) . . ?
C10 C11 Cl2 120.1(8) . . ?
C12 C11 Cl2 117.3(8) . . ?
C13 C12 C11 116.9(8) . . ?
C12 C13 C8 123.3(8) . . ?
C12 C13 Cl3 116.5(7) . . ?
C8 C13 Cl3 120.1(6) . . ?
C15 C14 C19 116.3(7) . . ?
C15 C14 C7 126.7(6) . . ?
C19 C14 C7 117.0(6) . . ?
C16 C15 C14 123.0(8) . . ?
C16 C15 Cl4 114.5(7) . . ?
C14 C15 Cl4 122.5(6) . . ?
C15 C16 C17 118.4(9) . . ?
C18 C17 C16 121.7(9) . . ?
C18 C17 Cl5 119.0(9) . . ?
C16 C17 Cl5 119.3(8) . . ?
C17 C18 C19 118.5(10) . . ?
C18 C19 C14 122.2(8) . . ?
C18 C19 Cl6 116.2(7) . . ?
C14 C19 Cl6 121.6(6) . . ?
C28 C20A C26 113.8(8) . . ?
C28 C20A C3 107.7(9) . . ?
C26 C20A C3 105.7(8) . . ?
C26 C20B C28 114.2(11) . . ?
C26 C20B C3 110.1(11) . . ?
C28 C20B C3 109.1(10) . . ?
C22 C21 C26 124.9(7) . . ?
C22 C21 Cl10 115.7(7) . . ?
C26 C21 Cl10 119.3(5) . . ?
C21 C22 C23 119.6(8) . . ?
C24 C23 C22 118.4(8) . . ?
C24 C23 Cl12 121.8(7) . . ?
C22 C23 Cl12 119.8(8) . . ?
C25 C24 C23 122.3(8) . . ?
C24 C25 C26 122.1(8) . . ?
C24 C25 Cl11 119.0(7) . . ?
C26 C25 Cl11 118.9(7) . . ?
C21 C26 C25 112.6(7) . . ?
C21 C26 C20B 138.8(9) . . ?
C25 C26 C20B 106.4(9) . . ?
C21 C26 C20A 108.9(8) . . ?
C25 C26 C20A 137.4(8) . . ?
C32 C27 C28 124.7(9) . . ?
C32 C27 Cl7 115.1(8) . . ?
C28 C27 Cl7 120.2(7) . . ?
C27 C28 C29 113.0(7) . . ?
C27 C28 C20A 139.5(8) . . ?
C29 C28 C20A 106.1(8) . . ?
C27 C28 C20B 108.1(10) . . ?
C29 C28 C20B 137.7(10) . . ?
C30 C29 C28 125.2(10) . . ?
C30 C29 Cl8 115.6(10) . . ?
C28 C29 Cl8 118.8(8) . . ?
C29 C30 C31 115.7(11) . . ?
C30 C31 C32 125.0(10) . . ?
C30 C31 Cl9 117.4(11) . . ?
C32 C31 Cl9 117.6(11) . . ?
C31 C32 C27 116.1(10) . . ?
 
_refine_diff_density_max    0.315
_refine_diff_density_min   -0.310
_refine_diff_density_rms    0.039

_shelx_res_file
;
TITL MB021bis_0m_a.res in Cc
    shelx.res
    created by SHELXL-2018/3 at 16:32:30 on 24-Nov-2024
CELL  0.71073  15.9954  22.0613  12.9068   90.000  104.071   90.000
ZERR     4.00   0.0009   0.0012   0.0007    0.000    0.002    0.000
LATT  -7
SYMM    X, - Y, 1/2 + Z
SFAC  C    H    CL   F
UNIT  136 48 72 16
MERG   2
ABIN
FMAP   2
PLAN   20
ACTA
BOND
L.S.  22    0  110
TEMP    26.85
WGHT    0.087400    1.982400
FVAR       0.18634
C1    1    0.530814    0.439466    0.484232    11.00000    0.05144    0.08029 =
         0.06589    0.00076    0.00970   -0.00939
C2    1    0.591440    0.483966    0.502863    11.00000    0.05857    0.08546 =
         0.06734    0.00622    0.00463   -0.01970
C3    1    0.571389    0.544282    0.498685    11.00000    0.07028    0.09732 =
         0.06839    0.01040   -0.00233   -0.03779
C4    1    0.483113    0.556466    0.477382    11.00000    0.09908    0.04978 =
         0.05903   -0.00238    0.01224   -0.01420
C5    1    0.421448    0.511839    0.461513    11.00000    0.05860    0.07838 =
         0.06335   -0.00744    0.01076   -0.00955
C6    1    0.443596    0.451716    0.463898    11.00000    0.05705    0.06386 =
         0.05798   -0.00279    0.01522   -0.00641
C7    1    0.381670    0.398068    0.440182    11.00000    0.07038    0.06269 =
         0.06008   -0.00836    0.00963   -0.00916
AFIX  13
H7    2    0.410929    0.370821    0.400427    11.00000   -1.20000
AFIX   0
C8    1    0.373011    0.358177    0.534817    11.00000    0.07560    0.06631 =
         0.07415    0.00166    0.01154   -0.02260
C9    1    0.383348    0.376851    0.640883    11.00000    0.08938    0.08008 =
         0.07132    0.00073    0.01307   -0.02018
C10   1    0.382530    0.336094    0.722155    11.00000    0.12991    0.11890 =
         0.07482    0.00108    0.01332   -0.05471
AFIX  43
H10   2    0.394037    0.349429    0.792563    11.00000   -1.20000
AFIX   0
C11   1    0.365769    0.279409    0.700346    11.00000    0.16536    0.12648 =
         0.07562    0.02253    0.02015   -0.05484
C12   1    0.354833    0.255991    0.597601    11.00000    0.14824    0.08265 =
         0.11651    0.01668    0.02151   -0.03409
AFIX  43
H12   2    0.344149    0.215018    0.583325    11.00000   -1.20000
AFIX   0
C13   1    0.360621    0.296604    0.517712    11.00000    0.09896    0.08354 =
         0.08661   -0.01233    0.01333   -0.02839
C14   1    0.297397    0.413336    0.356058    11.00000    0.06212    0.07192 =
         0.06854   -0.00157    0.00614   -0.01472
C15   1    0.218283    0.425922    0.375561    11.00000    0.05023    0.09811 =
         0.10293   -0.00041    0.01575   -0.00840
C16   1    0.147695    0.441974    0.296665    11.00000    0.06813    0.13786 =
         0.13959    0.00915    0.01989   -0.02105
AFIX  43
H16   2    0.095579    0.451299    0.312789    11.00000   -1.20000
AFIX   0
C17   1    0.155797    0.443949    0.193332    11.00000    0.06106    0.14684 =
         0.11967    0.04188   -0.00847   -0.02897
C18   1    0.231610    0.430454    0.168167    11.00000    0.07558    0.11546 =
         0.11413    0.02810    0.00565   -0.01784
AFIX  43
H18   2    0.236093    0.431690    0.097696    11.00000   -1.20000
AFIX   0
C19   1    0.301600    0.414907    0.249657    11.00000    0.08307    0.08717 =
         0.06965   -0.00390    0.01729   -0.02578
PART  1
C20A  1    0.622966    0.607513    0.539011    10.50000    0.04328    0.04614 =
         0.09451   -0.01043    0.02615   -0.00516
AFIX  13
H20A  2    0.591109    0.631151    0.581047    10.50000   -1.20000
PART  2
AFIX   0
C20B  1    0.655792    0.581626    0.497593    10.50000    0.06923    0.07453 =
         0.09573    0.01062    0.00748   -0.00650
AFIX  13
H20B  2    0.688524    0.558529    0.455897    10.50000   -1.20000
PART  0
AFIX   0
C21   1    0.704685    0.581888    0.716158    11.00000    0.04404    0.09814 =
         0.09814    0.01426    0.00707   -0.00996
C22   1    0.771938    0.572947    0.802746    11.00000    0.07420    0.12814 =
         0.06073    0.02217    0.00910   -0.01406
AFIX  43
H22   2    0.762052    0.569345    0.870568    11.00000   -1.20000
AFIX   0
C23   1    0.853544    0.569330    0.789333    11.00000    0.05941    0.14566 =
         0.11861    0.04182    0.00690   -0.01050
C24   1    0.865304    0.574426    0.688242    11.00000    0.06087    0.16064 =
         0.10448    0.02769    0.02670    0.01671
AFIX  43
H24   2    0.920689    0.570626    0.678154    11.00000   -1.20000
AFIX   0
C25   1    0.799432    0.584758    0.602791    11.00000    0.10708    0.08685 =
         0.08609   -0.00025    0.03063   -0.01361
C26   1    0.712177    0.587974    0.611153    11.00000    0.07097    0.07155 =
         0.07454    0.00271    0.01055   -0.02385
C27   1    0.620765    0.634446    0.330631    11.00000    0.10213    0.09154 =
         0.08172    0.00036    0.01198   -0.02187
C28   1    0.629402    0.643540    0.438930    11.00000    0.07211    0.10337 =
         0.06580    0.00983    0.00413   -0.03409
C29   1    0.627321    0.705709    0.466590    11.00000    0.09448    0.11428 =
         0.08669   -0.01583    0.01624   -0.02389
C30   1    0.610845    0.752632    0.395707    11.00000    0.16575    0.08986 =
         0.14749   -0.00291   -0.01298   -0.01865
AFIX  43
H30   2    0.604598    0.792286    0.417098    11.00000   -1.20000
AFIX   0
C31   1    0.604212    0.737895    0.292942    11.00000    0.15125    0.11288 =
         0.12439    0.03390   -0.01365   -0.05142
C32   1    0.607570    0.679784    0.255227    11.00000    0.12784    0.13448 =
         0.07798    0.02004    0.01276   -0.05988
AFIX  43
H32   2    0.601288    0.671667    0.183032    11.00000   -1.20000
AFIX   0
CL1   3    0.395892    0.452311    0.676732    11.00000    0.13861    0.09661 =
         0.08301   -0.02144    0.03913   -0.03422
CL2   3    0.364389    0.228327    0.802443    11.00000    0.29018    0.15317 =
         0.11827    0.04841    0.02367   -0.08015
CL3   3    0.344735    0.267089    0.389285    11.00000    0.17088    0.07934 =
         0.10744   -0.02386    0.02750   -0.03978
CL4   3    0.200928    0.425087    0.502767    11.00000    0.08665    0.16962 =
         0.11258   -0.02313    0.03914   -0.00231
CL5   3    0.065721    0.461108    0.090690    11.00000    0.06704    0.32600 =
         0.18800    0.13470   -0.01282   -0.02246
CL6   3    0.394792    0.396146    0.212083    11.00000    0.08733    0.12093 =
         0.08275    0.00667    0.02675   -0.00243
CL7   3    0.624888    0.562073    0.281171    11.00000    0.20842    0.11941 =
         0.12559   -0.04280   -0.02339   -0.00505
CL8   3    0.635540    0.724751    0.598743    11.00000    0.14962    0.25483 =
         0.11468   -0.07220    0.01475    0.03433
CL9   3    0.586370    0.796947    0.199420    11.00000    0.32075    0.15745 =
         0.21459    0.10854   -0.02391   -0.07530
CL10  3    0.603550    0.588015    0.743069    11.00000    0.07095    0.21352 =
         0.15495    0.09520    0.04417    0.01861
CL11  3    0.820545    0.590534    0.477998    11.00000    0.20394    0.13239 =
         0.11567    0.00091    0.09250    0.01666
CL12  3    0.937643    0.558765    0.896993    11.00000    0.07891    0.32393 =
         0.15545    0.09355   -0.02410   -0.01391
F1    4    0.558787    0.380554    0.489844    11.00000    0.08023    0.09017 =
         0.08014   -0.00232    0.00470    0.00374
F2    4    0.675662    0.466972    0.521616    11.00000    0.05380    0.14735 =
         0.10421    0.00627    0.00373   -0.01444
F3    4    0.455961    0.615115    0.477298    11.00000    0.11657    0.08433 =
         0.09133    0.01309   -0.00358   -0.02384
F4    4    0.338929    0.529126    0.443263    11.00000    0.06487    0.07915 =
         0.11098   -0.00830    0.02079   -0.00452
HKLF    4


REM  MB021bis_0m_a.res in Cc
REM wR2 = 0.1730, GooF = S = 1.015, Restrained GooF = 1.015 for all data
REM R1 = 0.0511 for 5526 Fo > 4sig(Fo) and 0.0908 for all 9024 data
REM 442 parameters refined using 2 restraints

END

WGHT      0.0692      2.6706

REM Highest difference peak  0.315,  deepest hole -0.310,  1-sigma level  0.039
Q1    1   0.6520  0.7692  0.1831  11.00000  0.05    0.31
Q2    1   0.6110  0.6965  0.6042  11.00000  0.05    0.26
Q3    1   0.9372  0.5116  0.8397  11.00000  0.05    0.25
Q4    1   0.8461  0.5988  0.4994  11.00000  0.05    0.23
Q5    1   0.6155  0.5529  0.3053  11.00000  0.05    0.22
Q6    1   0.5885  0.5815  0.7061  11.00000  0.05    0.22
Q7    1   0.4316  0.2001  0.7754  11.00000  0.05    0.22
Q8    1   0.6040  0.5740  0.7210  11.00000  0.05    0.22
Q9    1   0.8007  0.5632  0.4922  11.00000  0.05    0.22
Q10   1   0.6647  0.5808  0.2647  11.00000  0.05    0.22
Q11   1   0.6286  0.7464  0.6058  11.00000  0.05    0.22
Q12   1   0.1632  0.4017  0.4822  11.00000  0.05    0.20
Q13   1   0.5677  0.8034  0.2199  11.00000  0.05    0.19
Q14   1   0.6764  0.7287  0.5839  11.00000  0.05    0.19
Q15   1   0.7812  0.6048  0.4516  11.00000  0.05    0.18
Q16   1   0.5218  0.3997  0.4804  11.00000  0.05    0.18
Q17   1   0.5633  0.3695  0.5088  11.00000  0.05    0.16
Q18   1   0.6040  0.6196  0.7581  11.00000  0.05    0.16
Q19   1   0.3979  0.2993  0.3849  11.00000  0.05    0.16
Q20   1   0.5528  0.8504  0.0865  11.00000  0.05    0.15
;
_shelx_res_checksum   98948

_shelx_hkl_file
;
   2   0   0   63.70    5.15
  -2   0   0   70.75    5.42
  -2   0   0   68.93    5.21
   2   0   0   72.10    5.42
  -2   0   0   68.60    5.23
  -2   0   0   73.50    5.22
  -2   0   0   73.30    5.19
   2   0   0   72.43    5.43
   2   0   0   67.40    5.16
   2   0   0   74.32    5.31
   2   0   0   69.25    5.22
   2   0   0   70.16    5.23
   2   0   0   74.80    5.32
  -2   0   0   66.87    5.16
   2   0   0   70.58    5.20
  -2   0   0   70.69    5.30
   2   0   0   63.37    5.30
  -2   0   0   80.40    5.36
   4   0   0 9999.00  678.64
  -4   0   0 9519.93  670.69
   4   0   0 9830.79  671.50
   6   0   0  205.14   16.87
   6   0   0  243.42   16.94
  -6   0   0  245.32   17.28
   6   0   0  217.74   17.39
   6   0   0  235.90   17.07
  -6   0   0  234.37   17.04
   6   0   0  221.37   16.86
  -6   0   0  228.55   17.64
  -6   0   0  236.06   17.38
  -6   0   0  227.16   16.85
  -6   0   0  246.62   17.32
  -6   0   0  247.92   17.80
   6   0   0  237.70   17.21
  -6   0   0  218.77   16.82
   6   0   0  221.41   17.17
   6   0   0  229.65   17.43
   6   0   0  233.58   16.86
   6   0   0  259.51   17.72
  -6   0   0  223.47   17.00
  -8   0   0  127.79   10.86
   8   0   0  139.43   10.82
  -8   0   0  130.93   10.72
   8   0   0  118.57   11.25
  -8   0   0  126.20   10.90
  -8   0   0  131.50   10.71
  -8   0   0  132.95   11.13
  -8   0   0  131.11   11.07
   8   0   0  137.93   11.02
   8   0   0  116.65   11.20
   8   0   0  140.21   10.85
  -8   0   0  129.34   11.22
   8   0   0  132.78   12.24
   8   0   0  142.29   10.75
   8   0   0  131.29   11.10
   8   0   0  143.63   12.49
  -8   0   0  143.55   11.90
  -8   0   0  125.54   11.64
   8   0   0  140.65   11.62
 -10   0   0    4.31    2.29
  10   0   0    9.50    2.93
 -10   0   0    7.59    2.50
 -10   0   0    8.23    2.35
 -10   0   0    3.87    2.14
  10   0   0    7.24    2.61
 -10   0   0    7.01    2.65
  10   0   0    5.35    2.50
 -10   0   0    7.94    2.09
 -10   0   0    0.71    1.37
 -10   0   0    7.80    2.59
  10   0   0    6.38    2.35
  10   0   0    7.23    2.29
  10   0   0    3.98    1.77
  10   0   0    7.11    2.68
  10   0   0    5.37    2.34
  10   0   0    3.15    1.92
 -10   0   0    7.65    3.03
  10   0   0    6.35    2.28
  12   0   0   49.33    7.35
  12   0   0   48.06    6.87
  12   0   0   47.51    7.06
 -12   0   0   57.91    8.59
 -12   0   0   38.57    6.14
 -12   0   0   43.79    6.55
  12   0   0   29.60    5.90
  12   0   0   49.45    7.23
 -12   0   0   36.88    6.76
  12   0   0   50.70    6.41
 -12   0   0   52.82    7.76
 -12   0   0   46.86    6.32
 -12   0   0   43.76    6.66
  12   0   0   46.20    6.86
 -12   0   0   30.45    5.33
  12   0   0   51.10    6.35
  12   0   0   43.57    6.21
  12   0   0   39.98    6.90
  14   0   0    5.41    2.91
 -14   0   0    3.05    2.79
 -14   0   0   19.16    4.43
  14   0   0   12.50    4.09
  14   0   0   14.80    3.76
 -14   0   0    6.94    2.93
 -14   0   0   12.73    3.36
 -14   0   0   15.53    4.47
  14   0   0   11.28    3.25
  14   0   0    9.80    3.48
  14   0   0   10.34    4.08
  14   0   0    9.39    3.66
 -14   0   0   16.56    4.38
 -14   0   0    6.66    3.00
 -14   0   0   10.95    4.56
  14   0   0    8.97    3.39
 -14   0   0   10.30    3.27
  14   0   0   15.62    4.61
  16   0   0    0.90    2.12
  16   0   0    1.82    2.38
  16   0   0   -3.30    1.52
 -16   0   0   -2.70    1.62
 -16   0   0    1.23    2.10
  16   0   0   -0.58    2.29
 -16   0   0   -1.58    2.81
  16   0   0    1.12    2.52
 -16   0   0   -0.27    1.69
  16   0   0    3.25    2.83
 -16   0   0    1.58    2.57
 -16   0   0    9.86    4.26
 -16   0   0    0.09    1.59
  16   0   0    2.54    3.22
  16   0   0    0.20    1.43
 -16   0   0    2.56    2.31
 -16   0   0   -1.12    1.31
 -18   0   0    1.99    2.47
 -18   0   0    1.00    2.84
  18   0   0    1.73    1.99
  18   0   0   -0.31    2.43
  18   0   0    3.42    3.44
  18   0   0    5.14    3.40
 -18   0   0    5.53    3.30
  18   0   0    6.28    3.80
  -3  -1   0   63.33    4.72
   3  -1   0   60.77    4.91
   3  -1   0   67.97    5.00
   3  -1   0   61.66    5.14
  -3  -1   0   52.99    4.68
   3  -1   0   60.06    5.11
   3  -1   0   59.49    4.77
  -3  -1   0   70.24    5.17
  -3  -1   0   66.96    5.22
   3  -1   0   59.79    5.03
   3  -1   0   59.62    4.97
  -3  -1   0   49.19    4.69
  -3  -1   0   62.07    4.82
  -3  -1   0   51.79    4.34
   3  -1   0   60.89    4.93
  -3  -1   0   64.25    4.87
   3  -1   0   61.93    4.85
  -3  -1   0   64.34    4.96
   3  -1   0   57.51    4.68
   3   1   0   68.98    4.80
   3   1   0   55.43    4.76
  -3   1   0   62.58    4.93
  -3   1   0   58.95    4.96
   3   1   0   54.00    5.02
  -3   1   0   57.62    4.88
  -3   1   0   62.54    4.77
  -3   1   0   67.93    4.89
   3   1   0   61.03    5.07
   3   1   0   63.91    5.05
   3   1   0   67.73    4.89
  -3   1   0   59.13    4.98
  -3   1   0   59.73    5.16
   3   1   0   63.29    4.85
   3   1   0   58.74    4.78
   3   1   0   60.32    5.09
  -3   1   0   55.80    4.99
  -3   1   0   58.05    5.15
  -5  -1   0 1298.31   90.24
   5  -1   0 1320.02   90.38
   5  -1   0 1336.93   90.07
  -5  -1   0 1314.05   89.91
  -5  -1   0 1327.53   90.45
   5  -1   0 1310.29   90.09
  -5  -1   0 1304.08   90.05
  -5  -1   0 1371.25   90.56
   5  -1   0 1367.60   89.90
   5   1   0 1353.42   90.00
  -5   1   0 1322.14   90.56
   5   1   0 1317.86   90.37
   5   1   0 1327.58   90.49
  -5   1   0 1302.03   90.16
  -5   1   0 1320.75   90.25
   5   1   0 1295.85   90.12
  -5   1   0 1309.72   89.91
   5   1   0 1315.22   90.42
  -5   1   0 1367.10   90.65
  -7  -1   0  165.86   13.04
  -7  -1   0  168.68   12.66
   7  -1   0  171.06   13.09
   7  -1   0  164.81   13.06
  -7  -1   0  161.51   13.55
   7  -1   0  180.06   13.64
  -7  -1   0  172.11   12.90
   7  -1   0  164.26   13.10
  -7  -1   0  167.98   12.68
  -7  -1   0  160.30   12.91
  -7  -1   0  161.24   13.22
   7  -1   0  160.94   12.73
   7  -1   0  171.02   12.73
  -7  -1   0  180.08   13.09
   7  -1   0  169.31   13.23
   7  -1   0  172.65   13.44
   7  -1   0  150.76   13.27
  -7  -1   0  180.08   13.72
  -7   1   0  174.07   13.25
  -7   1   0  150.51   13.45
  -7   1   0  163.81   12.98
   7   1   0  163.04   12.69
   7   1   0  161.77   12.87
   7   1   0  176.76   12.96
  -7   1   0  158.10   12.91
  -7   1   0  167.59   12.86
   7   1   0  161.90   13.35
  -7   1   0  161.18   12.69
   7   1   0  152.22   13.32
  -7   1   0  165.85   12.78
   7   1   0  168.49   12.84
  -7   1   0  172.59   13.30
  -7   1   0  175.13   13.31
   7   1   0  161.41   12.79
  -7   1   0  172.85   13.79
   7   1   0  158.56   13.06
   9  -1   0  187.66   15.33
  -9  -1   0  193.17   14.78
  -9  -1   0  205.34   14.53
   9  -1   0  183.28   14.86
  -9  -1   0  166.92   15.26
  -9  -1   0  170.44   14.66
   9  -1   0  181.68   14.73
  -9  -1   0  191.75   14.87
  -9  -1   0  200.12   15.79
   9  -1   0  196.92   14.53
   9  -1   0  192.47   14.98
   9  -1   0  179.06   14.39
  -9  -1   0  180.36   14.55
   9  -1   0  165.94   15.02
  -9  -1   0  172.44   14.29
   9  -1   0  218.79   17.15
   9  -1   0  173.41   14.60
  -9  -1   0  169.31   14.90
   9  -1   0  189.62   14.48
   9   1   0  193.10   14.70
   9   1   0  171.16   15.10
   9   1   0  189.49   14.60
  -9   1   0  174.00   15.49
  -9   1   0  184.80   14.45
   9   1   0  171.81   14.52
  -9   1   0  169.71   15.43
   9   1   0  165.70   15.17
  -9   1   0  174.20   14.85
  -9   1   0  188.08   14.81
   9   1   0  169.81   14.74
   9   1   0  199.15   14.81
   9   1   0  192.43   14.48
  -9   1   0  198.43   14.88
  -9   1   0  189.66   14.60
   9   1   0  205.05   14.77
  -9   1   0  190.18   15.18
  -9   1   0  194.18   15.15
   9   1   0  182.87   15.20
 -11  -1   0   61.47    7.10
 -11  -1   0   31.36    5.45
  11  -1   0   59.51    7.30
  11  -1   0   60.65    7.52
 -11  -1   0   57.59    7.09
 -11  -1   0   41.52    6.25
  11  -1   0   37.37    6.28
  11  -1   0   35.49    6.39
 -11  -1   0   42.72    6.36
  11  -1   0   41.63    6.58
  11  -1   0   44.68    5.95
  11  -1   0   65.88    7.17
  11  -1   0   47.66    7.24
 -11  -1   0   56.78    8.16
 -11  -1   0   40.92    5.86
  11  -1   0   48.96    7.39
 -11  -1   0   53.94    7.79
 -11  -1   0   48.37    6.85
  11  -1   0   32.40    5.64
  11   1   0   47.91    7.38
 -11   1   0   40.90    6.13
 -11   1   0   42.03    6.74
  11   1   0   53.67    7.68
  11   1   0   47.67    6.35
 -11   1   0   46.22    8.02
 -11   1   0   33.44    5.84
  11   1   0   51.46    6.77
  11   1   0   57.73    6.91
  11   1   0   41.53    6.16
 -11   1   0   54.51    6.59
  11   1   0   41.50    6.63
 -11   1   0   51.17    9.76
  11   1   0   64.13    7.20
  11   1   0   47.48    6.60
 -11   1   0   61.65    7.77
 -11   1   0   45.17    6.24
 -11   1   0   47.62    6.44
  11   1   0   43.85    6.64
 -13  -1   0   39.75    6.97
  13  -1   0   54.14    7.97
 -13  -1   0   63.25    7.85
 -13  -1   0   51.10    7.08
 -13  -1   0   64.14    8.30
  13  -1   0   51.85    7.76
 -13  -1   0   48.93    7.31
 -13  -1   0   51.59    8.40
 -13  -1   0   62.58    7.67
  13  -1   0   53.70    8.34
  13  -1   0   58.25    7.49
  13  -1   0   53.23    8.10
 -13  -1   0   38.43    7.90
  13  -1   0   39.08    7.38
  13  -1   0   66.86    8.49
 -13  -1   0   51.72    6.96
  13  -1   0   57.53    7.48
  13  -1   0   52.59    7.76
 -13  -1   0   42.76    6.97
  13   1   0   63.39    8.93
 -13   1   0   44.59    8.42
  13   1   0   52.05    8.90
  13   1   0   64.23    8.06
  13   1   0   49.03    7.12
 -13   1   0   54.57    7.35
 -13   1   0   54.11    7.37
 -13   1   0   53.13    7.59
 -13   1   0   62.81    8.23
 -13   1   0   56.65    9.58
  13   1   0   37.62    7.27
  13   1   0   63.30    8.33
  13   1   0   54.12    7.36
 -13   1   0   42.85    7.27
 -13   1   0   55.57    7.58
 -13   1   0   50.94    7.77
  13   1   0   56.63    8.08
  13   1   0   44.60    7.30
  15  -1   0   33.80    5.82
  15  -1   0   34.33    6.67
 -15  -1   0   16.76    4.90
 -15  -1   0   23.17    6.18
  15  -1   0   25.69    5.58
  15  -1   0   19.22    4.96
 -15  -1   0   29.07    5.41
 -15  -1   0   26.75    5.56
  15  -1   0   35.39    6.52
 -15  -1   0   31.20    5.70
  15  -1   0   23.38    5.65
  15  -1   0   35.10    7.20
  15  -1   0   37.18    6.08
 -15  -1   0   27.64    5.38
 -15  -1   0   31.34    6.37
 -15  -1   0   35.92    6.29
 -15  -1   0   17.14    5.10
  15   1   0   35.59   10.20
  15   1   0   23.29    5.11
  15   1   0   40.41    7.56
 -15   1   0   32.04    7.79
  15   1   0   24.85    6.29
 -15   1   0   34.71    6.36
  15   1   0   20.95    4.65
 -15   1   0   23.33    5.34
 -15   1   0   29.71    6.85
 -15   1   0   34.56    6.95
  15   1   0   35.70    6.86
 -15   1   0   27.13    5.77
 -15   1   0   23.32    5.46
  15   1   0   21.67    5.17
  15   1   0   40.84    6.90
 -15   1   0   37.13    6.63
 -15   1   0   31.34    5.79
  15   1   0   28.58    6.52
 -17  -1   0    0.03    1.79
 -17  -1   0    3.02    2.96
  17  -1   0   -1.38    2.37
  17  -1   0    1.37    2.45
  17  -1   0    0.65    2.31
  17  -1   0    1.62    2.22
 -17  -1   0    0.26    1.86
  17  -1   0    3.56    3.08
 -17  -1   0   -2.33    2.43
  17  -1   0   -1.74    1.64
 -17  -1   0   -0.95    1.76
  17  -1   0   -0.14    2.00
  17   1   0    4.21    2.88
  17   1   0    2.80    3.13
 -17   1   0    3.02    2.71
 -17   1   0    1.14    2.09
 -17   1   0   -4.20    1.52
  17   1   0    1.64    2.44
 -17   1   0   -0.13    2.15
 -17   1   0    1.70    3.37
  17   1   0   -0.61    1.40
  17   1   0    0.31    2.41
  17   1   0    0.03    2.51
  17   1   0    0.32    2.20
 -17   1   0   -0.20    2.01
 -17   1   0    5.49    3.42
  19  -1   0   -0.83    1.55
 -19  -1   0   -1.38    1.75
  19  -1   0    4.00    3.14
 -19  -1   0    3.55    2.48
  19  -1   0    4.16    3.07
 -19  -1   0    0.96    2.44
  19  -1   0   -1.84    1.73
  19  -1   0    0.26    2.40
  19   1   0    0.82    2.60
  19   1   0   -0.98    3.04
  19   1   0    2.14    2.74
 -19   1   0    2.65    2.98
  19   1   0    0.00    2.38
 -19   1   0   -0.65    1.80
  19   1   0   -1.41    1.88
   2  -2   0   38.86    2.95
   2  -2   0   40.71    3.38
   2  -2   0   40.83    3.54
  -2  -2   0   37.30    3.40
   2  -2   0   38.55    3.40
  -2  -2   0   39.33    3.09
   2  -2   0   38.94    3.39
   2  -2   0   36.87    3.20
  -2  -2   0   35.69    2.96
  -2  -2   0   43.39    3.20
   2  -2   0   35.02    3.08
  -2  -2   0   35.78    3.08
  -2  -2   0   39.77    2.88
  -2  -2   0   38.47    3.20
   2  -2   0   36.53    3.27
   2  -2   0   40.63    3.42
  -2  -2   0   34.67    3.16
  -2  -2   0   32.83    3.27
  -2   2   0   35.47    3.40
   2   2   0   37.04    3.18
  -2   2   0   39.92    3.64
  -2   2   0   34.45    2.92
  -2   2   0   36.18    3.42
   2   2   0   34.76    3.33
   2   2   0   39.93    3.03
   2   2   0   32.65    3.30
   2   2   0   41.88    3.29
   2   2   0   43.51    3.10
  -2   2   0   38.58    3.29
  -2   2   0   39.23    3.31
   2   2   0   39.22    2.88
  -2   2   0   38.62    3.12
   2   2   0   38.56    3.11
  -2   2   0   44.97    3.43
   2   2   0   35.92    3.13
   2   2   0   38.04    3.38
   2   2   0   34.62    3.20
   2   2   0   37.15    3.08
   4  -2   0  812.22   54.73
  -4  -2   0  806.07   54.60
  -4  -2   0  754.66   54.42
  -4  -2   0  808.37   54.35
   4  -2   0  779.37   54.64
  -4  -2   0  826.53   54.87
  -4  -2   0  820.66   54.58
   4  -2   0  811.10   54.42
  -4  -2   0  787.18   54.90
   4  -2   0  816.49   55.01
  -4  -2   0  791.11   54.30
   4  -2   0  805.42   54.86
   4  -2   0  800.92   54.94
   4   2   0  791.55   54.29
  -4   2   0  759.37   54.55
  -4   2   0  763.13   54.59
   4   2   0  843.08   54.54
   4   2   0  793.95   54.91
  -4   2   0  826.44   54.73
  -4   2   0  792.28   54.86
  -4   2   0  797.40   54.69
  -4   2   0  821.46   55.10
  -4   2   0  802.99   54.40
   4   2   0  803.65   54.56
  -4   2   0  791.63   55.01
  -4   2   0  799.61   54.67
   4   2   0  792.56   54.66
   4   2   0  798.00   54.88
   4   2   0  769.85   54.32
   4   2   0  809.64   54.89
   4   2   0  799.01   54.43
   6  -2   0   73.50    6.72
   6  -2   0   75.18    6.57
  -6  -2   0   78.10    6.40
  -6  -2   0   71.11    6.30
  -6  -2   0   68.19    6.31
   6  -2   0   62.64    6.35
  -6  -2   0   71.72    6.18
  -6  -2   0   80.00    6.64
   6  -2   0   69.70    6.82
   6  -2   0   73.79    6.89
   6  -2   0   68.34    6.50
  -6  -2   0   80.46    7.17
   6  -2   0   80.95    6.52
  -6  -2   0   81.72    5.65
  -6  -2   0   77.32    6.54
  -6  -2   0   80.79    7.13
   6  -2   0   63.95    6.66
   6  -2   0   72.48    6.18
  -6  -2   0   72.16    6.73
  -6  -2   0   67.37    6.11
   6  -2   0   74.26    6.31
  -6   2   0   74.63    6.72
   6   2   0   72.55    6.20
   6   2   0   79.30    6.77
  -6   2   0   83.43    7.36
   6   2   0   77.79    6.46
   6   2   0   71.52    6.45
   6   2   0   74.67    6.92
  -6   2   0   73.95    6.69
  -6   2   0   72.22    7.07
   6   2   0   76.80    6.52
  -6   2   0   69.85    6.72
  -6   2   0   67.76    6.37
   6   2   0   67.09    6.81
   6   2   0   78.58    6.46
   6   2   0   69.41    6.20
   6   2   0   78.08    6.91
   6   2   0   70.65    6.35
  -6   2   0   71.16    6.52
  -6   2   0   70.99    6.25
  -6   2   0   68.46    6.40
   8  -2   0  465.28   34.05
  -8  -2   0  486.42   34.06
   8  -2   0  477.36   34.35
  -8  -2   0  467.35   33.50
   8  -2   0  472.31   33.63
  -8  -2   0  511.06   34.90
   8  -2   0  467.07   34.44
   8  -2   0  474.25   34.08
  -8  -2   0  470.73   34.37
   8  -2   0  457.50   34.43
   8  -2   0  472.28   33.70
  -8  -2   0  494.28   34.07
   8  -2   0  467.16   34.04
   8  -2   0  513.48   35.20
  -8  -2   0  460.08   34.68
  -8  -2   0  466.78   33.81
  -8  -2   0  457.37   33.74
   8  -2   0  485.26   33.86
  -8  -2   0  462.52   33.54
  -8   2   0  497.31   34.00
   8   2   0  477.75   33.78
   8   2   0  452.28   34.10
  -8   2   0  460.99   33.89
  -8   2   0  466.07   34.05
   8   2   0  490.41   33.94
   8   2   0  464.90   33.59
   8   2   0  488.26   33.89
  -8   2   0  481.91   35.29
  -8   2   0  479.21   33.66
   8   2   0  493.74   34.68
  -8   2   0  456.90   34.03
   8   2   0  456.74   33.86
  -8   2   0  463.26   34.28
  -8   2   0  491.36   34.44
   8   2   0  466.83   33.89
  -8   2   0  510.05   35.15
   8   2   0  460.04   34.38
  -8   2   0  501.03   35.04
   8   2   0  496.15   34.79
  10  -2   0    9.15    2.74
 -10  -2   0   22.28    4.84
 -10  -2   0   13.28    4.32
  10  -2   0   14.61    3.41
 -10  -2   0   11.95    3.22
  10  -2   0   15.43    3.49
  10  -2   0   13.86    3.62
  10  -2   0   17.13    3.73
  10  -2   0   22.13    4.60
 -10  -2   0   11.53    3.05
 -10  -2   0   11.86    2.94
 -10  -2   0   16.94    3.57
 -10  -2   0   10.84    2.63
  10  -2   0   14.97    3.27
  10  -2   0   14.82    3.39
 -10  -2   0   21.39    4.47
 -10  -2   0   17.68    3.27
 -10  -2   0   15.97    3.39
  10  -2   0   15.66    3.92
  10  -2   0   17.11    3.48
  10   2   0    9.65    3.03
  10   2   0   16.35    3.43
 -10   2   0   20.23    4.59
 -10   2   0   17.68    3.66
 -10   2   0   21.08    4.05
 -10   2   0   19.87    3.79
  10   2   0   17.37    3.24
 -10   2   0   18.86    3.55
 -10   2   0   11.86    3.73
  10   2   0   19.43    4.09
  10   2   0   18.08    3.52
 -10   2   0   12.80    3.23
 -10   2   0   19.14    4.07
  10   2   0   16.93    3.56
  10   2   0   22.14    4.08
  10   2   0   15.37    3.51
 -10   2   0    9.96    3.51
  10   2   0   17.61    4.21
  12  -2   0    6.84    2.87
  12  -2   0   -0.47    1.55
  12  -2   0    5.30    2.96
 -12  -2   0    0.90    1.93
  12  -2   0    5.01    2.22
  12  -2   0    8.19    2.65
 -12  -2   0    8.09    2.82
 -12  -2   0    4.83    2.32
 -12  -2   0    1.27    2.45
 -12  -2   0    5.91    3.18
  12  -2   0    3.57    2.09
 -12  -2   0    3.25    2.06
 -12  -2   0    4.43    2.44
  12  -2   0    2.12    1.97
  12  -2   0    2.08    2.27
 -12  -2   0    3.73    2.21
 -12  -2   0    0.98    2.10
 -12  -2   0    1.62    1.56
  12  -2   0    9.98    3.42
  12  -2   0    2.51    2.09
  12   2   0    0.11    2.03
  12   2   0    1.42    2.28
 -12   2   0    3.15    2.00
 -12   2   0    4.86    2.67
  12   2   0    1.34    2.27
 -12   2   0    6.69    2.83
  12   2   0    3.54    2.25
  12   2   0    4.34    2.17
 -12   2   0    3.96    2.14
 -12   2   0    7.78    2.80
  12   2   0    0.44    2.13
 -12   2   0    4.20    3.13
 -12   2   0    2.27    2.07
 -12   2   0    0.21    1.65
  12   2   0    4.91    2.83
 -12   2   0    4.27    2.75
  12   2   0    2.71    2.01
  12   2   0    1.48    1.90
  14  -2   0    6.57    3.09
  14  -2   0    3.05    2.24
 -14  -2   0    5.59    2.99
 -14  -2   0    8.52    2.87
 -14  -2   0    4.71    2.39
  14  -2   0    3.61    2.43
 -14  -2   0    3.41    2.67
  14  -2   0    9.73    3.66
 -14  -2   0    6.33    2.75
  14  -2   0    3.88    3.03
 -14  -2   0    7.77    3.72
 -14  -2   0    7.33    3.93
 -14  -2   0    1.54    2.34
 -14  -2   0    5.83    2.56
 -14  -2   0    5.99    2.58
  14  -2   0    6.01    2.61
  14  -2   0    3.09    2.56
  14  -2   0    7.24    3.27
  14   2   0    6.44    2.87
  14   2   0    6.07    3.08
  14   2   0   -0.70    1.65
  14   2   0    5.04    3.19
 -14   2   0    3.92    3.51
 -14   2   0    1.61    2.34
 -14   2   0    6.76    2.92
  14   2   0    9.07    3.04
 -14   2   0    9.68    3.74
 -14   2   0    2.56    2.35
  14   2   0    3.99    2.90
  14   2   0    8.47    4.10
 -14   2   0    9.51    4.20
  14   2   0    3.50    2.27
 -14   2   0    7.20    3.18
 -14   2   0    5.01    2.77
 -16  -2   0   -2.65    2.39
 -16  -2   0    1.70    2.24
 -16  -2   0   -3.27    1.67
  16  -2   0    0.73    2.34
 -16  -2   0    0.19    1.90
  16  -2   0    2.57    2.04
  16  -2   0    1.68    2.41
  16  -2   0   -2.18    1.73
  16  -2   0    0.78    1.70
 -16  -2   0    0.23    2.11
  16  -2   0   -0.46    2.29
 -16  -2   0   -0.97    1.65
  16  -2   0   -0.72    1.97
 -16  -2   0    1.17    2.21
 -16  -2   0    1.14    2.14
  16   2   0   -1.15    1.25
  16   2   0    0.53    2.67
  16   2   0   -1.23    1.38
 -16   2   0    0.48    1.99
 -16   2   0    2.01    2.33
 -16   2   0    0.11    1.80
 -16   2   0    0.32    1.97
 -16   2   0    9.67    4.81
 -16   2   0    1.26    2.54
  16   2   0    0.11    2.26
 -16   2   0    0.11    1.92
  16   2   0   -1.19    2.25
  16   2   0    2.16    2.33
  16   2   0    1.51    2.36
  18  -2   0    5.38    3.53
 -18  -2   0    0.23    1.97
  18  -2   0    0.57    3.20
  18  -2   0   -1.89    2.55
  18  -2   0   -0.66    2.13
 -18  -2   0   -0.20    2.04
 -18  -2   0    3.59    2.44
  18  -2   0    1.47    2.28
  18   2   0    0.52    2.25
  18   2   0    1.83    3.13
  18   2   0    2.38    2.77
  18   2   0    0.75    2.34
  18   2   0    2.03    2.57
 -18   2   0    2.11    3.09
  18   2   0    0.59    2.52
 -18   2   0    1.27    2.82
 -18   2   0    1.70    2.13
  18   2   0    1.11    2.33
  -1  -3   0   23.68    2.05
   1  -3   0   17.78    2.23
  -1  -3   0   22.32    2.45
   1  -3   0   20.24    2.02
   1  -3   0   25.32    2.71
  -1  -3   0   22.40    2.08
   1  -3   0   22.17    2.40
  -1  -3   0   22.08    1.99
  -1  -3   0   25.40    2.04
  -1  -3   0   25.81    2.39
   1  -3   0   24.31    2.64
  -1  -3   0   21.58    1.98
  -1  -3   0   18.19    2.28
   1  -3   0   19.77    2.30
   1  -3   0   22.92    2.09
  -1  -3   0   21.10    2.09
  -1   3   0   22.55    2.41
  -1   3   0   22.62    2.42
   1   3   0   23.58    2.00
   1   3   0   19.02    2.18
   1   3   0   21.81    2.08
   1   3   0   24.35    2.58
   1   3   0   22.23    2.15
   1   3   0   25.20    2.28
  -1   3   0   22.18    2.40
  -1   3   0   20.69    2.02
   1   3   0   19.76    1.93
   1   3   0   20.17    1.99
  -1   3   0   20.63    2.29
  -1   3   0   23.08    1.91
   1   3   0   13.45    2.21
  -1   3   0   19.79    2.31
   1   3   0   22.45    2.03
  -3  -3   0   29.99    3.56
   3  -3   0   19.88    2.91
  -3  -3   0   28.84    2.76
   3  -3   0   20.83    3.03
  -3  -3   0   29.13    3.29
  -3  -3   0   24.34    2.36
   3  -3   0   35.36    3.58
  -3  -3   0   32.63    2.71
   3  -3   0   34.66    3.07
   3  -3   0   31.99    2.79
  -3  -3   0   27.28    2.64
   3  -3   0   32.04    3.77
   3  -3   0   33.69    3.14
  -3  -3   0   36.59    3.73
  -3  -3   0   26.30    2.69
  -3  -3   0   30.99    2.88
   3  -3   0   26.64    3.27
   3  -3   0   27.87    2.49
   3   3   0   22.44    2.31
  -3   3   0   25.98    3.41
  -3   3   0   29.08    2.75
  -3   3   0   27.18    3.33
   3   3   0   27.38    3.03
   3   3   0   31.14    2.69
   3   3   0   28.21    2.70
  -3   3   0   19.69    2.83
   3   3   0   30.75    3.37
  -3   3   0   25.66    2.46
   3   3   0   28.91    3.42
   3   3   0   30.14    2.65
   3   3   0   29.99    3.39
  -3   3   0   19.20    3.08
  -3   3   0   31.45    3.38
   3   3   0   30.98    2.88
   3   3   0   30.08    3.50
  -3   3   0   37.82    3.27
   3   3   0   35.83    2.95
   5  -3   0  172.77   13.42
  -5  -3   0  161.36   11.84
   5  -3   0  164.35   12.16
  -5  -3   0  158.21   11.65
   5  -3   0  160.51   12.35
   5  -3   0  153.87   12.32
  -5  -3   0  156.95   11.83
  -5  -3   0  155.15   11.99
   5  -3   0  155.77   12.10
  -5  -3   0  168.86   11.67
  -5  -3   0  158.00   11.95
  -5  -3   0  162.36   11.34
  -5  -3   0  158.88   11.64
   5  -3   0  151.99   11.54
   5  -3   0  146.94   12.03
   5  -3   0  159.99   12.01
  -5  -3   0  163.12   12.44
  -5  -3   0  159.74   12.30
   5  -3   0  162.68   12.13
   5  -3   0  158.28   11.76
   5   3   0  160.55   11.55
  -5   3   0  154.05   12.54
   5   3   0  157.61   12.11
  -5   3   0  159.41   11.81
   5   3   0  159.12   13.03
   5   3   0  155.57   11.64
   5   3   0  150.76   11.88
   5   3   0  164.02   11.87
   5   3   0  171.96   11.91
  -5   3   0  161.78   12.63
   5   3   0  148.36   12.30
  -5   3   0  151.25   11.55
  -5   3   0  155.10   12.33
  -5   3   0  162.97   12.15
   5   3   0  146.90   12.20
  -5   3   0  151.61   12.09
  -5   3   0  155.87   12.13
  -5   3   0  150.91   12.02
   7  -3   0   23.21    3.30
   7  -3   0   20.58    3.94
   7  -3   0   18.33    2.95
   7  -3   0   25.51    4.14
  -7  -3   0   23.13    3.50
   7  -3   0   24.50    4.26
   7  -3   0   23.38    3.97
  -7  -3   0   17.27    3.01
  -7  -3   0   19.16    3.06
   7  -3   0   16.71    3.24
  -7  -3   0   19.98    3.23
  -7  -3   0   19.25    2.50
  -7  -3   0   22.85    3.24
   7  -3   0   18.36    3.56
  -7  -3   0   21.74    3.16
   7  -3   0   22.63    3.89
  -7  -3   0   33.62    5.10
  -7  -3   0   23.37    4.05
  -7  -3   0   15.23    3.42
  -7  -3   0   19.76    3.04
   7   3   0   19.13    3.81
  -7   3   0   22.32    3.57
   7   3   0   33.36    4.34
  -7   3   0   22.72    3.74
  -7   3   0   18.34    3.47
  -7   3   0   19.05    3.28
   7   3   0   12.97    2.88
  -7   3   0   29.18    4.08
   7   3   0   23.29    5.52
   7   3   0   23.32    3.52
  -7   3   0   25.27    4.39
   7   3   0   16.46    3.00
   7   3   0   17.02    2.96
   7   3   0   19.93    3.52
  -7   3   0   25.81    4.00
  -7   3   0   21.73    4.06
   7   3   0   24.97    3.82
   7   3   0   19.64    3.10
   7   3   0   17.63    3.42
  -7   3   0   27.89    3.84
  -9  -3   0   19.76    3.46
  -9  -3   0    8.11    2.46
   9  -3   0   13.29    3.61
  -9  -3   0   14.85    3.60
   9  -3   0   11.11    3.25
  -9  -3   0    8.63    2.74
   9  -3   0   11.23    2.57
   9  -3   0   13.51    3.25
  -9  -3   0   12.94    3.02
  -9  -3   0   12.82    3.73
  -9  -3   0   13.72    3.16
   9  -3   0    9.30    2.99
   9  -3   0    8.47    2.85
  -9  -3   0   10.14    2.42
   9  -3   0   11.06    2.83
   9  -3   0    8.05    2.98
   9  -3   0   16.21    3.16
  -9  -3   0   14.41    2.82
   9  -3   0    6.67    2.51
  -9  -3   0   14.32    3.29
   9   3   0   15.07    3.15
   9   3   0    9.86    2.59
   9   3   0   10.30    2.56
  -9   3   0   14.83    3.00
   9   3   0   11.03    2.84
   9   3   0   13.66    3.52
   9   3   0   14.30    3.57
  -9   3   0   11.42    3.64
  -9   3   0   11.97    2.88
   9   3   0   16.60    3.83
   9   3   0   15.88    3.04
   9   3   0   10.69    2.72
  -9   3   0    9.02    2.83
  -9   3   0   14.40    3.66
  -9   3   0    9.85    2.98
  -9   3   0   16.29    3.90
  -9   3   0   10.68    2.71
   9   3   0   10.18    2.78
  -9   3   0    8.23    3.41
   9   3   0   16.97    3.85
  11  -3   0   70.09    8.00
 -11  -3   0   66.74    8.69
 -11  -3   0   59.79    8.84
 -11  -3   0   68.54    8.25
  11  -3   0   55.17    8.05
 -11  -3   0   57.03    8.66
  11  -3   0   74.95    8.88
 -11  -3   0   77.67    7.39
  11  -3   0   59.14    7.38
  11  -3   0   59.14    7.92
  11  -3   0   71.10    8.84
 -11  -3   0   75.68    8.24
  11  -3   0   63.44    8.26
 -11  -3   0   71.10    9.65
 -11  -3   0   62.45    7.41
 -11  -3   0   71.79    8.07
 -11  -3   0   72.16    6.93
  11  -3   0   58.39    8.26
  11  -3   0   79.40    8.59
  11  -3   0   82.81   10.02
  11   3   0   82.05    9.51
  11   3   0   65.44    8.83
  11   3   0   72.71    8.78
  11   3   0   63.76    7.72
 -11   3   0   86.25    9.85
 -11   3   0   60.43    8.06
 -11   3   0   69.98    8.75
 -11   3   0   76.57    8.09
 -11   3   0   59.55    7.87
  11   3   0   68.16    8.35
  11   3   0   71.63    7.95
 -11   3   0   68.58    9.24
  11   3   0   57.45    7.76
 -11   3   0   58.79    9.51
 -11   3   0   73.84    8.26
  11   3   0   57.02    7.46
  11   3   0   67.02    9.24
  11   3   0   76.99    7.06
 -11   3   0   63.98    8.66
 -11   3   0   66.09    8.69
  13  -3   0    8.44    2.92
 -13  -3   0   12.14    3.84
 -13  -3   0   14.65    4.63
 -13  -3   0    7.47    2.96
 -13  -3   0   15.14    4.34
 -13  -3   0   10.25    3.22
  13  -3   0   13.55    3.89
 -13  -3   0   12.69    3.14
  13  -3   0    9.85    3.66
  13  -3   0   20.90    4.86
  13  -3   0   11.19    3.62
  13  -3   0   16.09    4.26
  13  -3   0    6.81    3.23
 -13  -3   0   12.60    3.81
  13  -3   0   11.62    3.87
 -13  -3   0   13.18    3.28
 -13  -3   0    3.91    2.86
  13  -3   0   11.79    3.26
  13  -3   0   10.82    3.25
 -13  -3   0   11.12    3.28
 -13   3   0   13.00    3.95
  13   3   0    8.96    3.12
 -13   3   0    8.38    4.11
 -13   3   0   17.38    4.23
  13   3   0   11.01    3.48
  13   3   0   13.92    3.74
  13   3   0    7.28    2.49
  13   3   0    8.76    3.82
 -13   3   0    5.20    2.76
 -13   3   0    9.05    3.77
  13   3   0   10.04    3.22
  13   3   0    7.87    3.14
  13   3   0   13.58    4.06
  13   3   0   14.31    4.14
 -13   3   0   16.71    5.21
 -13   3   0    7.00    2.96
 -13   3   0   10.46    3.37
  15  -3   0    7.70    3.24
  15  -3   0    8.69    3.63
  15  -3   0   24.87    5.20
  15  -3   0    7.38    3.55
  15  -3   0   11.76    4.39
  15  -3   0   20.66    4.39
 -15  -3   0   15.52    4.02
  15  -3   0   10.97    4.18
 -15  -3   0   13.71    4.09
 -15  -3   0   17.69    4.59
 -15  -3   0   15.11    5.05
 -15  -3   0   11.82    3.02
  15  -3   0   14.13    4.16
 -15  -3   0    5.84    2.88
 -15  -3   0   12.88    3.85
 -15  -3   0    6.77    3.64
 -15  -3   0   10.95    3.69
 -15   3   0   10.47    4.56
  15   3   0   11.30    3.74
 -15   3   0   18.01    5.47
 -15   3   0   14.63    4.03
  15   3   0   11.59    3.71
  15   3   0    9.40    4.27
 -15   3   0   15.82    4.61
  15   3   0   14.96    4.03
  15   3   0   10.77    3.90
 -15   3   0   14.28    4.05
  15   3   0   24.12    6.08
  15   3   0   11.15    3.66
 -15   3   0   14.03    4.44
 -15   3   0    9.75    3.69
  15   3   0   18.85    5.15
 -15   3   0   11.55    3.65
  17  -3   0    7.36    3.09
  17  -3   0    2.81    2.83
  17  -3   0    9.30    4.23
  17  -3   0    1.59    2.91
  17  -3   0    3.23    2.26
 -17  -3   0    0.96    2.28
  17  -3   0   -1.72    1.95
  17  -3   0    1.13    2.32
 -17  -3   0    2.00    3.03
 -17  -3   0    2.38    2.20
 -17  -3   0   -0.97    1.97
 -17  -3   0    1.96    2.36
  17   3   0    0.75    2.07
  17   3   0    5.38    3.55
 -17   3   0    1.48    2.63
  17   3   0    2.29    2.08
 -17   3   0    8.72    4.63
  17   3   0    2.13    2.56
  17   3   0    1.95    2.40
 -17   3   0    0.36    2.47
  17   3   0   10.37    4.82
  17   3   0    0.44    2.21
 -17   3   0   -2.58    1.94
  19  -3   0    3.17    2.55
  19  -3   0   -0.60    1.91
  19  -3   0    6.18    3.17
  19  -3   0   -2.43    2.05
  19  -3   0    0.10    2.43
 -19  -3   0   -0.30    1.97
 -19  -3   0   -0.43    1.73
 -19  -3   0   -0.93    2.08
  19   3   0   -1.49    1.87
 -19   3   0    0.08    2.06
  19   3   0    4.60    3.47
 -19   3   0    0.21    1.85
  19   3   0    3.45    2.43
  19   3   0    0.35    2.67
   0  -4   0   80.13    6.44
   0  -4   0   77.88    6.06
   0  -4   0   86.12    6.39
   0  -4   0   86.25    6.27
   0  -4   0   77.56    6.29
   0  -4   0   86.63    6.29
   0  -4   0   89.17    6.11
   0  -4   0   91.25    6.56
   0   4   0   84.59    6.11
   0   4   0   84.83    6.05
   0   4   0   77.72    6.24
   0   4   0   81.58    6.48
   0   4   0   79.51    6.49
   0   4   0   74.63    6.30
   0   4   0   77.28    6.31
   0   4   0   85.03    6.71
   0   4   0   83.98    6.20
   2  -4   0   42.29    4.00
  -2  -4   0   36.35    3.64
  -2  -4   0   48.63    4.15
   2  -4   0   47.38    4.16
  -2  -4   0   43.11    3.77
   2  -4   0   51.09    4.00
  -2  -4   0   44.61    3.87
   2  -4   0   45.03    4.13
  -2  -4   0   46.00    4.01
  -2  -4   0   53.20    4.36
   2  -4   0   50.36    4.20
   2  -4   0   39.64    4.05
  -2  -4   0   43.69    3.75
  -2  -4   0   42.83    3.87
   2  -4   0   47.56    4.22
   2  -4   0   38.94    3.73
  -2  -4   0   48.45    3.87
  -2  -4   0   47.12    3.42
   2   4   0   45.32    3.76
   2   4   0   44.56    4.12
   2   4   0   42.04    3.72
  -2   4   0   38.02    4.08
   2   4   0   42.89    4.16
   2   4   0   45.83    3.89
   2   4   0   40.12    4.15
   2   4   0   52.76    3.53
   2   4   0   43.39    4.00
  -2   4   0   52.57    4.74
   2   4   0   37.49    3.83
   2   4   0   41.77    3.76
  -2   4   0   41.83    4.16
  -2   4   0   49.48    3.90
   2   4   0   55.42    4.48
  -2   4   0   50.04    4.20
  -2   4   0   51.45    3.49
   2   4   0   38.52    4.06
  -2   4   0   47.12    4.16
  -4  -4   0  310.72   21.52
  -4  -4   0  299.17   20.81
  -4  -4   0  305.73   21.05
   4  -4   0  293.86   21.36
   4  -4   0  296.58   21.54
   4  -4   0  270.56   21.43
  -4  -4   0  296.88   21.45
   4  -4   0  292.69   21.38
  -4  -4   0  302.61   21.01
  -4  -4   0  290.82   21.01
   4  -4   0  298.40   21.53
   4  -4   0  301.59   21.28
  -4  -4   0  300.67   21.22
   4  -4   0  298.77   20.97
   4  -4   0  290.35   21.29
   4  -4   0  299.15   20.67
   4  -4   0  307.10   21.21
  -4  -4   0  288.45   20.82
   4  -4   0  289.89   21.21
   4   4   0  297.20   20.99
  -4   4   0  280.88   20.93
  -4   4   0  291.98   21.53
   4   4   0  304.48   20.92
  -4   4   0  294.67   21.37
   4   4   0  308.37   21.53
   4   4   0  298.02   20.98
  -4   4   0  287.92   21.68
  -4   4   0  303.37   20.64
  -4   4   0  316.89   21.41
  -4   4   0  271.13   21.30
   4   4   0  321.27   21.57
   4   4   0  304.40   20.90
   4   4   0  299.76   20.48
   4   4   0  304.33   21.52
   4   4   0  306.23   21.08
  -4   4   0  287.67   21.64
   4   4   0  293.69   21.24
   4   4   0  296.33   21.28
   4   4   0  285.96   21.15
  -4   4   0  305.79   21.41
   6  -4   0   31.83    4.31
  -6  -4   0   28.94    3.76
   6  -4   0   22.10    3.64
  -6  -4   0   29.77    4.26
   6  -4   0   23.03    3.59
   6  -4   0   29.70    4.12
  -6  -4   0   28.41    3.43
  -6  -4   0   29.20    4.25
  -6  -4   0   33.77    3.74
  -6  -4   0   20.60    3.03
   6  -4   0   26.49    3.76
   6  -4   0   20.10    3.54
   6  -4   0   28.87    3.64
   6  -4   0   28.41    3.65
   6  -4   0   22.70    3.49
   6  -4   0   24.30    3.77
  -6  -4   0   19.13    3.49
  -6  -4   0   27.97    3.22
  -6  -4   0   23.80    3.33
  -6  -4   0   29.29    3.71
   6   4   0   32.43    3.97
  -6   4   0   27.73    4.56
   6   4   0   21.05    3.68
  -6   4   0   27.06    3.94
  -6   4   0   24.31    3.81
   6   4   0   26.48    3.13
   6   4   0   27.95    3.42
   6   4   0   24.90    3.57
  -6   4   0   33.21    4.43
  -6   4   0   31.00    4.32
   6   4   0   23.76    3.68
   6   4   0   22.43    3.52
   6   4   0   27.84    4.20
  -6   4   0   31.49    4.20
  -6   4   0   44.96    5.97
  -6   4   0   21.08    3.13
   6   4   0   22.21    3.81
   8  -4   0   25.17    4.65
   8  -4   0   22.93    4.44
   8  -4   0   17.51    3.68
   8  -4   0   22.05    4.07
   8  -4   0   21.96    4.02
  -8  -4   0   18.80    3.18
  -8  -4   0   17.33    3.17
   8  -4   0   19.90    3.77
  -8  -4   0   15.09    2.98
  -8  -4   0   21.15    4.09
  -8  -4   0   30.22    4.20
  -8  -4   0   23.69    4.48
   8  -4   0   24.72    3.44
  -8  -4   0   30.96    4.63
   8  -4   0   19.58    3.80
   8  -4   0   19.33    3.58
  -8  -4   0   20.88    3.48
  -8  -4   0   22.33    3.37
  -8  -4   0   18.00    3.33
   8  -4   0   19.13    3.34
   8   4   0   23.71    4.33
   8   4   0   21.11    3.51
  -8   4   0   17.44    4.04
  -8   4   0   20.64    3.66
  -8   4   0   18.99    3.85
   8   4   0   24.17    3.89
  -8   4   0   22.25    4.34
   8   4   0   15.88    3.77
   8   4   0   19.68    3.24
  -8   4   0   18.38    4.22
  -8   4   0   27.95    5.17
  -8   4   0   26.74    4.12
   8   4   0   24.83    4.45
   8   4   0   17.30    3.58
   8   4   0   23.58    3.93
  -8   4   0   18.86    3.63
   8   4   0   25.56    3.99
   8   4   0   23.89    3.56
 -10  -4   0   98.47    8.52
 -10  -4   0   85.51    8.29
 -10  -4   0   79.33   10.09
  10  -4   0   84.12    8.59
 -10  -4   0   89.12    8.11
  10  -4   0   85.02    8.36
  10  -4   0   83.94   10.16
 -10  -4   0   97.60   12.41
 -10  -4   0  101.34   11.37
  10  -4   0   94.42   10.27
  10  -4   0   94.58    8.88
  10  -4   0   89.88   10.18
  10  -4   0  106.63    9.08
 -10  -4   0   91.53    7.88
  10  -4   0   86.23    8.16
  10  -4   0   98.99   10.67
 -10  -4   0   86.65    8.25
 -10  -4   0   93.65    8.23
  10  -4   0   98.49    8.22
 -10  -4   0   92.34    8.69
  10   4   0   89.61   10.48
  10   4   0   79.84    8.29
 -10   4   0   94.84    8.76
 -10   4   0   97.01   10.29
  10   4   0   79.82    9.67
 -10   4   0   80.26    8.37
  10   4   0   81.38    8.32
 -10   4   0   81.77   10.49
  10   4   0   69.71    7.75
  10   4   0   83.36    9.91
  10   4   0   99.78    8.98
 -10   4   0   89.83    8.89
  10   4   0   87.20    8.73
 -10   4   0   95.90    7.35
  10   4   0   79.10    8.33
 -10   4   0   77.67   10.38
 -10   4   0   89.39    8.21
  10   4   0   94.81    8.48
  10   4   0  103.54    9.52
 -10   4   0   94.20    8.96
  12  -4   0   62.16    8.56
 -12  -4   0   88.69   10.15
  12  -4   0   66.11    8.95
 -12  -4   0   68.92    7.73
 -12  -4   0   68.86    8.52
 -12  -4   0   64.00    7.70
  12  -4   0   81.82    8.80
 -12  -4   0   75.41   10.08
 -12  -4   0   73.49    8.64
  12  -4   0   68.31    8.90
 -12  -4   0   57.33    8.13
  12  -4   0   70.81    9.17
  12  -4   0   73.31    9.20
  12  -4   0   70.88    9.27
 -12  -4   0   78.96    8.70
  12  -4   0   79.95    8.61
 -12  -4   0   56.07    8.42
  12  -4   0   66.23    8.05
  12  -4   0   60.59    8.47
 -12  -4   0   80.25    8.88
  12   4   0   73.83    9.26
 -12   4   0   58.30    8.43
  12   4   0   59.43    8.01
 -12   4   0   69.01    8.62
 -12   4   0   88.03    9.06
 -12   4   0   72.08    9.90
 -12   4   0   62.67    9.31
  12   4   0   76.43    8.97
 -12   4   0   55.97    8.96
  12   4   0   70.22    8.25
  12   4   0   72.05    9.30
 -12   4   0   68.07    9.21
  12   4   0   75.05    9.57
  12   4   0   76.93   10.41
  12   4   0   83.08    8.80
 -12   4   0   49.26    7.47
  12   4   0   82.44    9.84
 -14  -4   0    2.75    3.20
  14  -4   0    3.93    2.76
 -14  -4   0    9.61    3.30
  14  -4   0   12.26    4.23
  14  -4   0   13.34    4.62
 -14  -4   0    3.19    2.19
 -14  -4   0    7.14    4.01
  14  -4   0    2.21    2.54
 -14  -4   0    8.57    3.13
  14  -4   0    4.38    2.73
 -14  -4   0    5.78    2.69
  14  -4   0    7.57    2.80
  14  -4   0    3.25    2.43
 -14  -4   0    8.98    3.58
  14  -4   0    6.22    3.83
 -14  -4   0    2.05    1.86
  14  -4   0    5.55    3.19
 -14  -4   0   12.64    3.59
 -14  -4   0    3.63    2.29
 -14   4   0    7.15    2.81
  14   4   0    7.08    3.06
 -14   4   0    7.67    4.23
 -14   4   0   13.13    4.74
 -14   4   0    6.21    3.51
 -14   4   0    7.71    3.39
  14   4   0    7.23    2.95
  14   4   0   14.93    3.73
 -14   4   0   10.94    4.10
 -14   4   0    9.21    3.51
  14   4   0   12.05    4.24
  14   4   0    6.26    3.06
  14   4   0    5.66    3.11
  14   4   0   10.13    3.26
  14   4   0   10.71    4.16
 -14   4   0    9.04    3.39
  14   4   0   10.98    3.83
  16  -4   0   -0.54    1.47
  16  -4   0   -1.20    1.25
 -16  -4   0    1.58    2.65
  16  -4   0    1.08    2.20
  16  -4   0   -1.08    1.90
 -16  -4   0    1.23    2.02
  16  -4   0    1.54    3.26
 -16  -4   0   -2.25    1.18
 -16  -4   0    0.76    2.82
  16  -4   0    2.35    2.71
 -16  -4   0   -0.05    2.03
 -16  -4   0   -0.40    1.67
  16  -4   0   -2.80    1.51
  16  -4   0    0.06    2.04
 -16  -4   0    2.70    2.03
 -16  -4   0    0.28    2.13
 -16  -4   0    1.76    2.25
  16   4   0   -0.34    2.30
 -16   4   0    3.52    2.73
 -16   4   0    1.96    2.18
  16   4   0   -0.62    2.03
  16   4   0    1.00    2.33
  16   4   0   -2.44    1.37
 -16   4   0    0.45    2.67
 -16   4   0    2.25    2.29
  16   4   0   -0.93    2.08
 -16   4   0   -1.43    1.78
 -16   4   0   -1.27    2.23
  16   4   0   -1.08    1.63
  16   4   0   -0.57    1.48
 -16   4   0    2.42    2.49
 -18  -4   0    0.00    2.26
  18  -4   0   -3.35    1.73
 -18  -4   0    0.05    1.90
  18  -4   0    0.28    2.38
  18  -4   0    1.74    2.63
  18  -4   0   -2.10    2.48
  18  -4   0   -0.12    2.32
 -18  -4   0   -1.05    1.35
  18   4   0   -1.53    1.86
  18   4   0   -0.30    2.45
 -18   4   0    0.64    2.26
  18   4   0   -0.70    2.12
 -18   4   0    0.60    2.20
  18   4   0   -0.89    1.95
  18   4   0   -0.47    1.88
  18   4   0   -2.13    1.54
   1  -5   0  263.34   19.04
  -1  -5   0  247.87   19.16
  -1  -5   0  271.07   19.37
  -1  -5   0  270.51   19.01
  -1  -5   0  274.50   19.33
  -1  -5   0  269.53   19.10
   1  -5   0  278.50   19.31
   1  -5   0  260.23   19.30
  -1  -5   0  283.36   19.01
   1  -5   0  268.07   19.06
  -1  -5   0  262.00   19.10
   1  -5   0  274.66   19.25
   1  -5   0  274.17   19.11
  -1  -5   0  275.01   18.97
   1  -5   0  274.80   18.87
   1  -5   0  272.53   19.31
  -1   5   0  269.60   19.09
   1   5   0  267.41   19.14
  -1   5   0  275.50   19.46
   1   5   0  273.52   18.92
   1   5   0  288.85   19.26
  -1   5   0  271.41   19.24
  -1   5   0  262.17   19.23
  -1   5   0  267.97   19.43
   1   5   0  274.93   19.38
  -1   5   0  279.66   19.33
   1   5   0  261.39   19.17
  -1   5   0  268.20   19.08
  -1   5   0  281.10   18.80
   1   5   0  270.50   18.95
   1   5   0  268.19   19.22
  -1   5   0  269.65   19.32
   1   5   0  279.49   19.04
   1   5   0  271.07   19.05
   1   5   0  262.80   19.38
  -1   5   0  287.50   19.17
   3  -5   0  610.87   43.29
  -3  -5   0  622.67   43.16
  -3  -5   0  605.36   42.86
   3  -5   0  620.69   43.09
   3  -5   0  616.54   43.14
  -3  -5   0  633.25   42.96
   3  -5   0  623.06   42.88
   3  -5   0  610.35   43.31
   3  -5   0  611.96   42.43
  -3  -5   0  650.56   42.81
   3  -5   0  635.85   43.36
  -3  -5   0  618.85   43.21
  -3  -5   0  632.67   42.91
  -3  -5   0  625.10   42.94
  -3  -5   0  625.05   42.75
   3  -5   0  624.87   43.28
   3  -5   0  576.19   43.16
  -3  -5   0  633.38   43.13
   3  -5   0  648.83   43.43
  -3   5   0  614.04   43.43
  -3   5   0  628.21   43.18
   3   5   0  641.72   43.03
   3   5   0  634.56   42.81
  -3   5   0  648.68   43.41
  -3   5   0  649.84   42.39
  -3   5   0  608.62   43.28
  -3   5   0  634.24   43.19
  -3   5   0  597.23   43.29
   3   5   0  602.28   43.28
   3   5   0  610.98   42.84
  -3   5   0  626.93   43.37
   3   5   0  643.82   43.40
  -3   5   0  647.02   43.53
   3   5   0  606.37   42.80
   3   5   0  641.46   42.47
   3   5   0  622.58   42.93
  -3   5   0  630.69   42.92
   3   5   0  632.38   43.38
   3   5   0  636.61   43.13
   5  -5   0  484.18   34.22
   5  -5   0  477.76   33.42
   5  -5   0  479.86   34.54
  -5  -5   0  493.42   33.64
   5  -5   0  473.78   34.30
  -5  -5   0  493.35   34.02
   5  -5   0  468.55   34.20
   5  -5   0  489.92   34.14
  -5  -5   0  489.39   33.69
  -5  -5   0  484.22   33.90
   5  -5   0  468.62   34.29
  -5  -5   0  494.06   34.40
  -5  -5   0  516.93   33.28
  -5  -5   0  499.81   33.87
  -5  -5   0  447.94   33.73
   5  -5   0  466.08   33.78
  -5  -5   0  494.57   34.48
   5  -5   0  489.62   34.22
   5  -5   0  511.41   34.62
   5  -5   0  475.92   34.52
  -5  -5   0  489.97   34.17
  -5   5   0  480.44   34.37
  -5   5   0  488.00   33.85
   5   5   0  506.00   34.19
  -5   5   0  466.45   34.35
  -5   5   0  477.49   33.40
  -5   5   0  463.35   34.23
  -5   5   0  503.68   34.64
   5   5   0  458.75   34.46
   5   5   0  475.15   33.86
   5   5   0  520.95   33.51
   5   5   0  493.84   33.87
   5   5   0  488.42   34.28
  -5   5   0  488.20   34.76
   5   5   0  494.17   33.68
  -5   5   0  505.04   34.88
   5   5   0  482.82   33.90
   5   5   0  489.53   33.72
   5   5   0  462.90   34.38
   5   5   0  480.13   34.20
  -5   5   0  475.64   34.30
  -7  -5   0  132.82   10.24
  -7  -5   0  142.65   10.93
   7  -5   0  127.34   11.27
   7  -5   0  132.25   10.80
  -7  -5   0  132.04   10.13
   7  -5   0  132.55   10.44
  -7  -5   0  136.41   10.55
   7  -5   0  137.86   11.38
   7  -5   0  151.08   11.26
   7  -5   0  129.41   10.13
  -7  -5   0  121.13   10.45
  -7  -5   0  130.49   10.07
   7  -5   0  127.22   10.80
   7  -5   0  122.50   10.89
   7  -5   0  132.68   11.25
  -7  -5   0  128.41   11.09
  -7  -5   0  125.47   11.21
   7  -5   0  112.95   10.66
  -7  -5   0  135.02   10.49
  -7  -5   0  134.69    9.94
   7   5   0  122.04   10.21
   7   5   0  133.50   10.57
  -7   5   0  138.33   11.38
  -7   5   0  131.82   11.01
   7   5   0  133.35   10.63
   7   5   0  132.02    9.98
   7   5   0  120.20   11.02
  -7   5   0  129.32   10.92
   7   5   0  140.46   10.77
  -7   5   0  146.58   11.88
  -7   5   0  130.68   11.04
   7   5   0  122.88    9.85
   7   5   0  128.93   11.12
  -7   5   0  126.94   10.94
   7   5   0  125.35   11.24
   7   5   0  121.53   10.82
  -7   5   0  118.80   10.32
   9  -5   0   67.49    7.50
  -9  -5   0   59.35    6.76
   9  -5   0   60.79    6.58
  -9  -5   0   62.73    6.82
  -9  -5   0   50.69    6.58
   9  -5   0   47.19    6.57
   9  -5   0   47.66    6.71
   9  -5   0   54.81    5.47
   9  -5   0   52.47    6.96
   9  -5   0   60.99    7.58
   9  -5   0   67.86    8.04
  -9  -5   0   64.90    6.67
  -9  -5   0   41.42    5.86
  -9  -5   0   58.88    5.42
   9  -5   0   77.33    8.74
  -9  -5   0   45.87    4.82
  -9  -5   0   59.84    5.59
   9  -5   0   43.36    6.29
  -9  -5   0   51.02    7.30
  -9  -5   0   56.31    7.62
  -9   5   0   48.69    6.14
   9   5   0   50.71    5.94
   9   5   0   52.35    6.04
  -9   5   0   80.86    9.78
   9   5   0   55.45    8.16
  -9   5   0   50.28    6.83
   9   5   0   65.90    8.03
  -9   5   0   46.50    6.41
   9   5   0   58.39    7.11
   9   5   0   70.52    8.22
   9   5   0   51.98    7.12
  -9   5   0   55.97    7.19
  -9   5   0   81.44   10.06
  -9   5   0   67.39    7.84
  -9   5   0   58.16    7.12
   9   5   0   64.24    6.96
   9   5   0   55.62    6.88
 -11  -5   0   46.43    5.98
 -11  -5   0   48.22    6.42
  11  -5   0   59.08    7.78
  11  -5   0   48.68    7.48
 -11  -5   0   49.99    4.68
  11  -5   0   51.19    6.64
 -11  -5   0   47.27    6.84
  11  -5   0   53.87    8.15
 -11  -5   0   49.60    5.92
 -11  -5   0   49.41    7.91
 -11  -5   0   56.42    6.94
  11  -5   0   47.22    6.80
  11  -5   0   52.07    6.28
 -11  -5   0   53.97    7.28
  11  -5   0   47.31    7.20
  11  -5   0   53.09    6.58
 -11  -5   0   49.63    6.38
  11  -5   0   63.61    8.44
  11  -5   0   31.52    6.06
  11   5   0   43.07    6.61
  11   5   0   38.78    7.45
 -11   5   0   45.59    7.25
 -11   5   0   47.82    5.33
  11   5   0   60.33    6.96
  11   5   0   53.26    7.75
  11   5   0   52.28    7.69
  11   5   0   49.39    6.22
  11   5   0   44.42    6.44
 -11   5   0   48.91    8.33
  11   5   0   59.51    7.23
 -11   5   0   48.49    7.11
 -11   5   0   42.42    6.03
 -11   5   0   56.51    7.85
  11   5   0   50.67    6.94
  11   5   0   45.03    6.55
 -11   5   0   48.94    7.65
 -11   5   0   46.53    6.71
 -11   5   0   46.10    6.90
 -13  -5   0   41.33    6.08
 -13  -5   0   32.81    5.34
  13  -5   0   33.89    6.59
  13  -5   0   45.34    6.16
  13  -5   0   21.38    5.13
 -13  -5   0   41.42    6.51
 -13  -5   0   33.10    6.49
 -13  -5   0   41.78    5.49
  13  -5   0   28.92    6.09
  13  -5   0   35.99    5.76
  13  -5   0   35.11    6.75
 -13  -5   0   30.55    5.31
  13  -5   0   41.63    6.46
  13  -5   0   45.13    7.30
 -13  -5   0   42.62    6.40
 -13  -5   0   27.97    6.62
 -13  -5   0   29.12    5.74
  13  -5   0   35.20    6.41
 -13  -5   0   36.59    8.11
  13  -5   0   33.44    6.73
 -13  -5   0   41.55    5.77
  13   5   0   32.65    6.20
  13   5   0   41.34    6.05
  13   5   0   26.49    6.20
 -13   5   0   26.84    5.72
 -13   5   0   39.95    6.27
  13   5   0   28.30    5.50
  13   5   0   27.19    5.92
  13   5   0   43.35    6.31
  13   5   0   42.38    7.25
 -13   5   0   21.23    5.29
 -13   5   0   42.48    6.07
 -13   5   0   34.48    6.45
  13   5   0   26.08    5.35
 -13   5   0   31.67    7.52
 -13   5   0   29.09    5.73
 -13   5   0   79.84   10.76
  13   5   0   31.34    6.29
  15  -5   0    0.52    2.13
 -15  -5   0   -1.63    1.40
  15  -5   0    2.61    3.01
  15  -5   0   -2.44    1.33
 -15  -5   0    2.52    2.17
 -15  -5   0    1.89    2.30
 -15  -5   0    0.66    1.59
  15  -5   0    5.48    2.76
 -15  -5   0    0.96    2.05
 -15  -5   0    0.43    2.57
  15  -5   0    0.46    2.15
  15  -5   0    1.83    2.75
 -15  -5   0    2.57    1.81
  15  -5   0   -1.77    1.24
 -15  -5   0    0.49    2.17
  15  -5   0    2.20    2.37
 -15  -5   0   -0.02    1.82
 -15   5   0    6.58    4.24
  15   5   0    4.43    2.32
  15   5   0    3.69    2.13
 -15   5   0    1.80    2.12
 -15   5   0    1.16    2.63
 -15   5   0    2.72    2.48
 -15   5   0    1.50    2.72
  15   5   0    0.22    2.02
  15   5   0    3.62    2.70
  15   5   0    1.62    2.25
  15   5   0    4.18    3.31
 -15   5   0    1.80    2.78
  15   5   0    1.96    2.40
  15   5   0    5.04    2.81
 -15   5   0    2.06    2.64
 -17  -5   0    1.72    2.05
  17  -5   0    7.23    3.41
 -17  -5   0   -1.53    1.69
 -17  -5   0   -1.11    1.91
  17  -5   0    5.96    3.09
  17  -5   0    0.62    2.31
  17  -5   0   -2.08    2.61
  17  -5   0    4.63    3.58
 -17  -5   0    2.68    2.14
  17  -5   0    3.97    2.81
  17  -5   0   -0.15    2.43
  17   5   0    1.88    2.37
  17   5   0   -1.36    2.04
  17   5   0    2.07    2.46
 -17   5   0    1.11    2.89
 -17   5   0   -1.32    3.77
 -17   5   0    4.80    3.85
 -17   5   0   -1.13    1.89
  17   5   0    1.15    2.84
  17   5   0    0.95    2.59
  17   5   0    1.84    2.21
  19  -5   0   -3.06    1.95
 -19  -5   0    0.57    2.17
 -19  -5   0    1.02    2.46
  19  -5   0    0.13    2.52
  19  -5   0    4.51    3.83
 -19  -5   0    2.14    2.71
  19  -5   0    4.20    3.24
  19  -5   0    1.07    2.70
  19   5   0    2.80    4.21
  19   5   0    3.06    2.63
  19   5   0    4.22    3.03
 -19   5   0    0.54    1.97
  19   5   0    1.92    3.04
   0  -6   0 8172.29  558.11
   0  -6   0 8086.17  564.41
   0   6   0 8061.48  557.31
   0   6   0 7829.10  562.20
  -2  -6   0  649.96   45.11
  -2  -6   0  662.30   45.28
   2  -6   0  676.16   45.17
   2  -6   0  656.86   45.41
  -2  -6   0  637.34   45.41
  -2  -6   0  668.18   45.00
  -2  -6   0  659.36   45.47
  -2  -6   0  654.15   44.92
  -2  -6   0  652.17   45.06
   2  -6   0  659.75   45.39
  -2  -6   0  670.74   45.29
   2  -6   0  692.45   45.43
   2  -6   0  656.14   45.04
   2  -6   0  648.20   45.32
  -2  -6   0  654.08   45.00
   2  -6   0  642.97   45.46
   2  -6   0  646.85   45.27
  -2  -6   0  664.88   44.93
   2  -6   0  625.54   45.38
   2   6   0  671.06   45.29
  -2   6   0  671.24   45.50
  -2   6   0  652.19   45.55
   2   6   0  654.15   45.11
  -2   6   0  649.39   44.73
   2   6   0  636.34   45.57
   2   6   0  679.18   45.38
  -2   6   0  633.99   45.14
  -2   6   0  659.85   45.33
   2   6   0  647.17   45.33
  -2   6   0  672.44   45.32
   2   6   0  656.69   44.93
   2   6   0  674.65   45.29
   2   6   0  660.03   44.96
  -2   6   0  640.77   45.46
   2   6   0  636.51   45.27
  -2   6   0  653.40   45.52
   2   6   0  645.44   44.97
  -2   6   0  676.57   45.10
  -4  -6   0  382.75   26.07
  -4  -6   0  354.75   26.22
  -4  -6   0  366.52   26.45
   4  -6   0  366.52   26.52
   4  -6   0  371.62   26.20
  -4  -6   0  359.88   26.34
   4  -6   0  374.33   26.33
   4  -6   0  353.65   25.87
  -4  -6   0  374.14   25.77
  -4  -6   0  377.35   26.27
  -4  -6   0  359.25   25.99
   4  -6   0  377.66   26.59
   4  -6   0  384.08   26.63
  -4  -6   0  365.48   25.93
   4  -6   0  371.93   26.39
   4  -6   0  380.34   25.41
  -4  -6   0  360.74   25.69
   4  -6   0  363.37   26.50
   4  -6   0  376.87   26.51
  -4  -6   0  382.86   25.95
   4   6   0  348.82   26.14
   4   6   0  351.52   26.45
   4   6   0  375.97   25.94
   4   6   0  361.56   25.79
   4   6   0  372.42   26.01
  -4   6   0  351.22   26.62
   4   6   0  380.21   26.27
  -4   6   0  367.38   25.31
  -4   6   0  363.23   26.53
  -4   6   0  366.78   26.70
   4   6   0  367.02   26.34
   4   6   0  366.85   25.92
  -4   6   0  373.03   26.31
   4   6   0  368.20   26.59
  -4   6   0  368.71   25.95
  -4   6   0  344.54   26.43
   4   6   0  370.40   26.02
   4   6   0  388.26   25.47
  -4   6   0  355.63   26.40
  -4   6   0  363.58   26.24
  -4   6   0  368.80   26.51
   6  -6   0   32.32    4.84
   6  -6   0   31.96    4.46
   6  -6   0   28.52    4.20
  -6  -6   0   30.90    3.94
  -6  -6   0   29.41    3.66
  -6  -6   0   33.95    3.91
  -6  -6   0   28.88    3.96
  -6  -6   0   21.69    3.50
   6  -6   0   31.82    4.82
   6  -6   0   36.58    3.81
  -6  -6   0   27.25    4.62
   6  -6   0   29.19    3.77
  -6  -6   0   32.73    4.29
   6  -6   0   23.88    4.05
   6  -6   0   29.03    4.46
   6  -6   0   22.79    4.03
   6  -6   0   30.79    4.83
   6  -6   0   28.07    4.21
  -6  -6   0   29.34    3.62
  -6  -6   0   38.73    4.96
  -6  -6   0   30.11    4.22
   6   6   0   25.56    4.25
  -6   6   0   34.01    5.07
   6   6   0   34.25    3.26
  -6   6   0   30.72    3.90
   6   6   0   21.20    3.64
  -6   6   0   30.81    4.71
  -6   6   0   38.12    5.46
   6   6   0   26.01    4.06
   6   6   0   25.36    4.15
   6   6   0   24.61    3.49
   6   6   0   35.29    4.27
   6   6   0   22.74    3.57
   6   6   0   34.71    4.06
  -6   6   0   27.99    4.49
  -6   6   0   25.69    3.99
  -6   6   0   33.21    3.12
   6   6   0   29.13    4.80
   8  -6   0   36.06    5.74
  -8  -6   0   44.19    4.91
  -8  -6   0   34.67    5.24
  -8  -6   0   46.39    5.36
  -8  -6   0   34.59    4.29
   8  -6   0   41.36    5.65
  -8  -6   0   42.71    4.10
   8  -6   0   44.91    4.91
   8  -6   0   55.10    6.52
  -8  -6   0   28.17    4.38
   8  -6   0   39.58    5.99
  -8  -6   0   33.54    5.29
   8  -6   0   36.55    5.02
  -8  -6   0   33.27    4.58
   8  -6   0   28.10    5.21
  -8  -6   0   41.57    5.24
   8  -6   0   60.36    7.63
  -8  -6   0   43.25    5.25
   8  -6   0   35.80    5.68
   8  -6   0   33.90    4.76
   8  -6   0   42.36    5.91
  -8  -6   0   41.09    6.01
  -8   6   0   46.79    7.24
   8   6   0   41.70    5.94
   8   6   0   33.62    5.58
  -8   6   0   53.81    6.82
  -8   6   0   41.57    6.00
   8   6   0   31.73    5.37
  -8   6   0   26.57    5.22
  -8   6   0   42.98    6.03
   8   6   0   38.33    5.22
   8   6   0   43.45    4.27
   8   6   0   38.82    5.30
   8   6   0   35.02    5.56
   8   6   0   43.49    6.04
  -8   6   0   38.40    5.91
  -8   6   0   49.57    6.30
  -8   6   0   32.92    5.28
   8   6   0   43.73    5.05
   8   6   0   37.83    5.60
   8   6   0   46.73    4.17
 -10  -6   0   43.25    5.30
  10  -6   0   31.62    5.10
  10  -6   0   30.97    5.48
  10  -6   0   43.17    5.34
 -10  -6   0   40.10    4.56
  10  -6   0   34.38    5.76
  10  -6   0   43.83    6.18
 -10  -6   0   41.13    5.93
 -10  -6   0   40.89    5.51
 -10  -6   0   40.91    5.02
  10  -6   0   44.67    6.45
  10  -6   0   33.34    5.84
  10  -6   0   37.99    6.12
 -10  -6   0   43.73    5.99
  10  -6   0   36.06    5.19
 -10  -6   0   40.58    5.67
  10  -6   0   34.84    5.61
 -10  -6   0   32.83    5.57
 -10  -6   0   44.59    6.86
 -10  -6   0   35.84    4.91
  10   6   0   27.82    5.39
 -10   6   0   50.24    7.06
 -10   6   0   40.30    6.58
  10   6   0   40.90    5.39
  10   6   0   38.98    5.69
  10   6   0   35.21    4.76
 -10   6   0   36.67    7.27
 -10   6   0   36.80    6.01
  10   6   0   42.75    6.79
 -10   6   0   39.28    5.44
  10   6   0   38.75    6.70
 -10   6   0   38.32    7.30
  10   6   0   33.53    5.58
  10   6   0   41.37    5.73
  10   6   0   40.82    5.62
  10   6   0   37.56    6.19
  10   6   0   30.86    5.02
 -10   6   0   21.33    5.28
 -10   6   0   34.38    5.65
 -10   6   0   32.97    4.52
  12  -6   0   34.35    5.99
 -12  -6   0   27.74    5.43
  12  -6   0   29.53    5.73
 -12  -6   0   25.90    5.00
 -12  -6   0   21.72    3.90
 -12  -6   0   24.77    4.90
 -12  -6   0   34.85    6.67
  12  -6   0   26.82    5.75
  12  -6   0   41.18    6.06
  12  -6   0   36.87    6.04
  12  -6   0   20.34    4.30
  12  -6   0   31.64    4.96
 -12  -6   0   32.73    3.96
 -12  -6   0   19.01    4.24
 -12  -6   0   28.51    4.73
  12  -6   0   34.64    5.51
  12  -6   0   26.87    5.59
  12  -6   0   32.26    5.89
 -12  -6   0   36.00    5.19
 -12  -6   0   25.45    5.43
 -12  -6   0   25.85    4.33
  12   6   0   27.80    5.99
 -12   6   0   16.19    5.15
 -12   6   0   19.96    4.48
 -12   6   0   31.73    5.54
 -12   6   0   33.98    4.31
 -12   6   0   26.69    5.44
  12   6   0   25.30    5.49
  12   6   0   26.30    4.46
  12   6   0   28.48    5.37
  12   6   0   25.71    4.83
  12   6   0   29.37    5.24
 -12   6   0   35.80    7.15
  12   6   0   38.34    5.11
  12   6   0   34.85    5.50
 -12   6   0   24.42    5.06
  12   6   0   29.49    5.76
 -12   6   0   28.79    5.59
 -12   6   0   26.19    5.41
 -14  -6   0    4.84    2.58
  14  -6   0    1.28    2.31
  14  -6   0    3.19    2.51
 -14  -6   0   -0.53    2.60
 -14  -6   0    2.34    1.95
 -14  -6   0    3.61    2.56
 -14  -6   0    0.10    1.79
  14  -6   0    0.85    2.24
  14  -6   0    4.38    2.52
 -14  -6   0    5.28    2.49
  14  -6   0    3.27    2.48
  14  -6   0   -1.77    1.36
 -14  -6   0    1.07    2.15
 -14  -6   0    5.85    2.89
  14  -6   0    2.55    2.53
 -14  -6   0    0.91    1.71
 -14  -6   0    1.52    1.60
  14  -6   0    5.42    3.68
  14   6   0   -0.16    1.80
  14   6   0    5.95    2.99
 -14   6   0    4.33    3.20
 -14   6   0    2.53    2.70
 -14   6   0   -0.94    2.13
  14   6   0    4.46    2.86
  14   6   0    1.40    2.11
 -14   6   0    1.78    2.65
 -14   6   0   -0.70    1.61
  14   6   0    0.54    2.01
 -14   6   0    0.54    2.04
  14   6   0   -2.29    1.76
 -14   6   0    1.60    1.94
 -14   6   0    8.06    3.36
  14   6   0   -3.70    1.26
  14   6   0    3.36    2.18
 -14   6   0    0.95    2.12
 -16  -6   0    3.06    2.53
  16  -6   0    6.32    3.69
  16  -6   0    5.40    3.00
 -16  -6   0    5.32    3.32
  16  -6   0    4.11    3.45
 -16  -6   0    5.12    3.09
  16  -6   0    1.78    2.52
 -16  -6   0    4.98    3.42
  16  -6   0   11.04    3.92
  16  -6   0    4.56    2.92
  16  -6   0   14.40    4.51
 -16  -6   0    2.95    2.49
  16  -6   0    0.66    2.60
 -16  -6   0    3.18    2.42
 -16   6   0    9.23    4.24
 -16   6   0    7.57    4.21
 -16   6   0    2.39    2.38
  16   6   0    6.12    4.08
  16   6   0    2.40    2.39
  16   6   0   15.37    5.07
 -16   6   0    5.61    3.29
 -16   6   0    4.85    3.05
  16   6   0    3.22    2.54
  16   6   0   -0.27    2.19
 -16   6   0    1.61    3.04
  16   6   0    3.09    3.20
 -16   6   0   -0.07    2.33
  18  -6   0    1.31    2.30
  18  -6   0    4.45    3.31
  18  -6   0   -2.77    1.79
 -18  -6   0    5.21    2.79
  18  -6   0    5.14    3.70
  18  -6   0    1.65    2.80
 -18  -6   0    2.23    3.27
 -18  -6   0   -0.91    1.69
  18   6   0    1.20    3.03
  18   6   0    0.83    2.23
 -18   6   0    3.77    3.19
  18   6   0   -0.75    1.71
  18   6   0   -1.94    1.69
  18   6   0    0.21    1.83
  18   6   0    0.93    2.55
  18   6   0   -0.20    2.57
 -18   6   0    3.76    3.30
  -1  -7   0   86.21    7.44
  -1  -7   0   82.02    7.14
   1  -7   0   88.86    7.23
   1  -7   0   85.54    7.05
   1  -7   0   95.99    7.44
   1  -7   0   84.56    6.81
  -1  -7   0   89.51    7.03
   1  -7   0   91.99    7.49
  -1  -7   0   85.18    7.16
  -1  -7   0   94.96    6.95
   1  -7   0   85.94    7.30
  -1  -7   0   87.56    7.19
  -1  -7   0   84.99    7.00
  -1  -7   0   85.56    7.45
   1  -7   0   86.61    7.06
   1  -7   0   75.92    7.16
  -1  -7   0   89.53    6.53
  -1  -7   0   81.35    7.24
  -1   7   0   96.45    7.20
  -1   7   0   90.85    8.23
  -1   7   0   90.23    7.45
  -1   7   0   87.22    7.43
  -1   7   0   89.29    7.57
   1   7   0   82.08    7.11
   1   7   0   88.05    6.92
   1   7   0   91.70    7.11
  -1   7   0   87.33    7.30
   1   7   0  100.31    7.39
  -1   7   0   87.80    7.38
   1   7   0   84.48    6.98
   1   7   0   81.19    7.36
  -1   7   0   89.03    7.14
   1   7   0   95.24    6.92
   1   7   0   92.47    6.58
   1   7   0   81.78    7.49
  -1   7   0   81.03    6.66
   1   7   0   86.08    7.27
  -1   7   0   85.05    7.11
   1   7   0   85.39    7.46
  -3  -7   0  177.31   12.92
  -3  -7   0  157.34   12.30
  -3  -7   0  147.31   12.31
  -3  -7   0  169.60   12.63
  -3  -7   0  184.63   12.58
   3  -7   0  171.91   13.01
   3  -7   0  173.18   12.55
   3  -7   0  162.01   12.78
   3  -7   0  151.62   12.86
  -3  -7   0  172.33   13.08
   3  -7   0  168.27   12.66
   3  -7   0  175.69   12.97
   3  -7   0  171.51   12.95
   3  -7   0  149.55   12.82
  -3  -7   0  169.50   12.36
  -3  -7   0  167.67   12.50
   3  -7   0  165.76   13.00
  -3  -7   0  174.06   12.87
   3   7   0  179.22   13.18
  -3   7   0  175.86   12.24
   3   7   0  166.55   12.46
   3   7   0  173.21   12.93
  -3   7   0  169.47   13.07
   3   7   0  155.77   12.31
  -3   7   0  157.62   13.05
  -3   7   0  172.14   11.82
  -3   7   0  178.65   13.20
  -3   7   0  176.22   12.87
   3   7   0  149.03   12.43
   3   7   0  168.04   12.38
  -3   7   0  178.20   12.62
   3   7   0  163.52   12.91
   3   7   0  159.47   12.67
  -3   7   0  180.79   13.23
  -3   7   0  161.91   12.91
   3   7   0  157.50   12.68
   3   7   0  152.58   12.64
   3   7   0  156.89   12.96
  -3   7   0  181.79   12.86
  -3   7   0  161.51   12.86
  -5  -7   0   20.73    3.49
   5  -7   0   20.72    3.23
   5  -7   0   15.32    3.84
  -5  -7   0   22.63    3.20
   5  -7   0   21.26    3.27
  -5  -7   0   19.70    3.19
  -5  -7   0   18.11    2.79
  -5  -7   0   12.52    3.14
   5  -7   0   34.26    4.65
  -5  -7   0   17.76    3.45
   5  -7   0   30.84    4.58
  -5  -7   0   26.42    3.27
   5  -7   0   23.59    3.87
   5  -7   0   30.21    4.45
  -5  -7   0   17.78    3.06
   5  -7   0   29.71    4.19
   5  -7   0   18.60    3.11
   5  -7   0   18.87    2.54
  -5  -7   0   17.51    2.79
  -5   7   0   19.72    3.67
  -5   7   0   19.60    3.72
   5   7   0   22.10    3.11
   5   7   0   22.70    3.06
   5   7   0   19.06    3.22
  -5   7   0   24.35    4.59
  -5   7   0   19.78    4.06
   5   7   0   17.75    3.00
  -5   7   0   18.93    3.03
   5   7   0   16.16    3.00
  -5   7   0   19.79    3.31
   5   7   0   22.59    3.86
   5   7   0   19.46    3.51
   5   7   0   21.86    3.28
  -5   7   0   16.90    3.31
   5   7   0   15.01    2.98
   5   7   0   24.77    4.10
   5   7   0   25.66    2.88
  -5   7   0   17.94    3.51
   5   7   0   16.75    3.35
  -5   7   0   22.92    2.61
   7  -7   0  114.05    9.65
   7  -7   0  100.78    8.89
   7  -7   0   97.68    9.66
  -7  -7   0  115.64    8.80
   7  -7   0  101.90    9.62
   7  -7   0  102.61    9.77
  -7  -7   0  110.50    9.16
  -7  -7   0  119.27   10.16
   7  -7   0  120.22    9.66
  -7  -7   0  124.05    9.03
   7  -7   0  116.78    8.66
  -7  -7   0  104.28    8.83
  -7  -7   0  106.07    9.19
  -7  -7   0  111.10    9.78
  -7  -7   0  102.34    8.59
   7  -7   0  110.45    9.44
   7  -7   0  109.68   10.05
  -7  -7   0  104.80    9.21
   7  -7   0  105.94    9.56
  -7  -7   0  104.62    9.47
   7  -7   0  119.97    9.94
   7   7   0  114.40    9.66
   7   7   0  100.18    9.90
   7   7   0  113.91    9.96
   7   7   0  111.83    8.63
   7   7   0  110.90    9.63
   7   7   0  102.39    9.72
  -7   7   0   97.79    9.62
   7   7   0  120.90    8.97
  -7   7   0  109.15    9.67
  -7   7   0  113.65   10.44
  -7   7   0   93.52    9.30
  -7   7   0   95.73    9.81
   7   7   0   97.31    9.21
   7   7   0  112.10    8.97
  -7   7   0  108.43    9.80
  -7   7   0   98.26    8.34
  -7   7   0  104.66    9.03
  -7   7   0  102.18   10.08
   7   7   0  109.92    9.20
   7   7   0   92.31    8.93
   9  -7   0   42.13    5.94
   9  -7   0   26.84    4.85
   9  -7   0   30.90    6.14
  -9  -7   0   17.54    3.59
  -9  -7   0   32.65    4.68
  -9  -7   0   31.37    4.84
  -9  -7   0   31.85    4.54
  -9  -7   0   20.01    4.16
   9  -7   0   22.35    4.86
  -9  -7   0   26.73    4.91
   9  -7   0   30.37    4.92
  -9  -7   0   27.87    3.86
   9  -7   0   35.47    5.57
   9  -7   0   28.85    5.11
   9  -7   0   33.13    4.49
   9  -7   0   35.53    4.34
  -9  -7   0   34.46    4.25
  -9  -7   0   36.18    4.31
  -9  -7   0   26.08    4.98
   9  -7   0   21.03    4.29
   9   7   0   35.22    5.75
   9   7   0   32.16    4.92
  -9   7   0   39.87    7.03
   9   7   0   25.73    4.85
   9   7   0   28.70    5.29
   9   7   0   32.25    5.28
   9   7   0   38.14    4.77
   9   7   0   32.03    4.62
  -9   7   0   29.06    4.45
   9   7   0   25.13    4.45
  -9   7   0   33.03    5.51
  -9   7   0   28.13    4.91
   9   7   0   45.31    5.67
  -9   7   0   22.09    5.02
   9   7   0   23.08    4.30
   9   7   0   44.49    5.41
  11  -7   0    5.43    2.60
 -11  -7   0    0.90    1.67
  11  -7   0    7.55    3.16
 -11  -7   0    6.50    2.38
  11  -7   0    5.96    2.55
 -11  -7   0    5.07    1.88
 -11  -7   0    3.68    2.18
  11  -7   0    5.96    2.91
  11  -7   0    2.15    2.08
  11  -7   0    2.62    2.04
 -11  -7   0    2.70    1.99
  11  -7   0    3.58    1.95
  11  -7   0    4.50    2.73
 -11  -7   0    2.21    2.30
 -11  -7   0    3.90    1.90
 -11  -7   0    6.21    1.91
  11  -7   0    5.57    2.50
 -11  -7   0    6.45    2.32
  11  -7   0    5.15    2.13
 -11  -7   0    1.15    2.42
  11  -7   0    4.25    2.33
 -11  -7   0    6.62    2.42
 -11   7   0    3.10    2.40
 -11   7   0   -0.31    1.78
  11   7   0    3.25    2.26
 -11   7   0    6.90    2.70
  11   7   0    5.11    2.08
  11   7   0   11.84    3.63
  11   7   0    4.19    2.57
 -11   7   0    1.57    2.34
  11   7   0    8.88    2.83
  11   7   0    5.27    2.52
  11   7   0    8.65    3.49
 -11   7   0    1.23    1.62
 -11   7   0    4.81    2.71
  11   7   0    3.19    2.43
  11   7   0    4.25    2.30
  11   7   0    3.19    1.91
 -11   7   0    3.38    1.89
 -11   7   0    3.72    2.70
  11   7   0    6.00    2.57
 -11   7   0    4.03    2.39
  13  -7   0    4.09    2.54
 -13  -7   0   12.97    3.62
 -13  -7   0   10.65    3.05
 -13  -7   0   10.40    3.50
 -13  -7   0    6.48    2.34
  13  -7   0   15.26    4.38
  13  -7   0   13.59    3.27
 -13  -7   0   12.57    3.63
 -13  -7   0   11.90    3.04
  13  -7   0    9.37    3.02
  13  -7   0   14.40    5.22
 -13  -7   0    8.56    2.83
  13  -7   0   12.95    3.31
 -13  -7   0    2.36    2.41
  13  -7   0   12.82    3.79
  13  -7   0   20.72    5.33
 -13  -7   0    9.58    2.31
  13  -7   0    9.49    3.59
 -13  -7   0   11.27    3.74
  13  -7   0    4.48    2.78
 -13  -7   0   18.10    5.08
  13   7   0    5.62    2.63
 -13   7   0    4.67    2.90
 -13   7   0    8.64    3.77
 -13   7   0    6.49    2.83
  13   7   0   13.05    3.20
  13   7   0   10.66    3.59
 -13   7   0   10.74    3.98
 -13   7   0    8.50    3.42
  13   7   0   13.30    3.82
  13   7   0   13.01    4.15
 -13   7   0   10.24    3.82
  13   7   0    8.62    3.25
 -13   7   0    7.97    2.50
  13   7   0   13.79    3.43
  13   7   0    9.39    3.78
  13   7   0   12.46    3.91
 -13   7   0    5.24    3.23
 -13   7   0    7.43    3.27
  13   7   0    4.73    3.61
 -15  -7   0    7.65    3.74
 -15  -7   0    9.64    3.50
 -15  -7   0    6.94    2.68
  15  -7   0    4.97    3.28
  15  -7   0    0.22    3.68
 -15  -7   0    2.99    2.87
  15  -7   0    3.90    2.83
 -15  -7   0    7.26    3.19
  15  -7   0    7.05    3.36
 -15  -7   0    5.86    2.72
  15  -7   0    1.35    2.82
  15  -7   0    2.38    2.54
 -15  -7   0    8.43    4.14
  15  -7   0    0.91    1.80
  15  -7   0    3.23    2.94
 -15  -7   0    4.61    2.67
  15  -7   0    2.26    2.66
 -15   7   0    5.33    2.69
  15   7   0    3.10    2.59
  15   7   0    5.59    3.88
 -15   7   0    6.62    4.46
  15   7   0    4.36    2.47
 -15   7   0    8.63    3.83
 -15   7   0    2.64    2.56
  15   7   0    3.48    2.77
 -15   7   0    4.47    5.44
  15   7   0    5.73    3.08
  15   7   0    1.81    2.92
  15   7   0    8.18    3.43
 -15   7   0   -0.27    2.24
 -17  -7   0   -2.12    1.37
 -17  -7   0    1.88    2.61
  17  -7   0   -1.41    1.48
  17  -7   0    0.86    2.70
  17  -7   0   -0.83    2.37
 -17  -7   0   -0.42    2.32
 -17  -7   0    0.73    3.07
  17  -7   0   -0.88    1.58
  17  -7   0    1.50    2.63
  17   7   0   -2.96    2.02
 -17   7   0   -1.73    1.58
  17   7   0   -1.00    1.60
 -17   7   0    3.41    3.33
 -17   7   0    1.96    2.83
  17   7   0   -1.64    1.77
  17   7   0    1.72    2.18
  17   7   0    2.34    2.67
  17   7   0    5.09    2.88
  17   7   0    2.30    3.00
   0  -8   0  351.97   24.88
   0  -8   0  353.34   25.03
   0  -8   0  345.00   24.58
   0  -8   0  350.13   25.05
   0  -8   0  340.43   24.48
   0  -8   0  364.29   24.82
   0  -8   0  360.35   25.16
   0  -8   0  344.80   25.29
   0  -8   0  336.42   24.83
   0  -8   0  354.73   25.30
   0   8   0  324.87   25.24
   0   8   0  354.09   25.44
   0   8   0  379.98   24.90
   0   8   0  349.41   25.00
   0   8   0  344.45   25.15
   0   8   0  345.97   25.13
   0   8   0  368.28   24.61
   0   8   0  342.85   25.08
   0   8   0  345.22   24.46
   2  -8   0  298.96   21.68
   2  -8   0  316.09   21.50
  -2  -8   0  286.68   21.43
  -2  -8   0  298.51   21.76
  -2  -8   0  297.07   21.22
  -2  -8   0  304.89   21.28
   2  -8   0  274.48   21.27
  -2  -8   0  283.39   21.77
   2  -8   0  293.78   21.64
   2  -8   0  280.90   21.47
  -2  -8   0  328.56   21.53
   2  -8   0  295.21   21.76
  -2  -8   0  292.56   21.49
  -2  -8   0  287.49   21.63
   2  -8   0  290.37   21.77
  -2  -8   0  300.89   21.23
   2  -8   0  306.81   21.94
   2  -8   0  318.27   21.98
  -2   8   0  316.30   22.16
   2   8   0  316.59   22.10
  -2   8   0  303.18   20.91
  -2   8   0  289.00   21.56
   2   8   0  282.97   21.83
  -2   8   0  293.97   21.49
  -2   8   0  298.78   21.40
  -2   8   0  280.68   21.73
   2   8   0  297.39   21.69
   2   8   0  311.37   21.25
  -2   8   0  273.07   21.72
   2   8   0  282.17   21.42
  -2   8   0  285.33   21.97
  -2   8   0  316.79   21.77
   2   8   0  304.97   21.38
   2   8   0  301.05   21.69
   2   8   0  299.27   21.30
   2   8   0  300.22   21.67
   2   8   0  309.99   21.24
  -2   8   0  297.20   21.86
   2   8   0  297.56   21.78
   4  -8   0  228.43   17.84
  -4  -8   0  224.49   16.00
  -4  -8   0  230.24   16.35
  -4  -8   0  222.59   16.61
  -4  -8   0  234.97   16.01
   4  -8   0  227.71   16.87
   4  -8   0  217.06   16.15
   4  -8   0  201.90   16.34
   4  -8   0  214.47   16.72
  -4  -8   0  223.36   16.23
   4  -8   0  204.09   16.50
  -4  -8   0  203.80   16.68
  -4  -8   0  230.11   16.30
   4  -8   0  235.51   16.89
  -4  -8   0  220.25   16.09
   4  -8   0  213.35   16.75
   4  -8   0  201.91   16.68
  -4  -8   0  210.45   16.50
   4   8   0  225.60   16.93
   4   8   0  216.86   16.23
  -4   8   0  216.28   16.83
  -4   8   0  226.92   16.28
  -4   8   0  227.15   17.07
  -4   8   0  233.53   16.90
  -4   8   0  216.87   16.87
   4   8   0  235.60   16.64
   4   8   0  217.51   16.02
   4   8   0  226.50   16.50
  -4   8   0  191.20   16.64
   4   8   0  209.53   16.51
   4   8   0  200.45   16.74
  -4   8   0  199.33   17.11
   4   8   0  208.80   17.05
   4   8   0  211.40   16.51
  -4   8   0  222.67   17.05
   4   8   0  228.94   16.97
   4   8   0  213.59   16.10
  -4   8   0  209.89   17.24
  -6  -8   0   18.62    2.88
  -6  -8   0   14.93    2.64
  -6  -8   0   15.48    2.87
  -6  -8   0   10.77    3.21
   6  -8   0   23.00    4.28
  -6  -8   0   15.31    3.35
   6  -8   0   17.38    3.32
   6  -8   0   15.28    3.21
   6  -8   0   25.01    4.45
   6  -8   0   24.29    4.48
   6  -8   0   27.26    4.69
   6  -8   0   14.47    3.14
   6  -8   0   23.54    3.96
  -6  -8   0   16.59    3.00
   6  -8   0   24.99    2.91
  -6  -8   0   17.58    2.95
   6  -8   0   13.05    2.81
   6  -8   0   15.30    2.89
  -6  -8   0   17.32    3.12
  -6  -8   0   23.16    3.84
   6   8   0   13.85    2.86
  -6   8   0   13.89    3.20
  -6   8   0   15.13    3.51
   6   8   0   17.73    3.15
   6   8   0   24.92    4.51
  -6   8   0   22.71    4.87
  -6   8   0   12.97    3.31
   6   8   0   16.32    3.13
  -6   8   0   15.94    3.53
  -6   8   0   19.42    2.50
   6   8   0   19.36    3.10
   6   8   0   14.32    2.71
   6   8   0   24.84    4.34
  -6   8   0   21.28    3.37
   6   8   0   23.00    2.91
   6   8   0   17.82    3.28
  -6   8   0   19.53    4.23
  -6   8   0   16.34    3.41
   6   8   0   25.63    3.64
   6   8   0   15.43    3.46
   6   8   0   12.20    3.36
   8  -8   0   17.31    3.69
  -8  -8   0   22.57    3.33
  -8  -8   0   28.98    5.03
   8  -8   0   20.95    4.25
   8  -8   0   21.28    3.28
  -8  -8   0   17.60    3.72
   8  -8   0   27.23    4.80
   8  -8   0   18.21    3.99
  -8  -8   0   32.75    4.89
   8  -8   0   26.86    4.89
  -8  -8   0   15.78    3.16
  -8  -8   0   29.79    3.96
  -8  -8   0   21.43    3.58
   8  -8   0   19.43    4.04
   8  -8   0   17.37    3.87
  -8  -8   0   24.89    3.69
   8  -8   0   19.73    4.16
   8  -8   0   18.97    3.99
   8  -8   0   27.50    3.97
  -8  -8   0   18.30    3.75
  -8  -8   0   24.62    3.89
   8   8   0   31.63    4.08
  -8   8   0   18.34    3.81
  -8   8   0   34.49    5.77
  -8   8   0   13.45    3.44
  -8   8   0   20.00    3.61
  -8   8   0   24.58    4.38
  -8   8   0   23.63    4.74
   8   8   0   22.81    4.43
   8   8   0   22.08    3.81
   8   8   0   29.25    4.49
   8   8   0   24.10    3.48
  -8   8   0   24.92    5.30
   8   8   0   18.81    3.94
   8   8   0   20.70    3.71
   8   8   0   17.79    4.36
   8   8   0   17.68    3.78
   8   8   0   26.45    4.55
  -8   8   0   27.24    4.78
   8   8   0   22.73    3.58
  10  -8   0   11.87    3.24
 -10  -8   0    6.75    2.50
  10  -8   0   12.44    2.97
  10  -8   0    8.05    2.79
 -10  -8   0    8.92    2.25
 -10  -8   0   12.06    2.45
  10  -8   0    8.25    3.07
 -10  -8   0    3.58    2.72
  10  -8   0    9.72    3.37
 -10  -8   0   10.07    3.35
 -10  -8   0   11.47    2.60
  10  -8   0   14.19    2.80
  10  -8   0   12.73    3.63
 -10  -8   0    6.65    2.45
  10  -8   0   11.00    3.29
  10  -8   0    9.08    3.15
 -10  -8   0    7.22    2.39
  10  -8   0   14.42    4.24
 -10  -8   0   12.02    2.65
 -10  -8   0    6.41    2.23
 -10  -8   0    8.54    2.99
  10  -8   0    6.51    2.70
  10   8   0    9.19    2.71
  10   8   0    4.14    2.82
 -10   8   0    4.45    1.90
 -10   8   0   13.83    3.15
  10   8   0    5.96    2.47
  10   8   0   13.21    3.85
 -10   8   0    9.21    3.16
  10   8   0    9.44    2.62
 -10   8   0    6.08    2.82
 -10   8   0    9.75    3.72
  10   8   0    2.58    2.19
  10   8   0   13.46    2.84
 -10   8   0    9.43    3.01
  10   8   0   12.19    3.29
 -10   8   0    8.27    3.78
  10   8   0   11.46    3.44
 -10   8   0    7.68    3.16
  10   8   0   11.71    3.33
 -10   8   0   12.88    3.58
 -12  -8   0    3.85    2.09
 -12  -8   0    0.38    1.47
  12  -8   0    2.96    2.61
  12  -8   0    2.83    2.44
 -12  -8   0    4.60    2.82
  12  -8   0    3.01    1.92
  12  -8   0    4.54    2.92
 -12  -8   0    1.64    1.86
  12  -8   0    4.88    2.97
  12  -8   0    5.30    2.76
  12  -8   0    2.35    1.95
 -12  -8   0    5.28    2.17
  12  -8   0    5.16    2.82
 -12  -8   0    5.90    2.93
 -12  -8   0    3.77    1.77
  12  -8   0    0.38    2.16
 -12  -8   0    3.50    2.14
 -12  -8   0    6.35    3.26
  12  -8   0    0.85    2.26
  12  -8   0    2.70    1.98
 -12  -8   0    5.85    1.97
  12   8   0    1.72    2.27
 -12   8   0    4.19    2.27
 -12   8   0    3.54    2.80
  12   8   0    3.56    2.18
  12   8   0    7.16    2.46
  12   8   0    2.41    2.26
 -12   8   0    3.62    2.67
 -12   8   0    3.39    2.46
  12   8   0    2.64    2.20
 -12   8   0    0.50    2.15
 -12   8   0    0.31    2.71
  12   8   0    3.11    2.54
 -12   8   0    1.48    1.51
  12   8   0    0.18    2.09
 -12   8   0   -1.18    1.70
 -12   8   0    5.70    2.90
  12   8   0    2.34    1.87
  12   8   0    2.77    1.97
  12   8   0   -0.17    1.54
 -14  -8   0    5.57    2.29
  14  -8   0    5.93    3.25
  14  -8   0    8.51    3.34
  14  -8   0    1.02    2.39
  14  -8   0    5.04    3.33
 -14  -8   0    5.62    1.95
  14  -8   0    4.14    2.68
  14  -8   0    7.60    3.06
 -14  -8   0    5.69    3.14
 -14  -8   0    8.14    4.31
  14  -8   0    7.14    3.41
 -14  -8   0    7.00    2.73
 -14  -8   0    4.53    3.17
 -14  -8   0    5.90    2.82
  14  -8   0    2.40    2.60
 -14  -8   0   16.36    4.08
  14  -8   0    4.38    2.89
  14  -8   0    9.63    3.63
 -14  -8   0   12.04    3.68
 -14  -8   0    2.65    2.16
  14   8   0   11.81    4.16
 -14   8   0    3.56    2.89
 -14   8   0    5.15    3.04
 -14   8   0    9.08    4.39
  14   8   0   -1.60    2.14
 -14   8   0    7.71    3.62
  14   8   0    4.43    2.21
  14   8   0   10.66    3.55
 -14   8   0    3.15    2.66
  14   8   0    8.59    4.30
  14   8   0    5.65    3.41
  14   8   0    9.11    3.30
 -14   8   0    7.23    4.06
  14   8   0    4.62    2.77
  14   8   0    4.34    2.99
 -14   8   0    5.40    2.28
 -14   8   0    6.66    2.81
 -16  -8   0    0.86    1.68
  16  -8   0    2.04    2.68
 -16  -8   0   -2.43    1.28
 -16  -8   0   -1.73    1.58
  16  -8   0    1.94    2.23
  16  -8   0    2.53    2.41
 -16  -8   0    4.59    3.50
  16  -8   0    0.92    2.37
 -16  -8   0    1.94    2.89
  16  -8   0    0.20    2.16
 -16  -8   0    0.51    1.84
  16  -8   0    4.27    3.36
  16  -8   0   -0.56    2.58
  16  -8   0   -1.89    1.78
  16  -8   0    4.68    3.48
  16   8   0    1.39    2.72
  16   8   0   -1.08    1.63
 -16   8   0    3.25    3.38
 -16   8   0    5.66    3.45
  16   8   0    5.36    3.29
 -16   8   0   -1.16    1.69
 -16   8   0    4.01    4.00
 -16   8   0   -1.36    1.43
  16   8   0   -0.24    1.53
  16   8   0   -0.08    2.71
 -16   8   0   -1.14    2.66
 -16   8   0   -3.51    2.58
  16   8   0    0.23    2.14
  16   8   0    1.25    2.38
 -18  -8   0    1.77    2.69
 -18  -8   0    3.25    3.09
  18  -8   0   -0.75    2.48
  18  -8   0   -0.29    2.47
  18  -8   0   -1.62    2.09
  18  -8   0    0.68    2.80
 -18  -8   0   -2.02    1.75
  18  -8   0    1.39    2.76
  18   8   0    0.13    3.04
  18   8   0    1.57    2.37
  18   8   0    0.45    2.22
 -18   8   0   -2.37    1.41
  18   8   0   -1.20    2.05
  18   8   0    1.49    2.07
 -18   8   0    1.57    3.25
  18   8   0    2.63    2.76
   1  -9   0   75.63    6.54
   1  -9   0   63.76    6.13
   1  -9   0   50.38    5.61
  -1  -9   0   74.34    6.62
  -1  -9   0   68.29    6.24
   1  -9   0   58.67    6.07
  -1  -9   0   69.04    6.17
   1  -9   0   65.27    6.08
  -1  -9   0   69.75    5.75
   1  -9   0   68.78    6.28
  -1  -9   0   63.56    5.30
  -1  -9   0   68.74    5.87
  -1  -9   0   73.35    6.20
  -1  -9   0   64.58    6.36
   1  -9   0   61.79    5.78
   1  -9   0   65.45    5.63
  -1  -9   0   65.38    5.99
  -1  -9   0   65.94    5.83
  -1   9   0   66.80    6.53
   1   9   0   65.57    6.35
   1   9   0   61.83    6.01
   1   9   0   78.91    6.76
  -1   9   0   72.02    6.12
   1   9   0   65.37    6.25
   1   9   0   70.60    5.47
  -1   9   0   68.57    6.25
   1   9   0   61.80    5.66
   1   9   0   60.25    5.77
   1   9   0   62.68    5.91
  -1   9   0   62.01    6.23
  -1   9   0   61.94    6.21
  -1   9   0   79.23    6.84
  -1   9   0   63.35    6.26
   1   9   0   57.71    6.05
  -1   9   0   60.90    5.90
   1   9   0   69.79    6.65
   1   9   0   64.26    5.58
  -1   9   0   63.60    5.85
  -3  -9   0  123.03    9.87
  -3  -9   0  125.75   10.19
  -3  -9   0  122.92   10.28
  -3  -9   0  136.71   10.21
   3  -9   0  120.78   10.37
   3  -9   0  123.33   10.32
   3  -9   0  111.75   10.34
  -3  -9   0  115.87   10.46
  -3  -9   0  116.27    9.68
   3  -9   0  133.71   10.14
  -3  -9   0  130.11    9.80
   3  -9   0  116.32   10.20
   3  -9   0  110.78    9.78
  -3  -9   0  124.64    9.88
   3  -9   0  121.49   10.43
   3  -9   0  120.05   10.44
  -3  -9   0  120.64   10.39
   3   9   0  129.50   10.71
   3   9   0  124.20   10.72
   3   9   0  132.54   10.00
   3   9   0  131.39   10.53
  -3   9   0  117.82   10.20
  -3   9   0  138.46   10.82
   3   9   0  115.70   10.12
  -3   9   0  116.73   10.26
  -3   9   0  119.96    9.39
  -3   9   0  125.00   10.53
   3   9   0  138.11   10.46
   3   9   0  120.39   10.55
   3   9   0  123.51   10.37
   3   9   0  125.96   10.34
  -3   9   0  114.20   10.05
  -3   9   0  131.13    9.14
   3   9   0  122.59    9.84
   3   9   0  127.29    9.77
  -3   9   0  135.02   10.63
   3   9   0  117.88    9.75
  -3   9   0  129.54   10.06
  -5  -9   0   -1.28    0.73
   5  -9   0   -0.37    1.49
  -5  -9   0    2.50    1.68
  -5  -9   0    0.31    1.16
  -5  -9   0    0.34    1.28
   5  -9   0   -0.68    1.29
   5  -9   0   -1.06    0.88
   5  -9   0   -1.32    0.80
   5  -9   0    0.13    1.20
  -5  -9   0   -0.80    0.84
  -5  -9   0   -1.72    0.96
  -5  -9   0   -0.32    0.72
   5  -9   0   -0.93    1.37
  -5  -9   0   -1.23    1.49
   5  -9   0   -0.94    0.92
   5  -9   0   -0.29    0.99
   5  -9   0    0.83    1.41
  -5  -9   0    0.87    1.16
  -5   9   0    0.87    1.33
   5   9   0    1.15    1.66
   5   9   0    0.05    0.80
  -5   9   0    1.72    1.29
  -5   9   0   -0.88    1.19
   5   9   0    1.82    1.48
   5   9   0   -0.79    1.49
  -5   9   0   -2.01    0.81
  -5   9   0   -1.54    1.02
  -5   9   0   -1.02    1.08
   5   9   0   -0.65    1.26
  -5   9   0    1.83    1.68
   5   9   0    0.96    1.48
   5   9   0    1.71    1.33
   5   9   0    0.88    1.22
  -5   9   0    0.55    0.69
   5   9   0    0.03    1.41
  -5   9   0   -0.21    1.21
   5   9   0   -1.01    0.99
  -5   9   0    0.34    1.35
   5   9   0    0.03    1.08
  -7  -9   0    1.82    1.53
  -7  -9   0    3.19    1.63
   7  -9   0    7.01    2.70
   7  -9   0    1.55    1.31
   7  -9   0    0.74    1.88
   7  -9   0    3.01    1.77
  -7  -9   0    3.90    2.19
   7  -9   0    6.06    2.22
   7  -9   0    0.98    1.34
  -7  -9   0    5.35    1.71
  -7  -9   0    7.69    2.06
  -7  -9   0    3.14    1.69
   7  -9   0    2.43    1.98
   7  -9   0    4.95    2.24
  -7  -9   0    2.65    1.71
   7  -9   0    3.15    1.87
  -7  -9   0    0.93    1.09
  -7  -9   0    2.59    1.54
  -7  -9   0    4.57    1.72
   7  -9   0    4.09    2.14
   7   9   0    4.07    1.70
   7   9   0    7.88    2.06
  -7   9   0    4.95    1.34
  -7   9   0    1.07    1.67
   7   9   0    6.07    2.46
  -7   9   0    3.03    1.75
  -7   9   0    6.77    2.41
  -7   9   0    0.45    1.40
  -7   9   0    3.00    1.76
   7   9   0    3.46    2.10
  -7   9   0    4.08    2.20
  -7   9   0    2.23    2.02
   7   9   0    4.12    1.77
  -7   9   0    4.91    2.41
   7   9   0    3.48    1.71
   7   9   0    6.08    2.53
   7   9   0    4.15    1.82
   7   9   0    2.46    1.49
   7   9   0    4.70    1.98
   7   9   0    4.17    2.24
  -9  -9   0    9.39    2.44
   9  -9   0    6.90    2.21
   9  -9   0    1.76    1.82
   9  -9   0    7.96    2.11
  -9  -9   0    4.26    1.90
  -9  -9   0    4.04    2.53
   9  -9   0    7.78    2.87
  -9  -9   0    6.28    1.86
   9  -9   0    3.97    2.36
   9  -9   0    6.16    2.55
  -9  -9   0    7.91    2.03
   9  -9   0    3.77    2.13
   9  -9   0    5.26    2.12
   9  -9   0    6.64    2.52
  -9  -9   0    7.99    2.61
   9  -9   0    3.48    2.08
  -9  -9   0    6.12    2.21
   9  -9   0    6.33    2.48
  -9  -9   0    6.77    2.30
   9   9   0    7.58    2.27
   9   9   0    9.51    3.20
  -9   9   0    0.23    1.63
   9   9   0    8.65    2.34
   9   9   0    4.59    2.06
  -9   9   0    1.69    1.54
   9   9   0    2.76    2.38
  -9   9   0    0.98    2.12
  -9   9   0    3.75    2.20
   9   9   0    7.56    2.07
  -9   9   0    9.64    3.33
   9   9   0    2.04    1.81
  -9   9   0    2.88    2.10
   9   9   0    1.69    2.10
   9   9   0    1.50    1.69
  -9   9   0    5.86    2.96
   9   9   0    6.97    2.82
   9   9   0    1.60    1.79
  -9   9   0    1.32    2.12
  -9   9   0    0.99    1.50
  11  -9   0    8.25    2.63
 -11  -9   0   10.06    2.78
 -11  -9   0    4.48    1.90
  11  -9   0    4.99    2.15
 -11  -9   0    6.73    3.09
 -11  -9   0    5.65    2.25
  11  -9   0    6.23    3.03
  11  -9   0   12.54    3.78
  11  -9   0   10.01    3.37
 -11  -9   0   11.47    3.22
  11  -9   0    8.58    3.16
 -11  -9   0    9.46    2.78
 -11  -9   0    5.49    3.08
 -11  -9   0   15.10    4.32
 -11  -9   0    4.32    2.45
 -11  -9   0    7.80    2.34
  11  -9   0   12.15    3.86
  11  -9   0    4.91    2.92
  11  -9   0    6.11    2.93
 -11  -9   0    7.84    2.34
  11  -9   0   12.12    3.61
  11  -9   0   10.63    3.31
 -11   9   0    5.30    2.85
 -11   9   0    8.03    3.02
  11   9   0   10.02    3.28
 -11   9   0    6.69    2.71
  11   9   0    8.57    3.26
 -11   9   0    9.42    3.59
  11   9   0    4.11    2.56
  11   9   0    6.74    2.63
  11   9   0   11.60    3.98
 -11   9   0    7.46    3.27
  11   9   0    5.40    2.25
 -11   9   0    8.06    2.59
 -11   9   0    9.67    3.60
  11   9   0    9.37    2.74
  11   9   0    4.82    2.97
 -11   9   0    9.02    3.76
 -13  -9   0    2.70    2.06
 -13  -9   0    2.43    1.96
 -13  -9   0    2.55    1.77
  13  -9   0    2.07    2.45
 -13  -9   0    1.84    2.04
 -13  -9   0    6.86    3.38
  13  -9   0    1.89    2.29
  13  -9   0    2.00    2.10
  13  -9   0    1.98    2.14
 -13  -9   0    3.78    3.06
  13  -9   0    5.02    2.99
  13  -9   0    2.01    2.29
  13  -9   0    4.81    2.44
  13  -9   0    1.57    2.71
 -13  -9   0    3.96    2.21
 -13  -9   0    2.51    2.38
  13  -9   0   -0.23    2.46
 -13  -9   0    4.65    2.82
  13  -9   0    2.41    2.36
 -13  -9   0    5.42    3.76
  13   9   0    2.30    2.71
 -13   9   0   -0.95    1.91
 -13   9   0    4.21    2.92
 -13   9   0    2.89    1.91
 -13   9   0    2.24    1.99
  13   9   0    2.27    2.58
  13   9   0    3.62    2.62
  13   9   0    5.00    3.08
 -13   9   0   -0.49    2.81
  13   9   0    1.58    2.24
  13   9   0    5.24    2.95
  13   9   0    5.45    3.58
  13   9   0    4.08    3.29
 -13   9   0    4.82    3.18
 -13   9   0    0.18    2.16
 -13   9   0    0.91    2.17
  13   9   0    3.21    2.40
 -13   9   0    5.18    3.11
  15  -9   0    5.02    3.37
  15  -9   0    4.37    3.16
  15  -9   0    5.23    3.27
  15  -9   0    4.71    2.75
 -15  -9   0    2.46    2.23
 -15  -9   0    6.07    3.71
 -15  -9   0    2.48    2.26
  15  -9   0    4.97    2.98
  15  -9   0    3.09    2.74
 -15  -9   0    2.88    2.51
  15  -9   0    7.75    3.66
  15  -9   0    5.49    3.25
 -15  -9   0    0.59    1.72
  15  -9   0    0.18    2.46
  15   9   0    7.90    3.37
 -15   9   0    1.73    3.09
  15   9   0    7.44    2.85
 -15   9   0    3.64    3.33
 -15   9   0    5.91    3.56
 -15   9   0    3.37    2.94
  15   9   0    7.77    3.09
 -15   9   0    5.74    4.10
  15   9   0    1.14    2.79
 -15   9   0   10.27    4.22
  15   9   0    8.04    4.33
 -15   9   0    8.06    3.99
  15   9   0    7.49    4.06
  15   9   0    0.34    2.30
  17  -9   0    3.10    2.64
  17  -9   0   -3.17    1.78
 -17  -9   0    1.61    2.47
 -17  -9   0    2.20    2.46
  17  -9   0    0.66    2.31
 -17  -9   0   -0.43    1.98
  17  -9   0   -1.84    1.94
  17  -9   0   -0.65    2.07
  17   9   0   -1.38    2.02
  17   9   0   -1.21    1.95
  17   9   0    0.74    2.21
 -17   9   0   -1.85    1.53
 -17   9   0    1.13    2.59
  17   9   0   -0.51    2.00
  17   9   0   -0.73    1.74
  17   9   0   -0.55    2.31
 -17   9   0   -2.40    2.20
  17   9   0    2.33    2.69
   0 -10   0   40.77    4.24
   0 -10   0   32.40    4.19
   0 -10   0   26.53    3.76
   0 -10   0   39.12    4.24
   0 -10   0   41.89    4.84
   0 -10   0   31.51    4.35
   0 -10   0   32.40    4.89
   0 -10   0   26.36    4.35
   0 -10   0   29.47    4.22
   0 -10   0   25.30    4.20
   0  10   0   20.05    3.71
   0  10   0   27.52    4.20
   0  10   0   30.60    4.84
   0  10   0   33.87    3.92
   0  10   0   33.03    3.71
   0  10   0   22.34    3.76
   0  10   0   27.24    4.29
   0  10   0   32.80    5.36
   0  10   0   30.63    4.73
   0  10   0   28.02    4.17
   0  10   0   24.78    4.19
   2 -10   0   33.19    4.34
  -2 -10   0   23.20    3.75
  -2 -10   0   32.02    4.17
   2 -10   0   29.93    4.51
   2 -10   0   23.82    3.78
  -2 -10   0   16.76    2.99
   2 -10   0   15.86    3.57
   2 -10   0   29.00    4.27
   2 -10   0   21.52    3.66
   2 -10   0   28.24    4.43
  -2 -10   0   31.60    4.25
  -2 -10   0   28.14    3.70
   2 -10   0   26.30    4.01
  -2 -10   0   33.04    4.03
  -2 -10   0   21.14    3.89
  -2 -10   0   23.85    4.02
  -2 -10   0   24.76    3.96
  -2  10   0   26.43    3.25
   2  10   0   28.36    3.67
   2  10   0   23.12    3.49
   2  10   0   27.51    3.65
  -2  10   0   18.50    3.47
  -2  10   0   27.79    4.26
   2  10   0   27.74    4.07
   2  10   0   16.76    2.99
   2  10   0   27.09    3.99
   2  10   0   30.73    4.43
   2  10   0   28.36    4.28
   2  10   0   24.97    4.28
   2  10   0   23.86    4.29
  -2  10   0   33.96    4.96
  -2  10   0   25.46    3.66
  -2  10   0   22.26    3.94
  -2  10   0   26.58    4.40
   2  10   0   32.26    4.91
  -2  10   0   27.71    4.53
  -2  10   0   31.09    4.19
  -2  10   0   25.67    4.03
  -4 -10   0   69.16    6.01
  -4 -10   0   57.91    5.80
   4 -10   0   69.18    8.04
  -4 -10   0   63.29    5.89
  -4 -10   0   80.36    7.05
   4 -10   0   62.06    6.96
   4 -10   0   62.58    6.13
  -4 -10   0   54.25    6.68
  -4 -10   0   56.11    6.75
  -4 -10   0   56.67    5.64
  -4 -10   0   59.09    5.66
   4 -10   0   48.36    6.58
   4 -10   0   61.95    7.53
   4 -10   0   65.30    7.48
   4 -10   0   61.34    7.00
   4 -10   0   76.28    8.07
  -4 -10   0   71.88    6.65
  -4 -10   0   58.29    5.97
   4 -10   0   63.60    5.91
  -4  10   0   57.56    7.57
  -4  10   0   56.87    6.45
   4  10   0   53.60    7.00
  -4  10   0   57.88    6.66
  -4  10   0   50.76    7.11
  -4  10   0   62.28    7.81
  -4  10   0   57.42    5.32
   4  10   0   59.27    7.40
   4  10   0   57.94    7.24
  -4  10   0   69.42    6.52
   4  10   0   77.24    7.81
   4  10   0   57.19    5.70
  -4  10   0   63.86    7.48
   4  10   0   56.34    7.28
  -4  10   0   58.81    7.50
   4  10   0   58.38    5.66
   4  10   0   71.63    6.14
   4  10   0   60.84    6.15
   4  10   0   55.49    7.07
  -4  10   0   73.84    7.57
   4  10   0   58.01    5.92
   6 -10   0   14.60    3.62
  -6 -10   0   21.13    4.01
  -6 -10   0   15.84    3.13
   6 -10   0   19.58    3.98
   6 -10   0   17.91    3.82
   6 -10   0   12.55    3.10
   6 -10   0   14.73    3.42
   6 -10   0   16.09    3.21
  -6 -10   0   14.38    3.13
   6 -10   0   14.97    2.89
  -6 -10   0   13.60    2.70
  -6 -10   0   15.31    3.12
   6 -10   0   17.24    3.87
  -6 -10   0   13.83    2.66
   6 -10   0   14.03    3.41
  -6 -10   0   17.38    3.02
   6 -10   0   14.39    3.34
  -6 -10   0   15.10    3.84
  -6  10   0   17.93    4.03
   6  10   0   18.66    3.34
   6  10   0   18.46    2.60
   6  10   0   15.66    3.13
  -6  10   0   19.91    4.48
   6  10   0   12.41    3.45
   6  10   0   14.23    3.58
   6  10   0   13.06    2.73
   6  10   0   16.90    3.72
  -6  10   0   20.03    4.06
   6  10   0   20.71    3.84
   6  10   0   22.78    4.05
  -6  10   0   17.54    3.74
  -6  10   0    7.58    2.43
  -6  10   0   17.26    3.75
  -6  10   0   20.17    4.24
   6  10   0   18.50    3.19
   6  10   0   18.20    3.45
  -6  10   0   21.02    4.12
   6  10   0   13.09    3.44
  -8 -10   0   11.21    2.73
   8 -10   0   13.07    3.35
   8 -10   0    5.12    2.62
   8 -10   0    7.21    2.93
  -8 -10   0    7.86    2.23
  -8 -10   0   13.16    3.03
   8 -10   0    8.66    2.72
  -8 -10   0    9.22    2.20
  -8 -10   0   10.22    2.75
  -8 -10   0    6.92    2.24
   8 -10   0    8.23    3.02
   8 -10   0   10.83    2.28
   8 -10   0   12.29    2.70
   8 -10   0    7.45    2.52
   8 -10   0    8.43    2.98
   8 -10   0   10.45    3.02
  -8 -10   0    9.00    2.63
  -8 -10   0    8.79    2.72
   8 -10   0   11.85    3.38
  -8 -10   0   14.64    3.74
  -8  10   0   13.65    3.07
  -8  10   0    9.78    3.57
   8  10   0   10.36    3.54
  -8  10   0    8.53    2.68
   8  10   0    5.90    2.42
   8  10   0    9.06    2.66
   8  10   0   17.82    3.97
   8  10   0    6.77    2.32
  -8  10   0    7.97    2.40
  -8  10   0   13.38    3.63
   8  10   0   10.11    3.13
  -8  10   0    8.87    3.36
  -8  10   0   16.01    3.41
  -8  10   0   10.70    3.34
   8  10   0   13.37    3.10
   8  10   0   10.70    2.34
   8  10   0    5.49    2.46
   8  10   0   10.73    3.26
   8  10   0    8.30    2.35
   8  10   0   13.79    3.75
  -8  10   0   14.82    2.28
 -10 -10   0   27.51    4.97
  10 -10   0   31.52    6.04
  10 -10   0   38.14    5.73
  10 -10   0   37.06    5.79
  10 -10   0   27.89    5.49
 -10 -10   0   28.63    4.71
  10 -10   0   37.36    6.40
  10 -10   0   42.86    5.05
 -10 -10   0   41.99    5.09
 -10 -10   0   37.35    5.46
  10 -10   0   38.82    6.66
 -10 -10   0   27.87    5.41
 -10 -10   0   40.84    6.43
 -10 -10   0   41.64    6.76
 -10 -10   0   28.54    5.10
  10 -10   0   27.85    5.20
  10 -10   0   37.90    6.88
 -10 -10   0   33.45    4.53
  10 -10   0   32.90    5.82
 -10 -10   0   38.35    6.59
 -10 -10   0   30.87    4.81
  10 -10   0   26.31    5.16
  10  10   0   48.10    7.21
  10  10   0   31.23    5.25
  10  10   0   48.29    7.10
  10  10   0   38.09    6.20
 -10  10   0   32.88    5.73
 -10  10   0   39.13    6.94
  10  10   0   40.04    5.06
 -10  10   0   23.02    5.87
 -10  10   0   29.39    6.97
 -10  10   0   37.22    6.64
  10  10   0   27.74    5.81
  10  10   0   36.49    5.14
  10  10   0   30.64    4.61
  10  10   0   33.70    6.15
 -10  10   0   31.03    5.51
 -10  10   0   34.77    6.34
  10  10   0   27.02    6.14
  10  10   0   35.29    5.56
 -10  10   0   35.05    5.45
 -10  10   0   25.31    4.66
 -12 -10   0   -1.44    1.22
  12 -10   0    3.66    2.66
  12 -10   0    0.83    1.84
  12 -10   0    0.81    1.73
  12 -10   0    4.41    2.75
  12 -10   0    3.62    2.13
  12 -10   0    0.58    2.03
  12 -10   0    1.47    2.34
  12 -10   0    1.32    2.02
 -12 -10   0   -1.21    2.16
  12 -10   0    1.06    2.26
  12 -10   0    2.86    2.53
  12 -10   0    3.55    2.39
 -12 -10   0    3.74    2.33
 -12 -10   0    2.47    2.74
 -12 -10   0    2.03    2.52
 -12 -10   0    0.11    1.13
 -12 -10   0    2.37    1.93
 -12 -10   0    5.76    2.63
 -12 -10   0   -1.02    1.24
 -12  10   0    1.68    2.05
  12  10   0    3.58    2.69
  12  10   0    5.59    3.49
  12  10   0    2.48    2.27
  12  10   0    1.67    1.82
 -12  10   0    1.00    2.54
 -12  10   0    2.92    2.47
 -12  10   0    5.26    3.79
 -12  10   0    1.94    2.60
  12  10   0    0.40    2.28
  12  10   0    1.57    1.83
  12  10   0    2.44    2.62
 -12  10   0    3.35    2.33
  12  10   0    1.67    2.08
 -12  10   0    1.17    2.42
 -12  10   0   -1.64    1.49
  12  10   0    0.06    1.79
 -12  10   0    0.14    2.20
 -14 -10   0    1.54    2.06
 -14 -10   0    6.06    3.78
  14 -10   0    4.40    2.75
  14 -10   0    0.62    1.93
  14 -10   0    5.15    2.89
 -14 -10   0    2.57    2.30
 -14 -10   0    3.56    2.70
  14 -10   0    4.66    2.26
 -14 -10   0    4.18    3.49
  14 -10   0    7.20    3.47
 -14 -10   0    4.66    2.76
 -14 -10   0    6.69    2.39
  14 -10   0    7.25    3.92
  14 -10   0    5.77    3.18
 -14 -10   0    6.63    2.85
  14 -10   0    2.65    2.60
  14 -10   0    2.38    2.67
 -14  10   0    1.34    2.41
 -14  10   0    0.37    2.82
 -14  10   0    0.87    2.44
 -14  10   0    6.97    4.54
  14  10   0    3.61    2.32
  14  10   0    5.54    3.53
 -14  10   0    2.72    2.29
 -14  10   0    7.61    3.65
  14  10   0    4.63    2.78
 -14  10   0    0.33    2.58
 -14  10   0    1.71    2.67
  14  10   0    4.88    2.80
  14  10   0   -0.91    2.02
  14  10   0    6.87    3.50
  14  10   0    7.38    4.03
  16 -10   0   -0.21    2.02
  16 -10   0    2.92    3.09
  16 -10   0    0.23    2.54
  16 -10   0    1.76    2.87
  16 -10   0   -0.10    2.21
  16 -10   0    0.31    2.53
 -16 -10   0    2.36    2.73
 -16 -10   0   -1.99    1.56
 -16 -10   0   -0.34    2.14
 -16 -10   0    0.16    2.10
 -16  10   0   -2.84    3.58
  16  10   0    3.04    3.45
 -16  10   0    2.85    2.98
  16  10   0    0.33    1.99
 -16  10   0    0.64    2.53
  16  10   0    1.70    2.44
 -16  10   0   -0.81    1.86
  16  10   0    0.13    2.23
 -16  10   0   -3.76    2.05
  16  10   0    1.07    2.31
  16  10   0    1.21    2.42
  16  10   0    2.85    2.63
 -18 -10   0    0.46    2.11
  18 -10   0    4.97    3.36
  18 -10   0   -2.30    1.76
  18 -10   0   -1.12    2.08
  18 -10   0   -1.51    2.03
  18 -10   0   -0.52    2.13
 -18 -10   0   -0.09    2.19
  18  10   0   -0.25    2.40
  18  10   0    0.59    2.33
 -18  10   0    0.27    2.52
  18  10   0    0.12    2.67
 -18  10   0    9.37    4.80
  18  10   0    4.22    4.09
  18  10   0   -1.69    1.68
   1 -11   0  141.23   12.01
  -1 -11   0  148.48   11.59
  -1 -11   0  153.85   12.40
   1 -11   0  134.53   11.44
  -1 -11   0  146.35   11.76
   1 -11   0  139.22   12.14
  -1 -11   0  155.43   12.32
   1 -11   0  147.75   11.64
  -1 -11   0  141.99   11.56
  -1 -11   0  138.19   11.36
   1 -11   0  150.46   11.39
  -1 -11   0  136.77   11.96
  -1 -11   0  146.10   10.90
   1 -11   0  141.81   11.76
   1 -11   0  147.26   12.08
  -1 -11   0  153.40   12.01
   1 -11   0  153.60   12.36
  -1 -11   0  149.84   11.90
   1 -11   0  136.20   11.60
   1 -11   0  153.84   12.09
  -1  11   0  152.67   11.61
  -1  11   0  149.70   12.21
   1  11   0  148.66   11.83
   1  11   0  145.16   11.02
   1  11   0  157.27   12.55
  -1  11   0  155.56   12.54
  -1  11   0  148.39   11.82
  -1  11   0  147.56   11.76
  -1  11   0  152.89   12.30
  -1  11   0  137.67   11.00
  -1  11   0  150.67   12.05
   1  11   0  148.28   12.16
   1  11   0  150.77   12.37
   1  11   0  146.44   12.52
  -1  11   0  149.52   12.44
   1  11   0  133.37   11.33
  -1  11   0  153.38   12.62
   1  11   0  146.58   11.24
   1  11   0  147.19   11.91
  -1  11   0  140.76   12.08
   1  11   0  133.97   11.95
   1  11   0  148.52   11.72
   3 -11   0   63.96    7.71
   3 -11   0   57.15    7.46
  -3 -11   0   56.48    5.36
  -3 -11   0   72.92    7.81
  -3 -11   0   50.39    6.16
   3 -11   0   49.29    6.60
   3 -11   0   46.35    6.10
   3 -11   0   56.66    7.03
  -3 -11   0   51.75    5.22
   3 -11   0   67.69    6.19
  -3 -11   0   49.65    6.29
  -3 -11   0   54.17    6.18
   3 -11   0   54.53    6.23
  -3 -11   0   52.11    6.61
  -3 -11   0   48.80    5.99
  -3 -11   0   54.67    5.33
   3 -11   0   51.22    6.73
  -3  11   0   46.63    6.57
  -3  11   0   53.30    6.36
   3  11   0   57.77    6.50
   3  11   0   48.65    6.58
  -3  11   0   50.39    6.15
  -3  11   0   48.85    6.21
   3  11   0   59.02    6.48
   3  11   0   55.92    7.20
  -3  11   0   45.05    6.21
  -3  11   0   49.55    6.74
   3  11   0   43.48    5.56
   3  11   0   61.88    7.03
  -3  11   0   51.56    4.77
  -3  11   0   51.98    6.31
   3  11   0   54.51    6.53
   3  11   0   52.75    5.19
   3  11   0   49.12    6.19
   3  11   0   52.10    5.85
   3  11   0   51.51    6.59
  -3  11   0   57.57    6.14
  -3  11   0   49.16    6.44
  -5 -11   0   31.69    5.07
  -5 -11   0   22.20    4.06
   5 -11   0   20.07    3.77
   5 -11   0   22.26    4.30
  -5 -11   0   28.55    4.15
  -5 -11   0   26.33    3.78
   5 -11   0   33.15    5.41
   5 -11   0   26.56    4.55
   5 -11   0   27.96    4.09
   5 -11   0   21.15    4.40
  -5 -11   0   20.01    3.99
  -5 -11   0   26.85    3.69
   5 -11   0   25.44    4.73
   5 -11   0   25.25    3.98
  -5 -11   0   23.57    3.77
  -5 -11   0   28.72    4.17
  -5 -11   0   26.81    4.12
   5 -11   0   23.80    4.25
  -5 -11   0   21.52    5.17
   5  11   0   24.29    4.19
  -5  11   0   20.33    4.18
  -5  11   0   13.99    3.30
  -5  11   0   25.39    4.58
   5  11   0   19.52    3.34
   5  11   0   24.97    4.36
   5  11   0   22.87    4.41
   5  11   0   25.29    4.02
  -5  11   0   24.44    4.39
   5  11   0   26.14    4.25
  -5  11   0   27.22    5.35
  -5  11   0   30.48    5.22
   5  11   0   24.07    4.64
  -5  11   0   23.49    3.37
  -5  11   0   18.01    3.48
   5  11   0   21.73    4.49
  -5  11   0   23.66    4.32
   5  11   0   19.05    3.34
   5  11   0   25.72    4.50
   5  11   0   32.07    4.47
  -5  11   0   27.16    4.90
  -7 -11   0   30.69    5.28
  -7 -11   0   46.03    6.04
   7 -11   0   41.33    5.36
  -7 -11   0   32.33    5.85
   7 -11   0   43.95    6.02
  -7 -11   0   35.48    5.14
   7 -11   0   37.97    6.35
   7 -11   0   37.47    5.92
  -7 -11   0   41.53    5.19
   7 -11   0   39.95    6.25
   7 -11   0   31.24    5.24
  -7 -11   0   36.69    5.33
  -7 -11   0   39.89    4.82
  -7 -11   0   32.31    4.99
  -7 -11   0   43.67    5.15
   7 -11   0   56.23    6.92
   7 -11   0   49.90    6.26
   7 -11   0   30.35    5.59
   7 -11   0   46.24    6.24
  -7  11   0   30.44    6.10
   7  11   0   36.53    4.98
  -7  11   0   44.29    6.30
  -7  11   0   43.51    5.49
   7  11   0   38.20    6.27
   7  11   0   52.78    7.25
  -7  11   0   51.89    8.02
   7  11   0   47.33    5.93
   7  11   0   38.86    5.78
  -7  11   0   42.64    6.79
   7  11   0   28.58    5.43
  -7  11   0   38.47    6.94
  -7  11   0   31.97    5.35
   7  11   0   34.58    4.95
   7  11   0   42.12    5.99
   7  11   0   41.65    5.64
   7  11   0   35.18    5.84
   7  11   0   38.79    3.96
   7  11   0   38.59    6.51
  -7  11   0   35.93    6.35
  -7  11   0   43.23    6.86
  -7  11   0   41.12    3.70
   9 -11   0   19.99    4.78
  -9 -11   0   15.95    3.89
  -9 -11   0   14.18    3.72
   9 -11   0   17.69    4.23
   9 -11   0   16.39    4.26
  -9 -11   0   10.11    2.98
   9 -11   0   12.34    3.77
  -9 -11   0   11.18    2.82
  -9 -11   0   11.92    3.58
  -9 -11   0   10.62    2.57
   9 -11   0   11.75    3.45
  -9 -11   0   11.84    2.68
  -9 -11   0   12.23    2.92
   9 -11   0   19.83    4.57
   9 -11   0   15.73    3.46
   9 -11   0   13.80    3.58
   9 -11   0   10.41    3.69
  -9 -11   0   16.78    3.70
   9 -11   0   15.06    4.20
  -9  11   0   15.73    3.73
   9  11   0    8.04    2.78
   9  11   0    9.97    3.05
  -9  11   0   15.24    4.15
  -9  11   0   16.73    4.42
   9  11   0   18.77    3.94
  -9  11   0   13.10    4.55
  -9  11   0   11.49    3.95
   9  11   0   16.27    4.38
  -9  11   0    8.67    3.67
   9  11   0   14.80    3.27
   9  11   0   15.68    3.89
   9  11   0   20.90    3.31
   9  11   0   19.37    3.83
   9  11   0   15.89    4.10
  -9  11   0   10.18    3.61
  -9  11   0   17.45    3.54
   9  11   0   10.47    3.53
   9  11   0   14.91    4.12
 -11 -11   0    9.26    2.77
 -11 -11   0    6.74    2.68
 -11 -11   0    5.95    2.79
 -11 -11   0    2.33    2.28
 -11 -11   0    2.27    2.76
 -11 -11   0   16.93    4.62
  11 -11   0    3.79    2.39
  11 -11   0   10.53    3.65
 -11 -11   0    8.50    3.41
 -11 -11   0    6.21    2.26
  11 -11   0    8.69    3.58
  11 -11   0   11.91    2.80
 -11 -11   0   10.32    3.38
  11 -11   0    6.12    2.96
  11 -11   0    2.83    2.68
  11 -11   0    6.07    2.72
 -11 -11   0    7.06    2.04
  11 -11   0    4.56    2.67
  11 -11   0    6.92    3.30
  11 -11   0    7.14    4.15
  11  11   0    7.72    2.91
 -11  11   0    9.31    3.11
  11  11   0   12.95    2.97
  11  11   0    2.00    2.23
 -11  11   0    6.56    3.23
  11  11   0    6.74    2.89
 -11  11   0    5.94    3.48
  11  11   0    8.51    3.63
  11  11   0    8.29    2.55
 -11  11   0    9.52    3.31
 -11  11   0    6.55    3.26
 -11  11   0    7.02    2.64
  11  11   0    3.40    2.60
 -11  11   0   11.32    3.84
  11  11   0    5.17    3.22
 -11  11   0    3.44    2.65
  11  11   0    5.98    2.69
  11  11   0   12.66    3.93
 -11  11   0    2.98    2.30
  13 -11   0    0.51    1.82
  13 -11   0   -2.27    1.83
  13 -11   0    8.66    3.93
 -13 -11   0    2.36    2.50
 -13 -11   0    5.15    3.37
  13 -11   0   -2.16    1.70
 -13 -11   0    4.38    3.63
 -13 -11   0    0.39    1.60
  13 -11   0   -1.68    2.24
 -13 -11   0    1.01    1.53
  13 -11   0    1.66    3.25
  13 -11   0    2.49    2.80
 -13 -11   0   -0.39    1.12
 -13 -11   0   -0.75    1.86
  13 -11   0    1.02    2.12
  13 -11   0    4.83    2.93
  13 -11   0    1.77    2.76
 -13 -11   0    1.92    2.34
 -13  11   0    0.17    2.63
  13  11   0    2.52    2.42
 -13  11   0    4.84    3.13
  13  11   0   -0.47    1.46
 -13  11   0   -2.19    1.15
 -13  11   0    2.59    2.93
  13  11   0   -0.25    2.14
  13  11   0    0.41    1.98
  13  11   0    0.72    1.96
  13  11   0    2.51    2.08
 -13  11   0   -0.89    2.59
  13  11   0    2.75    3.44
 -13  11   0    2.45    2.60
 -13  11   0   -0.24    1.59
 -13  11   0    0.18    1.62
  13  11   0   -1.69    1.77
 -13  11   0    1.01    2.65
 -15 -11   0   -0.99    1.58
  15 -11   0    0.76    2.49
 -15 -11   0   -1.03    1.75
  15 -11   0    2.43    2.72
  15 -11   0   -0.63    1.83
  15 -11   0   -1.18    1.71
  15 -11   0   -1.41    1.61
  15 -11   0    2.89    2.58
 -15 -11   0    0.08    1.73
 -15 -11   0   -0.18    1.60
  15 -11   0    0.50    1.85
 -15 -11   0    0.21    2.19
  15 -11   0   -0.81    2.09
 -15 -11   0   -0.40    1.66
  15 -11   0   -0.13    2.46
 -15  11   0   -2.26    1.65
  15  11   0    1.02    2.91
  15  11   0   -1.99    1.48
 -15  11   0    0.94    3.34
  15  11   0   -0.37    2.25
  15  11   0    2.24    2.70
 -15  11   0    2.48    3.08
 -15  11   0   -0.47    2.08
 -15  11   0    2.18    3.72
  15  11   0    1.61    2.60
  15  11   0   -3.00    1.55
 -15  11   0    3.13    2.95
  15  11   0    2.42    2.35
  17 -11   0    4.90    3.37
  17 -11   0    5.21    3.59
  17 -11   0   -0.64    2.28
 -17 -11   0    4.07    3.03
  17 -11   0    0.64    2.92
  17 -11   0   -0.25    2.05
 -17 -11   0    4.95    3.05
 -17 -11   0   -0.17    1.83
  17  11   0    4.64    3.68
 -17  11   0    7.41    4.31
 -17  11   0    0.16    2.10
  17  11   0   -1.18    2.27
  17  11   0    2.71    3.20
  17  11   0    1.91    2.24
 -17  11   0    1.43    2.52
  17  11   0    3.87    3.65
 -17  11   0   -2.28    2.86
  17  11   0    1.43    2.18
   0 -12   0    1.91    1.37
   0 -12   0   -0.18    1.13
   0 -12   0   -0.48    1.11
   0 -12   0    0.89    1.10
   0 -12   0    2.19    1.68
   0 -12   0    1.51    1.35
   0 -12   0    2.07    1.25
   0 -12   0    1.13    1.65
   0 -12   0    1.76    1.44
   0 -12   0   -1.09    0.89
   0  12   0    0.56    1.35
   0  12   0    1.87    1.54
   0  12   0    1.56    1.77
   0  12   0   -0.61    0.94
   0  12   0    0.29    1.28
   0  12   0    0.16    1.09
   0  12   0    0.26    1.63
   0  12   0    1.29    1.75
   0  12   0    0.24    0.95
   0  12   0    0.29    1.06
   0  12   0   -1.18    0.96
   2 -12   0  292.82   23.13
  -2 -12   0  299.33   21.02
   2 -12   0  280.44   21.15
   2 -12   0  274.45   21.41
  -2 -12   0  296.55   21.86
   2 -12   0  286.93   21.67
  -2 -12   0  290.08   21.22
   2 -12   0  295.38   21.28
  -2 -12   0  302.41   21.72
  -2 -12   0  292.58   21.47
  -2 -12   0  292.21   20.22
  -2 -12   0  282.56   20.94
   2 -12   0  275.77   21.56
   2 -12   0  292.91   21.92
  -2 -12   0  289.24   21.30
   2 -12   0  274.83   21.55
  -2 -12   0  290.14   21.83
  -2 -12   0  290.53   21.07
   2  12   0  257.49   20.74
   2  12   0  280.99   21.99
  -2  12   0  248.50   21.84
   2  12   0  284.66   21.13
  -2  12   0  284.75   21.38
  -2  12   0  288.89   21.31
   2  12   0  271.88   21.27
  -2  12   0  283.51   20.42
   2  12   0  293.14   21.74
  -2  12   0  279.71   22.01
  -2  12   0  266.19   21.13
  -2  12   0  299.11   21.76
  -2  12   0  263.32   21.90
   2  12   0  268.13   20.72
   2  12   0  299.89   21.83
  -2  12   0  277.77   21.76
   2  12   0  277.61   21.84
   2  12   0  291.77   22.16
  -2  12   0  293.86   21.95
   2  12   0  298.26   21.31
  -2  12   0  294.31   21.82
   2  12   0  290.93   21.42
  -4 -12   0   47.86    6.37
  -4 -12   0   55.29    5.82
  -4 -12   0   40.77    5.94
   4 -12   0   38.21    5.67
  -4 -12   0   48.48    6.14
  -4 -12   0   38.99    5.02
  -4 -12   0   45.92    5.70
   4 -12   0   43.53    5.95
   4 -12   0   36.41    5.54
  -4 -12   0   52.76    6.65
   4 -12   0   39.41    6.05
   4 -12   0   45.56    6.30
   4 -12   0   39.00    5.18
   4 -12   0   45.23    6.40
   4 -12   0   44.52    6.06
  -4 -12   0   52.64    5.85
   4 -12   0   48.49    6.09
  -4 -12   0   35.65    5.34
   4  12   0   40.32    5.94
   4  12   0   43.96    6.25
  -4  12   0   32.19    5.79
  -4  12   0   26.26    5.45
   4  12   0   45.13    6.36
   4  12   0   37.89    5.89
   4  12   0   51.14    5.58
  -4  12   0   33.82    5.71
   4  12   0   40.65    5.57
  -4  12   0   64.14    8.22
   4  12   0   37.01    6.06
  -4  12   0   36.54    5.73
   4  12   0   48.48    6.07
  -4  12   0   57.86    7.61
   4  12   0   40.27    5.30
  -4  12   0   38.05    5.57
   4  12   0   40.55    5.67
  -4  12   0   44.77    4.25
  -4  12   0   45.68    6.42
  -4  12   0   29.81    5.29
  -4  12   0   34.29    5.04
   4  12   0   54.11    5.84
   6 -12   0    2.66    2.08
   6 -12   0    6.80    2.26
  -6 -12   0   10.82    3.29
  -6 -12   0    8.12    2.24
   6 -12   0    6.88    2.83
  -6 -12   0    4.44    1.87
  -6 -12   0    5.21    2.36
  -6 -12   0    6.05    2.46
  -6 -12   0    6.90    2.39
   6 -12   0    6.70    2.59
  -6 -12   0    3.83    1.77
   6 -12   0    4.45    2.35
  -6 -12   0    4.79    1.72
  -6 -12   0    9.18    2.52
   6 -12   0    1.23    1.77
   6 -12   0    7.91    3.10
   6 -12   0    6.96    2.76
   6 -12   0    7.45    2.81
   6  12   0    5.02    2.07
  -6  12   0    7.34    2.56
   6  12   0    7.33    2.30
   6  12   0    6.83    2.52
   6  12   0   12.48    2.90
   6  12   0    9.02    3.07
  -6  12   0   11.48    3.07
   6  12   0   11.29    3.11
  -6  12   0   10.72    3.51
  -6  12   0    8.64    2.09
  -6  12   0    7.26    3.12
  -6  12   0   12.43    3.54
   6  12   0    2.99    2.02
  -6  12   0   10.26    3.50
  -6  12   0    5.47    2.58
   6  12   0   10.57    3.11
  -6  12   0    4.73    2.18
   6  12   0    4.69    2.51
  -6  12   0    4.20    2.32
  -6  12   0    9.57    2.74
   6  12   0    9.29    2.63
   6  12   0    8.17    3.07
   8 -12   0   12.59    4.01
   8 -12   0   10.59    2.91
   8 -12   0   11.55    3.29
  -8 -12   0   12.07    3.91
  -8 -12   0   14.65    2.85
   8 -12   0    4.76    2.59
  -8 -12   0   14.14    3.21
   8 -12   0   10.97    3.13
  -8 -12   0   13.50    3.77
  -8 -12   0   15.56    3.74
   8 -12   0    7.06    2.95
   8 -12   0   16.40    4.18
   8 -12   0   19.90    4.64
   8 -12   0   12.47    3.81
  -8 -12   0   19.96    3.79
   8 -12   0   10.55    3.04
  -8 -12   0   13.85    3.53
  -8 -12   0   15.11    3.04
  -8 -12   0   13.65    3.05
  -8  12   0   11.13    3.82
  -8  12   0   15.70    2.38
  -8  12   0   18.86    4.56
   8  12   0   17.76    3.86
  -8  12   0   17.19    4.14
   8  12   0   12.37    3.39
  -8  12   0   10.82    2.89
   8  12   0   15.88    4.67
   8  12   0   19.19    4.54
   8  12   0   10.39    3.66
   8  12   0   14.59    3.06
   8  12   0   18.39    3.64
   8  12   0   14.00    4.23
  -8  12   0   17.62    3.85
   8  12   0   16.33    3.31
   8  12   0   17.69    3.56
  -8  12   0   13.05    3.99
   8  12   0    6.10    3.13
  -8  12   0   16.67    4.20
  -8  12   0    6.21    2.83
   8  12   0   11.81    3.27
  10 -12   0   33.60    6.48
  10 -12   0   35.17    6.28
  10 -12   0   36.53    6.32
  10 -12   0   29.19    5.93
 -10 -12   0   38.41    4.62
 -10 -12   0   28.89    5.85
 -10 -12   0   46.73    6.41
  10 -12   0   26.42    5.31
  10 -12   0   36.17    5.44
 -10 -12   0   34.17    5.35
  10 -12   0   36.46    5.85
 -10 -12   0   31.51    5.92
 -10 -12   0   44.81    5.84
  10 -12   0   19.50    5.17
 -10 -12   0   31.37    6.04
  10 -12   0   23.45    5.08
 -10 -12   0   36.70    5.19
 -10 -12   0   23.29    4.87
  10 -12   0   28.81    5.67
  10  12   0   26.28    4.87
  10  12   0   33.80    6.29
  10  12   0   22.77    4.24
 -10  12   0   27.29    5.39
  10  12   0   22.04    5.69
  10  12   0   24.78    5.56
 -10  12   0   36.19    7.50
  10  12   0   17.70    4.63
 -10  12   0   29.90    6.42
 -10  12   0   26.41    6.11
  10  12   0   27.78    5.02
 -10  12   0   43.05    6.68
 -10  12   0   26.51    5.73
  10  12   0   46.81    5.29
 -10  12   0   33.26    6.16
 -10  12   0   37.00    6.51
 -10  12   0   36.36    5.66
  10  12   0   30.17    5.26
  10  12   0   28.70    5.84
  12 -12   0    6.80    2.64
 -12 -12   0    8.86    2.65
 -12 -12   0    2.85    2.10
  12 -12   0    4.50    2.70
  12 -12   0   -0.27    2.25
 -12 -12   0    7.09    3.06
 -12 -12   0    8.48    2.98
  12 -12   0    3.00    2.95
 -12 -12   0    1.94    2.22
 -12 -12   0    2.49    2.12
  12 -12   0    6.53    3.34
 -12 -12   0    4.60    3.43
 -12 -12   0    2.42    2.74
  12 -12   0    8.65    3.20
  12 -12   0    7.30    3.62
  12 -12   0   10.42    5.11
  12 -12   0    4.29    2.81
 -12 -12   0    5.76    3.06
  12  12   0   10.58    3.99
 -12  12   0    3.40    3.81
  12  12   0   11.15    3.83
  12  12   0   12.14    3.81
 -12  12   0    2.39    2.65
 -12  12   0    1.83    2.10
  12  12   0    4.81    3.12
  12  12   0    3.21    3.01
 -12  12   0    9.16    4.40
 -12  12   0    5.10    3.30
 -12  12   0    6.46    3.69
  12  12   0    4.64    2.71
 -12  12   0    7.26    2.81
  12  12   0    6.71    3.72
 -12  12   0    4.00    2.72
 -12  12   0    7.24    3.83
  12  12   0   12.72    5.28
  12  12   0    3.27    2.25
  14 -12   0    0.06    2.10
 -14 -12   0    0.69    2.30
  14 -12   0    2.37    4.52
  14 -12   0    0.60    2.19
 -14 -12   0    2.45    1.94
  14 -12   0    0.87    2.28
 -14 -12   0    4.56    2.46
  14 -12   0   -1.67    1.89
 -14 -12   0    0.38    2.06
  14 -12   0    4.28    3.05
  14 -12   0    0.52    2.12
  14 -12   0    3.98    3.09
  14 -12   0    3.08    2.95
 -14 -12   0   -2.68    1.22
 -14 -12   0    5.80    3.27
 -14  12   0    1.91    3.16
  14  12   0    3.73    3.37
 -14  12   0   -0.46    2.07
  14  12   0    1.04    1.85
 -14  12   0    7.19    3.87
  14  12   0    3.12    3.21
  14  12   0    2.06    2.38
 -14  12   0    0.70    2.58
  14  12   0   -1.44    1.84
 -14  12   0    3.70    2.97
 -14  12   0   -0.34    2.36
 -14  12   0    4.92    3.14
  14  12   0    3.17    2.53
 -14  12   0   -1.40    1.72
  14  12   0    1.03    2.03
 -16 -12   0    3.80    3.11
  16 -12   0    5.84    3.30
  16 -12   0    4.98    3.85
  16 -12   0    3.04    3.42
 -16 -12   0    5.99    3.13
  16 -12   0    7.81    3.67
 -16 -12   0    6.58    3.08
  16 -12   0    6.54    3.82
  16  12   0    2.87    2.62
  16  12   0    4.51    3.05
  16  12   0    4.67    4.32
  16  12   0    7.76    3.63
  16  12   0    7.29    2.86
 -16  12   0   11.45    4.45
 -16  12   0    9.15    4.50
  16  12   0    4.50    3.38
 -16  12   0    1.42    2.30
 -16  12   0    6.59    4.58
  -1 -13   0   50.51    6.62
  -1 -13   0   63.68    5.99
   1 -13   0   56.28    6.70
   1 -13   0   56.06    6.36
  -1 -13   0   50.97    4.94
  -1 -13   0   43.83    5.90
   1 -13   0   48.53    6.43
   1 -13   0   59.46    7.47
   1 -13   0   53.95    6.49
  -1 -13   0   65.03    7.08
  -1 -13   0   65.87    7.86
   1 -13   0   39.69    5.72
   1 -13   0   47.96    7.70
  -1 -13   0   57.00    6.71
   1 -13   0   52.99    6.03
   1 -13   0   57.57    6.30
  -1 -13   0   61.00    6.59
   1 -13   0   53.36    7.06
  -1 -13   0   56.39    7.19
  -1 -13   0   52.56    6.77
  -1  13   0   59.90    5.27
  -1  13   0   64.72    8.29
  -1  13   0   48.28    6.98
   1  13   0   58.27    7.68
   1  13   0   55.27    5.32
   1  13   0   59.25    6.52
  -1  13   0   63.60    7.64
   1  13   0   61.42    7.75
  -1  13   0   52.42    6.82
  -1  13   0   53.25    7.05
   1  13   0   52.84    6.96
   1  13   0   57.25    6.64
   1  13   0   74.98    8.82
  -1  13   0   65.77    8.17
  -1  13   0   53.31    6.88
   1  13   0   53.04    6.75
  -1  13   0   49.79    6.21
  -1  13   0   67.05    7.66
   1  13   0   79.12    8.68
   1  13   0   43.33    6.11
   1  13   0   60.49    5.25
  -1  13   0   50.55    7.09
   3 -13   0  102.15    9.47
  -3 -13   0  105.24    8.94
  -3 -13   0   92.91    9.61
   3 -13   0  106.97    9.81
   3 -13   0   98.03    9.81
   3 -13   0  115.13    9.87
  -3 -13   0  114.23    9.82
   3 -13   0  103.38    9.25
  -3 -13   0  111.49    9.76
   3 -13   0   95.78    9.79
   3 -13   0   99.23    9.74
   3 -13   0   90.14    9.22
  -3 -13   0  105.57    9.84
  -3 -13   0  109.46    9.52
  -3 -13   0  104.47    9.00
  -3 -13   0   95.46    9.15
  -3 -13   0   98.44    8.99
   3  13   0  111.50    9.92
   3  13   0  103.78    8.93
  -3  13   0  105.92    9.56
  -3  13   0   89.98    9.48
   3  13   0   99.54    8.86
  -3  13   0  103.74   11.75
  -3  13   0  106.59    8.42
   3  13   0  104.76    9.81
  -3  13   0   92.41    9.77
  -3  13   0  106.04    9.36
   3  13   0  103.47    9.32
   3  13   0  118.85   10.09
   3  13   0  115.21    9.38
   3  13   0  109.40    9.98
   3  13   0  101.00   10.09
   3  13   0  109.99    9.18
  -3  13   0   95.60    9.95
  -3  13   0  109.41   10.01
  -3  13   0   93.25    9.61
  -3  13   0  103.76   11.82
  -3  13   0  110.53    9.58
   3  13   0  107.67    9.68
  -5 -13   0    3.26    2.09
   5 -13   0    2.69    1.88
   5 -13   0    5.84    2.43
  -5 -13   0    2.88    1.56
  -5 -13   0    1.47    1.69
  -5 -13   0    4.26    1.86
  -5 -13   0    5.06    2.41
   5 -13   0    3.96    2.51
  -5 -13   0    3.26    1.97
  -5 -13   0    4.63    2.02
   5 -13   0    2.02    1.50
  -5 -13   0    4.13    2.16
   5 -13   0    4.41    2.34
   5 -13   0    0.25    1.30
  -5 -13   0    2.92    1.68
   5 -13   0    0.81    1.86
  -5  13   0    2.46    1.74
  -5  13   0    4.07    2.02
  -5  13   0    1.74    2.17
  -5  13   0    5.14    2.34
  -5  13   0    4.37    2.95
   5  13   0    5.52    2.16
  -5  13   0    0.83    2.07
   5  13   0    2.49    1.88
   5  13   0    4.37    1.87
   5  13   0    4.00    2.24
   5  13   0    3.96    2.00
  -5  13   0    2.54    1.40
   5  13   0    3.65    1.69
  -5  13   0    1.58    1.75
  -5  13   0    2.76    2.01
   5  13   0    5.13    2.38
   5  13   0    3.02    2.33
   5  13   0    2.41    1.90
  -5  13   0    7.80    3.47
  -5  13   0    4.42    2.17
   5  13   0    2.56    1.90
   5  13   0    3.20    2.34
  -7 -13   0   24.47    4.65
   7 -13   0   23.07    4.08
  -7 -13   0   21.61    3.77
   7 -13   0   20.15    4.52
  -7 -13   0   25.28    4.65
  -7 -13   0   22.18    4.84
   7 -13   0   22.72    5.16
  -7 -13   0   20.49    3.48
   7 -13   0   18.19    4.32
   7 -13   0   15.98    3.91
  -7 -13   0   22.00    4.14
  -7 -13   0   21.76    3.56
  -7 -13   0   19.73    4.11
   7 -13   0   25.37    4.68
   7 -13   0   24.68    4.68
   7 -13   0   20.02    4.32
   7 -13   0   15.83    3.97
   7 -13   0   25.73    5.12
   7  13   0   24.44    4.75
  -7  13   0   21.63    4.60
  -7  13   0   25.52    5.22
   7  13   0   18.05    4.45
   7  13   0   21.38    4.67
   7  13   0   18.65    3.66
  -7  13   0   19.47    5.07
   7  13   0   33.12    5.31
  -7  13   0   18.56    4.18
  -7  13   0   17.64    4.19
   7  13   0   19.18    3.90
  -7  13   0   23.87    4.37
   7  13   0   29.50    5.64
  -7  13   0   20.53    4.80
   7  13   0   19.65    4.48
   7  13   0   28.02    5.05
  -7  13   0   18.79    5.04
   7  13   0   12.29    3.24
  -7  13   0   26.49    3.79
   7  13   0   14.22    3.52
  -9 -13   0    4.65    2.66
  -9 -13   0    1.59    2.37
  -9 -13   0    1.99    1.72
   9 -13   0    3.24    2.14
  -9 -13   0    8.28    3.44
   9 -13   0    7.37    3.14
   9 -13   0    2.77    2.16
   9 -13   0    7.64    3.29
   9 -13   0    7.12    3.27
  -9 -13   0    8.28    2.21
  -9 -13   0    3.85    1.80
  -9 -13   0    4.47    2.48
   9 -13   0    5.84    2.90
   9 -13   0    4.75    2.47
   9 -13   0    3.75    2.22
   9 -13   0    7.82    3.27
   9 -13   0    5.70    2.61
  -9 -13   0    3.90    2.13
  -9 -13   0    7.56    2.48
   9  13   0    6.58    2.74
   9  13   0    3.19    2.98
   9  13   0    3.14    2.40
   9  13   0    8.04    2.06
  -9  13   0    3.59    2.21
  -9  13   0    2.18    2.83
  -9  13   0    7.03    3.23
  -9  13   0    8.03    3.02
  -9  13   0    5.12    2.88
  -9  13   0   16.37    4.16
   9  13   0    5.97    2.35
   9  13   0    0.93    2.09
  -9  13   0    3.48    2.62
  -9  13   0    5.67    3.05
   9  13   0    2.51    2.21
  -9  13   0   10.67    4.46
   9  13   0    2.98    2.12
   9  13   0    4.87    2.50
   9  13   0    7.34    2.42
   9  13   0    2.31    2.57
  11 -13   0    1.33    1.86
 -11 -13   0    3.43    2.44
  11 -13   0    0.91    2.04
  11 -13   0    0.87    2.39
  11 -13   0    2.82    2.60
 -11 -13   0    0.46    1.40
 -11 -13   0    4.32    3.43
 -11 -13   0   -0.70    1.95
  11 -13   0   -1.40    2.23
  11 -13   0    1.19    1.98
 -11 -13   0   -1.06    1.56
 -11 -13   0   -2.35    1.28
  11 -13   0    3.73    2.82
 -11 -13   0    4.65    2.75
  11 -13   0    4.58    2.86
  11 -13   0    0.22    2.24
  11 -13   0   -1.76    1.43
 -11 -13   0    3.92    2.12
 -11  13   0    1.28    2.45
 -11  13   0    3.24    3.11
 -11  13   0    7.48    4.20
  11  13   0   -1.87    1.52
  11  13   0   -1.12    1.87
  11  13   0   -0.77    1.66
 -11  13   0    1.54    2.00
 -11  13   0    2.83    2.87
 -11  13   0    0.30    1.44
 -11  13   0    0.39    2.16
  11  13   0    5.48    2.96
  11  13   0    0.26    1.48
 -11  13   0    1.55    3.11
  11  13   0    2.52    2.20
  11  13   0    1.02    2.15
  11  13   0    4.34    3.01
 -11  13   0    3.25    2.66
  11  13   0    5.68    3.45
 -13 -13   0    0.30    1.91
 -13 -13   0   -1.30    1.68
  13 -13   0    1.74    2.39
  13 -13   0    3.38    2.66
 -13 -13   0    1.98    2.27
  13 -13   0   -0.74    1.61
 -13 -13   0    0.43    1.83
  13 -13   0   -0.88    1.20
  13 -13   0    0.19    2.50
  13 -13   0    0.60    2.59
 -13 -13   0    6.29    2.41
 -13 -13   0    0.00    1.75
  13 -13   0    1.12    2.34
  13 -13   0    1.14    2.43
  13 -13   0    2.67    2.93
 -13 -13   0    0.36    1.72
  13 -13   0   -0.96    2.15
 -13  13   0    3.17    2.96
 -13  13   0    1.32    2.98
  13  13   0    1.61    2.81
 -13  13   0    0.47    2.57
 -13  13   0    2.88    2.94
  13  13   0    1.72    2.25
  13  13   0    1.20    2.03
  13  13   0    3.14    2.38
 -13  13   0   -0.03    2.45
 -13  13   0    2.85    2.46
  13  13   0   -1.02    1.93
  13  13   0    2.33    2.09
 -13  13   0   -1.48    1.52
 -13  13   0   -0.94    1.71
 -13  13   0    2.19    2.71
  15 -13   0    0.60    2.61
  15 -13   0    3.20    2.81
  15 -13   0    0.96    2.37
  15 -13   0   -2.67    2.01
  15 -13   0    1.32    2.52
 -15 -13   0   -0.24    2.23
 -15 -13   0    0.22    1.78
 -15 -13   0    0.66    2.05
 -15 -13   0    0.16    2.19
  15 -13   0    0.76    2.37
 -15 -13   0   -0.59    1.86
  15  13   0    2.59    2.08
 -15  13   0   -0.69    2.68
  15  13   0   -2.52    1.28
  15  13   0   -3.19    1.62
  15  13   0   -1.19    1.90
 -15  13   0   -1.38    2.45
  15  13   0    1.73    2.47
  15  13   0   -1.11    1.76
 -15  13   0   -3.02    1.45
  15  13   0   -2.74    2.21
 -15  13   0    6.26    3.94
  17 -13   0    0.91    2.84
 -17 -13   0    3.01    3.33
 -17 -13   0   -0.41    2.12
 -17 -13   0    0.15    2.26
  17 -13   0    5.54    4.12
  17 -13   0   -2.74    1.65
  17 -13   0   -0.39    2.38
  17 -13   0    2.81    3.14
  17  13   0    0.93    2.34
 -17  13   0    3.07    3.06
  17  13   0    4.52    3.52
  17  13   0   -1.65    1.48
  17  13   0    3.63    4.59
  17  13   0    2.07    3.39
 -17  13   0    2.27    3.55
   0 -14   0    6.32    2.44
   0 -14   0    1.47    1.26
   0 -14   0    3.80    2.98
   0 -14   0    4.98    1.86
   0 -14   0   -0.89    1.56
   0 -14   0    5.54    2.20
   0 -14   0    4.02    1.86
   0 -14   0    6.47    2.31
   0 -14   0    2.54    2.03
   0 -14   0    3.32    1.42
   0  14   0    3.04    1.83
   0  14   0    3.49    2.00
   0  14   0    2.45    1.37
   0  14   0    3.14    2.28
   0  14   0    0.32    1.65
   0  14   0    2.25    1.78
   0  14   0    2.78    1.54
   0  14   0    3.51    2.09
   0  14   0    3.27    1.85
   0  14   0    1.90    1.90
   0  14   0    3.93    2.03
   2 -14   0   71.49    8.47
   2 -14   0   66.81    8.30
  -2 -14   0   72.78    9.03
   2 -14   0   74.27    7.31
   2 -14   0   72.45    7.24
  -2 -14   0   81.88    7.48
  -2 -14   0   72.81    7.12
   2 -14   0   65.94    9.04
  -2 -14   0   77.11    7.37
   2 -14   0   69.80    7.12
  -2 -14   0   79.10    7.17
   2 -14   0   57.59    7.84
  -2 -14   0   74.70    7.10
  -2 -14   0   70.34    8.28
   2 -14   0   68.93    8.20
  -2 -14   0   74.59    8.71
  -2 -14   0   78.53    9.29
   2 -14   0   65.33    8.67
   2  14   0   81.13    7.52
  -2  14   0   75.24    9.38
   2  14   0   82.75    9.31
  -2  14   0   57.57    8.03
   2  14   0   67.36    6.86
  -2  14   0   73.80    8.91
  -2  14   0   64.70    8.51
   2  14   0   75.50    8.74
  -2  14   0   88.12   10.02
  -2  14   0   67.45    8.59
  -2  14   0   68.56    8.45
   2  14   0   83.39    7.75
  -2  14   0   79.37    6.58
  -2  14   0   71.17    8.24
   2  14   0   84.49    9.62
  -2  14   0   85.86    7.63
   2  14   0   91.87    8.34
   2  14   0   82.55   11.20
  -2  14   0   67.49    7.93
   2  14   0   69.33    6.80
   2  14   0   79.33    7.32
   4 -14   0   15.04    3.79
  -4 -14   0   13.66    4.01
  -4 -14   0   18.72    3.60
  -4 -14   0   20.01    4.47
   4 -14   0   15.56    3.60
  -4 -14   0   12.92    3.64
   4 -14   0   12.71    3.72
   4 -14   0    9.16    2.93
   4 -14   0   16.82    3.96
  -4 -14   0   14.55    3.15
   4 -14   0   11.98    3.17
   4 -14   0   11.47    3.40
  -4 -14   0   18.99    3.92
  -4 -14   0   17.74    3.28
  -4 -14   0   14.53    3.09
  -4 -14   0   13.10    3.33
  -4  14   0   15.07    2.78
  -4  14   0   12.22    3.72
   4  14   0   12.92    2.97
   4  14   0    8.79    2.68
   4  14   0   18.78    3.89
  -4  14   0   14.49    4.00
   4  14   0   13.59    3.82
   4  14   0   14.89    4.15
   4  14   0   17.49    3.53
  -4  14   0   13.36    4.00
  -4  14   0   16.73    4.48
  -4  14   0   10.10    2.93
  -4  14   0   15.53    3.99
  -4  14   0   19.67    4.14
  -4  14   0   15.07    3.38
   4  14   0   15.56    3.60
   4  14   0   10.87    3.41
   4  14   0   14.44    3.70
  -4  14   0   18.81    3.85
   4  14   0   19.11    3.81
  -4  14   0   15.92    3.70
   4  14   0   17.48    4.00
  -6 -14   0    4.82    2.59
   6 -14   0    7.07    2.35
   6 -14   0    4.63    2.30
   6 -14   0    3.98    2.40
  -6 -14   0    6.19    2.46
   6 -14   0    8.12    3.39
  -6 -14   0    4.99    1.95
  -6 -14   0    4.61    1.89
  -6 -14   0    3.65    2.50
   6 -14   0    6.17    2.71
   6 -14   0    4.35    2.65
  -6 -14   0    3.45    2.20
   6 -14   0    7.21    3.10
  -6 -14   0    8.51    2.89
  -6 -14   0    5.41    2.37
   6 -14   0    6.19    2.85
  -6 -14   0    7.27    2.63
   6 -14   0    9.96    3.20
  -6  14   0    1.95    1.84
  -6  14   0    3.18    2.03
   6  14   0    5.68    2.29
   6  14   0    8.25    2.86
   6  14   0    7.31    2.91
  -6  14   0    3.75    2.22
   6  14   0    8.63    3.20
   6  14   0    4.88    1.92
   6  14   0    8.93    2.70
   6  14   0    7.98    2.69
  -6  14   0    8.22    3.22
  -6  14   0    5.96    2.83
  -6  14   0    5.87    1.86
  -6  14   0    2.58    2.19
  -6  14   0   -0.52    1.52
  -6  14   0    4.59    2.44
   6  14   0    5.06    2.55
   6  14   0    4.53    1.93
  -6  14   0    2.01    2.11
  -6  14   0    3.44    2.22
   6  14   0    3.09    2.16
   6  14   0    0.93    2.06
  -8 -14   0    3.29    1.82
  -8 -14   0   -0.51    1.98
   8 -14   0   -1.03    1.67
  -8 -14   0   -0.29    1.11
   8 -14   0    0.35    2.04
   8 -14   0    0.81    1.80
   8 -14   0   -1.51    1.70
   8 -14   0   -0.56    1.32
  -8 -14   0    6.01    2.33
   8 -14   0    1.55    2.35
  -8 -14   0    1.29    1.87
  -8 -14   0    0.92    1.69
   8 -14   0    1.25    1.75
  -8 -14   0    0.06    1.64
  -8 -14   0    0.07    1.62
   8 -14   0    0.56    1.85
   8 -14   0    2.73    2.33
   8 -14   0    0.21    1.50
  -8 -14   0   -0.40    1.29
  -8  14   0    1.61    2.00
   8  14   0   -3.21    1.55
  -8  14   0   -0.63    1.45
  -8  14   0   -1.16    1.66
   8  14   0   -0.41    1.49
   8  14   0    0.66    1.90
   8  14   0   -2.31    1.08
   8  14   0    0.47    1.82
  -8  14   0    1.48    2.19
  -8  14   0    0.07    1.49
  -8  14   0    2.94    2.37
  -8  14   0   -0.33    1.09
   8  14   0    2.05    1.85
  -8  14   0    0.24    1.39
   8  14   0    0.36    1.76
   8  14   0    1.38    1.69
  -8  14   0   -1.40    1.56
  -8  14   0   -1.54    1.44
   8  14   0    0.78    1.91
   8  14   0    0.39    1.46
  10 -14   0    9.37    3.61
 -10 -14   0    9.04    2.48
  10 -14   0    7.59    3.22
  10 -14   0    6.83    3.25
 -10 -14   0    2.89    2.54
 -10 -14   0    6.91    2.99
  10 -14   0    6.07    3.50
 -10 -14   0    3.16    2.82
  10 -14   0    3.92    2.30
 -10 -14   0   15.73    4.65
  10 -14   0    4.34    2.84
 -10 -14   0    8.16    2.24
  10 -14   0    9.17    3.23
  10 -14   0   12.34    4.26
 -10 -14   0    6.75    2.58
 -10 -14   0    8.78    2.68
 -10 -14   0    9.18    3.35
 -10 -14   0   10.88    3.44
  10 -14   0    8.84    3.35
  10  14   0    3.31    2.61
  10  14   0   10.63    3.33
  10  14   0    5.58    2.75
 -10  14   0   12.12    3.69
 -10  14   0    7.94    3.66
 -10  14   0   11.94    4.19
  10  14   0    3.85    2.53
  10  14   0    5.30    2.62
  10  14   0    3.56    2.64
 -10  14   0    5.99    3.91
  10  14   0    5.32    3.34
 -10  14   0    6.41    3.21
 -10  14   0    6.49    3.64
 -10  14   0   10.04    3.18
  10  14   0    2.22    2.95
  10  14   0   11.59    3.19
 -10  14   0    4.15    3.26
  12 -14   0    2.01    2.46
 -12 -14   0    3.73    2.94
 -12 -14   0    5.40    2.41
 -12 -14   0    3.62    2.12
 -12 -14   0    1.05    2.04
 -12 -14   0    8.68    3.46
  12 -14   0   10.77    4.29
  12 -14   0    3.84    2.20
  12 -14   0    3.46    3.28
 -12 -14   0    0.25    2.73
  12 -14   0    5.00    3.73
  12 -14   0    5.21    3.11
  12 -14   0    3.25    2.73
  12 -14   0    1.74    2.44
  12 -14   0   11.03    3.61
  12 -14   0   -1.10    2.03
 -12  14   0    2.42    2.93
  12  14   0    7.64    3.61
 -12  14   0    7.13    3.19
  12  14   0   10.05    3.36
 -12  14   0    7.03    4.04
  12  14   0    4.59    2.62
  12  14   0    8.48    2.83
  12  14   0    5.55    3.56
 -12  14   0    8.26    3.66
  12  14   0    6.76    3.50
 -12  14   0    5.85    2.59
 -12  14   0    0.75    2.56
 -12  14   0   -1.32    2.41
 -12  14   0    1.49    2.14
  12  14   0    7.11    3.67
  14 -14   0    3.72    3.22
  14 -14   0    4.12    3.30
 -14 -14   0    4.96    2.30
 -14 -14   0    2.75    2.54
  14 -14   0    2.15    2.62
  14 -14   0    2.14    2.86
  14 -14   0    2.90    2.83
  14 -14   0    4.57    3.17
  14 -14   0    4.90    2.85
 -14 -14   0    5.83    3.08
 -14 -14   0   10.90    4.13
 -14 -14   0    6.40    3.15
  14  14   0    5.38    3.50
 -14  14   0    2.78    3.59
  14  14   0    3.96    3.30
  14  14   0    5.90    4.03
 -14  14   0    2.75    3.42
  14  14   0    7.81    3.71
  14  14   0    0.88    1.79
 -14  14   0    0.94    2.56
 -14  14   0    3.03    2.50
  14  14   0    5.88    3.00
 -14  14   0   11.80    4.71
  16 -14   0    6.00    4.17
 -16 -14   0   -0.17    1.89
 -16 -14   0    2.17    2.56
  16 -14   0    1.93    2.83
  16 -14   0    5.93    3.79
  16 -14   0    7.16    4.04
  16 -14   0    5.68    4.31
 -16 -14   0   -0.22    2.01
 -16  14   0    7.39    4.81
  16  14   0   -2.24    1.95
  16  14   0    2.01    2.01
 -16  14   0    2.19    4.27
  16  14   0    0.28    2.56
  16  14   0    8.52    5.44
  16  14   0    0.47    2.77
   1 -15   0   19.14    4.35
  -1 -15   0   23.09    4.57
   1 -15   0   26.98    5.13
   1 -15   0   19.40    4.50
   1 -15   0   17.38    3.72
  -1 -15   0   24.64    4.30
  -1 -15   0   25.69    5.04
   1 -15   0   26.76    4.53
  -1 -15   0   18.79    4.28
   1 -15   0   31.81    5.36
  -1 -15   0   22.49    4.32
  -1 -15   0   24.35    4.62
  -1 -15   0   26.79    4.05
  -1 -15   0   22.04    4.12
   1 -15   0   20.13    4.28
  -1 -15   0   25.26    3.40
  -1 -15   0   22.25    4.61
   1 -15   0   26.39    4.73
   1 -15   0   24.92    4.14
   1  15   0   18.02    4.57
   1  15   0   22.90    3.48
   1  15   0   19.91    4.22
   1  15   0   24.21    4.60
  -1  15   0   18.61    3.98
  -1  15   0   19.23    4.44
   1  15   0   26.65    4.92
   1  15   0   15.59    3.86
  -1  15   0   28.76    4.43
   1  15   0   28.48    5.52
   1  15   0   21.31    4.07
   1  15   0   26.88    4.33
  -1  15   0   25.42    4.66
   1  15   0   24.16    3.78
  -1  15   0   22.02    4.81
  -1  15   0   23.29    4.26
   1  15   0   21.14    4.23
  -1  15   0   27.41    4.68
  -1  15   0   25.29    4.57
  -1  15   0   17.93    4.56
  -1  15   0   28.60    3.91
   3 -15   0   67.91    8.66
   3 -15   0   51.62    7.89
   3 -15   0   77.08    8.65
  -3 -15   0   80.34    8.68
   3 -15   0   82.17    8.82
  -3 -15   0   68.36    6.98
  -3 -15   0   63.91    7.76
   3 -15   0   71.86    9.38
   3 -15   0   81.80    8.66
  -3 -15   0   71.65    8.32
  -3 -15   0   79.61    7.31
  -3 -15   0   57.71    8.24
  -3 -15   0   75.08    7.24
  -3 -15   0   61.84    8.39
   3 -15   0   66.40    8.74
  -3  15   0   66.43    8.64
  -3  15   0   73.64    9.58
   3  15   0   55.82    7.35
  -3  15   0   79.97    6.51
   3  15   0   65.27    7.60
  -3  15   0   73.22    8.49
  -3  15   0   79.97    9.69
   3  15   0   75.08    9.32
   3  15   0   83.55    8.04
  -3  15   0   69.44    8.51
  -3  15   0   62.90    8.24
  -3  15   0   91.38   10.42
  -3  15   0   66.59    8.04
   3  15   0   80.63    8.89
   3  15   0   73.89    9.84
   3  15   0   66.70    8.38
  -3  15   0   65.29    8.19
   3  15   0   71.46    8.03
   3  15   0   77.69    8.79
  -3  15   0   63.18    8.77
   5 -15   0   12.99    3.57
  -5 -15   0    7.22    2.80
   5 -15   0    6.92    2.96
   5 -15   0   12.10    3.95
  -5 -15   0    9.45    3.18
   5 -15   0    8.76    3.33
  -5 -15   0    4.40    2.09
  -5 -15   0   13.46    3.34
  -5 -15   0    9.62    3.54
  -5 -15   0    6.75    2.52
   5 -15   0   12.44    3.50
  -5 -15   0   14.62    3.24
   5 -15   0   17.05    4.21
   5 -15   0    7.40    3.01
  -5 -15   0    8.54    2.97
   5 -15   0    2.97    1.96
  -5 -15   0    4.63    2.11
   5  15   0   16.59    3.94
   5  15   0    6.58    3.09
  -5  15   0   11.66    3.12
  -5  15   0    9.47    5.56
  -5  15   0   13.30    3.82
   5  15   0    6.82    3.05
  -5  15   0   11.21    3.50
   5  15   0    5.97    2.37
  -5  15   0    6.97    2.94
  -5  15   0    6.03    2.72
   5  15   0   14.62    4.08
   5  15   0    7.47    3.09
  -5  15   0    3.66    2.15
   5  15   0    6.35    2.73
  -5  15   0    2.64    1.96
   5  15   0    7.87    2.75
   5  15   0    8.54    3.06
  -5  15   0   10.08    2.35
  -5  15   0    2.79    2.39
   5  15   0   11.63    3.36
   5  15   0    8.91    2.55
   7 -15   0    4.96    2.69
   7 -15   0    0.52    1.89
   7 -15   0    1.30    1.89
   7 -15   0    6.28    3.30
  -7 -15   0    2.96    2.76
  -7 -15   0    1.82    1.70
  -7 -15   0    4.08    1.94
   7 -15   0    3.37    1.94
  -7 -15   0    3.59    2.27
   7 -15   0    5.89    2.39
  -7 -15   0    2.16    1.87
   7 -15   0    2.96    2.44
  -7 -15   0    5.08    2.06
  -7 -15   0    1.93    1.72
   7 -15   0    6.15    2.81
   7 -15   0    3.39    2.71
   7  15   0    4.25    2.56
   7  15   0    5.88    2.61
  -7  15   0    4.51    1.71
   7  15   0    4.09    2.15
  -7  15   0    2.30    1.98
  -7  15   0    5.64    2.86
   7  15   0    8.30    3.55
   7  15   0    3.32    1.71
  -7  15   0    2.42    2.62
  -7  15   0    2.56    2.51
  -7  15   0    3.74    2.58
  -7  15   0    3.30    2.56
   7  15   0    3.97    2.23
   7  15   0    2.64    1.78
  -7  15   0    4.02    2.49
   7  15   0    8.02    3.76
  -7  15   0    2.17    2.44
  -7  15   0    2.15    2.36
   7  15   0    1.32    2.44
  -7  15   0    4.58    2.36
   7  15   0    2.22    2.13
  -9 -15   0    6.06    2.61
   9 -15   0    5.34    2.59
   9 -15   0    3.94    2.87
   9 -15   0   10.71    4.17
   9 -15   0    3.19    2.45
  -9 -15   0    7.23    3.24
  -9 -15   0    4.64    2.85
  -9 -15   0    8.41    2.94
   9 -15   0    4.42    3.13
   9 -15   0    7.41    3.25
   9 -15   0   13.58    4.09
  -9 -15   0    4.54    2.11
   9 -15   0    6.44    3.06
  -9 -15   0    5.20    2.45
  -9 -15   0    8.32    3.45
   9 -15   0    6.03    3.14
   9 -15   0    6.59    3.05
  -9 -15   0    4.41    2.25
  -9 -15   0    5.84    2.89
  -9  15   0    7.96    2.92
  -9  15   0    8.17    3.50
  -9  15   0    2.48    3.07
   9  15   0    5.38    2.32
   9  15   0    9.00    3.57
   9  15   0    9.08    3.59
  -9  15   0    8.58    3.74
  -9  15   0    8.56    3.92
   9  15   0    4.64    3.28
   9  15   0   12.00    3.23
   9  15   0    9.63    3.94
   9  15   0    6.08    2.48
   9  15   0    7.78    2.91
  -9  15   0    3.39    3.24
  -9  15   0    0.62    2.19
  -9  15   0    1.97    2.77
   9  15   0    4.52    2.78
   9  15   0    6.43    3.27
  -9  15   0    7.51    3.15
  11 -15   0    0.42    2.12
 -11 -15   0    2.65    1.94
 -11 -15   0   -0.01    1.66
  11 -15   0    3.71    2.80
  11 -15   0    5.29    4.51
  11 -15   0    0.63    1.95
 -11 -15   0    0.69    1.80
  11 -15   0    3.05    2.64
 -11 -15   0    2.73    2.45
  11 -15   0   -0.43    2.19
 -11 -15   0    2.98    2.42
 -11 -15   0    4.34    2.88
  11 -15   0    0.84    1.93
  11 -15   0    1.48    2.84
  11 -15   0    0.12    2.38
  11 -15   0    3.73    3.21
 -11 -15   0    0.73    2.65
 -11  15   0   -0.33    2.37
 -11  15   0    4.44    2.93
  11  15   0    2.00    2.32
  11  15   0    4.55    2.38
  11  15   0    0.43    3.32
  11  15   0    1.71    2.73
 -11  15   0   -0.67    2.58
  11  15   0    4.52    3.03
  11  15   0    2.11    2.43
 -11  15   0   -0.38    1.56
 -11  15   0    2.87    2.53
 -11  15   0    0.42    2.00
 -11  15   0    1.77    2.46
 -11  15   0    2.25    2.77
  11  15   0    3.13    2.28
  11  15   0    3.46    2.68
 -11  15   0   -0.62    1.86
  13 -15   0   -0.29    2.39
 -13 -15   0    1.90    3.20
  13 -15   0    5.04    3.44
 -13 -15   0    0.26    1.63
 -13 -15   0   -1.60    1.07
  13 -15   0   -0.14    2.24
 -13 -15   0   -1.35    1.51
  13 -15   0    1.41    2.55
  13 -15   0    0.54    1.56
  13 -15   0    0.94    1.65
 -13 -15   0   -0.68    1.75
  13 -15   0    5.16    3.27
  13 -15   0    0.21    2.24
 -13 -15   0   -0.92    1.55
 -13  15   0    0.64    2.81
 -13  15   0    1.00    3.02
  13  15   0    1.34    2.31
  13  15   0    2.39    1.81
 -13  15   0    2.93    2.90
 -13  15   0    0.96    1.99
  13  15   0    0.66    2.87
  13  15   0    4.62    2.72
 -13  15   0   -0.89    1.58
 -13  15   0    0.18    2.53
  13  15   0    0.01    1.78
 -13  15   0    1.33    2.26
  13  15   0    2.54    2.68
 -13  15   0    1.07    2.35
 -13  15   0    3.53    2.66
  15 -15   0    6.48    3.84
  15 -15   0   -0.04    2.52
  15 -15   0   -0.83    2.54
  15 -15   0   -1.31    2.18
 -15 -15   0   -3.49    1.17
  15 -15   0   -1.05    1.79
  15 -15   0    5.16    3.68
 -15 -15   0    3.29    2.64
 -15  15   0    0.56    2.02
 -15  15   0    5.00    4.03
  15  15   0    0.65    2.72
  15  15   0    8.42    4.31
  15  15   0    2.28    2.33
  15  15   0    0.89    2.04
  15  15   0    5.09    3.08
 -15  15   0    3.76    3.42
 -15  15   0    2.66    4.21
  15  15   0   -0.52    3.06
   0 -16   0    1.84    1.67
   0 -16   0   -0.08    1.79
   0 -16   0    6.89    2.79
   0 -16   0    1.89    1.39
   0 -16   0    5.35    2.07
   0 -16   0   -1.10    1.51
   0 -16   0    2.44    1.84
   0 -16   0    2.95    1.90
   0 -16   0    8.32    2.62
   0 -16   0    3.68    1.84
   0  16   0    1.58    1.22
   0  16   0    3.50    2.54
   0  16   0   -0.71    1.40
   0  16   0    2.79    2.27
   0  16   0    5.49    2.37
   0  16   0    2.08    1.91
   0  16   0    5.04    2.35
   0  16   0    3.00    1.97
   0  16   0    4.20    1.84
   0  16   0    5.64    2.27
   0  16   0    4.49    2.18
  -2 -16   0   84.86   10.47
   2 -16   0  103.33   11.84
  -2 -16   0   85.71    8.35
  -2 -16   0   89.86    8.70
  -2 -16   0  105.11    8.77
   2 -16   0   96.47   10.99
   2 -16   0   85.37    8.79
   2 -16   0   71.84    9.61
  -2 -16   0   86.47    8.52
  -2 -16   0   94.87   10.71
   2 -16   0   87.62   10.69
   2 -16   0   89.19   10.49
  -2 -16   0   99.49    9.42
   2 -16   0   80.76    9.40
  -2 -16   0   93.02    7.59
  -2 -16   0   86.33    8.58
  -2 -16   0   91.10    9.05
   2 -16   0   96.83    9.43
   2 -16   0  100.91    8.70
  -2  16   0   82.00   11.09
   2  16   0   88.56    9.02
   2  16   0   79.72   10.27
  -2  16   0   97.21   10.79
   2  16   0   76.40   10.37
  -2  16   0   90.79   10.61
  -2  16   0   81.25   10.14
   2  16   0   80.36   10.12
  -2  16   0   89.93    8.69
   2  16   0   86.75    8.68
  -2  16   0   92.25    8.87
  -2  16   0   89.92   11.51
   2  16   0   85.29   10.52
  -2  16   0   87.24   10.06
  -2  16   0  102.20   11.41
   2  16   0   90.29    8.17
   2  16   0   86.27    8.33
   2  16   0   95.61   10.79
  -2  16   0   96.67    7.91
  -2  16   0   87.60   10.20
   2  16   0   89.61    8.87
  -4 -16   0    8.74    2.66
   4 -16   0   15.66    3.77
   4 -16   0   11.84    3.64
   4 -16   0    4.62    2.39
  -4 -16   0    9.02    2.94
  -4 -16   0   12.58    3.03
   4 -16   0   13.25    3.28
  -4 -16   0   11.04    2.89
  -4 -16   0    9.16    2.65
   4 -16   0   10.48    3.21
   4 -16   0    7.27    3.15
   4 -16   0    9.87    2.82
  -4 -16   0   11.13    3.20
  -4 -16   0    7.58    3.35
  -4 -16   0    9.13    3.14
  -4 -16   0    8.62    3.88
  -4  16   0    5.13    3.11
   4  16   0    5.50    2.68
  -4  16   0   13.20    3.68
  -4  16   0   12.28    4.52
  -4  16   0   15.72    2.84
  -4  16   0    6.80    2.93
  -4  16   0   10.59    3.59
   4  16   0    4.97    3.23
   4  16   0   11.96    3.49
   4  16   0    5.43    2.38
  -4  16   0    9.43    2.91
  -4  16   0    5.83    2.73
   4  16   0   12.62    2.95
   4  16   0   11.18    3.35
  -4  16   0    5.97    2.52
  -4  16   0   14.78    4.01
   4  16   0    8.82    3.28
   4  16   0    6.91    2.48
  -4  16   0   11.85    3.72
   4  16   0    6.27    2.57
   4  16   0    7.44    3.47
   6 -16   0   11.19    3.74
  -6 -16   0   10.96    2.92
   6 -16   0   11.02    4.16
  -6 -16   0    8.02    3.14
   6 -16   0    8.00    3.33
   6 -16   0   15.37    4.30
  -6 -16   0   13.56    3.63
  -6 -16   0   14.29    3.96
  -6 -16   0   22.02    4.49
   6 -16   0   14.74    4.54
   6 -16   0   15.55    3.83
  -6 -16   0   11.57    3.53
   6 -16   0   13.17    3.86
  -6 -16   0   10.37    3.03
  -6 -16   0   15.32    3.28
  -6 -16   0   15.05    3.18
   6 -16   0   10.15    3.55
  -6  16   0   18.12    5.22
  -6  16   0    6.18    2.87
   6  16   0   18.36    4.87
  -6  16   0   18.29    3.03
  -6  16   0   15.85    4.62
  -6  16   0   15.37    4.42
   6  16   0   18.31    4.04
  -6  16   0   16.82    3.91
   6  16   0   19.29    4.90
   6  16   0   12.03    3.16
  -6  16   0    5.72    2.92
   6  16   0   10.22    3.94
   6  16   0    9.58    2.87
   6  16   0   16.79    3.95
  -6  16   0   13.77    3.82
  -6  16   0   15.48    3.84
  -6  16   0   16.26    4.85
   6  16   0   25.91    5.57
  -6  16   0   17.32    4.53
   6  16   0   17.78    4.90
   6  16   0    7.91    3.31
   8 -16   0   -1.92    1.71
   8 -16   0   -0.22    1.74
   8 -16   0   -0.10    1.73
   8 -16   0    0.28    2.22
   8 -16   0   -1.13    1.12
  -8 -16   0   -0.40    1.21
  -8 -16   0   -0.67    1.55
  -8 -16   0    0.35    2.12
   8 -16   0   -0.78    1.73
  -8 -16   0    0.57    1.75
  -8 -16   0   -1.76    0.98
   8 -16   0    1.96    1.91
  -8 -16   0    1.15    1.37
   8 -16   0    0.19    1.90
  -8 -16   0    1.65    1.76
   8 -16   0    2.10    2.13
   8 -16   0    0.53    1.95
  -8 -16   0   -0.73    1.95
   8  16   0   -1.36    2.23
  -8  16   0   -1.78    1.30
   8  16   0   -0.52    1.73
   8  16   0    0.86    2.45
  -8  16   0   -0.37    1.77
  -8  16   0   -1.93    1.12
   8  16   0    1.38    1.98
  -8  16   0    0.14    2.25
   8  16   0    2.52    2.35
   8  16   0    0.88    1.47
  -8  16   0   -0.13    1.71
  -8  16   0    2.14    2.39
  -8  16   0   -1.78    1.73
   8  16   0    0.00    1.49
   8  16   0   -0.51    1.34
  -8  16   0    0.26    1.78
  -8  16   0    1.31    2.59
   8  16   0    1.37    2.31
   8  16   0    0.77    1.73
  10 -16   0    5.37    2.85
 -10 -16   0    2.83    2.03
 -10 -16   0    2.24    2.47
  10 -16   0    7.46    3.51
  10 -16   0    3.56    2.61
 -10 -16   0    6.68    3.04
 -10 -16   0    4.06    3.37
  10 -16   0    3.38    3.47
  10 -16   0    2.37    2.65
 -10 -16   0    2.48    2.46
 -10 -16   0    3.50    2.23
  10 -16   0    9.63    3.36
 -10 -16   0    5.03    3.21
  10 -16   0    3.78    2.76
  10 -16   0    5.66    3.15
  10 -16   0    4.54    2.98
 -10  16   0    3.55    3.16
  10  16   0    4.07    3.11
 -10  16   0    3.67    2.68
 -10  16   0    3.34    3.24
  10  16   0   -0.29    1.67
  10  16   0   -0.03    1.57
  10  16   0    7.05    3.43
  10  16   0    0.86    2.42
  10  16   0    6.38    3.79
 -10  16   0    3.58    3.85
 -10  16   0    3.04    3.33
  10  16   0    4.32    3.02
  10  16   0    3.73    3.09
 -10  16   0   12.63    3.72
 -10  16   0    6.36    3.50
  10  16   0    3.99    2.28
  10  16   0    1.96    2.32
 -10  16   0    8.01    3.33
 -10  16   0    3.50    2.94
  12 -16   0   -1.97    1.77
 -12 -16   0    2.24    1.99
 -12 -16   0   -2.82    1.10
 -12 -16   0   -0.82    2.23
  12 -16   0   -3.10    1.81
 -12 -16   0    1.33    3.71
  12 -16   0    1.64    2.69
  12 -16   0   -0.03    1.92
  12 -16   0   -1.62    1.89
 -12 -16   0    1.06    1.74
  12 -16   0   -1.25    2.08
  12 -16   0    3.16    3.00
  12 -16   0    4.17    2.52
  12 -16   0    4.53    3.34
 -12 -16   0    0.18    1.92
  12 -16   0   -0.89    2.10
 -12  16   0    1.43    2.88
 -12  16   0   -3.12    1.74
 -12  16   0    0.74    2.67
  12  16   0    1.22    1.83
 -12  16   0   -0.68    2.45
  12  16   0    5.46    4.06
  12  16   0    1.41    2.14
 -12  16   0    3.16    3.29
  12  16   0    1.09    2.70
 -12  16   0   -2.00    1.34
  12  16   0    5.70    3.53
 -12  16   0    1.74    3.22
  12  16   0   -1.53    1.81
 -12  16   0   -0.94    1.63
 -12  16   0    2.31    2.65
  14 -16   0   -3.36    1.53
 -14 -16   0    2.74    2.81
  14 -16   0   -0.62    2.26
 -14 -16   0    1.42    2.17
  14 -16   0    0.33    2.27
 -14 -16   0    0.20    2.02
  14 -16   0    0.43    2.41
  14 -16   0    0.03    2.35
 -14 -16   0   -0.39    1.98
  14 -16   0    0.19    2.86
 -14 -16   0    1.82    2.18
 -14  16   0    0.55    3.02
  14  16   0   -0.95    1.92
 -14  16   0   -1.99    1.67
  14  16   0   -1.44    2.88
  14  16   0   -3.29    1.19
 -14  16   0    3.81    3.75
  14  16   0   -2.16    1.39
  14  16   0   -1.01    1.59
 -14  16   0    3.89    3.37
  14  16   0    2.21    3.78
  -1 -17   0   37.00    6.07
   1 -17   0   34.25    5.95
   1 -17   0   33.31    5.35
  -1 -17   0   30.34    4.92
   1 -17   0   52.41    7.13
  -1 -17   0   34.92    5.57
  -1 -17   0   39.74    6.76
  -1 -17   0   34.93    5.97
  -1 -17   0   38.25    5.85
  -1 -17   0   38.97    6.43
  -1 -17   0   33.23    5.99
  -1 -17   0   38.81    4.59
   1 -17   0   54.82    6.80
   1 -17   0   26.61    5.23
  -1 -17   0   34.47    5.39
   1 -17   0   41.56    5.82
   1 -17   0   31.94    4.87
   1 -17   0   44.05    6.39
   1 -17   0   27.61    5.19
   1 -17   0   37.85    6.29
   1  17   0   48.97    7.64
   1  17   0   46.53    7.69
  -1  17   0   30.25    5.74
   1  17   0   39.09    6.16
   1  17   0   29.00    5.79
  -1  17   0   32.58    5.49
   1  17   0   37.15    5.55
  -1  17   0   24.85    4.97
  -1  17   0   29.77    4.46
  -1  17   0   46.24    7.01
  -1  17   0   40.25    5.76
   1  17   0   25.75    4.28
   1  17   0   40.02    6.27
  -1  17   0   39.51    6.84
   1  17   0   37.46    5.40
   1  17   0   38.12    5.19
   1  17   0   36.53    6.19
   1  17   0   37.56    6.47
  -1  17   0   33.35    6.27
  -1  17   0   43.77    6.96
  -1  17   0   38.19    7.01
   1  17   0   37.53    6.31
  -1  17   0   40.00    6.20
   3 -17   0    5.49    2.49
   3 -17   0    9.32    3.34
  -3 -17   0    9.51    3.05
  -3 -17   0   17.94    3.94
  -3 -17   0   13.11    3.63
  -3 -17   0   10.96    3.83
   3 -17   0   13.26    3.94
   3 -17   0   14.10    4.04
   3 -17   0    7.69    3.21
  -3 -17   0    9.20    3.24
   3 -17   0   10.60    3.05
  -3 -17   0    9.36    2.85
   3 -17   0    8.04    2.99
  -3 -17   0   15.91    3.54
  -3 -17   0    6.89    3.04
   3 -17   0    8.94    3.48
  -3 -17   0   17.31    3.68
   3 -17   0    7.32    2.90
  -3  17   0   13.20    3.96
  -3  17   0    9.21    3.57
   3  17   0    9.79    2.83
  -3  17   0    1.64    2.27
   3  17   0   13.64    3.76
  -3  17   0    7.87    2.24
  -3  17   0    9.39    3.68
   3  17   0   10.98    3.59
  -3  17   0   15.02    3.66
  -3  17   0    7.04    3.09
   3  17   0   17.86    4.86
   3  17   0   11.11    3.36
   3  17   0   10.68    3.92
  -3  17   0   12.04    3.76
   3  17   0    4.19    2.44
   3  17   0    7.16    2.60
  -3  17   0   10.57    3.15
  -3  17   0    8.35    3.38
  -3  17   0   14.50    3.68
  -5 -17   0    1.84    2.17
   5 -17   0   -1.82    1.21
  -5 -17   0    2.07    1.98
   5 -17   0    1.68    2.62
   5 -17   0    0.00    1.51
  -5 -17   0    1.43    2.12
   5 -17   0    3.91    2.32
  -5 -17   0    0.30    1.45
   5 -17   0    2.22    2.17
   5 -17   0    5.29    3.39
  -5 -17   0    4.66    2.41
  -5 -17   0    4.31    2.86
  -5 -17   0    3.30    2.35
   5 -17   0    1.36    2.11
  -5 -17   0   -1.03    1.13
   5 -17   0    4.65    3.08
  -5 -17   0   -0.32    1.15
  -5  17   0    1.60    2.29
   5  17   0    0.69    2.22
   5  17   0    3.63    2.50
   5  17   0    0.58    1.47
  -5  17   0    5.92    2.00
  -5  17   0    1.72    1.86
   5  17   0    0.01    1.70
   5  17   0    3.32    2.04
   5  17   0    1.87    2.16
   5  17   0   -0.42    2.09
  -5  17   0   -1.40    1.15
   5  17   0    3.41    2.40
  -5  17   0    1.93    2.21
  -5  17   0    5.02    2.60
  -5  17   0    1.73    2.34
  -5  17   0    1.80    2.33
  -5  17   0    0.28    1.58
   5  17   0    3.53    1.93
  -5  17   0   -0.02    2.03
  -5  17   0    1.70    2.75
   5  17   0    1.56    2.36
   7 -17   0   -0.85    1.59
   7 -17   0   -1.72    1.60
  -7 -17   0    1.00    1.92
  -7 -17   0    0.67    1.77
   7 -17   0    3.37    2.39
  -7 -17   0   -0.69    1.48
   7 -17   0    0.21    2.20
  -7 -17   0    2.60    2.15
   7 -17   0    0.90    1.41
  -7 -17   0   -0.61    1.28
   7 -17   0   -0.99    1.52
   7 -17   0    0.77    1.55
   7 -17   0   -1.88    1.58
  -7 -17   0    0.45    1.85
  -7 -17   0    0.79    1.81
  -7 -17   0    0.12    1.94
  -7  17   0   -0.81    2.35
  -7  17   0   -2.64    1.18
  -7  17   0    0.20    2.26
   7  17   0   -0.50    1.55
  -7  17   0    4.92    2.68
  -7  17   0    7.20    2.75
   7  17   0    0.33    2.05
  -7  17   0    2.07    2.57
  -7  17   0    0.36    2.00
   7  17   0    0.03    1.67
   7  17   0    0.13    1.52
   7  17   0    3.26    2.91
  -7  17   0    2.70    2.95
   7  17   0   -0.65    1.30
   7  17   0    1.76    2.22
   7  17   0    1.49    2.50
  -7  17   0    3.09    2.52
  -7  17   0   -0.98    1.56
   7  17   0    2.72    2.80
   7  17   0    4.17    2.39
   9 -17   0    3.18    2.19
  -9 -17   0    5.45    3.05
  -9 -17   0    2.40    2.10
  -9 -17   0    1.36    1.88
   9 -17   0    0.01    1.83
   9 -17   0    6.39    3.06
   9 -17   0    3.41    2.82
   9 -17   0    1.32    2.85
   9 -17   0    1.59    1.84
  -9 -17   0    1.87    2.14
  -9 -17   0    3.47    3.58
   9 -17   0    4.25    2.61
   9 -17   0    0.28    1.73
   9 -17   0    3.20    2.90
  -9 -17   0    1.84    2.28
  -9 -17   0    6.52    2.24
   9 -17   0    5.81    3.47
   9  17   0   -0.23    1.88
  -9  17   0    2.70    3.10
  -9  17   0    0.65    1.92
   9  17   0    1.82    2.92
   9  17   0    3.84    2.50
   9  17   0    1.13    2.79
  -9  17   0    1.77    2.33
   9  17   0    1.35    1.77
  -9  17   0    2.99    2.69
   9  17   0    3.09    2.64
  -9  17   0    1.20    2.49
  -9  17   0   -2.33    1.71
   9  17   0    3.40    2.82
   9  17   0   -0.09    1.65
  -9  17   0   -1.70    1.52
  -9  17   0   -0.26    2.03
   9  17   0    2.73    2.26
   9  17   0    3.64    2.93
  -9  17   0   -1.47    1.32
  11 -17   0   -0.86    1.91
 -11 -17   0    2.77    2.27
  11 -17   0    1.44    1.83
  11 -17   0    2.38    2.20
 -11 -17   0    3.15    4.36
  11 -17   0    0.70    2.77
  11 -17   0    1.38    2.54
 -11 -17   0    2.43    2.24
  11 -17   0    2.49    2.83
 -11 -17   0    2.34    1.75
  11 -17   0    2.29    2.29
 -11 -17   0   -1.72    1.32
  11 -17   0    1.37    2.31
  11 -17   0   -0.78    1.96
 -11 -17   0   -1.29    1.53
  11 -17   0    0.77    2.22
 -11  17   0    1.74    2.83
  11  17   0    0.77    1.76
  11  17   0   -0.16    1.63
  11  17   0    0.53    2.32
 -11  17   0    0.95    2.69
  11  17   0    1.09    3.05
  11  17   0   -1.91    2.06
 -11  17   0   -1.29    1.62
 -11  17   0   -1.67    1.94
 -11  17   0    0.33    1.74
 -11  17   0    2.25    2.79
 -11  17   0   -2.66    1.45
  11  17   0   -1.23    2.14
 -11  17   0    2.71    3.49
  13 -17   0    3.92    3.32
  13 -17   0    2.64    3.24
  13 -17   0    1.44    2.77
  13 -17   0    4.03    3.59
 -13 -17   0   -0.78    1.89
  13 -17   0    0.95    2.52
 -13 -17   0   -1.75    1.35
 -13 -17   0    4.02    3.00
 -13 -17   0    7.15    3.61
  13 -17   0   -3.62    1.96
 -13 -17   0    1.32    1.91
 -13  17   0   -1.32    1.50
 -13  17   0   -1.91    2.08
  13  17   0   -1.25    2.70
  13  17   0    1.81    2.05
  13  17   0   -1.64    2.04
 -13  17   0   -0.32    2.76
  13  17   0    2.95    3.20
  13  17   0    2.33    2.57
  13  17   0    2.75    2.30
 -13  17   0   -0.36    2.09
 -13  17   0   -3.46    1.79
  15 -17   0   -2.51    1.27
 -15 -17   0   -0.38    1.80
  15 -17   0    2.58    3.60
  15 -17   0    2.52    3.37
  15 -17   0   -3.44    1.72
  15 -17   0    3.11    3.35
 -15  17   0   -2.46    2.74
  15  17   0   -1.06    1.68
  15  17   0    0.84    2.87
  15  17   0    4.05    2.70
  15  17   0    0.90    2.82
 -15  17   0   -1.99    2.38
  15  17   0   -0.54    1.87
   0 -18   0    2.13    2.38
   0 -18   0    3.92    2.39
   0 -18   0    5.95    2.44
   0 -18   0    5.83    2.61
   0 -18   0    2.94    2.28
   0 -18   0    8.29    2.77
   0 -18   0    2.19    1.88
   0 -18   0    3.92    2.88
   0 -18   0    6.71    3.17
   0 -18   0    3.16    1.86
   0  18   0    2.29    2.36
   0  18   0    7.70    2.56
   0  18   0    5.57    2.78
   0  18   0    2.64    1.58
   0  18   0    6.78    2.39
   0  18   0    5.54    3.06
   0  18   0   -1.21    2.25
   0  18   0    7.58    3.12
   0  18   0    4.06    2.68
   0  18   0    3.97    1.89
   0  18   0    4.29    2.76
   0  18   0    7.75    3.04
   2 -18   0   39.40    6.49
  -2 -18   0   42.33    6.66
  -2 -18   0   49.39    7.39
   2 -18   0   40.16    6.89
  -2 -18   0   30.35    5.98
   2 -18   0   42.96    6.56
   2 -18   0   42.96    6.06
  -2 -18   0   47.27    6.64
   2 -18   0   31.59    5.63
   2 -18   0   43.61    6.56
   2 -18   0   37.08    6.53
  -2 -18   0   40.28    6.72
  -2 -18   0   25.93    5.06
  -2 -18   0   45.52    6.16
  -2 -18   0   30.86    5.99
   2 -18   0   52.48    8.38
  -2 -18   0   38.44    5.96
   2 -18   0   39.13    6.41
  -2  18   0   39.35    6.42
  -2  18   0   31.43    6.37
   2  18   0   43.26    7.78
  -2  18   0   45.32    5.44
   2  18   0   50.60    7.68
   2  18   0   40.18    7.06
  -2  18   0   34.36    6.93
   2  18   0   52.36    7.52
  -2  18   0   45.36    7.23
   2  18   0   39.90    5.64
   2  18   0   44.31    7.06
   2  18   0   36.23    6.49
   2  18   0   43.37    7.87
   2  18   0   49.62    7.10
  -2  18   0   48.54    7.93
  -2  18   0   35.30    5.90
   2  18   0   44.21    6.07
  -2  18   0   38.74    6.98
  -2  18   0   49.22    7.06
  -2  18   0   34.07    7.21
  -2  18   0   42.34    6.22
   2  18   0   27.22    5.60
   4 -18   0   24.07    5.70
  -4 -18   0   12.65    3.59
  -4 -18   0   12.21    3.37
   4 -18   0   14.25    4.17
  -4 -18   0   16.63    4.19
  -4 -18   0   17.13    4.13
  -4 -18   0   15.63    4.35
   4 -18   0   14.80    3.89
  -4 -18   0   14.86    4.26
  -4 -18   0   13.96    3.62
   4 -18   0   16.10    4.51
  -4 -18   0   15.39    3.59
   4 -18   0   11.67    4.07
   4 -18   0    8.86    2.96
   4 -18   0   16.18    4.44
  -4 -18   0    9.24    2.95
   4 -18   0   19.22    4.82
  -4  18   0   15.81    4.33
   4  18   0   14.15    4.15
  -4  18   0    7.80    2.93
   4  18   0   10.78    3.48
  -4  18   0   14.13    4.11
   4  18   0   11.19    4.28
   4  18   0   17.97    4.95
  -4  18   0   12.37    3.99
  -4  18   0   16.62    4.16
   4  18   0    6.87    2.60
   4  18   0   15.08    4.52
  -4  18   0    9.69    3.90
  -4  18   0   12.44    3.95
   4  18   0   13.25    4.03
  -4  18   0   10.65    3.86
   4  18   0   11.40    3.70
  -4  18   0   15.46    4.81
  -4  18   0   18.17    4.85
  -4  18   0    7.04    2.25
   4  18   0   17.48    4.00
   6 -18   0   -1.92    1.19
  -6 -18   0    2.05    2.10
   6 -18   0    5.71    3.04
  -6 -18   0    1.76    1.89
  -6 -18   0    1.56    1.73
   6 -18   0   -0.13    1.73
  -6 -18   0    1.61    2.19
   6 -18   0   -1.29    1.80
  -6 -18   0   -0.17    2.37
   6 -18   0    1.05    2.12
  -6 -18   0    2.67    2.24
  -6 -18   0    0.53    1.61
   6 -18   0   -1.27    1.56
  -6 -18   0    4.95    3.41
   6 -18   0   -0.17    2.13
  -6 -18   0   -0.01    1.92
  -6  18   0   -0.05    2.03
  -6  18   0   -0.05    2.50
   6  18   0    2.56    2.06
  -6  18   0   -1.01    1.81
  -6  18   0   -0.79    1.43
   6  18   0   -0.90    1.22
   6  18   0   -1.13    2.03
  -6  18   0   -0.18    2.22
   6  18   0    6.63    3.38
   6  18   0   -1.41    2.22
  -6  18   0   -0.10    1.68
  -6  18   0   -0.58    1.80
   6  18   0    1.00    2.51
   6  18   0    0.79    1.83
  -6  18   0    3.79    3.17
   6  18   0    4.52    3.13
   6  18   0    3.80    2.61
   6  18   0    3.02    2.55
  -6  18   0   -1.45    1.60
  -6  18   0    0.57    1.80
   8 -18   0   -0.51    2.31
   8 -18   0    5.81    2.64
  -8 -18   0    3.03    2.62
   8 -18   0    7.77    3.47
  -8 -18   0    1.23    2.20
  -8 -18   0    1.98    1.95
   8 -18   0    9.03    3.88
  -8 -18   0    2.76    1.97
  -8 -18   0    8.35    3.16
  -8 -18   0    2.49    2.32
   8 -18   0    8.52    3.31
   8 -18   0    5.09    3.01
  -8 -18   0    1.76    2.92
  -8 -18   0    3.91    2.03
   8 -18   0    6.18    2.78
   8 -18   0    9.76    3.95
  -8 -18   0    5.20    2.71
   8 -18   0    4.06    2.35
   8  18   0    3.54    3.36
  -8  18   0    3.66    3.03
  -8  18   0    7.92    3.29
   8  18   0    7.19    2.85
   8  18   0    7.27    3.45
  -8  18   0    2.43    2.90
   8  18   0    6.02    2.48
  -8  18   0    1.89    4.79
   8  18   0    8.40    3.05
  -8  18   0    3.94    3.35
   8  18   0    5.25    2.60
   8  18   0   13.17    4.68
   8  18   0    4.33    3.13
   8  18   0    7.31    3.43
  -8  18   0    3.36    2.92
  -8  18   0    2.89    2.59
  -8  18   0    3.07    3.02
   8  18   0    8.42    3.28
  -8  18   0    2.80    2.83
  10 -18   0    3.65    2.83
 -10 -18   0   -0.52    1.72
 -10 -18   0    0.14    1.62
  10 -18   0    0.45    2.47
 -10 -18   0    4.81    2.40
  10 -18   0    3.50    2.82
  10 -18   0   -1.76    2.49
  10 -18   0    4.27    3.19
 -10 -18   0    2.11    2.43
  10 -18   0    2.66    2.31
 -10 -18   0    0.13    2.35
  10 -18   0   -2.56    1.71
  10 -18   0    1.70    2.12
  10 -18   0    0.60    2.73
 -10  18   0   -0.55    2.35
  10  18   0    2.06    2.74
  10  18   0    1.65    2.46
 -10  18   0    2.34    3.00
 -10  18   0   -0.47    1.93
 -10  18   0    7.69    4.18
 -10  18   0   -1.15    1.89
 -10  18   0    2.11    3.03
  10  18   0    1.31    1.92
  10  18   0    5.33    2.71
  10  18   0    0.37    2.44
 -10  18   0    2.46    2.33
 -10  18   0   -1.17    1.54
  10  18   0    0.80    1.89
  10  18   0   -0.22    2.46
  10  18   0   -0.93    2.11
 -12 -18   0    3.84    2.56
  12 -18   0   -0.62    2.20
 -12 -18   0    0.35    1.97
  12 -18   0   -1.26    2.28
  12 -18   0   -0.95    1.88
 -12 -18   0    1.46    1.48
 -12 -18   0    1.30    2.56
  12 -18   0    2.34    2.39
  12 -18   0   -1.59    1.70
 -12 -18   0    0.70    2.22
  12 -18   0    0.33    1.80
  12  18   0    3.85    2.73
 -12  18   0    2.53    3.14
  12  18   0   -1.52    2.54
 -12  18   0    3.41    3.87
  12  18   0    4.95    2.71
 -12  18   0    0.25    3.15
  12  18   0    4.16    2.81
 -12  18   0    2.93    2.86
  12  18   0   -1.07    2.20
 -12  18   0    3.75    3.45
 -12  18   0    1.54    3.03
 -12  18   0    0.82    2.42
  12  18   0   -0.47    2.09
 -14 -18   0    2.41    2.70
  14 -18   0    5.38    3.71
  14 -18   0    5.53    4.02
  14 -18   0    1.65    2.88
  14 -18   0   -0.34    1.85
  14 -18   0    2.00    3.26
 -14 -18   0   -1.53    1.57
 -14 -18   0   -0.24    2.25
  14  18   0   -1.87    2.31
  14  18   0   -0.71    1.97
 -14  18   0   -1.90    2.52
 -14  18   0    4.28    3.83
 -14  18   0   -1.07    2.20
  14  18   0    3.44    3.87
  14  18   0    3.35    3.08
  14  18   0    1.22    2.68
   1 -19   0    3.25    2.06
  -1 -19   0    2.26    2.40
   1 -19   0    3.52    2.46
  -1 -19   0    3.36    2.17
   1 -19   0    5.49    2.56
   1 -19   0    5.19    2.60
   1 -19   0    6.46    3.38
  -1 -19   0    1.90    2.68
  -1 -19   0    7.80    3.35
  -1 -19   0    3.59    2.16
   1 -19   0    6.13    2.97
   1 -19   0    1.35    1.77
  -1 -19   0   -0.20    1.83
  -1 -19   0    5.45    2.49
  -1 -19   0    4.64    1.82
   1 -19   0    4.21    3.02
  -1 -19   0    8.79    2.96
  -1 -19   0    4.82    2.03
   1 -19   0   11.08    3.72
  -1 -19   0    3.92    2.31
   1 -19   0    0.47    2.13
  -1  19   0    6.50    2.85
  -1  19   0    1.94    2.21
  -1  19   0    5.23    2.55
   1  19   0    2.14    2.28
   1  19   0    2.07    1.63
  -1  19   0    7.41    2.85
   1  19   0    2.22    2.30
   1  19   0    2.74    1.74
  -1  19   0    3.39    2.66
   1  19   0    6.73    3.32
   1  19   0    7.53    3.11
   1  19   0    3.85    1.96
  -1  19   0    4.85    3.15
  -1  19   0    5.03    2.85
   1  19   0    4.05    2.71
  -1  19   0    2.99    2.45
   1  19   0   -1.78    1.80
  -1  19   0    4.10    2.66
   1  19   0    3.97    2.81
   1  19   0    3.35    2.47
   1  19   0    6.54    3.00
  -1  19   0    5.79    3.58
  -3 -19   0   34.31    5.68
   3 -19   0   25.23    4.72
  -3 -19   0   20.88    4.66
  -3 -19   0   27.64    5.52
  -3 -19   0   23.43    4.82
   3 -19   0   12.74    3.97
   3 -19   0   14.62    5.43
   3 -19   0   26.86    5.45
   3 -19   0   13.01    4.54
   3 -19   0   23.60    4.69
  -3 -19   0   19.96    4.33
  -3 -19   0   19.58    4.74
   3 -19   0   20.14    5.28
  -3 -19   0   23.31    4.50
  -3 -19   0   12.21    3.99
   3 -19   0   25.18    5.37
   3 -19   0   25.27    4.84
  -3 -19   0   21.27    5.25
  -3  19   0   17.93    5.97
   3  19   0   20.22    5.63
  -3  19   0   17.25    4.68
   3  19   0   24.89    5.40
  -3  19   0   19.08    4.44
  -3  19   0   18.13    4.83
   3  19   0   25.09    4.83
  -3  19   0   21.05    5.50
  -3  19   0   21.05    3.84
   3  19   0    9.64    4.27
  -3  19   0   14.58    5.18
   3  19   0   18.42    4.01
   3  19   0   16.41    4.97
  -3  19   0   14.97    4.75
   3  19   0   19.02    5.85
  -3  19   0   34.40    7.79
   3  19   0   22.69    5.82
  -3  19   0   11.86    4.50
   5 -19   0    2.28    2.16
   5 -19   0    3.59    2.62
  -5 -19   0    0.37    1.39
   5 -19   0    0.79    2.12
  -5 -19   0    2.83    2.01
  -5 -19   0    5.76    2.95
   5 -19   0   -0.26    2.10
  -5 -19   0   -1.12    1.21
  -5 -19   0   -1.57    2.02
  -5 -19   0   -0.47    1.34
   5 -19   0    1.63    2.63
  -5 -19   0    1.77    2.69
   5 -19   0    3.90    3.17
  -5 -19   0    7.11    3.34
   5 -19   0    7.80    3.43
  -5  19   0    2.78    2.75
   5  19   0    1.74    2.54
  -5  19   0   -1.10    2.05
   5  19   0    0.12    1.58
   5  19   0    3.09    2.72
  -5  19   0    2.29    2.10
  -5  19   0    4.01    2.52
  -5  19   0    4.86    2.93
   5  19   0    0.40    2.21
   5  19   0    0.89    4.28
   5  19   0   -1.00    1.45
  -5  19   0    0.00    2.00
   5  19   0    1.65    1.93
   5  19   0    1.48    1.99
   5  19   0    1.72    2.24
  -5  19   0   -0.95    1.32
  -5  19   0    7.17    3.91
   5  19   0    6.79    3.51
  -5  19   0    1.49    2.49
  -5  19   0    3.82    2.82
   7 -19   0    3.10    2.36
  -7 -19   0    5.37    2.93
  -7 -19   0    4.77    2.71
  -7 -19   0    8.77    3.37
   7 -19   0    6.13    3.16
  -7 -19   0    4.16    3.05
  -7 -19   0    7.34    2.47
  -7 -19   0    4.91    2.50
   7 -19   0   12.49    4.80
   7 -19   0    8.84    3.76
  -7 -19   0    9.70    3.68
   7 -19   0    2.02    2.38
   7 -19   0    6.43    3.67
  -7 -19   0    6.74    2.92
   7 -19   0    3.26    3.07
   7 -19   0    4.47    2.39
  -7 -19   0    3.60    2.07
  -7  19   0   11.65    3.84
  -7  19   0    7.75    4.25
   7  19   0    9.55    3.60
   7  19   0    5.82    3.33
   7  19   0   10.87    5.55
   7  19   0    4.79    2.82
   7  19   0    3.73    3.29
   7  19   0    8.10    3.43
  -7  19   0    0.57    2.70
   7  19   0    9.87    3.16
  -7  19   0    2.06    2.79
  -7  19   0    3.75    2.75
   7  19   0    3.68    3.01
  -7  19   0    5.31    3.29
  -7  19   0    8.42    4.17
  -7  19   0    3.31    3.11
  -7  19   0    1.33    2.87
  -7  19   0    6.96    3.45
   7  19   0    5.82    2.92
   7  19   0    6.04    3.63
  -9 -19   0    2.71    2.78
   9 -19   0    6.29    3.71
   9 -19   0    0.32    2.96
   9 -19   0    5.47    3.57
   9 -19   0    7.93    3.09
   9 -19   0    8.51    4.31
   9 -19   0   -0.85    1.53
  -9 -19   0    3.49    2.27
  -9 -19   0   -1.70    1.34
   9 -19   0    6.90    3.34
   9 -19   0    4.26    3.39
   9 -19   0    4.59    3.54
  -9 -19   0    3.52    2.21
   9  19   0    2.89    2.16
  -9  19   0    6.51    2.91
   9  19   0    5.18    3.70
   9  19   0    7.58    3.85
   9  19   0    5.14    3.56
  -9  19   0    7.39    4.26
   9  19   0    6.34    2.88
  -9  19   0    1.98    1.96
  -9  19   0    0.92    2.08
   9  19   0    4.81    2.83
   9  19   0    7.99    3.77
  -9  19   0    7.63    4.29
  -9  19   0    1.71    2.52
  -9  19   0    1.21    2.80
  -9  19   0    0.23    1.76
   9  19   0    2.74    2.11
  -9  19   0    4.36    3.62
  11 -19   0   -0.35    2.47
  11 -19   0   -0.73    1.57
 -11 -19   0    1.61    2.64
 -11 -19   0   -1.22    1.52
  11 -19   0   -0.23    2.13
 -11 -19   0   -0.86    1.67
  11 -19   0    0.24    2.71
 -11 -19   0    2.01    2.46
  11 -19   0   -2.30    1.48
  11 -19   0    3.17    2.35
  11 -19   0    3.08    2.89
  11 -19   0    3.68    2.50
  11  19   0   -0.73    1.73
 -11  19   0    0.15    1.81
 -11  19   0    2.11    3.19
  11  19   0   -0.39    3.37
  11  19   0    3.44    2.51
 -11  19   0   -3.23    1.78
 -11  19   0    2.09    2.89
  11  19   0    0.75    2.16
 -11  19   0    3.16    4.04
  11  19   0    0.69    2.53
  11  19   0    0.62    2.77
 -11  19   0   -1.42    1.75
 -11  19   0   -0.87    2.08
  13 -19   0    3.75    3.28
  13 -19   0   -0.88    1.74
 -13 -19   0    8.36    4.07
  13 -19   0   -0.94    2.80
 -13 -19   0    3.06    2.72
 -13 -19   0    4.81    2.76
  13 -19   0   12.30    4.79
  13 -19   0    2.50    2.24
 -13 -19   0    2.02    2.37
  13 -19   0    2.96    3.17
  13  19   0    3.05    2.64
  13  19   0    1.96    3.19
 -13  19   0    1.69    2.81
  13  19   0    4.74    3.30
 -13  19   0    2.06    3.40
 -13  19   0    3.49    3.79
 -13  19   0    2.05    3.08
  13  19   0   -1.42    2.46
  13  19   0    3.47    2.80
  13  19   0    2.35    3.95
   0 -20   0    6.43    3.21
   0 -20   0    6.83    2.99
   0 -20   0    3.51    1.91
   0 -20   0    0.42    2.23
   0 -20   0   11.48    3.38
   0 -20   0    2.80    2.22
   0 -20   0    6.99    2.51
   0 -20   0    3.44    2.23
   0 -20   0    5.94    3.57
   0 -20   0    6.18    2.69
   0  20   0    0.73    2.22
   0  20   0    2.77    1.85
   0  20   0    4.03    3.04
   0  20   0    3.77    2.75
   0  20   0    3.81    3.53
   0  20   0    3.39    2.52
   0  20   0    7.89    2.46
   0  20   0    2.75    2.40
   0  20   0    7.68    3.15
   0  20   0    7.63    3.29
   0  20   0    3.03    2.08
  -2 -20   0   10.68    3.17
  -2 -20   0   10.74    3.32
   2 -20   0    8.94    3.92
  -2 -20   0   10.66    3.44
   2 -20   0   13.97    4.51
   2 -20   0   15.18    4.74
   2 -20   0    8.17    3.23
  -2 -20   0   10.70    3.92
  -2 -20   0   12.30    4.07
   2 -20   0   14.12    3.90
   2 -20   0    8.04    3.27
  -2 -20   0   20.58    4.94
   2 -20   0   15.91    4.16
  -2 -20   0   14.55    3.71
  -2 -20   0   18.12    4.49
   2 -20   0   11.52    3.47
  -2 -20   0    3.63    3.26
   2 -20   0   14.91    3.78
   2  20   0   14.53    4.40
   2  20   0   11.49    4.33
  -2  20   0    3.92    2.72
  -2  20   0   12.48    3.92
   2  20   0   11.93    3.99
   2  20   0   15.00    4.05
   2  20   0   20.85    4.92
  -2  20   0    9.98    4.13
  -2  20   0    7.86    3.54
  -2  20   0   17.48    5.17
   2  20   0   11.26    4.26
  -2  20   0   12.19    4.04
  -2  20   0   14.37    4.31
  -2  20   0   14.84    4.34
   2  20   0   17.81    4.41
   2  20   0    7.78    2.67
   2  20   0    9.68    4.08
  -2  20   0   14.01    3.97
  -2  20   0   10.98    3.60
   2  20   0   20.77    5.62
   4 -20   0    2.85    2.54
  -4 -20   0   15.97    4.55
   4 -20   0    5.74    3.37
  -4 -20   0    5.53    3.33
   4 -20   0    9.96    3.93
   4 -20   0    7.24    3.34
  -4 -20   0    8.85    3.23
   4 -20   0    0.29    2.00
  -4 -20   0    6.28    3.25
   4 -20   0    9.90    3.95
  -4 -20   0    8.70    4.10
  -4 -20   0   15.78    3.83
  -4 -20   0   17.52    4.69
  -4 -20   0    7.36    2.78
   4 -20   0    9.27    3.51
   4 -20   0    7.93    3.76
  -4 -20   0    3.06    2.37
   4  20   0    6.31    3.05
  -4  20   0   12.58    4.45
  -4  20   0    9.57    3.86
   4  20   0    9.64    3.74
  -4  20   0   13.43    5.86
  -4  20   0    0.99    2.59
   4  20   0    3.35    2.64
  -4  20   0    8.05    4.01
   4  20   0    5.50    3.49
  -4  20   0    4.49    3.19
   4  20   0    3.03    4.04
  -4  20   0    6.71    2.97
  -4  20   0   15.16    7.18
   4  20   0   11.34    5.90
  -4  20   0    6.87    3.02
   4  20   0   13.49    4.53
   4  20   0   14.34    3.29
   4  20   0   10.93    4.25
   6 -20   0   10.26    5.01
   6 -20   0    4.75    2.87
  -6 -20   0    3.15    2.28
   6 -20   0    6.16    3.82
  -6 -20   0    6.58    3.20
   6 -20   0   -0.64    1.53
  -6 -20   0    1.82    1.89
   6 -20   0    2.54    2.76
   6 -20   0    2.26    2.57
   6 -20   0   -1.03    1.63
  -6 -20   0    6.57    3.37
  -6 -20   0    0.62    3.37
  -6 -20   0    5.87    2.61
  -6 -20   0    5.70    2.72
   6  20   0    5.72    2.90
  -6  20   0    2.61    3.00
   6  20   0    0.99    2.45
   6  20   0    3.00    2.63
  -6  20   0    4.26    3.10
   6  20   0    0.32    2.70
  -6  20   0    5.08    3.23
  -6  20   0   -0.44    2.57
   6  20   0    3.16    2.25
   6  20   0    1.84    2.39
  -6  20   0    0.14    2.02
   6  20   0    4.90    2.42
  -6  20   0    6.34    3.52
   6  20   0    3.35    3.16
  -6  20   0    5.27    3.15
   6  20   0    4.47    3.13
  -6  20   0    2.87    2.66
  -8 -20   0    5.57    2.91
   8 -20   0    6.67    3.83
  -8 -20   0    0.22    1.87
   8 -20   0    1.05    2.45
   8 -20   0   -0.03    1.90
   8 -20   0    4.89    3.52
  -8 -20   0    3.41    2.54
   8 -20   0    7.37    3.16
  -8 -20   0    0.40    2.11
  -8 -20   0    4.16    2.39
  -8 -20   0    2.81    2.82
   8 -20   0    5.82    3.64
  -8 -20   0    7.35    4.16
   8 -20   0    7.86    3.53
   8 -20   0    6.32    3.63
   8 -20   0    7.78    3.80
   8  20   0    3.67    2.42
   8  20   0    7.05    4.01
  -8  20   0    4.04    3.44
   8  20   0    8.73    4.12
   8  20   0    9.71    3.54
  -8  20   0    9.27    4.13
  -8  20   0    4.56    3.50
  -8  20   0    4.48    3.81
   8  20   0    6.62    3.64
  -8  20   0    3.17    3.18
  -8  20   0    4.95    3.43
   8  20   0    0.92    2.59
   8  20   0    3.91    2.36
  -8  20   0   10.55    4.61
   8  20   0    8.66    3.26
  10 -20   0    3.24    3.26
 -10 -20   0    0.14    2.20
  10 -20   0    1.74    3.26
 -10 -20   0   -1.13    1.39
 -10 -20   0    1.83    2.67
  10 -20   0    0.91    2.30
  10 -20   0    1.92    2.55
  10 -20   0    0.15    2.18
  10 -20   0    2.27    3.15
 -10 -20   0    0.59    2.05
  10 -20   0    0.29    2.36
  10  20   0    2.65    2.72
  10  20   0   -0.64    1.86
  10  20   0   -0.75    2.00
 -10  20   0   -1.15    1.82
  10  20   0    0.48    2.10
 -10  20   0   -0.57    2.24
 -10  20   0   -0.54    1.74
 -10  20   0   -0.62    2.78
 -10  20   0    1.78    2.70
 -10  20   0   -1.15    1.94
 -10  20   0   -0.79    2.34
  10  20   0    3.08    3.25
  10  20   0   -0.52    2.05
 -10  20   0   -1.10    2.69
 -12 -20   0    3.45    2.92
  12 -20   0   -2.53    1.92
  12 -20   0    1.38    2.84
  12 -20   0   -0.11    2.42
 -12 -20   0   -0.33    1.67
  12 -20   0   -1.77    2.29
  12 -20   0    4.08    3.12
 -12 -20   0    3.34    3.55
 -12  20   0   -1.12    1.74
  12  20   0    2.04    2.02
 -12  20   0    1.53    4.22
  12  20   0    1.30    3.13
  12  20   0    0.72    2.38
 -12  20   0   -1.23    2.03
  12  20   0   -1.92    2.39
  12  20   0    4.85    3.72
 -12  20   0   -1.75    1.87
 -12  20   0    1.30    3.50
  12  20   0   -2.59    1.42
  -1 -21   0    2.18    2.93
   1 -21   0    6.98    3.84
  -1 -21   0    5.18    1.95
   1 -21   0    3.09    2.53
   1 -21   0   -0.49    2.05
  -1 -21   0    3.82    2.37
   1 -21   0    4.42    2.32
  -1 -21   0    5.35    2.72
   1 -21   0    3.31    2.98
  -1 -21   0    0.56    1.84
   1 -21   0    1.86    2.31
  -1 -21   0    3.23    2.76
  -1 -21   0   -0.96    1.79
  -1 -21   0    2.10    2.13
   1 -21   0   -0.04    2.33
   1 -21   0    0.46    2.28
  -1 -21   0    6.04    3.25
   1 -21   0    4.86    2.71
  -1 -21   0    1.09    2.43
  -1  21   0    5.50    3.24
   1  21   0    0.46    2.37
   1  21   0    0.20    2.36
  -1  21   0    0.84    2.01
  -1  21   0   -0.22    1.84
   1  21   0    1.99    2.19
  -1  21   0    9.27    3.87
  -1  21   0   -0.50    1.54
  -1  21   0    1.38    2.08
   1  21   0    9.70    4.30
  -1  21   0    4.87    3.08
   1  21   0    1.83    2.80
   1  21   0    4.51    2.16
   1  21   0    3.97    2.89
   1  21   0    3.80    2.06
   1  21   0    8.61    3.60
   1  21   0    2.53    2.11
  -1  21   0    0.09    1.86
  -1  21   0    3.27    2.82
  -1  21   0   -1.04    2.14
  -3 -21   0   15.19    5.05
   3 -21   0   13.51    4.93
   3 -21   0   16.75    4.27
  -3 -21   0    7.00    2.84
   3 -21   0    6.09    3.58
   3 -21   0    9.63    3.12
  -3 -21   0   13.31    3.83
  -3 -21   0    3.18    2.67
   3 -21   0   13.69    3.85
   3 -21   0   10.30    3.88
  -3 -21   0   12.09    4.34
   3 -21   0   11.57    4.56
   3 -21   0    8.56    4.06
  -3 -21   0   16.37    4.11
  -3 -21   0   14.76    4.10
   3 -21   0    6.92    3.26
  -3 -21   0   10.12    3.95
   3  21   0   22.91    5.08
  -3  21   0    5.93    3.35
  -3  21   0    5.33    2.98
   3  21   0    8.78    4.31
   3  21   0    7.84    3.47
   3  21   0    8.64    3.04
   3  21   0    6.17    2.98
   3  21   0   13.67    4.19
  -3  21   0    9.28    4.22
  -3  21   0   13.74    4.44
   3  21   0    4.38    3.44
  -3  21   0    3.88    3.40
  -3  21   0   12.22    3.73
   3  21   0    9.14    4.15
  -3  21   0   18.92    4.92
  -3  21   0   17.20    4.71
  -3  21   0   11.19    4.35
   3  21   0   10.14    3.96
  -3  21   0   12.76    4.12
  -5 -21   0    2.36    2.33
  -5 -21   0    1.79    1.94
  -5 -21   0    4.54    2.89
   5 -21   0    2.18    3.76
   5 -21   0    1.77    2.35
  -5 -21   0    0.51    1.92
   5 -21   0   -1.15    2.00
  -5 -21   0    0.95    1.98
  -5 -21   0    4.49    3.13
   5 -21   0   -3.93    1.68
   5 -21   0    6.69    3.52
   5 -21   0    1.54    2.38
  -5 -21   0    0.79    2.48
   5 -21   0    6.12    2.86
   5 -21   0    1.42    2.18
   5 -21   0    2.28    2.30
  -5 -21   0    4.75    3.11
   5  21   0    1.79    2.20
   5  21   0    3.41    3.16
  -5  21   0   -0.43    2.19
   5  21   0    0.56    2.04
   5  21   0   -0.23    1.81
  -5  21   0    1.51    2.04
  -5  21   0    6.70    3.30
  -5  21   0    2.35    2.73
   5  21   0   -0.76    1.38
   5  21   0   -0.07    1.69
  -5  21   0    1.44    4.13
   5  21   0    1.51    2.48
  -5  21   0   -0.18    1.85
  -5  21   0    1.23    2.52
   5  21   0    0.79    2.63
  -5  21   0    0.44    2.37
  -5  21   0   -1.27    1.89
  -5  21   0    0.54    2.63
   7 -21   0   -0.65    1.84
  -7 -21   0    2.51    2.80
  -7 -21   0    0.08    2.70
  -7 -21   0    0.60    1.77
   7 -21   0   -0.55    1.26
   7 -21   0    3.23    3.21
   7 -21   0    3.59    3.22
  -7 -21   0    5.15    2.92
   7 -21   0    2.44    2.17
  -7 -21   0    2.49    2.08
   7 -21   0    0.16    2.81
  -7 -21   0    3.33    2.41
   7 -21   0    0.35    1.92
  -7 -21   0    1.40    2.51
  -7 -21   0    3.19    2.48
   7 -21   0   -2.54    1.72
   7  21   0    1.72    2.12
   7  21   0    0.77    1.86
  -7  21   0    4.54    3.27
   7  21   0    0.66    2.25
  -7  21   0   -2.34    1.51
  -7  21   0    4.35    3.10
  -7  21   0    0.24    2.08
   7  21   0   -1.57    1.76
   7  21   0    1.82    2.67
  -7  21   0   -0.45    2.13
   7  21   0    4.75    2.84
   7  21   0   -0.11    2.70
  -7  21   0    1.26    2.34
   7  21   0   -2.44    2.05
  -7  21   0    3.77    3.00
  -7  21   0   -0.45    2.26
  -7  21   0    5.83    3.53
  -7  21   0   -0.76    2.24
  -9 -21   0    3.31    2.66
   9 -21   0    0.43    2.49
   9 -21   0    2.63    2.79
   9 -21   0    8.43    4.19
  -9 -21   0    3.67    2.92
  -9 -21   0    2.55    2.35
   9 -21   0    3.60    3.36
   9 -21   0   -0.97    2.03
   9 -21   0   -0.47    2.57
   9 -21   0    1.30    2.59
  -9 -21   0    0.95    2.07
   9 -21   0   -0.72    1.44
   9  21   0    5.26    2.92
   9  21   0    0.21    2.32
  -9  21   0    4.49    3.40
   9  21   0    3.43    2.47
  -9  21   0    1.92    3.01
   9  21   0    2.16    2.99
  -9  21   0    0.56    2.64
   9  21   0   -0.92    1.41
   9  21   0   -1.13    1.51
  -9  21   0    6.55    4.11
   9  21   0    3.84    3.20
  -9  21   0    6.14    3.32
 -11 -21   0   -0.63    1.46
  11 -21   0    1.36    2.28
 -11 -21   0    0.74    2.19
  11 -21   0    1.35    2.91
  11 -21   0    7.48    6.13
  11 -21   0    2.85    3.48
 -11  21   0   -0.74    2.30
  11  21   0    2.36    2.50
  11  21   0   -2.48    1.62
  11  21   0   -0.05    1.98
  11  21   0    1.85    3.28
 -11  21   0   -2.56    1.68
  11  21   0   -0.01    2.51
 -11  21   0   -2.43    2.22
  11  21   0    2.15    2.44
 -11  21   0    2.80    3.47
 -11  21   0    1.22    2.19
   0 -22   0    1.59    2.67
   0 -22   0   -0.04    2.24
   0 -22   0   -2.18    1.27
   0 -22   0    2.83    2.43
   0 -22   0    0.57    1.42
   0 -22   0   -0.39    1.74
   0 -22   0    1.57    2.55
   0 -22   0    0.71    2.07
   0 -22   0    3.18    2.20
   0 -22   0   -0.09    2.30
   0  22   0    0.66    2.41
   0  22   0   -0.28    3.67
   0  22   0    3.75    2.83
   0  22   0    2.23    2.56
   0  22   0    2.95    1.83
   0  22   0   -0.83    1.53
   0  22   0    2.83    2.29
   0  22   0    0.06    2.08
   0  22   0    0.66    2.34
   0  22   0   -0.85    1.49
   2 -22   0   12.27    4.04
  -2 -22   0   18.31    4.78
   2 -22   0   21.30    5.47
  -2 -22   0    8.38    3.11
  -2 -22   0    7.80    3.47
  -2 -22   0    8.73    3.29
  -2 -22   0   15.98    4.92
   2 -22   0   13.90    4.35
  -2 -22   0   10.78    4.12
   2 -22   0    3.43    2.15
  -2 -22   0   10.97    4.82
   2 -22   0    7.86    3.42
   2 -22   0   16.28    4.86
   2 -22   0   11.69    3.93
   2 -22   0    6.92    4.39
   2 -22   0   13.22    4.05
   2  22   0    6.60    3.68
   2  22   0   11.78    5.33
  -2  22   0   10.16    3.97
  -2  22   0    9.18    3.35
   2  22   0   10.08    3.75
   2  22   0   11.60    4.16
   2  22   0   12.57    4.25
  -2  22   0   14.61    5.02
   2  22   0   18.40    4.24
  -2  22   0    4.00    3.13
  -2  22   0    6.18    3.47
  -2  22   0   14.81    4.13
  -2  22   0    7.83    3.86
  -2  22   0    5.85    4.05
   2  22   0    9.84    4.16
   2  22   0    7.73    3.92
   2  22   0    7.62    3.87
   4 -22   0    2.80    2.13
   4 -22   0   -0.86    2.00
   4 -22   0    1.34    2.40
  -4 -22   0   -1.75    1.03
   4 -22   0   -2.36    1.12
  -4 -22   0    0.67    1.86
   4 -22   0    5.68    3.49
  -4 -22   0   -2.82    1.71
   4 -22   0   -0.96    1.68
   4 -22   0   -1.21    2.97
  -4 -22   0    1.84    2.55
   4 -22   0    1.09    2.28
  -4 -22   0   -0.29    2.03
  -4 -22   0    1.23    1.92
  -4 -22   0   -1.12    1.50
  -4 -22   0   -1.95    1.29
  -4  22   0    1.74    2.16
   4  22   0    0.43    2.32
   4  22   0    0.74    1.50
   4  22   0    0.63    2.65
  -4  22   0    4.43    2.96
  -4  22   0    2.94    3.16
   4  22   0    0.69    2.00
   4  22   0    0.04    2.23
   4  22   0   -1.26    1.38
   4  22   0   -1.22    1.43
   4  22   0    6.38    3.58
  -4  22   0    0.54    2.50
  -4  22   0    3.25    3.52
  -4  22   0    3.25    3.06
  -4  22   0   -2.24    1.75
  -4  22   0   -0.12    2.05
  -4  22   0   -0.25    3.31
   4  22   0    0.69    2.37
  -6 -22   0   -1.23    1.19
  -6 -22   0    1.65    2.11
   6 -22   0    3.70    2.90
   6 -22   0    2.71    2.58
  -6 -22   0    1.56    1.95
   6 -22   0   -1.29    2.16
  -6 -22   0    2.61    3.85
   6 -22   0   -0.97    2.78
  -6 -22   0    1.81    2.21
   6 -22   0    3.69    2.81
   6 -22   0    1.30    2.81
  -6 -22   0   -1.13    2.26
  -6 -22   0    5.18    3.36
   6 -22   0   -1.08    1.93
  -6 -22   0    4.13    2.77
   6 -22   0    0.67    2.18
   6  22   0    4.09    3.24
  -6  22   0    5.60    3.25
   6  22   0    3.26    2.34
   6  22   0   -2.44    1.53
   6  22   0    3.66    3.24
  -6  22   0    3.01    3.24
  -6  22   0    1.46    2.28
   6  22   0    2.47    2.67
  -6  22   0   -0.16    2.00
   6  22   0    0.99    2.23
  -6  22   0    4.09    3.03
   6  22   0    3.35    2.27
  -6  22   0    4.59    3.41
  -6  22   0    1.50    2.84
  -6  22   0    3.38    3.16
  -6  22   0    3.12    3.40
   8 -22   0    3.14    4.30
   8 -22   0    3.58    2.99
  -8 -22   0   -1.57    1.04
   8 -22   0    3.20    2.97
  -8 -22   0   -0.71    1.93
   8 -22   0    4.46    3.29
   8 -22   0   -0.31    2.81
  -8 -22   0    1.36    2.30
   8 -22   0   -0.75    3.49
   8 -22   0    4.19    3.56
  -8  22   0    0.74    2.43
  -8  22   0    6.31    3.62
   8  22   0    2.92    2.23
   8  22   0    3.12    3.45
  -8  22   0    1.70    2.61
   8  22   0    4.00    2.66
  -8  22   0    4.20    3.39
   8  22   0    4.95    2.94
  -8  22   0    1.28    3.21
  -8  22   0   -3.80    1.86
   8  22   0   -1.76    1.76
  -8  22   0    5.93    3.82
   8  22   0    1.39    2.57
   8  22   0    6.24    3.36
  -8  22   0    5.25    4.18
  10 -22   0    2.50    2.63
  10 -22   0   -0.98    2.56
 -10 -22   0    1.10    2.37
  10 -22   0    1.53    2.49
 -10 -22   0    0.57    1.92
  10 -22   0    1.85    2.71
 -10  22   0   -0.97    1.44
 -10  22   0   -0.35    2.26
  10  22   0   -2.75    2.10
  10  22   0    3.62    2.75
 -10  22   0   -0.83    2.20
  10  22   0   -1.07    1.82
  10  22   0   -0.93    2.29
  10  22   0   -0.43    2.67
  10  22   0    0.83    2.00
 -10  22   0    0.15    2.11
   1 -23   0    0.23    1.88
  -1 -23   0    4.18    3.13
   1 -23   0   -0.31    2.16
  -1 -23   0    4.98    2.89
  -1 -23   0    6.41    3.45
   1 -23   0    0.79    2.66
   1 -23   0    1.23    1.74
  -1 -23   0    0.45    1.97
   1 -23   0    6.15    3.17
  -1 -23   0    4.07    2.84
  -1 -23   0    2.94    2.64
   1 -23   0    0.52    2.09
  -1 -23   0    1.29    2.62
   1 -23   0   10.06    4.01
   1  23   0    1.33    2.95
  -1  23   0    5.83    3.31
   1  23   0    1.55    2.91
   1  23   0    4.42    2.93
   1  23   0    3.05    2.71
  -1  23   0    1.32    2.31
  -1  23   0    1.77    3.15
   1  23   0    4.72    2.95
  -1  23   0    0.92    2.41
   1  23   0    3.50    2.74
   1  23   0    3.26    3.04
  -1  23   0    1.25    2.12
  -1  23   0   -1.36    1.86
   1  23   0    0.65    2.40
  -1  23   0    2.14    2.28
  -1  23   0    1.55    2.50
   1  23   0    2.23    2.65
  -1  23   0    0.40    2.46
   3 -23   0    2.18    2.79
  -3 -23   0   -1.34    2.09
   3 -23   0    2.95    2.80
  -3 -23   0   -1.05    1.68
  -3 -23   0   -0.31    2.39
  -3 -23   0    1.85    2.24
   3 -23   0    1.49    2.21
   3 -23   0    9.21    6.58
  -3 -23   0    1.81    2.85
   3 -23   0   -0.69    1.94
  -3 -23   0   -0.08    1.74
   3 -23   0    1.49    2.41
  -3 -23   0    0.59    2.15
   3 -23   0    0.03    1.88
   3  23   0    0.23    2.33
   3  23   0   -0.50    2.21
  -3  23   0    1.16    2.32
  -3  23   0   -2.36    1.40
   3  23   0    2.37    2.42
  -3  23   0   -0.87    2.14
   3  23   0    1.24    2.50
  -3  23   0    0.26    2.31
  -3  23   0   -0.43    2.50
   3  23   0    1.48    1.76
   3  23   0    1.42    2.65
  -3  23   0   -1.82    2.25
   3  23   0    0.38    1.98
  -3  23   0    1.59    2.68
  -3  23   0    2.86    2.67
   3  23   0    3.77    2.95
  -3  23   0    1.40    2.33
   5 -23   0    1.64    2.22
   5 -23   0    7.65    3.95
   5 -23   0    5.46    3.75
  -5 -23   0    2.39    2.45
   5 -23   0   -0.04    1.98
  -5 -23   0    0.16    1.81
  -5 -23   0    1.15    2.54
   5 -23   0   -3.44    1.30
  -5 -23   0    2.69    2.47
  -5 -23   0    0.00    1.72
   5 -23   0    3.07    2.70
   5 -23   0    0.19    3.13
  -5 -23   0   -0.68    1.51
  -5  23   0    3.93    3.21
   5  23   0    3.57    2.88
   5  23   0    1.32    2.74
   5  23   0    1.74    2.76
  -5  23   0    5.29    4.33
  -5  23   0   -0.44    2.03
  -5  23   0   -0.48    2.09
  -5  23   0   -1.39    1.63
   5  23   0   -1.29    2.00
  -5  23   0    3.54    2.97
   5  23   0    1.56    2.46
   5  23   0    3.59    2.45
   5  23   0    2.72    2.58
   5  23   0   -0.12    1.75
  -5  23   0    0.01    2.14
  -5  23   0    3.33    3.33
  -5  23   0   -0.43    1.89
   7 -23   0    1.39    2.93
   7 -23   0    7.28    4.11
  -7 -23   0    9.03    3.55
  -7 -23   0    1.52    2.26
   7 -23   0    3.76    2.67
   7 -23   0    7.29    3.83
   7 -23   0    3.41    3.33
   7  23   0    0.89    2.41
  -7  23   0    4.62    3.99
   7  23   0    1.95    3.17
  -7  23   0    8.22    4.19
   7  23   0    4.83    2.75
   7  23   0    3.86    2.42
  -7  23   0    5.08    3.53
  -7  23   0    1.06    2.07
   7  23   0    2.84    3.36
  -7  23   0    1.06    2.90
   7  23   0    3.95    3.55
  -7  23   0    4.65    3.57
  -7  23   0    8.06    4.46
   7  23   0    5.34    3.07
  -9 -23   0    2.62    2.38
   9 -23   0   -0.17    2.23
   9 -23   0   -0.67    2.25
   9 -23   0   -1.28    2.83
   9 -23   0    1.37    2.51
  -9 -23   0   -0.32    1.73
  -9  23   0   -1.94    2.34
   9  23   0    6.97    3.64
  -9  23   0    3.96    2.80
  -9  23   0    2.13    2.58
   9  23   0   -0.97    2.40
   9  23   0   -1.40    1.59
   9  23   0    1.82    3.34
  -9  23   0   -1.06    1.59
   9  23   0    0.02    2.18
   9  23   0   -1.48    2.23
   0 -24   0    0.52    2.07
   0 -24   0   -2.33    1.13
   0 -24   0   -1.64    1.50
   0 -24   0   -1.01    2.62
   0 -24   0   -1.31    1.90
   0 -24   0    2.50    3.01
   0  24   0   -1.26    1.37
   0  24   0   -0.14    2.15
   0  24   0   -0.42    1.55
   0  24   0   -2.38    2.05
   0  24   0    0.32    2.16
   0  24   0   -1.33    2.22
   0  24   0   -0.91    2.10
   0  24   0   -0.91    1.73
   0  24   0    2.64    2.68
   2 -24   0   -0.23    2.06
  -2 -24   0   -0.89    1.67
   2 -24   0   -0.11    2.17
  -2 -24   0    0.88    2.56
   2 -24   0    1.02    2.65
   2 -24   0   -2.68    1.69
  -2 -24   0   -2.27    1.59
  -2 -24   0   -0.43    1.89
  -2 -24   0    2.77    2.08
  -2 -24   0    2.70    2.71
   2 -24   0    4.59    2.49
  -2  24   0    1.80    3.11
  -2  24   0   -2.13    1.61
   2  24   0    0.24    2.28
   2  24   0    0.85    2.07
  -2  24   0    0.34    2.52
  -2  24   0   -3.09    1.09
  -2  24   0    2.06    2.89
   2  24   0    0.65    2.18
   2  24   0    0.62    2.73
  -2  24   0    1.13    2.59
  -2  24   0    2.37    3.30
   2  24   0    0.28    2.25
   2  24   0    1.86    2.55
   2  24   0    0.14    2.35
   2  24   0   -0.69    1.57
   4 -24   0   -0.42    3.37
  -4 -24   0    1.77    2.37
   4 -24   0   -0.53    1.81
   4 -24   0   -1.26    2.04
   4 -24   0   -0.02    2.07
   4 -24   0    1.07    2.22
  -4 -24   0   -0.40    1.85
   4  24   0    1.89    2.37
  -4  24   0   -1.75    2.03
   4  24   0   -0.40    2.18
   4  24   0    1.56    2.39
  -4  24   0    3.35    3.24
   4  24   0    2.21    1.95
  -4  24   0   -0.71    2.28
   4  24   0    0.37    1.99
   4  24   0    3.08    2.64
  -4  24   0   -0.11    2.85
   4  24   0    1.75    2.98
   4  24   0   -3.62    1.57
  -4  24   0    0.39    3.17
  -4  24   0    2.87    2.85
   6 -24   0    1.01    2.50
   6 -24   0    2.53    2.82
   6 -24   0    1.78    2.18
   6 -24   0    0.64    2.25
   6 -24   0   -0.92    2.00
  -6 -24   0   -0.40    1.90
  -6 -24   0    3.57    2.69
  -6  24   0    1.56    2.56
  -6  24   0    5.16    3.66
  -6  24   0    4.61    3.54
   6  24   0    0.48    2.55
   6  24   0   -0.40    2.15
  -6  24   0    5.84    3.25
   6  24   0    3.19    2.60
   6  24   0    1.13    2.51
   6  24   0    1.90    2.37
   6  24   0    4.55    3.46
  -6  24   0    0.88    2.04
   6  24   0    2.77    2.63
  -6  24   0   -1.15    1.55
  -6  24   0    4.18    3.76
   8 -24   0   -2.35    1.65
   8 -24   0    1.90    2.58
   8 -24   0    0.43    2.79
  -8 -24   0    3.91    2.75
   8 -24   0   -2.73    1.55
  -8 -24   0    0.03    1.64
  -8  24   0   -1.63    2.04
   8  24   0   -1.60    1.28
   8  24   0    0.82    2.45
   8  24   0   -1.67    2.61
  -8  24   0    0.14    2.21
  -8  24   0   -0.46    2.44
   8  24   0   -1.22    2.12
  -8  24   0   -0.02    1.99
  -8  24   0   -2.31    1.70
  -8  24   0   -0.07    1.83
   8  24   0    0.50    2.36
  -1 -25   0    1.37    2.81
   1 -25   0    0.61    2.54
  -1 -25   0    0.58    1.95
   1 -25   0    1.08    2.53
  -1 -25   0    1.67    3.31
   1 -25   0    0.48    3.04
  -1  25   0    1.50    1.97
  -1  25   0   -1.48    1.54
   1  25   0    2.87    4.91
  -1  25   0    0.84    2.38
  -1  25   0   -2.60    2.13
   1  25   0    0.35    2.27
   1  25   0    0.44    2.49
   1  25   0    1.35    3.05
   1  25   0   -0.75    1.47
  -1  25   0   -2.07    1.59
  -1  25   0    0.20    2.19
   1  25   0    0.95    2.62
   1  25   0   -0.10    2.14
   3 -25   0    1.50    2.99
  -3 -25   0    1.09    2.10
   3 -25   0    2.64    2.62
  -3 -25   0    2.25    2.92
   3 -25   0   -0.74    2.88
   3 -25   0    4.17    3.84
  -3  25   0    1.13    2.58
  -3  25   0    3.86    3.17
   3  25   0    1.18    2.44
  -3  25   0    3.13    3.24
   3  25   0    1.41    2.25
   3  25   0    3.32    3.49
   3  25   0   -0.16    2.04
   3  25   0    1.67    3.00
  -3  25   0    1.09    2.42
  -3  25   0    0.26    2.65
   3  25   0    0.75    1.96
  -3  25   0   -1.87    2.05
   3  25   0    8.47    3.84
  -5 -25   0   -1.16    1.36
   5 -25   0    1.10    3.06
   5 -25   0    0.48    2.41
  -5 -25   0    1.24    1.99
   5 -25   0    5.79    3.24
   5 -25   0   -2.68    2.68
  -5  25   0    1.08    2.42
   5  25   0   -0.37    1.83
   5  25   0   -1.54    1.68
  -5  25   0    4.14    3.55
   5  25   0    5.46    3.66
  -5  25   0    3.88    3.27
  -5  25   0   -1.75    2.50
  -5  25   0   -3.44    1.96
   5  25   0   -0.46    1.98
  -5  25   0    0.24    2.35
   5  25   0   -1.86    1.84
  -7 -25   0   -1.77    1.42
  -7 -25   0   -1.58    1.45
   7 -25   0    3.56    4.39
   7 -25   0    0.05    2.58
   7 -25   0    2.12    3.44
  -7  25   0   10.35    5.02
  -7  25   0   -3.03    1.90
  -7  25   0    0.90    2.72
   7  25   0   -0.27    2.10
   7  25   0    1.32    3.30
  -7  25   0    0.89    2.60
   7  25   0   -0.77    1.85
  -7  25   0   -3.49    1.64
   7  25   0   -1.39    2.08
   7  25   0   -0.04    2.62
   0 -26   0   -1.09    2.96
   0 -26   0    2.08    2.66
   0  26   0    1.91    2.73
   0  26   0   -1.38    1.81
   0  26   0    3.03    3.20
   0  26   0    1.15    2.49
   0  26   0    1.38    2.78
  -2 -26   0    1.62    2.74
   2 -26   0   -1.84    2.40
   2 -26   0    3.62    3.06
  -2 -26   0    0.33    1.99
   2  26   0    3.75    3.42
   2  26   0   -0.20    2.28
   2  26   0   -0.15    2.73
  -2  26   0   -3.14    1.59
  -2  26   0    1.95    2.77
   2  26   0    0.79    1.95
   2  26   0   -0.52    1.85
  -2  26   0    2.83    2.51
  -2  26   0    2.81    2.86
  -2  26   0   -0.69    2.48
   4 -26   0    3.46    3.32
  -4 -26   0    1.03    1.96
   4 -26   0    0.63    2.77
   4 -26   0    2.89    3.37
  -4 -26   0    0.70    2.12
  -4  26   0    1.07    2.59
   4  26   0   -0.72    2.36
  -4  26   0    3.83    3.57
   4  26   0    3.07    2.89
   4  26   0   -1.02    2.39
  -4  26   0   -2.29    2.04
   4  26   0   -1.89    2.29
   4  26   0   -2.23    1.88
  -4  26   0   -0.52    2.45
  -4  26   0    1.64    2.84
  -6 -26   0    0.28    2.33
  -6 -26   0    0.28    1.90
   6 -26   0   -0.29    2.08
   6 -26   0   -0.41    2.40
   6 -26   0   -3.31    2.14
   6  26   0    0.35    2.27
   6  26   0   -0.70    2.02
   6  26   0   -0.98    1.74
   6  26   0   -1.18    1.52
  -6  26   0   -3.53    1.96
  -6  26   0    1.56    3.19
   6  26   0   -0.07    3.34
  -6  26   0    2.43    3.04
  -6  26   0    0.08    2.43
  -6  26   0   -0.20    2.60
   1 -27   0   -0.97    2.30
   1  27   0    2.19    2.82
  -1  27   0   -1.76    1.77
  -1  27   0   -0.58    2.32
   1  27   0   -3.02    1.57
   1  27   0    2.49    2.84
   1  27   0   -2.00    2.07
  -1  27   0   -0.80    1.77
  -1  27   0    0.60    3.39
   1  27   0   -2.79    2.61
  -1  27   0    1.29    2.57
  -3 -27   0    3.60    5.19
   3 -27   0    1.79    3.64
  -3 -27   0    0.44    2.08
   3 -27   0   -2.64    1.91
  -3  27   0    0.56    2.81
   3  27   0    3.74    3.06
   3  27   0    2.87    3.12
  -3  27   0    3.96    3.44
   3  27   0   -0.11    3.17
  -3  27   0    1.29    2.96
   3  27   0    0.79    2.52
   3  27   0   -2.31    1.62
  -3  27   0    3.30    3.67
  -3  27   0    2.86    3.03
 -18   0   1    1.37    2.63
  18   0  -1   -1.91    1.64
 -18   0   1    2.63    2.80
  18   0  -1    4.18    3.20
  18   0  -1   -0.50    1.90
  18   0  -1   -1.31    1.95
  18   0  -1    1.75    2.04
 -18   0   1   -1.15    2.22
 -18   0   1   -2.01    1.86
  18   0  -1    0.59    2.42
 -16   0   1    1.77    3.50
 -16   0   1    0.08    1.97
  16   0  -1   -1.16    2.09
 -16   0   1   -0.38    2.04
  16   0  -1   -3.04    1.36
  16   0  -1   -1.66    1.66
  16   0  -1   -2.48    1.28
  16   0  -1   -0.73    1.81
 -16   0   1    0.63    1.92
 -16   0   1   -2.67    1.71
  16   0  -1    1.11    2.47
  16   0  -1   -0.20    2.08
 -16   0   1    0.68    2.05
  16   0  -1   -1.32    1.36
 -16   0   1   -0.27    1.61
 -16   0   1   -3.16    1.37
  14   0  -1   -1.09    1.49
  14   0  -1   -2.54    0.90
  14   0  -1   -2.51    1.26
  14   0  -1   -1.19    1.75
 -14   0   1    0.00    2.07
 -14   0   1    2.14    3.07
  14   0  -1    6.01    5.17
 -14   0   1    0.10    1.66
 -14   0   1   -1.83    1.13
 -14   0   1   -2.86    1.48
  14   0  -1   -2.89    1.07
 -14   0   1    0.83    2.40
  14   0  -1    0.42    1.64
  14   0  -1    0.70    2.13
 -14   0   1   -0.13    1.48
 -14   0   1   -0.87    1.47
  14   0  -1    0.97    2.20
 -14   0   1   -1.39    1.69
 -12   0   1    1.62    1.99
 -12   0   1   -0.79    1.23
 -12   0   1   -0.21    1.32
 -12   0   1   -0.37    1.41
 -12   0   1   -0.53    1.52
  12   0  -1   -0.57    1.42
  12   0  -1    0.02    1.70
  12   0  -1    0.29    1.48
  12   0  -1    0.57    2.08
  12   0  -1    1.06    1.68
 -12   0   1   -0.78    1.72
  12   0  -1    0.23    1.37
 -12   0   1    2.35    2.65
  12   0  -1    0.36    1.87
 -12   0   1   -1.19    1.50
  12   0  -1   -0.13    1.83
  12   0  -1    2.06    1.92
 -12   0   1    2.15    2.78
  12   0  -1    0.47    2.09
 -10   0   1    0.77    1.69
  10   0  -1    2.03    1.70
 -10   0   1   -0.62    0.99
  10   0  -1    0.66    1.33
 -10   0   1    2.42    1.58
 -10   0   1    2.05    2.02
  10   0  -1   -0.08    1.70
  10   0  -1   -0.08    1.38
 -10   0   1    3.21    1.98
  10   0  -1   -2.16    0.83
  10   0  -1   -0.19    1.06
  10   0  -1   -0.61    1.13
 -10   0   1   -2.28    1.02
 -10   0   1   -0.42    1.10
  10   0  -1   -0.23    1.52
  10   0  -1    0.32    1.32
  10   0  -1    0.47    1.37
 -10   0   1    0.40    1.68
 -10   0   1   -0.22    1.14
   8   0  -1    0.19    1.26
  -8   0   1   -0.76    1.26
   8   0  -1   -0.39    1.05
  -8   0   1    1.95    1.62
   8   0  -1   -0.29    0.95
   8   0  -1   -1.05    1.06
  -8   0   1    0.47    1.11
  -8   0   1   -0.97    1.32
  -8   0   1    1.27    1.78
   8   0  -1   -1.19    0.87
  -8   0   1    4.65    2.38
  -8   0   1   -0.50    1.10
   8   0  -1    0.62    1.40
  -8   0   1   -0.02    1.03
   8   0  -1    7.83    2.63
   8   0  -1   -0.41    1.26
   8   0  -1   -1.48    1.44
   8   0  -1    0.35    1.10
  -8   0   1   -1.62    1.10
   6   0  -1   -0.39    0.94
  -6   0   1   -0.24    0.79
  -6   0   1    0.38    0.95
  -6   0   1    0.85    1.29
  -6   0   1    0.98    1.11
  -6   0   1   -0.51    0.88
  -6   0   1    0.94    1.41
   6   0  -1    2.75    1.63
  -6   0   1    2.46    1.45
   6   0  -1    0.99    1.24
  -6   0   1    0.10    0.96
  -6   0   1    1.78    1.14
   6   0  -1    0.91    1.41
   6   0  -1    0.59    1.27
   6   0  -1    1.07    1.17
  -6   0   1    2.10    1.14
   6   0  -1    2.72    1.66
   6   0  -1    1.61    1.06
   6   0  -1    0.57    0.99
  -6   0   1    4.15    1.88
  -4   0   1    0.60    0.85
  -4   0   1    0.37    0.71
   4   0  -1   -0.25    1.02
   4   0  -1    0.52    1.00
   4   0  -1    0.33    0.77
   4   0  -1    0.62    0.98
  -4   0   1    1.23    0.89
  -4   0   1    0.58    0.99
  -4   0   1   -1.07    0.67
  -4   0   1   -0.23    0.91
  -4   0   1    1.27    0.81
  -4   0   1   -0.42    0.70
   4   0  -1   -0.25    0.95
   4   0  -1    0.29    0.78
   4   0  -1   -0.43    0.71
   4   0  -1   -0.70    0.78
  -4   0   1    1.14    1.02
  -4   0   1    1.47    1.33
  -4   0   1    1.68    1.29
   4   0  -1    0.47    0.77
   2   0  -1    0.50    0.67
   2   0  -1   -0.45    0.40
   2   0  -1    0.65    0.56
   2   0  -1    0.35    0.60
  -2   0   1    0.60    0.52
  -2   0   1    0.82    0.46
  -2   0   1    0.16    0.56
   2   0  -1   -0.04    0.47
  -2   0   1    0.10    0.64
   2   0  -1   -0.55    0.40
  -2   0   1    0.83    0.69
   2   0  -1    1.88    0.69
  -2   0   1    1.78    0.95
   2   0  -1   -0.02    0.63
  -2   0   1   -0.28    0.43
   2   0  -1    0.18    0.65
  -2   0   1    1.00    0.58
  -2   0   1    0.25    0.68
   2   0   1   -0.25    0.45
   2   0   1    0.18    0.47
   2   0   1    0.28    0.51
   2   0   1    0.60    0.70
  -2   0  -1    1.47    0.93
  -2   0  -1    0.21    0.46
  -2   0  -1    0.30    0.52
  -2   0  -1    0.49    0.44
  -2   0  -1    1.03    0.54
  -2   0  -1   -0.01    0.55
  -2   0  -1    0.79    0.59
   2   0   1   -0.98    0.47
  -2   0  -1   -0.15    0.52
  -2   0  -1    0.04    0.48
   2   0   1    1.28    0.64
   2   0   1   -0.06    0.47
  -2   0  -1    0.00    0.56
   2   0   1   -0.08    0.64
   2   0   1    0.61    0.55
  -2   0  -1    0.16    0.58
   2   0   1    0.09    0.51
  -2   0  -1   -0.09    0.49
   2   0   1    0.38    0.63
   4   0   1    1.63    1.24
  -4   0  -1   -0.40    0.92
   4   0   1    0.49    0.78
  -4   0  -1    1.41    0.87
  -4   0  -1   -0.51    0.69
   4   0   1   -0.61    0.79
   4   0   1   -0.27    0.76
   4   0   1    0.90    0.89
   4   0   1   -0.75    0.55
   4   0   1    0.43    0.81
  -4   0  -1   -0.02    0.79
   4   0   1    0.85    0.78
   4   0   1   -0.24    0.61
  -4   0  -1   -0.31    0.74
  -4   0  -1   -0.43    0.74
   4   0   1    1.74    1.07
  -4   0  -1    2.40    1.23
   4   0   1    0.22    0.69
  -4   0  -1   -0.08    1.01
   6   0   1    0.64    1.02
   6   0   1   -0.92    0.88
   6   0   1    0.46    0.97
  -6   0  -1   -0.29    0.86
   6   0   1   -0.64    0.95
  -6   0  -1    0.03    1.12
   6   0   1    0.18    0.59
  -6   0  -1   -0.56    0.97
   6   0   1    1.50    1.12
  -6   0  -1    1.77    1.16
   6   0   1    1.35    1.25
  -6   0  -1   -0.12    1.21
   6   0   1    0.86    1.26
  -6   0  -1   -0.06    1.06
   6   0   1    2.31    1.10
   6   0   1    0.31    1.07
  -6   0  -1    0.79    0.93
   6   0   1    0.47    0.84
  -6   0  -1    0.59    0.90
  -8   0  -1   -1.74    0.95
   8   0   1    0.79    1.38
  -8   0  -1   -0.39    0.93
  -8   0  -1    1.29    1.29
   8   0   1   -2.22    1.24
  -8   0  -1    0.48    1.18
  -8   0  -1   -0.26    1.25
   8   0   1    0.68    1.16
  -8   0  -1   -0.37    1.33
  -8   0  -1   -1.19    0.72
   8   0   1    0.94    1.26
   8   0   1    0.79    1.19
   8   0   1   -1.54    1.03
   8   0   1    1.08    1.20
  -8   0  -1    1.87    1.63
  -8   0  -1    0.73    1.70
   8   0   1   -0.91    0.89
   8   0   1    0.05    0.95
   8   0   1    0.50    1.27
 -10   0  -1   -0.57    1.30
  10   0   1   -0.45    1.17
 -10   0  -1   -0.43    0.94
  10   0   1   -1.33    1.51
  10   0   1   -0.59    1.04
 -10   0  -1    0.06    1.08
 -10   0  -1   -0.78    1.76
 -10   0  -1   -0.95    1.12
  10   0   1    0.99    1.63
  10   0   1    0.77    1.42
  10   0   1    0.30    1.45
 -10   0  -1    0.13    1.56
 -10   0  -1   -1.32    0.80
 -10   0  -1   -0.36    0.97
  10   0   1    0.38    1.26
  10   0   1    0.33    1.30
 -10   0  -1   -0.55    1.35
  10   0   1    1.71    1.50
 -12   0  -1   -2.34    0.93
  12   0   1    1.28    1.71
  12   0   1    3.22    2.20
 -12   0  -1   -0.35    1.46
 -12   0  -1   -0.85    1.41
  12   0   1    1.00    1.65
 -12   0  -1   -0.70    2.28
 -12   0  -1    1.78    1.71
 -12   0  -1    1.85    1.84
 -12   0  -1   -0.98    1.29
 -12   0  -1    0.33    1.94
  12   0   1    1.30    1.91
  12   0   1    1.41    1.58
  12   0   1    1.34    2.25
  12   0   1   -0.03    1.44
  12   0   1    3.14    1.83
 -12   0  -1   -0.45    1.34
  12   0   1   -1.15    1.27
 -12   0  -1    0.58    1.88
 -14   0  -1    1.14    1.59
 -14   0  -1    3.61    3.00
  14   0   1   -1.48    1.23
 -14   0  -1    2.22    1.96
  14   0   1    0.41    1.74
 -14   0  -1    1.41    2.67
  14   0   1    0.65    1.68
  14   0   1    1.74    1.96
 -14   0  -1    0.37    1.76
 -14   0  -1    4.38    3.43
 -14   0  -1   -2.97    1.35
  14   0   1    0.90    1.97
  14   0   1    4.95    3.16
  14   0   1   -0.46    1.76
 -14   0  -1   -3.34    0.90
  14   0   1    1.46    2.17
  14   0   1    0.00    1.40
 -14   0  -1    2.54    1.97
 -16   0  -1    1.62    2.50
 -16   0  -1   -3.03    0.91
 -16   0  -1    0.49    1.96
  16   0   1   -1.88    1.07
  16   0   1    0.26    2.77
 -16   0  -1    2.03    2.45
 -16   0  -1    0.33    1.62
  16   0   1   -1.02    1.53
  16   0   1    0.22    1.91
 -16   0  -1    0.37    2.16
 -16   0  -1   -0.85    2.83
 -16   0  -1   -0.33    1.70
  16   0   1   -0.80    1.37
  18   0   1   -0.65    2.02
  18   0   1    0.24    1.74
 -18   0  -1   -0.14    1.91
 -18   0  -1   -2.44    1.65
  18   0   1    0.07    1.77
  18   0   1   -0.19    2.94
 -18   0  -1   -2.22    1.88
  18   0   1    1.05    2.52
  18   0   1   -1.62    1.98
 -18   0  -1   -0.65    1.58
  19  -1  -1   -1.17    2.13
 -19  -1   1   -0.09    2.31
  19  -1  -1    1.44    2.78
  19  -1  -1    1.47    2.56
  19  -1  -1    3.32    3.98
 -19  -1   1    0.47    1.98
  19  -1  -1    1.91    3.56
  19  -1  -1   10.76    3.85
 -19   1   1    3.88    2.84
  19   1  -1    3.16    2.86
  19   1  -1   -1.38    2.20
  19   1  -1   -0.69    2.46
 -19   1   1    5.32    3.89
  19   1  -1    7.43    4.29
  19   1  -1   -0.47    1.94
 -19   1   1    8.23    3.62
 -17  -1   1   -1.20    2.12
 -17  -1   1    3.84    2.72
  17  -1  -1    1.83    2.93
 -17  -1   1   -0.72    2.06
  17  -1  -1    4.69    3.99
 -17  -1   1    2.50    2.60
  17  -1  -1    0.87    2.22
 -17  -1   1    0.05    1.78
 -17  -1   1    2.40    3.96
  17  -1  -1   -0.91    1.94
 -17  -1   1    5.41    3.20
 -17  -1   1    3.02    2.58
  17  -1  -1    2.71    2.49
  17  -1  -1    0.11    2.12
 -17   1   1    0.35    2.29
  17   1  -1   -0.95    1.65
  17   1  -1    3.97    3.28
 -17   1   1    2.99    2.52
  17   1  -1   -0.90    2.64
 -17   1   1   -0.59    2.05
 -17   1   1    0.23    2.05
  17   1  -1    6.22    3.16
 -17   1   1    1.87    2.62
 -17   1   1    1.47    2.87
 -17   1   1    0.67    1.83
 -17   1   1    2.89    2.57
  17   1  -1    0.23    2.55
  17   1  -1    0.85    2.44
  17   1  -1   -2.34    1.25
  15  -1  -1   -0.33    1.68
 -15  -1   1    2.26    2.09
 -15  -1   1    3.19    2.38
 -15  -1   1    3.99    3.45
 -15  -1   1    4.41    2.65
 -15  -1   1    0.05    1.78
  15  -1  -1    0.96    2.50
 -15  -1   1    4.09    3.21
 -15  -1   1    3.08    2.27
 -15  -1   1    2.24    2.22
  15  -1  -1    3.40    2.57
  15  -1  -1    2.56    2.84
  15  -1  -1    3.15    2.66
  15  -1  -1    1.76    2.07
  15  -1  -1    1.76    2.05
 -15  -1   1    6.39    3.39
 -15   1   1    1.47    1.87
 -15   1   1    0.60    2.46
  15   1  -1    5.46    3.13
 -15   1   1    2.88    2.64
 -15   1   1    2.96    2.68
 -15   1   1    3.19    2.46
 -15   1   1    5.11    3.41
  15   1  -1    4.67    3.26
  15   1  -1    0.61    1.68
 -15   1   1    1.92    2.98
  15   1  -1    1.92    2.76
  15   1  -1    1.96    2.18
 -15   1   1   -0.14    1.94
 -15   1   1    4.20    2.46
  15   1  -1    2.56    3.23
  15   1  -1    7.15    3.35
 -13  -1   1   12.74    3.42
 -13  -1   1    2.83    2.14
  13  -1  -1    6.78    3.11
  13  -1  -1    9.43    3.16
 -13  -1   1   11.35    4.46
  13  -1  -1    7.50    3.25
  13  -1  -1    5.38    3.17
  13  -1  -1    5.05    2.53
 -13  -1   1    2.72    2.88
  13  -1  -1    9.83    3.56
 -13  -1   1    5.95    2.81
 -13  -1   1    2.46    2.68
 -13  -1   1    5.81    2.76
  13  -1  -1    8.82    3.50
  13  -1  -1    4.57    2.55
 -13  -1   1    7.52    2.82
 -13  -1   1    3.58    3.02
  13  -1  -1    3.19    2.41
  13  -1  -1    6.55    2.66
 -13   1   1    3.52    2.66
  13   1  -1    9.21    3.48
 -13   1   1    1.71    3.05
  13   1  -1    6.72    3.09
 -13   1   1    5.82    3.06
 -13   1   1    1.46    2.20
  13   1  -1    5.30    3.52
 -13   1   1    5.30    2.48
  13   1  -1    2.95    2.16
 -13   1   1    4.50    3.60
  13   1  -1    2.02    2.10
 -13   1   1    1.54    2.33
  13   1  -1    4.98    2.80
  13   1  -1    3.00    2.66
 -13   1   1    3.40    2.34
  13   1  -1    8.00    2.70
  13   1  -1    1.20    2.02
 -13   1   1    5.93    2.98
 -11  -1   1    5.29    3.28
 -11  -1   1    5.22    2.34
  11  -1  -1   -0.32    1.31
  11  -1  -1    5.99    2.60
 -11  -1   1    5.67    2.23
  11  -1  -1    4.59    2.48
 -11  -1   1    4.27    2.22
  11  -1  -1    4.91    2.10
  11  -1  -1    4.37    2.18
  11  -1  -1    3.72    2.20
  11  -1  -1    2.05    1.80
  11  -1  -1    1.89    2.39
 -11  -1   1    6.60    2.27
 -11  -1   1    5.95    2.78
  11  -1  -1    2.02    1.94
 -11  -1   1    4.84    2.95
  11  -1  -1    1.28    2.03
 -11  -1   1    3.97    2.01
 -11  -1   1    3.68    2.11
  11   1  -1    3.35    2.19
 -11   1   1    0.47    1.84
 -11   1   1    6.34    2.43
 -11   1   1    6.23    2.51
 -11   1   1    4.96    2.54
  11   1  -1    2.59    1.88
  11   1  -1    2.62    2.30
  11   1  -1    4.55    1.93
 -11   1   1    1.26    2.37
  11   1  -1    6.04    2.33
  11   1  -1    0.68    1.50
 -11   1   1    3.52    1.79
  11   1  -1    1.92    2.13
  11   1  -1    4.20    2.50
 -11   1   1    2.94    1.98
  11   1  -1    1.47    1.81
  11   1  -1    4.38    2.44
 -11   1   1    1.81    1.79
 -11   1   1    4.74    2.07
  -9  -1   1   90.66    8.53
   9  -1  -1   98.67    8.84
  -9  -1   1   94.50   10.85
   9  -1  -1  109.33    9.13
   9  -1  -1   84.76    8.93
   9  -1  -1   84.06    9.77
   9  -1  -1   98.95    8.87
   9  -1  -1   92.40    9.23
  -9  -1   1   91.92    8.89
  -9  -1   1   99.36    8.50
  -9  -1   1   88.43   10.16
   9  -1  -1  102.03    8.60
   9  -1  -1   87.92    8.14
  -9  -1   1   80.51    8.38
   9  -1  -1  109.93    8.73
  -9  -1   1   84.84    8.26
   9  -1  -1  103.63    8.88
  -9  -1   1  109.49    8.65
  -9  -1   1   99.57    9.05
  -9   1   1  100.98   11.55
   9   1  -1   83.90    8.25
  -9   1   1   99.69    9.00
   9   1  -1   87.18    8.42
  -9   1   1   88.36    8.42
   9   1  -1   91.76    8.52
   9   1  -1   88.07    8.62
  -9   1   1   86.10    8.54
  -9   1   1   91.07    8.44
  -9   1   1  109.00    9.34
   9   1  -1  104.61    9.06
   9   1  -1   95.58   10.61
   9   1  -1  101.47    8.56
  -9   1   1   88.55   10.36
  -9   1   1   94.34    8.45
   9   1  -1   98.06    9.36
   9   1  -1   91.70    9.20
  -9   1   1  102.91    8.95
  -9   1   1   85.85    8.32
   9   1  -1   92.33    8.65
  -7  -1   1    6.67    2.59
  -7  -1   1    2.10    1.41
   7  -1  -1    0.46    1.24
   7  -1  -1    1.08    1.56
   7  -1  -1    3.84    2.10
  -7  -1   1    0.96    1.44
  -7  -1   1    1.26    1.78
   7  -1  -1    4.20    1.61
   7  -1  -1    0.32    1.33
  -7  -1   1    1.09    1.18
  -7  -1   1    4.39    1.89
   7  -1  -1    4.04    1.76
   7  -1  -1    0.53    1.48
  -7  -1   1    4.34    1.65
  -7  -1   1    3.27    1.29
   7  -1  -1    2.27    1.45
  -7  -1   1    3.58    1.52
   7  -1  -1    3.94    1.43
  -7   1   1    3.75    1.65
  -7   1   1    5.41    2.18
  -7   1   1    4.43    1.65
  -7   1   1    1.58    1.20
  -7   1   1    3.39    1.36
  -7   1   1    0.98    1.37
   7   1  -1    4.68    1.72
   7   1  -1    2.74    1.80
   7   1  -1    2.92    1.84
   7   1  -1    4.10    1.69
  -7   1   1    3.67    2.10
  -7   1   1    2.62    1.45
  -7   1   1    6.78    2.65
   7   1  -1    3.01    1.34
   7   1  -1    3.36    1.65
   7   1  -1    0.99    1.29
  -7   1   1    2.72    1.45
  -7   1   1    4.28    1.85
  -5  -1   1 2898.16  226.63
   5  -1  -1 2868.16  227.78
  -5  -1   1 2840.82  218.33
   5  -1  -1 2842.99  218.79
  -5   1   1 3057.91  219.86
   5   1  -1 2949.37  217.46
   5   1  -1 3052.82  228.55
  -5   1   1 2921.62  228.66
   3  -1  -1    5.82    1.36
  -3  -1   1    4.54    1.34
   3  -1  -1    6.60    1.31
  -3  -1   1    9.08    1.56
  -3  -1   1    6.51    1.32
   3  -1  -1    4.75    1.37
  -3  -1   1    7.10    1.49
  -3  -1   1    6.99    1.10
   3  -1  -1    3.44    1.29
  -3  -1   1    3.52    1.46
  -3  -1   1    5.67    1.22
  -3  -1   1    8.56    1.65
   3  -1  -1    7.64    1.48
  -3  -1   1    7.59    1.61
   3  -1  -1    7.95    1.51
   3  -1  -1    7.38    1.48
  -3  -1   1    5.73    1.22
   3  -1  -1    4.08    1.42
   3  -1  -1    8.81    1.73
  -3  -1   1    7.42    1.46
   3   1  -1    7.71    1.43
  -3   1   1    5.71    1.30
  -3   1   1    6.46    1.48
  -3   1   1    8.19    1.88
   3   1  -1    7.63    1.57
   3   1  -1    6.64    1.31
   3   1  -1    5.93    1.23
   3   1  -1    4.83    1.39
   3   1  -1    5.22    1.30
   3   1  -1    4.76    1.44
  -3   1   1    5.68    1.38
   3   1  -1    8.14    1.92
  -3   1   1    6.00    1.29
   3   1  -1    6.21    1.09
  -3   1   1    6.53    1.36
   3   1  -1    8.58    1.52
  -3   1   1   11.46    1.81
  -3   1   1    9.04    1.86
  -3   1   1    6.36    1.55
   1   1  -1  576.89   39.29
  -1  -1  -1  131.15    8.94
  -1  -1  -1  124.00    9.03
   1  -1   1  127.53    8.96
  -1  -1  -1  123.17    8.92
  -1  -1  -1  119.82    9.04
  -1  -1  -1  121.62    9.00
   1  -1   1  125.86    9.02
   1  -1   1  134.47    9.01
  -1  -1  -1  127.05    9.01
   1  -1   1  128.27    9.04
   1  -1   1  131.77    8.88
   1  -1   1  125.68    8.98
   1  -1   1  130.56    8.68
   1  -1   1  135.65    8.98
   1  -1   1  130.39    8.94
  -1  -1  -1  116.30    9.00
   1   1   1  127.15    8.92
   1   1   1  130.27    9.02
  -1   1  -1  127.93    8.68
   1   1   1  128.75    8.98
   1   1   1  122.75    9.06
  -1   1  -1  131.50    8.96
  -1   1  -1  130.10    9.00
   1   1   1  127.47    8.93
   1   1   1  127.17    9.00
  -1   1  -1  128.45    9.05
  -1   1  -1  123.08    8.94
  -1   1  -1  122.56    8.86
  -1   1  -1  125.53    9.02
   1   1   1  125.15    9.02
  -1   1  -1  125.58    9.00
   1   1   1  122.61    9.02
  -1   1  -1  130.67    9.23
  -3  -1  -1   46.88    3.93
  -3  -1  -1   40.29    3.94
  -3  -1  -1   44.97    4.20
   3  -1   1   50.76    3.90
   3  -1   1   55.78    4.36
  -3  -1  -1   46.15    4.19
   3  -1   1   50.97    4.51
   3  -1   1   49.31    4.43
   3  -1   1   45.67    4.15
  -3  -1  -1   43.97    4.09
   3  -1   1   52.84    4.21
  -3  -1  -1   47.18    4.60
  -3  -1  -1   41.80    3.98
   3  -1   1   49.96    4.29
   3  -1   1   53.27    4.17
   3  -1   1   46.64    3.78
  -3  -1  -1   49.35    4.40
  -3  -1  -1   53.34    3.94
   3  -1   1   58.37    4.24
   3  -1   1   50.15    4.18
   3   1   1   53.70    4.09
   3   1   1   52.31    3.93
   3   1   1   45.66    4.18
   3   1   1   42.28    4.17
   3   1   1   56.56    3.95
  -3   1  -1   54.08    3.92
  -3   1  -1   51.06    3.89
   3   1   1   57.94    4.42
  -3   1  -1   47.69    4.17
  -3   1  -1   41.93    4.07
  -3   1  -1   52.33    4.19
   3   1   1   51.33    4.44
  -3   1  -1   46.54    4.47
  -3   1  -1   50.66    4.19
   3   1   1   47.64    3.96
  -3   1  -1   51.52    4.40
  -3   1  -1   48.54    4.17
   3   1   1   52.99    4.21
   3   1   1   54.88    4.01
   3   1   1   49.70    4.20
   5  -1   1  335.79   24.89
   5  -1   1  343.17   24.95
   5  -1   1  347.08   24.93
   5  -1   1  359.33   25.30
  -5  -1  -1  345.17   25.17
  -5  -1  -1  353.79   25.25
   5  -1   1  344.64   24.92
   5  -1   1  358.13   25.40
  -5  -1  -1  345.19   24.74
  -5  -1  -1  369.22   25.98
  -5  -1  -1  349.06   25.10
  -5  -1  -1  371.26   24.53
   5  -1   1  371.80   24.43
  -5  -1  -1  349.25   24.54
   5  -1   1  348.91   24.65
  -5  -1  -1  348.84   24.95
   5  -1   1  341.46   25.21
  -5  -1  -1  356.53   25.36
  -5  -1  -1  369.19   24.70
   5  -1   1  343.31   24.80
   5  -1   1  349.17   25.29
  -5  -1  -1  369.44   24.80
  -5   1  -1  346.78   25.37
  -5   1  -1  347.87   24.82
   5   1   1  343.65   25.03
   5   1   1  351.66   25.36
  -5   1  -1  349.00   25.27
   5   1   1  368.46   25.18
   5   1   1  362.59   24.82
  -5   1  -1  361.22   25.56
  -5   1  -1  350.90   25.33
   5   1   1  355.63   24.95
   5   1   1  356.31   24.39
  -5   1  -1  339.48   25.16
  -5   1  -1  353.45   24.98
   5   1   1  357.49   24.74
  -5   1  -1  353.54   24.95
   5   1   1  353.92   24.77
   5   1   1  354.84   25.18
   5   1   1  344.67   25.01
   5   1   1  357.53   24.65
   5   1   1  361.87   25.11
  -5   1  -1  355.17   24.90
  -5   1  -1  343.89   24.90
   7  -1   1   90.78    8.39
  -7  -1  -1   97.14    8.15
  -7  -1  -1   96.55    8.02
  -7  -1  -1   90.97    7.66
   7  -1   1   84.82    7.70
   7  -1   1   88.89    8.15
   7  -1   1  105.57    8.82
   7  -1   1   90.79    8.08
   7  -1   1   98.42    8.55
   7  -1   1  100.16    8.59
  -7  -1  -1   99.59    8.10
  -7  -1  -1   99.47    8.45
   7  -1   1  103.96    8.07
  -7  -1  -1  102.71    8.81
   7  -1   1   88.12    8.04
  -7  -1  -1   88.60    8.26
  -7  -1  -1   89.81    8.49
   7  -1   1   98.08    8.18
  -7  -1  -1   89.81    7.78
   7   1   1  100.06    8.69
  -7   1  -1   94.23    8.40
  -7   1  -1   86.85    7.86
   7   1   1   89.95    8.17
   7   1   1   95.99    8.18
   7   1   1  100.73    7.87
  -7   1  -1   93.36    8.11
   7   1   1   90.16    8.63
  -7   1  -1  110.13    9.06
   7   1   1  104.87    8.38
  -7   1  -1   96.62    8.07
   7   1   1  115.59    8.20
  -7   1  -1  104.55    8.36
  -7   1  -1   85.46    8.57
   7   1   1   86.75    7.92
   7   1   1   84.28    8.24
   7   1   1  101.00    7.22
  -7   1  -1  101.04    8.65
  -7   1  -1   82.31    8.39
   7   1   1  101.28    8.46
  -9  -1  -1   23.37    3.58
  -9  -1  -1   19.68    3.93
   9  -1   1   17.54    3.91
  -9  -1  -1   28.50    4.54
  -9  -1  -1   29.46    4.20
   9  -1   1   23.53    3.92
  -9  -1  -1   28.51    3.99
  -9  -1  -1   16.86    4.01
   9  -1   1   23.00    3.64
  -9  -1  -1   23.62    3.60
   9  -1   1   33.54    5.29
   9  -1   1   20.24    3.81
   9  -1   1   24.20    4.23
   9  -1   1   26.26    3.93
   9  -1   1   16.16    3.36
  -9  -1  -1   15.74    3.28
   9  -1   1   25.38    4.55
   9  -1   1   17.86    3.86
  -9  -1  -1   23.96    3.93
   9   1   1   29.69    4.54
  -9   1  -1   28.54    4.60
   9   1   1   20.05    3.61
   9   1   1   30.16    4.73
  -9   1  -1   12.65    3.48
   9   1   1   23.67    3.89
  -9   1  -1   21.85    4.24
  -9   1  -1   18.86    3.38
   9   1   1   24.33    4.23
   9   1   1   17.82    3.20
  -9   1  -1   18.15    3.73
  -9   1  -1   25.11    4.77
  -9   1  -1   20.05    4.06
  -9   1  -1   29.42    4.43
   9   1   1   19.08    3.79
   9   1   1   22.02    3.74
  -9   1  -1   25.10    4.00
   9   1   1   25.15    3.92
   9   1   1   23.09    4.40
 -11  -1  -1   72.78   10.18
  11  -1   1  101.84    9.33
  11  -1   1   90.39   10.35
 -11  -1  -1   61.00    8.59
 -11  -1  -1   79.72    8.13
 -11  -1  -1   93.77    8.03
 -11  -1  -1   85.22    9.79
 -11  -1  -1   71.62    9.41
  11  -1   1   94.64   10.84
  11  -1   1   86.44    9.69
  11  -1   1   86.63    8.59
 -11  -1  -1   79.02   10.33
  11  -1   1   98.98    8.54
  11  -1   1   80.65    8.06
  11  -1   1   85.68    8.64
  11  -1   1   93.86   10.26
 -11  -1  -1   99.70   10.94
  11  -1   1   89.87    8.56
  11   1   1   89.42    8.65
 -11   1  -1   94.64    8.65
  11   1   1   83.70    8.14
  11   1   1   91.28   10.65
  11   1   1   85.95    8.41
 -11   1  -1   96.30   10.39
  11   1   1   82.42    9.50
  11   1   1   71.61    8.86
  11   1   1   94.37    8.78
  11   1   1   96.18    8.51
  11   1   1   89.44    8.96
 -11   1  -1   93.46    9.07
 -11   1  -1   90.06    8.70
 -11   1  -1   86.57    8.15
 -11   1  -1   95.49   11.05
  11   1   1   94.75   10.38
 -11   1  -1   88.90    8.60
 -11   1  -1   89.63   11.23
 -13  -1  -1   19.26    4.35
  13  -1   1   16.62    4.34
  13  -1   1   17.72    4.30
 -13  -1  -1   25.51    4.53
 -13  -1  -1   19.03    3.86
 -13  -1  -1   23.97    5.02
 -13  -1  -1   14.72    3.84
 -13  -1  -1   22.85    5.67
  13  -1   1   15.93    4.17
  13  -1   1   17.13    5.01
  13  -1   1   25.52    5.09
 -13  -1  -1   18.60    5.21
  13  -1   1   21.62    4.70
 -13  -1  -1   10.96    4.21
 -13  -1  -1    9.30    3.67
  13  -1   1   12.71    3.41
  13  -1   1   21.06    4.88
  13   1   1   14.04    3.52
  13   1   1   18.52    4.33
  13   1   1   18.46    4.18
 -13   1  -1   25.46    5.73
  13   1   1   14.22    3.91
 -13   1  -1   16.09    4.61
  13   1   1   14.19    4.02
 -13   1  -1   20.56    4.99
  13   1   1   23.67    4.75
  13   1   1   15.36    4.20
  13   1   1   24.15    5.66
 -13   1  -1   15.96    4.12
 -13   1  -1   23.73    4.76
 -13   1  -1   24.60    5.97
 -13   1  -1   18.46    4.29
 -13   1  -1   23.61    4.52
  13   1   1   17.79    4.03
  15  -1   1   -0.47    2.40
  15  -1   1   -1.16    1.92
 -15  -1  -1   -0.40    1.57
 -15  -1  -1    2.91    2.44
 -15  -1  -1    1.34    2.24
 -15  -1  -1    0.65    1.67
 -15  -1  -1   -1.35    2.22
  15  -1   1   -0.78    2.13
  15  -1   1    0.76    2.06
  15  -1   1    1.78    1.93
 -15  -1  -1   -1.27    2.12
 -15  -1  -1   -0.30    2.38
 -15  -1  -1    2.74    2.60
  15  -1   1    0.90    1.71
  15   1   1    2.18    2.21
  15   1   1   -0.63    1.93
  15   1   1   -1.68    1.72
  15   1   1    2.12    2.31
 -15   1  -1    2.63    3.01
 -15   1  -1    0.13    1.74
 -15   1  -1    4.75    3.15
  15   1   1    1.77    2.22
 -15   1  -1   -0.43    1.43
 -15   1  -1    2.37    2.38
  15   1   1   -2.81    1.87
 -15   1  -1    1.53    2.28
  15   1   1    1.39    2.47
 -15   1  -1    0.71    1.89
  15   1   1    0.02    1.79
  17  -1   1   -0.19    2.57
  17  -1   1   -1.41    1.67
  17  -1   1   -0.07    1.92
  17  -1   1    3.66    2.50
  17  -1   1    2.15    2.63
 -17  -1  -1    0.54    1.80
  17  -1   1    0.41    2.21
 -17  -1  -1   -2.73    1.64
 -17  -1  -1    0.94    2.29
  17  -1   1    0.30    2.55
 -17  -1  -1   -0.47    1.72
 -17  -1  -1    0.43    2.04
 -17   1  -1   -0.25    1.70
  17   1   1    2.00    3.08
 -17   1  -1   -0.20    1.54
  17   1   1   -2.57    1.27
  17   1   1    0.79    2.05
  17   1   1    0.42    2.08
 -17   1  -1    0.08    2.03
 -17   1  -1    4.42    3.10
  17   1   1    0.40    2.23
  17   1   1    0.15    2.45
  17   1   1    0.29    2.33
 -19  -1  -1    4.19    2.97
  19  -1   1   -0.85    2.14
  19  -1   1    2.56    2.98
  19  -1   1    2.56    2.68
  19  -1   1    0.26    2.46
 -19  -1  -1   -0.57    1.72
  19  -1   1   -0.35    1.86
 -19  -1  -1    0.69    2.18
 -19   1  -1    0.73    2.04
  19   1   1   -0.50    1.90
 -19   1  -1    1.12    2.29
  19   1   1   -2.27    2.05
  19   1   1    2.30    2.69
  19   1   1    1.30    2.85
  19   1   1    0.81    3.27
 -19   1  -1   -2.54    1.77
 -18  -2   1    0.09    2.36
  18  -2  -1    2.32    3.26
 -18  -2   1    2.68    2.72
  18  -2  -1   -0.60    3.24
  18  -2  -1   -0.06    2.11
  18  -2  -1   -0.43    2.30
  18  -2  -1    1.33    2.34
  18  -2  -1    2.62    3.16
 -18  -2   1    2.07    3.63
  18   2  -1   -0.37    2.18
 -18   2   1    5.08    3.80
 -18   2   1    0.87    2.25
 -18   2   1   -2.68    2.52
  18   2  -1    8.30    4.33
  18   2  -1    5.37    2.89
  18   2  -1   -1.34    1.72
 -18   2   1    2.34    3.04
  18   2  -1    0.66    2.30
  18   2  -1    1.22    3.06
 -16  -2   1    4.55    3.41
 -16  -2   1    0.47    2.04
 -16  -2   1    1.31    2.47
  16  -2  -1    0.78    1.95
 -16  -2   1    1.88    2.06
  16  -2  -1    3.11    3.16
 -16  -2   1    4.01    2.71
  16  -2  -1    6.22    3.33
  16  -2  -1    2.94    2.58
 -16  -2   1    3.53    2.58
 -16  -2   1    0.72    3.01
  16  -2  -1    2.24    2.63
  16  -2  -1   -3.16    1.49
 -16  -2   1    4.92    2.94
  16  -2  -1    0.40    1.92
  16  -2  -1    1.59    2.60
  16   2  -1    0.73    2.56
  16   2  -1    0.27    2.17
  16   2  -1    2.38    2.33
  16   2  -1    4.22    2.62
 -16   2   1    7.36    3.67
 -16   2   1    4.65    3.63
 -16   2   1    6.52    3.37
 -16   2   1    0.61    1.69
 -16   2   1    1.35    2.01
  16   2  -1    6.10    3.52
 -16   2   1    4.33    2.98
  16   2  -1    2.13    2.63
 -16   2   1    0.81    2.52
  16   2  -1    9.46    4.58
  16   2  -1   -2.39    2.91
 -16   2   1    3.90    2.92
  14  -2  -1    5.81    3.25
 -14  -2   1   12.19    3.71
 -14  -2   1    4.33    2.95
 -14  -2   1   13.89    3.71
  14  -2  -1    5.40    2.85
  14  -2  -1   12.33    4.10
 -14  -2   1    7.74    2.90
 -14  -2   1   15.41    4.95
 -14  -2   1    5.94    3.13
  14  -2  -1   15.87    4.39
 -14  -2   1    7.53    3.11
  14  -2  -1   10.61    3.42
  14  -2  -1    9.21    3.46
  14  -2  -1   11.95    4.39
  14  -2  -1   13.80    3.80
 -14  -2   1   10.94    4.57
 -14  -2   1    8.40    3.30
 -14   2   1    2.78    2.34
 -14   2   1    2.95    2.42
  14   2  -1   14.93    4.16
 -14   2   1    8.86    3.56
  14   2  -1   13.48    4.37
 -14   2   1    6.49    3.45
 -14   2   1    6.71    3.24
 -14   2   1    9.62    3.52
 -14   2   1    3.50    3.59
 -14   2   1   13.28    4.30
  14   2  -1    5.69    2.55
  14   2  -1   13.57    4.22
  14   2  -1    6.10    3.41
  14   2  -1   13.23    4.63
 -14   2   1    6.92    2.94
  14   2  -1    5.55    2.92
 -12  -2   1   19.94    5.09
  12  -2  -1   23.51    4.95
 -12  -2   1   12.54    3.34
 -12  -2   1   18.32    4.16
 -12  -2   1   14.75    3.86
  12  -2  -1   14.54    4.17
 -12  -2   1   10.97    3.74
 -12  -2   1   17.78    3.77
 -12  -2   1   15.85    3.64
  12  -2  -1   15.50    4.33
  12  -2  -1    8.62    3.21
  12  -2  -1   16.84    3.94
 -12  -2   1   26.32    4.88
  12  -2  -1   21.65    4.38
 -12  -2   1   12.55    3.99
  12  -2  -1   13.82    3.59
  12  -2  -1   18.51    3.78
  12  -2  -1   14.74    3.67
  12  -2  -1   12.50    4.17
 -12   2   1   14.54    4.36
  12   2  -1   28.80    4.95
 -12   2   1   15.03    3.61
 -12   2   1   20.08    5.31
 -12   2   1   21.96    4.27
  12   2  -1   14.72    4.41
  12   2  -1   17.54    3.98
 -12   2   1   20.16    4.46
  12   2  -1   20.00    4.20
  12   2  -1   19.91    4.68
  12   2  -1   20.37    3.91
 -12   2   1   22.64    4.77
 -12   2   1   12.65    3.60
  12   2  -1   13.38    3.83
  12   2  -1   16.53    4.16
 -12   2   1   16.46    3.95
  12   2  -1   17.25    4.00
  12   2  -1   17.08    4.46
 -12   2   1   18.01    4.14
 -10  -2   1    2.99    1.90
  10  -2  -1    6.97    2.50
 -10  -2   1    2.09    2.28
  10  -2  -1    4.59    1.94
  10  -2  -1    3.12    2.14
 -10  -2   1    2.39    1.71
 -10  -2   1    0.30    1.73
  10  -2  -1   -0.95    1.44
  10  -2  -1    3.46    1.94
  10  -2  -1    5.69    2.25
 -10  -2   1    4.58    2.34
  10  -2  -1    8.52    2.63
 -10  -2   1    7.52    3.03
  10  -2  -1    5.67    2.13
  10  -2  -1    2.53    1.90
  10  -2  -1    5.57    1.89
 -10  -2   1    4.84    1.90
 -10  -2   1    7.11    2.26
 -10  -2   1    3.08    1.85
  10   2  -1    3.52    1.92
 -10   2   1    6.56    2.42
 -10   2   1    1.26    1.40
  10   2  -1    2.67    2.32
  10   2  -1    7.76    2.55
  10   2  -1    5.49    2.16
 -10   2   1    3.70    2.41
 -10   2   1    2.54    1.95
 -10   2   1    3.25    2.46
 -10   2   1    0.91    1.33
  10   2  -1    5.17    2.62
  10   2  -1    4.03    2.36
  10   2  -1    0.89    1.60
  10   2  -1    4.03    1.92
  10   2  -1    9.95    2.69
 -10   2   1    1.64    2.13
 -10   2   1    7.14    2.41
  10   2  -1    5.18    1.77
 -10   2   1    6.22    2.41
 -10   2   1    3.34    2.07
   8  -2  -1    3.58    1.77
   8  -2  -1    2.73    1.61
  -8  -2   1    3.24    1.72
   8  -2  -1    5.66    1.87
  -8  -2   1    2.51    1.23
  -8  -2   1    3.03    1.72
  -8  -2   1    2.60    1.44
   8  -2  -1    3.81    2.04
  -8  -2   1    2.27    2.05
   8  -2  -1   -0.43    1.33
  -8  -2   1    1.28    2.06
   8  -2  -1    4.40    1.63
   8  -2  -1    2.39    1.81
   8  -2  -1    3.87    2.09
   8  -2  -1   -0.83    1.18
   8  -2  -1    3.17    1.73
  -8  -2   1    1.06    1.69
  -8  -2   1    7.54    2.52
  -8  -2   1    2.80    1.75
  -8   2   1    2.32    1.70
  -8   2   1    5.87    2.27
   8   2  -1    2.36    1.67
   8   2  -1    3.92    1.68
   8   2  -1    3.72    1.89
   8   2  -1   10.57    2.63
  -8   2   1    7.30    2.40
   8   2  -1    2.91    2.16
  -8   2   1    3.02    2.14
  -8   2   1    2.07    1.71
   8   2  -1    6.16    2.12
   8   2  -1    3.79    1.67
  -8   2   1    4.59    1.48
  -8   2   1    4.07    2.38
  -8   2   1    5.09    2.69
  -8   2   1    1.19    1.37
   8   2  -1    1.40    1.99
   8   2  -1    4.41    2.08
  -6  -2   1  188.69   15.51
   6  -2  -1  192.51   15.38
  -6  -2   1  181.38   14.56
  -6  -2   1  208.14   14.71
  -6  -2   1  217.65   15.75
  -6  -2   1  195.50   14.71
  -6  -2   1  190.56   14.84
   6  -2  -1  166.02   14.56
   6  -2  -1  194.21   15.03
   6  -2  -1  192.18   14.81
   6  -2  -1  214.82   15.14
  -6  -2   1  179.24   15.03
   6  -2  -1  196.99   15.06
   6  -2  -1  198.43   15.53
  -6  -2   1  203.88   15.22
  -6  -2   1  195.60   14.65
   6  -2  -1  207.60   14.85
   6  -2  -1  178.32   14.86
   6  -2  -1  187.11   15.01
  -6  -2   1  206.48   14.23
   6   2  -1  197.02   14.93
   6   2  -1  216.88   15.39
   6   2  -1  198.39   14.88
  -6   2   1  182.29   15.46
  -6   2   1  209.53   15.28
   6   2  -1  205.26   14.95
  -6   2   1  197.36   14.96
   6   2  -1  200.40   14.69
  -6   2   1  205.54   14.97
  -6   2   1  214.83   15.08
   6   2  -1  199.98   15.39
  -6   2   1  210.73   14.87
  -6   2   1  196.16   15.07
   6   2  -1  204.45   15.58
   6   2  -1  207.21   14.71
   6   2  -1  189.34   14.58
  -6   2   1  205.57   14.94
  -6   2   1  225.20   15.97
   6   2  -1  189.45   14.22
   6   2  -1  187.31   15.38
  -4  -2   1   62.52    6.03
  -4  -2   1   69.51    5.90
   4  -2  -1   65.35    5.57
   4  -2  -1   63.12    5.63
   4  -2  -1   63.61    5.67
  -4  -2   1   76.49    5.60
   4  -2  -1   66.84    5.64
  -4  -2   1   59.28    5.27
   4  -2  -1   67.05    5.74
  -4  -2   1   67.62    6.13
  -4  -2   1   79.70    5.83
  -4  -2   1   78.64    6.03
   4  -2  -1   71.55    6.11
  -4  -2   1   68.72    5.40
  -4  -2   1   69.74    5.66
   4  -2  -1   61.94    5.52
  -4  -2   1   69.56    5.40
   4  -2  -1   66.25    5.78
  -4   2   1   59.37    5.66
   4   2  -1   65.83    5.48
   4   2  -1   54.32    5.88
  -4   2   1   67.12    5.58
   4   2  -1   56.30    5.79
  -4   2   1   63.24    5.74
  -4   2   1   71.00    5.74
   4   2  -1   67.22    5.35
  -4   2   1   79.65    6.36
   4   2  -1   73.86    6.01
   4   2  -1   74.24    5.77
  -4   2   1   66.46    5.61
  -4   2   1   68.50    6.18
  -4   2   1   60.78    5.60
   4   2  -1   67.24    6.12
   4   2  -1   65.99    5.43
   4   2  -1   60.51    5.55
   4   2  -1   60.71    5.52
  -4   2   1   72.77    5.63
   2  -2  -1 1559.68  120.74
  -2  -2   1 1591.40  120.65
   2  -2  -1 1720.10  126.25
  -2  -2   1 1637.97  126.46
   2   2  -1 1628.10  126.57
   2   2  -1 1562.75  120.29
  -2   2   1 1580.60  120.87
  -2   2   1 1805.52  126.25
   0  -2   1   99.62    7.43
   0  -2  -1  105.45    7.22
   0  -2  -1  101.99    7.30
   0  -2   1   98.85    7.45
   0  -2   1  109.71    7.34
   0  -2  -1   93.11    7.32
   0  -2   1   94.75    7.26
   0  -2  -1  108.16    7.13
   0  -2   1  105.12    7.40
   0  -2   1  100.91    7.25
   0  -2   1  106.76    7.54
   0  -2  -1   92.83    7.40
   0  -2  -1   96.62    7.32
   0  -2  -1  101.81    7.13
   0  -2  -1  107.60    7.11
   0  -2   1  103.86    7.56
   0  -2   1   91.44    7.12
   0  -2  -1  103.40    7.08
   0   2   1  104.02    7.12
   0   2  -1  100.78    7.28
   0   2   1  100.05    7.13
   0   2   1  105.38    7.14
   0   2  -1   99.01    7.43
   0   2  -1   99.16    7.50
   0   2  -1   89.95    7.23
   0   2  -1  107.47    7.58
   0   2   1  107.10    7.34
   0   2  -1  101.53    7.46
   0   2   1  110.57    7.15
   0   2   1   92.02    7.30
   0   2   1  100.52    7.20
   0   2  -1  113.54    7.37
   0   2   1  103.47    7.30
   0   2   1   94.24    7.29
   0   2  -1   99.03    7.52
   0   2  -1  101.12    7.37
   0   2   1  107.71    7.11
  -2  -2  -1  224.62   16.82
   2  -2   1  238.25   16.81
   2  -2   1  240.86   16.71
   2  -2   1  246.69   16.83
  -2  -2  -1  264.97   16.77
  -2  -2  -1  240.09   16.77
  -2  -2  -1  245.07   16.50
  -2  -2  -1  240.10   16.70
  -2  -2  -1  235.52   16.69
   2  -2   1  256.04   16.72
   2  -2   1  244.49   16.35
  -2  -2  -1  225.55   16.27
  -2  -2  -1  254.64   16.75
   2  -2   1  222.16   16.77
  -2  -2  -1  251.80   16.61
   2  -2   1  233.75   16.79
   2  -2   1  232.66   17.01
   2  -2   1  233.62   16.80
  -2  -2  -1  232.14   16.34
  -2   2  -1  231.77   16.81
   2   2   1  234.45   16.65
   2   2   1  239.40   16.49
  -2   2  -1  230.54   16.83
  -2   2  -1  246.34   16.74
   2   2   1  234.63   16.69
   2   2   1  230.61   16.35
   2   2   1  223.74   16.29
   2   2   1  241.20   16.85
   2   2   1  274.80   16.85
  -2   2  -1  210.90   16.74
  -2   2  -1  230.65   16.33
  -2   2  -1  250.49   16.71
   2   2   1  230.47   16.49
  -2   2  -1  253.96   17.10
   2   2   1  226.48   16.74
   2   2   1  254.04   16.58
  -2   2  -1  243.61   17.16
   2   2   1  231.94   16.74
  -2   2  -1  241.59   16.70
  -2   2  -1  229.52   16.82
   2   2   1  256.80   16.67
  -4  -2  -1  288.15   19.88
   4  -2   1  269.34   20.15
  -4  -2  -1  291.63   20.14
   4  -2   1  289.61   19.85
   4  -2   1  281.81   20.09
   4  -2   1  281.76   20.14
   4  -2   1  258.92   20.41
  -4  -2  -1  279.24   19.72
   4  -2   1  290.62   20.21
   4  -2   1  293.68   20.19
  -4  -2  -1  308.18   20.13
  -4  -2  -1  305.89   20.28
  -4  -2  -1  285.97   20.25
   4  -2   1  273.80   20.36
  -4  -2  -1  286.94   20.38
   4  -2   1  278.56   20.35
   4  -2   1  285.00   20.45
  -4  -2  -1  290.94   20.09
  -4  -2  -1  276.17   19.83
  -4  -2  -1  293.71   20.45
   4   2   1  273.46   20.15
  -4   2  -1  288.67   20.16
  -4   2  -1  285.14   20.60
  -4   2  -1  279.24   20.14
  -4   2  -1  281.85   19.76
   4   2   1  300.45   19.82
   4   2   1  288.97   19.77
   4   2   1  277.92   20.10
   4   2   1  296.63   20.09
  -4   2  -1  280.86   20.46
   4   2   1  284.45   19.86
   4   2   1  274.26   20.26
   4   2   1  269.20   19.96
   4   2   1  271.44   20.20
   4   2   1  277.91   20.45
   4   2   1  284.06   19.78
  -4   2  -1  297.48   20.11
  -4   2  -1  284.27   19.79
  -4   2  -1  301.57   20.58
  -4   2  -1  269.01   20.15
  -4   2  -1  267.04   20.18
   6  -2   1  938.06   64.65
  -6  -2  -1  938.01   63.81
   6  -2   1  938.73   64.74
  -6  -2  -1  956.51   64.64
  -6  -2  -1  926.44   64.63
   6  -2   1  951.52   64.19
  -6  -2  -1  923.32   63.96
  -6  -2  -1  926.92   64.26
   6  -2   1  907.20   64.29
  -6  -2  -1  920.81   64.48
   6  -2   1  950.32   63.50
   6  -2   1  932.00   64.56
  -6  -2  -1  914.86   63.87
   6  -2   1  947.97   63.90
   6  -2   1  932.45   64.71
  -6  -2  -1  972.54   63.71
  -6  -2  -1  947.33   63.66
   6  -2   1  944.11   64.18
   6  -2   1  896.65   64.23
  -6  -2  -1  957.21   64.64
  -6  -2  -1  932.32   64.22
   6   2   1  976.63   64.50
  -6   2  -1  894.37   64.72
  -6   2  -1  956.68   64.39
  -6   2  -1  943.06   64.85
   6   2   1  932.06   64.50
   6   2   1  932.58   63.48
  -6   2  -1  929.88   63.83
   6   2   1  897.91   63.94
   6   2   1  953.99   64.03
   6   2   1  918.22   64.21
   6   2   1  949.77   63.88
   6   2   1  936.77   64.78
  -6   2  -1  949.01   64.35
  -6   2  -1  913.17   64.09
   6   2   1  915.19   64.09
   6   2   1  957.59   64.50
  -6   2  -1  984.74   64.98
  -6   2  -1  949.18   64.23
   6   2   1  894.12   64.30
  -6   2  -1  934.47   64.28
   8  -2   1  107.13    9.32
  -8  -2  -1  105.97    9.30
   8  -2   1  107.34    9.65
  -8  -2  -1  105.69    8.54
   8  -2   1  100.88    9.54
  -8  -2  -1  120.15    8.95
  -8  -2  -1  112.73    8.34
   8  -2   1  114.72    9.44
  -8  -2  -1  108.41    9.01
  -8  -2  -1  108.33    8.92
   8  -2   1  100.94    8.78
   8  -2   1  103.45    9.01
  -8  -2  -1  108.08    9.16
   8  -2   1  116.57    9.72
  -8  -2  -1   97.80    9.60
   8  -2   1  104.27    9.05
   8  -2   1  101.37    9.60
  -8  -2  -1   94.60    9.48
  -8  -2  -1  113.02    9.54
  -8   2  -1   98.83    9.22
   8   2   1  111.87    9.22
   8   2   1  106.98    9.46
   8   2   1  116.13    9.66
   8   2   1   95.72    9.70
  -8   2  -1   97.87    9.81
   8   2   1  113.35    9.12
   8   2   1  116.55    8.93
  -8   2  -1  111.83    9.86
  -8   2  -1   91.56    8.94
  -8   2  -1  110.92    9.15
   8   2   1  103.26    9.23
  -8   2  -1  106.07    9.96
  -8   2  -1   95.85    9.11
   8   2   1  113.98    9.34
   8   2   1  100.49    8.98
  -8   2  -1  109.83    9.57
   8   2   1  120.21    9.20
  10  -2   1   21.12    4.46
 -10  -2  -1   33.12    4.23
 -10  -2  -1   29.76    5.04
  10  -2   1   25.27    4.79
  10  -2   1   29.07    4.64
  10  -2   1   32.22    4.49
  10  -2   1   39.41    5.86
  10  -2   1   34.89    4.86
 -10  -2  -1   37.94    4.75
 -10  -2  -1   31.56    4.64
 -10  -2  -1   31.34    4.58
  10  -2   1   27.40    4.86
  10  -2   1   36.58    5.03
 -10  -2  -1   30.39    4.99
 -10  -2  -1   28.87    4.86
 -10  -2  -1   27.81    5.28
 -10  -2  -1   29.71    4.61
  10  -2   1   26.24    5.04
 -10   2  -1   30.90    4.75
  10   2   1   26.35    4.51
  10   2   1   29.12    4.73
 -10   2  -1   30.66    5.62
  10   2   1   29.51    4.76
 -10   2  -1   32.39    5.69
 -10   2  -1   28.50    4.94
  10   2   1   24.50    4.52
 -10   2  -1   34.85    4.87
  10   2   1   27.46    4.41
  10   2   1   33.59    5.29
  10   2   1   28.34    4.58
 -10   2  -1   21.71    4.29
 -10   2  -1   36.71    6.25
  10   2   1   35.74    6.19
  10   2   1   33.33    5.32
  10   2   1   28.95    4.28
  12  -2   1   36.37    5.76
 -12  -2  -1   31.87    5.02
 -12  -2  -1   30.83    5.07
 -12  -2  -1   30.71    5.23
  12  -2   1   31.33    5.12
  12  -2   1   28.29    4.77
 -12  -2  -1   30.96    5.51
  12  -2   1   28.49    5.89
  12  -2   1   25.30    5.47
 -12  -2  -1   19.08    4.72
 -12  -2  -1   22.58    4.36
 -12  -2  -1   30.34    5.96
  12  -2   1   33.45    5.88
  12  -2   1   26.91    4.71
  12  -2   1   27.23    4.93
  12  -2   1   23.82    5.07
 -12  -2  -1   31.94    6.13
 -12  -2  -1   27.31    4.32
  12   2   1   22.70    4.82
  12   2   1   15.87    4.05
 -12   2  -1   33.51    5.74
 -12   2  -1   35.40    6.99
  12   2   1   22.07    7.01
 -12   2  -1   21.34    4.70
 -12   2  -1   23.50    4.89
  12   2   1   36.85    5.65
  12   2   1   28.68    4.86
  12   2   1   30.23    4.93
 -12   2  -1   16.56    4.07
  12   2   1   20.62    4.52
 -12   2  -1   19.22    5.16
 -12   2  -1   18.01    4.49
  12   2   1   19.77    4.86
  12   2   1   31.07    5.60
 -12   2  -1   19.56    4.34
  14  -2   1    1.46    1.73
  14  -2   1    3.33    2.66
  14  -2   1    1.81    2.32
 -14  -2  -1    2.40    2.23
 -14  -2  -1    2.73    2.06
  14  -2   1    0.44    1.74
 -14  -2  -1   -0.99    2.09
  14  -2   1    2.39    2.40
  14  -2   1    5.45    3.10
 -14  -2  -1    0.98    1.58
  14  -2   1    0.62    2.02
  14  -2   1    0.45    2.41
 -14  -2  -1    1.97    1.69
 -14  -2  -1    2.77    2.02
 -14  -2  -1    0.64    2.14
  14  -2   1    5.32    2.96
 -14  -2  -1    4.22    3.19
 -14  -2  -1    3.22    2.65
 -14  -2  -1    5.72    2.41
  14   2   1    1.31    2.15
  14   2   1    4.45    2.57
  14   2   1    3.65    2.40
  14   2   1    1.24    1.99
  14   2   1    5.13    2.76
 -14   2  -1    1.92    2.58
 -14   2  -1    5.88    3.41
 -14   2  -1    0.15    2.01
 -14   2  -1   -0.17    2.45
  14   2   1    7.19    2.92
 -14   2  -1    2.80    2.22
  14   2   1    0.14    1.76
  14   2   1    2.66    3.15
 -14   2  -1    2.58    2.74
 -14   2  -1    0.53    1.74
 -14   2  -1    1.23    1.76
  14   2   1   -0.47    1.85
  16  -2   1    0.09    2.06
  16  -2   1    0.69    2.71
 -16  -2  -1    2.58    2.36
 -16  -2  -1    3.76    2.82
 -16  -2  -1    1.52    2.40
  16  -2   1    4.38    2.78
 -16  -2  -1    0.28    2.30
 -16  -2  -1    0.68    1.96
  16  -2   1    3.98    2.85
  16  -2   1   -0.04    1.77
  16  -2   1    4.99    4.06
 -16  -2  -1    0.35    1.94
  16  -2   1    0.21    1.57
  16   2   1    4.55    2.90
 -16   2  -1   -0.26    1.96
 -16   2  -1    1.34    2.11
 -16   2  -1    3.32    3.32
 -16   2  -1    6.45    4.06
 -16   2  -1   -2.51    1.76
 -16   2  -1    0.88    2.28
 -16   2  -1    0.57    2.07
  16   2   1    2.15    2.42
  16   2   1    5.76    2.80
  16   2   1    4.00    3.07
  16   2   1    1.46    1.91
  16   2   1    0.72    2.58
  16   2   1    6.08    3.24
  18  -2   1    0.34    2.62
  18  -2   1    1.82    3.03
  18  -2   1    7.78    3.82
 -18  -2  -1   -1.22    1.53
 -18  -2  -1    6.63    3.49
 -18  -2  -1    3.65    2.58
  18  -2   1   -0.40    1.86
  18  -2   1    8.90    4.64
  18   2   1    2.52    3.05
  18   2   1    5.45    2.82
 -18   2  -1    6.47    2.71
 -18   2  -1    1.14    3.44
  18   2   1    3.70    3.03
  18   2   1    8.75    3.72
  18   2   1    6.01    3.70
 -18   2  -1    8.83    3.79
  18   2   1    6.68    4.57
 -18   2  -1    4.93    3.16
 -19  -3   1    4.92    3.02
 -19  -3   1    1.53    2.26
  19  -3  -1    8.47    4.00
  19  -3  -1   13.23    5.00
  19  -3  -1    7.62    4.51
 -19  -3   1    9.09    3.81
  19  -3  -1    5.30    3.51
  19  -3  -1    6.27    3.67
  19   3  -1    4.71    3.59
  19   3  -1    4.13    3.76
  19   3  -1    8.83    4.31
  19   3  -1    8.53    3.98
 -19   3   1    4.31    3.38
 -17  -3   1    6.17    3.38
  17  -3  -1    7.04    4.28
  17  -3  -1    1.35    2.40
 -17  -3   1   14.51    5.67
  17  -3  -1    0.47    2.99
 -17  -3   1    1.38    2.46
 -17  -3   1    0.10    2.15
  17  -3  -1    2.71    2.81
 -17  -3   1    3.13    2.50
  17  -3  -1    3.86    2.72
  17  -3  -1    9.67    3.94
 -17  -3   1    3.08    2.80
 -17  -3   1    4.28    3.20
 -17  -3   1    9.29    3.55
  17  -3  -1    3.96    2.92
  17  -3  -1    2.85    3.00
  17   3  -1    5.47    2.87
 -17   3   1    2.53    2.67
  17   3  -1    4.61    3.01
 -17   3   1    7.30    3.93
 -17   3   1    6.81    4.72
  17   3  -1   10.32    4.63
 -17   3   1    9.63    3.62
  17   3  -1    8.95    3.65
  17   3  -1    6.43    3.65
 -17   3   1    3.58    2.89
  17   3  -1    8.30    4.27
 -17   3   1    6.04    3.13
 -17   3   1   -0.91    1.78
  15  -3  -1    6.79    3.39
 -15  -3   1    2.32    2.68
  15  -3  -1    4.56    2.70
  15  -3  -1    5.37    3.35
  15  -3  -1    8.15    3.39
 -15  -3   1    4.96    2.52
 -15  -3   1    4.08    2.71
 -15  -3   1   10.53    4.17
 -15  -3   1    1.71    3.04
  15  -3  -1    4.12    2.82
 -15  -3   1   11.90    3.62
  15  -3  -1    8.51    3.29
 -15  -3   1   12.80    3.80
  15  -3  -1    6.43    3.53
 -15  -3   1    4.18    2.62
  15  -3  -1    9.69    3.80
 -15  -3   1    6.81    2.99
  15   3  -1   12.24    4.00
  15   3  -1    4.67    3.06
 -15   3   1    5.82    3.32
  15   3  -1   12.56    3.73
 -15   3   1    2.41    2.44
  15   3  -1    8.07    4.85
 -15   3   1    5.00    2.99
 -15   3   1    7.04    3.25
  15   3  -1    2.54    2.19
  15   3  -1    8.04    3.65
  15   3  -1    4.24    3.35
 -15   3   1    7.33    3.14
 -15   3   1    8.71    3.70
 -15   3   1    2.18    2.54
  15   3  -1    3.60    2.51
 -15   3   1    8.42    3.38
 -15   3   1    1.77    3.18
 -13  -3   1   20.31    4.70
  13  -3  -1   32.20    5.07
 -13  -3   1   35.04    7.21
  13  -3  -1   17.75    5.03
 -13  -3   1   25.20    4.55
  13  -3  -1   28.10    5.00
 -13  -3   1   25.39    4.95
 -13  -3   1   32.67    5.32
 -13  -3   1   23.50    5.25
 -13  -3   1   29.98    6.54
  13  -3  -1   26.71    4.95
  13  -3  -1   22.00    4.84
  13  -3  -1   33.55    6.63
  13  -3  -1   19.83    4.64
  13  -3  -1   20.46    5.28
  13  -3  -1   22.14    5.32
 -13  -3   1   25.83    5.28
 -13  -3   1   21.44    4.50
 -13  -3   1   34.45    5.53
  13   3  -1   30.86    6.00
 -13   3   1   20.87    5.01
 -13   3   1   19.05    5.60
  13   3  -1   27.52    5.22
 -13   3   1   20.87    5.35
 -13   3   1   36.12    6.36
  13   3  -1   16.19    3.73
  13   3  -1   28.11    5.79
 -13   3   1   16.51    4.13
 -13   3   1   16.73    4.21
  13   3  -1   24.29    4.91
  13   3  -1   32.23    5.91
 -13   3   1   11.57    4.36
  13   3  -1   31.82    6.04
 -13   3   1   31.50    6.32
  13   3  -1   19.75    4.58
  13   3  -1   24.25    5.18
 -13   3   1   21.66    4.70
  11  -3  -1    2.62    2.11
  11  -3  -1    0.61    1.73
  11  -3  -1    1.03    1.39
 -11  -3   1    3.59    2.06
 -11  -3   1    0.38    1.32
  11  -3  -1    1.36    1.86
 -11  -3   1    3.77    2.66
  11  -3  -1    3.67    2.24
  11  -3  -1    1.80    1.74
 -11  -3   1   -0.06    1.82
  11  -3  -1    1.55    1.66
 -11  -3   1    4.16    2.08
  11  -3  -1    1.97    1.72
  11  -3  -1    3.42    2.32
 -11  -3   1   -0.49    1.49
 -11  -3   1   -0.03    1.35
 -11  -3   1   -0.84    1.10
 -11  -3   1   -0.60    1.08
 -11  -3   1    1.12    1.90
  11   3  -1    0.40    1.48
 -11   3   1    1.43    1.24
 -11   3   1    4.19    2.03
  11   3  -1    1.88    1.65
 -11   3   1    0.90    1.78
  11   3  -1    0.06    1.30
  11   3  -1   -0.66    1.26
 -11   3   1    1.25    1.80
 -11   3   1    1.69    1.66
  11   3  -1   -0.22    1.40
  11   3  -1    0.96    2.21
  11   3  -1    2.06    2.04
  11   3  -1    0.34    1.47
  11   3  -1   -0.64    1.57
 -11   3   1    0.34    2.03
 -11   3   1    6.25    2.59
 -11   3   1    1.72    1.92
 -11   3   1    4.68    2.15
 -11   3   1    2.87    1.92
  11   3  -1    0.84    1.76
  -9  -3   1  387.43   29.87
   9  -3  -1  392.41   29.90
  -9  -3   1  412.24   30.02
  -9  -3   1  414.69   29.25
  -9  -3   1  395.22   30.49
  -9  -3   1  420.42   30.64
   9  -3  -1  377.26   29.67
   9  -3  -1  382.20   29.65
   9  -3  -1  410.66   28.92
   9  -3  -1  423.92   30.49
  -9  -3   1  419.76   29.32
   9  -3  -1  399.93   29.35
  -9  -3   1  377.71   29.42
  -9  -3   1  383.38   29.28
  -9  -3   1  389.93   29.12
   9  -3  -1  414.02   30.02
   9  -3  -1  393.93   30.23
  -9  -3   1  387.38   29.12
   9  -3  -1  398.28   29.40
  -9   3   1  396.48   30.78
   9   3  -1  432.27   29.36
  -9   3   1  418.35   29.71
   9   3  -1  427.81   29.68
   9   3  -1  402.31   29.92
   9   3  -1  392.45   29.14
   9   3  -1  407.05   30.38
   9   3  -1  409.25   30.99
  -9   3   1  420.39   30.17
  -9   3   1  398.98   29.94
  -9   3   1  413.69   29.80
  -9   3   1  401.52   30.86
  -9   3   1  416.56   29.45
  -9   3   1  409.97   29.67
   9   3  -1  418.50   29.65
   9   3  -1  399.16   29.53
   9   3  -1  424.48   30.61
  -9   3   1  425.25   29.90
  -7  -3   1   19.04    3.13
  -7  -3   1   16.58    3.31
  -7  -3   1   19.08    2.94
  -7  -3   1   14.05    3.05
  -7  -3   1   19.54    3.81
  -7  -3   1   15.23    2.77
   7  -3  -1   16.57    3.26
   7  -3  -1   12.64    3.19
  -7  -3   1   20.25    3.25
   7  -3  -1   21.02    3.35
   7  -3  -1   10.64    3.18
  -7  -3   1   18.97    2.86
  -7  -3   1   14.46    1.92
  -7  -3   1   16.02    2.92
   7  -3  -1   18.40    3.55
   7  -3  -1   16.04    2.84
   7  -3  -1   12.87    3.33
  -7  -3   1   15.06    3.49
   7  -3  -1   22.88    2.89
   7  -3  -1   16.54    2.81
   7   3  -1   12.95    3.13
  -7   3   1   27.76    4.78
   7   3  -1    9.36    2.90
  -7   3   1   22.03    4.26
  -7   3   1   22.34    4.21
  -7   3   1   17.98    3.44
  -7   3   1   14.45    3.21
   7   3  -1   13.64    2.62
   7   3  -1   12.70    2.88
   7   3  -1   12.43    3.11
   7   3  -1   15.56    2.87
   7   3  -1   16.62    3.64
  -7   3   1   18.91    3.05
  -7   3   1   19.57    3.19
  -7   3   1   12.48    2.71
   7   3  -1   18.50    2.85
  -7   3   1   17.37    3.40
   7   3  -1   11.29    2.65
   7   3  -1   20.69    3.10
   5  -3  -1  421.04   30.01
  -5  -3   1  410.71   29.67
  -5  -3   1  425.43   30.35
  -5  -3   1  427.31   29.99
  -5  -3   1  399.35   30.50
  -5  -3   1  445.95   29.82
  -5  -3   1  433.14   29.86
  -5  -3   1  417.59   29.76
   5  -3  -1  409.56   30.08
   5  -3  -1  394.47   30.14
  -5  -3   1  447.82   29.58
   5  -3  -1  396.74   29.89
   5  -3  -1  410.79   30.09
   5  -3  -1  436.68   30.55
   5  -3  -1  429.18   29.00
  -5  -3   1  432.88   30.67
   5  -3  -1  444.33   29.94
  -5  -3   1  428.62   29.54
   5  -3  -1  450.47   29.40
  -5  -3   1  453.19   30.33
  -5   3   1  401.24   30.57
   5   3  -1  434.08   29.74
  -5   3   1  435.15   29.96
  -5   3   1  418.78   30.22
  -5   3   1  420.75   30.03
   5   3  -1  430.77   30.61
   5   3  -1  435.33   30.62
   5   3  -1  439.61   30.32
   5   3  -1  409.78   29.75
   5   3  -1  420.51   30.46
   5   3  -1  446.49   30.05
  -5   3   1  436.56   29.94
  -5   3   1  422.37   30.70
  -5   3   1  436.39   30.22
   5   3  -1  420.19   30.01
  -5   3   1  429.55   30.12
  -5   3   1  411.30   30.08
  -3  -3   1  968.08   65.41
   3  -3  -1  904.97   65.34
   3  -3  -1  992.83   65.36
   3  -3  -1  965.45   65.71
  -3  -3   1  950.10   65.79
   3  -3  -1  992.35   65.78
  -3  -3   1  899.95   65.27
  -3  -3   1  971.79   65.04
  -3  -3   1  946.01   65.56
  -3  -3   1  967.23   65.68
  -3  -3   1  959.38   65.82
   3  -3  -1  965.77   65.27
  -3  -3   1  969.27   65.23
  -3   3   1 1002.24   65.38
   3   3  -1  950.38   65.11
   3   3  -1  935.83   65.69
   3   3  -1  972.26   65.64
  -3   3   1  990.13   65.82
   3   3  -1 1009.61   65.87
   3   3  -1  957.53   65.76
   3   3  -1  956.87   65.36
   3   3  -1  932.68   65.39
  -1  -3   1  136.19    9.44
   1  -3  -1  141.59    9.85
   1  -3  -1  134.72    9.77
   1  -3  -1  139.35    9.74
  -1  -3   1  129.77   10.11
   1  -3  -1  136.31    9.74
   1  -3  -1  137.21    9.66
  -1  -3   1  130.56   10.14
  -1  -3   1  136.75    9.72
  -1  -3   1  137.94    9.80
   1  -3  -1  132.65    9.74
   1  -3  -1  136.79    9.81
  -1  -3   1  135.17   10.02
  -1  -3   1  132.66   10.18
  -1  -3   1  134.74    9.78
  -1   3   1  137.13    9.88
  -1   3   1  136.94    9.68
   1   3  -1  136.91    9.84
  -1   3   1  141.79    9.75
  -1   3   1  131.19    9.83
  -1   3   1  141.87    9.78
  -1   3   1  137.73    9.79
  -1   3   1  134.70    9.79
   1   3  -1  139.17    9.81
  -1   3   1  126.54    9.75
   1   3  -1  127.75   10.13
   1   3  -1  130.11   10.18
   1   3  -1  142.55    9.83
  -1   3   1  134.08    9.84
   1   3  -1  156.37   10.57
   1   3  -1  137.68   10.14
  -1   3   1  134.97    9.86
  -1  -3  -1  286.42   20.46
  -1  -3  -1  291.18   20.43
  -1  -3  -1  283.21   20.19
   1  -3   1  279.04   20.66
  -1  -3  -1  296.53   20.13
  -1  -3  -1  281.13   20.43
  -1  -3  -1  286.36   20.53
  -1  -3  -1  308.24   20.22
   1  -3   1  304.54   20.70
   1  -3   1  302.57   20.55
  -1  -3  -1  295.27   20.47
   1  -3   1  294.15   20.58
   1  -3   1  293.95   20.53
   1  -3   1  296.10   20.46
   1  -3   1  279.65   20.59
  -1  -3  -1  298.96   20.26
   1   3   1  310.12   20.37
   1   3   1  294.02   20.42
   1   3   1  298.83   20.10
  -1   3  -1  282.91   20.59
  -1   3  -1  290.17   20.54
  -1   3  -1  268.84   20.99
   1   3   1  299.11   20.43
  -1   3  -1  298.58   20.70
   1   3   1  299.34   20.49
   1   3   1  302.82   20.58
   1   3   1  298.16   20.23
  -1   3  -1  307.30   20.75
   1   3   1  288.63   20.44
  -1   3  -1  290.17   20.49
  -1   3  -1  294.06   20.15
   1   3   1  312.71   20.30
   1   3   1  293.64   20.28
  -1   3  -1  301.91   21.18
  -1   3  -1  295.11   20.46
   1   3   1  291.51   20.44
   1   3   1  310.15   20.15
  -3  -3  -1  690.00   45.49
  -3  -3  -1  685.55   45.23
  -3  -3  -1  650.42   45.45
  -3  -3  -1  650.11   45.65
  -3  -3  -1  677.82   45.80
   3  -3   1  675.65   45.82
   3  -3   1  645.96   45.73
   3  -3   1  679.66   45.78
  -3  -3  -1  691.17   45.59
   3  -3   1  658.89   45.18
  -3  -3  -1  676.20   45.26
   3  -3   1  635.63   45.70
   3  -3   1  634.34   45.55
  -3  -3  -1  680.98   45.13
   3  -3   1  657.66   45.78
   3  -3   1  665.53   45.47
  -3  -3  -1  652.28   45.53
   3  -3   1  655.91   45.99
  -3   3  -1  688.75   45.93
   3   3   1  678.94   45.23
   3   3   1  674.53   45.52
   3   3   1  658.10   45.19
  -3   3  -1  662.91   45.44
   3   3   1  663.73   45.24
  -3   3  -1  681.54   45.61
   3   3   1  662.33   45.38
   3   3   1  650.78   45.53
  -3   3  -1  680.94   45.88
  -3   3  -1  665.60   45.76
   3   3   1  659.88   45.62
   3   3   1  656.07   45.74
  -3   3  -1  652.56   46.01
   3   3   1  678.08   45.49
   3   3   1  655.48   45.12
   3   3   1  666.85   45.75
   3   3   1  676.64   45.47
  -3   3  -1  678.56   45.81
  -3   3  -1  658.42   45.60
  -3   3  -1  661.85   45.79
  -3   3  -1  644.93   45.18
   3   3   1  666.62   45.55
   3   3   1  682.56   45.14
   5  -3   1   83.64    7.03
   5  -3   1   73.66    6.84
  -5  -3  -1   77.40    6.15
  -5  -3  -1   70.82    6.34
   5  -3   1   83.59    6.83
   5  -3   1   80.65    6.51
  -5  -3  -1   74.20    6.55
  -5  -3  -1   81.11    6.90
  -5  -3  -1   82.06    6.35
   5  -3   1   85.98    6.80
  -5  -3  -1   76.91    6.54
  -5  -3  -1   83.10    6.87
  -5  -3  -1   81.63    6.32
  -5  -3  -1   89.49    7.05
  -5  -3  -1   70.34    6.63
   5  -3   1   82.64    6.31
   5  -3   1   76.20    6.76
   5  -3   1   71.14    6.81
   5  -3   1   80.00    6.71
  -5   3  -1   81.70    7.16
  -5   3  -1   76.62    6.76
  -5   3  -1   78.74    7.16
   5   3   1   71.27    6.28
  -5   3  -1   79.01    6.72
   5   3   1   81.64    6.77
  -5   3  -1   61.83    6.49
   5   3   1   78.53    6.69
   5   3   1   80.62    6.78
   5   3   1   77.93    6.34
   5   3   1   76.29    6.98
   5   3   1   71.33    6.47
  -5   3  -1   79.99    6.27
   5   3   1   78.61    6.10
   5   3   1   75.94    6.24
  -5   3  -1   77.88    6.81
   5   3   1   77.23    6.18
   5   3   1   82.47    6.83
   5   3   1   80.30    6.48
  -5   3  -1   85.83    7.22
  -5   3  -1   82.35    6.51
  -5   3  -1   75.20    6.22
   7  -3   1  132.50   10.82
  -7  -3  -1  125.08   10.22
  -7  -3  -1  130.96    9.94
  -7  -3  -1  115.00   10.61
   7  -3   1  132.36   10.00
   7  -3   1  139.07   10.31
   7  -3   1  134.08   10.41
   7  -3   1  127.94   10.47
  -7  -3  -1  142.68   10.93
   7  -3   1  143.49   10.93
  -7  -3  -1  132.99    9.64
  -7  -3  -1  125.17   10.05
  -7  -3  -1  127.19   10.18
  -7  -3  -1  119.82   10.67
   7  -3   1  115.97   10.34
  -7  -3  -1  123.77   10.22
  -7  -3  -1  118.36    9.76
  -7  -3  -1  128.93   10.33
   7  -3   1  136.17   10.93
   7  -3   1  130.49   10.92
   7  -3   1  128.14   12.81
  -7  -3  -1  135.10   10.74
   7   3   1  129.03   10.42
  -7   3  -1  123.66   11.05
  -7   3  -1  110.56   10.19
   7   3   1  120.53   10.61
  -7   3  -1  124.17   10.45
  -7   3  -1  125.23   10.12
  -7   3  -1  133.27   10.58
   7   3   1  126.26   10.51
  -7   3  -1  127.43    9.93
  -7   3  -1  108.31   10.75
  -7   3  -1  127.09   10.50
  -7   3  -1  127.33    9.56
  -7   3  -1  129.85   11.06
   7   3   1  146.74   11.21
   7   3   1  130.26    9.94
   7   3   1  125.20   10.10
   7   3   1  113.04   10.30
   7   3   1  113.71   10.42
   7   3   1  124.17   10.00
   9  -3   1   16.31    3.72
   9  -3   1   20.42    3.43
  -9  -3  -1   27.59    4.23
  -9  -3  -1   27.76    4.00
  -9  -3  -1   24.36    3.74
  -9  -3  -1   25.41    3.35
   9  -3   1   23.65    3.80
   9  -3   1   24.33    4.10
  -9  -3  -1   24.03    4.69
   9  -3   1   19.85    4.09
  -9  -3  -1   26.45    4.17
   9  -3   1   26.66    5.00
  -9  -3  -1   24.89    4.60
   9  -3   1   26.26    4.37
   9  -3   1   19.96    3.61
  -9  -3  -1   24.57    3.63
  -9  -3  -1   21.71    3.78
   9  -3   1   22.39    4.37
  -9  -3  -1   23.98    4.64
   9  -3   1   29.51    6.54
  -9  -3  -1   17.49    3.63
  -9  -3  -1   19.25    2.94
   9   3   1   21.77    4.16
  -9   3  -1   23.67    3.94
   9   3   1   18.32    3.47
  -9   3  -1   24.43    3.62
  -9   3  -1   25.55    4.82
   9   3   1   19.81    3.23
   9   3   1   16.03    3.97
   9   3   1   14.03    3.54
   9   3   1   21.12    4.08
  -9   3  -1   21.19    3.95
  -9   3  -1   23.45    3.87
  -9   3  -1   18.41    4.07
  -9   3  -1   13.60    3.27
   9   3   1   24.67    3.85
   9   3   1   20.61    3.88
  -9   3  -1   25.53    4.34
  -9   3  -1   19.40    4.24
   9   3   1   23.48    4.27
   9   3   1   18.76    3.50
   9   3   1   20.39    3.76
 -11  -3  -1  280.59   22.50
  11  -3   1  298.51   22.28
 -11  -3  -1  276.61   20.46
 -11  -3  -1  261.71   21.09
 -11  -3  -1  271.54   21.47
 -11  -3  -1  283.49   22.33
  11  -3   1  300.77   22.44
  11  -3   1  260.83   21.60
  11  -3   1  298.46   21.90
  11  -3   1  281.87   22.51
  11  -3   1  268.39   21.32
 -11  -3  -1  289.36   21.05
 -11  -3  -1  280.29   20.94
 -11  -3  -1  277.40   21.49
  11  -3   1  240.51   21.74
  11  -3   1  277.23   21.80
  11  -3   1  282.79   21.05
 -11  -3  -1  272.06   21.25
 -11  -3  -1  275.10   21.96
  11  -3   1  281.24   21.36
 -11   3  -1  265.65   21.47
 -11   3  -1  313.54   22.75
  11   3   1  250.35   21.17
  11   3   1  290.81   21.53
 -11   3  -1  274.88   21.68
 -11   3  -1  260.15   21.20
 -11   3  -1  284.21   22.07
  11   3   1  297.43   22.89
 -11   3  -1  287.41   22.85
  11   3   1  288.88   21.74
  11   3   1  308.85   22.32
  11   3   1  282.21   21.01
  11   3   1  262.53   21.72
  11   3   1  287.09   21.36
  11   3   1  272.43   21.24
 -11   3  -1  269.17   22.76
 -11   3  -1  253.06   21.56
  11   3   1  284.78   22.81
 -13  -3  -1   60.42    6.05
  13  -3   1   62.63    8.43
 -13  -3  -1   63.18    8.01
 -13  -3  -1   57.91    9.22
 -13  -3  -1   47.65    7.95
 -13  -3  -1   56.05    7.69
  13  -3   1   57.77    8.20
  13  -3   1   62.66    7.61
 -13  -3  -1   48.90    8.02
  13  -3   1   58.39    8.80
 -13  -3  -1   54.85    7.21
  13  -3   1   63.97    8.29
 -13  -3  -1   63.55    9.14
  13  -3   1   53.60    8.15
 -13  -3  -1   60.21    7.48
  13  -3   1   45.72    7.59
  13  -3   1   73.88    9.14
  13  -3   1   58.06    7.62
 -13   3  -1   50.67    8.28
  13   3   1   76.24    9.10
  13   3   1   77.08    8.88
 -13   3  -1   62.49    9.76
 -13   3  -1   75.16    8.68
 -13   3  -1   59.79    8.16
  13   3   1   54.85    8.19
 -13   3  -1   62.14    8.88
  13   3   1   57.46    8.53
  13   3   1   57.24    7.82
  13   3   1   63.71    7.90
 -13   3  -1   58.05    8.90
  13   3   1   69.31   11.52
  13   3   1   63.86    8.76
 -13   3  -1   61.04    8.48
 -13   3  -1   69.29    9.81
 -15  -3  -1    2.09    2.19
  15  -3   1   -1.59    1.72
  15  -3   1    0.13    2.04
 -15  -3  -1    2.87    3.12
 -15  -3  -1    3.63    2.67
  15  -3   1    0.65    2.49
 -15  -3  -1    3.56    2.22
  15  -3   1    1.90    2.05
 -15  -3  -1    4.97    2.86
 -15  -3  -1    3.23    2.87
  15  -3   1    8.36    3.95
  15  -3   1   -1.61    2.02
 -15  -3  -1    1.97    2.38
 -15  -3  -1    1.80    2.04
  15  -3   1   -1.04    1.50
  15  -3   1    0.77    1.94
  15   3   1   -1.10    1.32
  15   3   1    5.76    3.73
  15   3   1    1.84    2.39
 -15   3  -1    2.40    3.21
 -15   3  -1    2.08    2.55
 -15   3  -1    0.21    2.83
  15   3   1   -1.52    1.66
  15   3   1    0.03    2.53
 -15   3  -1   -0.69    2.79
  15   3   1   -0.61    1.99
  15   3   1    1.35    2.85
 -15   3  -1    2.27    2.20
  15   3   1    1.22    1.68
 -15   3  -1    1.01    2.80
 -15   3  -1    1.86    2.42
  17  -3   1    0.78    2.27
 -17  -3  -1   -0.54    1.76
  17  -3   1   -3.39    1.65
  17  -3   1    3.24    3.38
  17  -3   1   -0.56    2.33
 -17  -3  -1   -1.59    1.60
 -17  -3  -1    0.91    2.39
  17  -3   1    0.29    2.01
 -17  -3  -1    2.73    2.19
  17  -3   1    1.41    2.91
  17   3   1    1.17    2.62
  17   3   1   -0.29    2.71
 -17   3  -1   -1.42    2.04
  17   3   1    3.73    2.70
  17   3   1    0.07    2.00
 -17   3  -1    0.71    2.30
  17   3   1    2.14    2.30
 -17   3  -1   -0.40    1.90
 -17   3  -1    1.82    2.95
  17   3   1    3.31    2.76
  17   3   1   -1.92    1.52
  18  -4  -1    0.20    2.43
 -18  -4   1    4.54    3.07
  18  -4  -1    0.07    3.08
 -18  -4   1    2.55    2.40
  18  -4  -1    4.56    3.58
 -18  -4   1    2.10    2.43
  18  -4  -1    6.08    3.57
  18  -4  -1    2.11    3.34
  18   4  -1    5.19    3.40
  18   4  -1    9.92    4.54
  18   4  -1   -0.30    2.84
 -18   4   1    1.29    2.42
 -18   4   1    2.47    2.25
  18   4  -1    3.07    2.86
 -18   4   1    2.96    3.70
  18   4  -1   -0.34    2.02
  18   4  -1   -0.48    1.67
  16  -4  -1    2.00    2.67
  16  -4  -1    0.60    2.59
 -16  -4   1   -0.75    1.70
 -16  -4   1   -1.11    1.80
 -16  -4   1    2.12    2.23
  16  -4  -1    1.46    2.51
 -16  -4   1    2.75    2.66
 -16  -4   1    1.47    1.86
  16  -4  -1    1.22    2.37
  16  -4  -1    3.65    3.32
  16  -4  -1   -0.24    1.73
 -16  -4   1   -0.16    2.04
 -16  -4   1    2.70    3.15
 -16  -4   1    4.69    3.61
  16  -4  -1    2.96    2.90
  16  -4  -1    2.78    2.89
 -16  -4   1    1.71    2.70
  16   4  -1    0.34    1.84
  16   4  -1    0.84    2.04
 -16   4   1    3.98    3.06
 -16   4   1   -0.05    2.27
 -16   4   1    3.09    2.78
 -16   4   1    1.14    3.17
 -16   4   1    0.06    2.22
  16   4  -1    2.73    3.05
  16   4  -1    3.56    3.45
 -16   4   1    7.22    3.15
 -16   4   1    4.59    2.99
  16   4  -1    0.51    2.01
  16   4  -1    0.65    2.50
 -14  -4   1   32.37    6.85
 -14  -4   1   19.00    4.67
  14  -4  -1   25.72    5.22
  14  -4  -1   16.35    4.75
 -14  -4   1   22.47    4.74
  14  -4  -1   13.22    4.51
 -14  -4   1   31.52    5.39
 -14  -4   1   25.60    5.90
 -14  -4   1   23.31    4.63
  14  -4  -1   27.88    6.71
  14  -4  -1   24.13    8.23
 -14  -4   1   20.25    4.70
 -14  -4   1   18.85    4.17
  14  -4  -1   25.97    5.22
 -14  -4   1   32.66    7.13
  14  -4  -1   36.49    8.65
 -14  -4   1   12.70    4.80
  14  -4  -1   23.79    4.86
  14  -4  -1   29.11    5.40
  14  -4  -1   31.20    6.19
 -14   4   1   17.05    5.47
 -14   4   1   34.94    6.37
 -14   4   1   35.41    7.34
 -14   4   1   23.55    5.53
  14   4  -1   33.00    5.66
  14   4  -1   21.82    4.47
 -14   4   1   25.75    5.23
  14   4  -1   23.94    5.39
  14   4  -1   28.62    5.63
 -14   4   1   24.11    6.01
  14   4  -1   24.14    5.93
  14   4  -1   20.01    4.62
 -14   4   1   18.12    5.32
  14   4  -1   25.22    5.18
  14   4  -1   20.65    5.57
 -14   4   1   19.69    5.04
  14   4  -1   27.27    5.84
  12  -4  -1   62.73    7.17
 -12  -4   1   56.67    7.04
 -12  -4   1   47.26    6.41
 -12  -4   1   54.66    7.57
 -12  -4   1   76.02    8.21
  12  -4  -1   55.31    7.21
  12  -4  -1   49.40    7.45
 -12  -4   1   59.44    8.01
  12  -4  -1   58.13    8.90
 -12  -4   1   51.37    8.11
 -12  -4   1   42.00    8.03
  12  -4  -1   54.46    7.85
  12  -4  -1   54.19    7.79
 -12  -4   1   51.79    7.16
  12  -4  -1   54.27    7.92
  12  -4  -1   54.79    8.47
  12  -4  -1   51.71    7.93
 -12  -4   1   49.23    7.35
  12  -4  -1   46.93    7.44
 -12  -4   1   53.09    6.96
 -12   4   1   58.19    7.58
 -12   4   1   56.95    7.30
  12   4  -1   42.87    6.79
  12   4  -1   48.95    6.51
  12   4  -1   58.52    8.55
  12   4  -1   59.01    7.59
 -12   4   1   40.89    6.35
 -12   4   1   44.20    6.72
 -12   4   1   45.55    8.11
 -12   4   1   45.01    7.07
 -12   4   1   38.62    6.88
  12   4  -1   51.59    8.08
  12   4  -1   47.65    8.58
  12   4  -1   71.98    7.84
 -12   4   1   45.62    7.23
  12   4  -1   57.01    7.77
 -12   4   1   40.62    7.32
 -12   4   1   45.19    7.23
  12   4  -1   54.13    7.85
 -10  -4   1   48.83    7.22
 -10  -4   1   54.65    6.37
 -10  -4   1   44.21    7.26
 -10  -4   1   71.98    8.00
 -10  -4   1   58.81    6.40
  10  -4  -1   41.18    6.09
 -10  -4   1   72.24    7.63
 -10  -4   1   41.03    5.55
  10  -4  -1   46.13    6.33
  10  -4  -1   43.02    6.70
 -10  -4   1   54.08    9.91
  10  -4  -1   46.36    6.38
  10  -4  -1   44.00    6.52
  10  -4  -1   44.10    6.80
 -10  -4   1   50.84    6.68
  10  -4  -1   38.63    6.09
 -10  -4   1   46.49    5.87
  10  -4  -1   37.35    6.17
  10  -4  -1   60.46    5.42
  10  -4  -1   34.71    5.54
 -10   4   1   54.82    7.02
  10   4  -1   51.20    6.39
  10   4  -1   51.62    6.82
 -10   4   1   39.72    7.05
  10   4  -1   47.63    6.41
  10   4  -1   40.67    6.26
  10   4  -1   56.14    6.40
 -10   4   1   39.76    5.83
 -10   4   1   42.74    5.83
  10   4  -1   51.88    6.43
  10   4  -1   45.25    7.14
  10   4  -1   49.71    7.42
 -10   4   1   58.92    6.81
 -10   4   1   59.56    7.79
 -10   4   1   34.69    6.26
 -10   4   1   69.22    8.48
  10   4  -1   52.55    7.32
   8  -4  -1   14.20    3.30
   8  -4  -1   20.63    3.59
  -8  -4   1   29.06    4.65
  -8  -4   1   22.07    3.35
   8  -4  -1   30.71    4.57
  -8  -4   1   29.84    4.72
  -8  -4   1   26.88    4.76
  -8  -4   1   20.05    3.55
  -8  -4   1   22.21    2.67
   8  -4  -1   38.48    5.56
   8  -4  -1   25.42    4.41
   8  -4  -1   36.60    5.61
   8  -4  -1   22.85    3.36
  -8  -4   1   23.72    4.19
  -8  -4   1   18.69    3.36
  -8  -4   1   14.83    2.95
  -8  -4   1   19.54    4.14
   8  -4  -1   22.96    4.22
  -8  -4   1   21.69    3.59
   8  -4  -1   29.89    5.16
   8  -4  -1   26.14    4.38
  -8   4   1   21.34    4.03
   8   4  -1   25.67    4.15
  -8   4   1   23.22    3.97
  -8   4   1   25.89    4.33
  -8   4   1   26.37    4.37
  -8   4   1   21.86    3.70
  -8   4   1   32.05    6.27
   8   4  -1   21.86    3.47
  -8   4   1   19.46    3.54
   8   4  -1   24.18    3.87
   8   4  -1   33.35    5.07
  -8   4   1   18.69    3.78
   8   4  -1   20.36    3.38
  -8   4   1   20.82    4.34
   8   4  -1   24.36    4.81
   8   4  -1   19.15    3.55
   8   4  -1   20.26    3.61
   8   4  -1   23.89    4.77
   8   4  -1   25.73    4.76
  -6  -4   1   93.83    7.30
   6  -4  -1   89.97    7.84
   6  -4  -1   97.70    7.60
  -6  -4   1   85.44    8.18
  -6  -4   1  101.18    8.56
   6  -4  -1   87.11    7.71
  -6  -4   1   84.05    7.88
  -6  -4   1   88.58    6.98
   6  -4  -1   85.51    6.82
   6  -4  -1   84.30    7.52
   6  -4  -1   94.32    7.66
  -6  -4   1   88.01    7.28
   6  -4  -1   80.30    7.56
  -6  -4   1   89.82    7.41
  -6  -4   1   86.20    7.51
  -6  -4   1   81.05    7.25
   6  -4  -1   84.33    7.84
  -6  -4   1   88.82    7.00
  -6  -4   1   88.70    7.79
  -6   4   1   94.14    7.89
  -6   4   1   97.12    8.48
   6   4  -1   81.68    7.53
   6   4  -1   82.82    8.08
   6   4  -1   90.02    8.18
   6   4  -1   89.49    7.34
   6   4  -1   82.63    7.44
   6   4  -1   85.61    7.23
  -6   4   1   88.08    7.82
   6   4  -1   84.66    7.84
  -6   4   1   82.09    7.65
  -6   4   1   85.43    7.47
  -6   4   1   90.90    7.67
  -6   4   1   83.17    8.19
   6   4  -1   80.93    7.08
  -6   4   1   89.09    7.49
  -6   4   1   86.02    7.70
   6   4  -1   76.04    7.94
  -4  -4   1  522.05   35.38
   4  -4  -1  508.37   35.59
  -4  -4   1  535.18   36.16
  -4  -4   1  506.93   35.36
  -4  -4   1  492.95   35.41
  -4  -4   1  537.77   36.17
  -4  -4   1  530.55   35.41
   4  -4  -1  506.02   35.94
   4  -4  -1  495.78   35.69
  -4  -4   1  513.93   34.94
  -4  -4   1  517.12   35.59
  -4  -4   1  487.56   35.80
  -4  -4   1  512.81   35.22
  -4  -4   1  519.47   35.76
   4  -4  -1  496.10   35.48
   4  -4  -1  489.67   35.74
   4  -4  -1  521.45   35.51
   4  -4  -1  508.36   35.32
   4  -4  -1  517.25   34.76
   4   4  -1  506.74   35.47
  -4   4   1  504.56   35.64
   4   4  -1  504.30   35.38
  -4   4   1  534.75   35.53
   4   4  -1  513.28   35.57
   4   4  -1  512.20   35.56
  -4   4   1  513.49   35.30
  -4   4   1  492.83   35.68
   4   4  -1  511.77   35.54
  -4   4   1  503.57   35.71
  -4   4   1  492.64   35.74
   4   4  -1  492.05   35.95
   4   4  -1  530.53   35.38
  -4   4   1  502.75   36.09
  -4   4   1  510.52   36.07
   4   4  -1  510.00   36.10
   4   4  -1  542.39   35.94
   4   4  -1  528.68   36.18
   2  -4  -1  151.82   10.87
  -2  -4   1  133.41   10.58
   2  -4  -1  138.44   10.69
   2  -4  -1  145.63   10.57
   2  -4  -1  138.16   10.63
   2  -4  -1  143.52   10.61
   2  -4  -1  135.84   10.61
  -2  -4   1  154.83   10.87
  -2  -4   1  142.25   11.08
  -2  -4   1  144.62   10.57
  -2  -4   1  139.37   10.83
   2  -4  -1  158.32   10.79
  -2  -4   1  145.32   10.75
   2  -4  -1  147.81   10.19
   2  -4  -1  141.42   10.67
  -2  -4   1  142.71   10.64
  -2  -4   1  149.09   11.02
  -2  -4   1  146.44   10.29
   2  -4  -1  144.67   10.82
   2   4  -1  134.14   10.58
  -2   4   1  145.21   10.73
  -2   4   1  152.48   10.81
   2   4  -1  145.86   10.73
  -2   4   1  152.13   10.93
  -2   4   1  142.99   10.69
   2   4  -1  138.03   10.87
  -2   4   1  129.17   10.78
   2   4  -1  144.55   11.06
   2   4  -1  150.53   11.72
   2   4  -1  133.89   10.61
   2   4  -1  137.29   11.07
  -2   4   1  144.07   10.60
   2   4  -1  150.78   10.25
   2   4  -1  146.43   10.85
  -2   4   1  162.06   10.82
  -2   4   1  151.64   10.70
   2   4  -1  153.40   10.63
   0  -4   1 1159.09   98.51
   0  -4  -1 1190.55   92.73
   0  -4   1 1193.73   94.27
   0  -4  -1 1217.56   91.19
   0   4  -1 1259.45  100.39
   0   4   1 1171.28   91.96
   0   4  -1 1143.50   93.11
   0   4   1 1183.43   90.02
  -2  -4  -1 1509.83  101.14
   2   4   1 1486.53  101.08
  -4  -4  -1 1110.67   78.09
   4  -4   1 1179.97   77.73
  -4  -4  -1 1173.75   77.76
  -4  -4  -1 1165.62   78.13
   4  -4   1 1119.53   78.43
  -4  -4  -1 1137.72   78.40
   4  -4   1 1136.10   78.40
   4  -4   1 1166.63   78.30
   4  -4   1 1169.28   77.94
  -4  -4  -1 1173.80   77.62
   4  -4   1 1154.19   78.21
  -4  -4  -1 1156.10   78.29
  -4  -4  -1 1133.11   78.08
   4  -4   1 1182.31   78.51
  -4  -4  -1 1159.04   77.63
   4  -4   1 1119.11   78.62
  -4   4  -1 1132.68   78.35
   4   4   1 1155.24   77.63
   4   4   1 1150.66   77.76
  -4   4  -1 1092.06   78.01
  -4   4  -1 1157.50   78.62
   4   4   1 1118.61   78.40
   4   4   1 1180.87   77.94
   4   4   1 1125.16   77.66
   4   4   1 1119.16   78.31
  -4   4  -1 1183.80   77.74
   4   4   1 1169.90   78.25
  -4   4  -1 1106.27   77.83
   4   4   1 1172.74   78.13
   4   4   1 1185.19   78.16
   4   4   1 1148.57   78.30
  -4   4  -1 1144.39   78.43
  -4   4  -1 1115.09   78.42
   4   4   1 1145.13   78.08
  -4   4  -1 1149.84   78.23
  -4   4  -1 1131.21   78.70
  -6  -4  -1   71.21    6.18
   6  -4   1   73.94    6.90
   6  -4   1   67.80    6.98
  -6  -4  -1   68.84    6.64
   6  -4   1   63.92    7.93
   6  -4   1   68.71    8.77
  -6  -4  -1   72.05    5.94
  -6  -4  -1   76.33    6.51
   6  -4   1   77.10    6.85
   6  -4   1   76.54    6.16
   6  -4   1   74.07    6.32
  -6  -4  -1   74.74    6.83
  -6  -4  -1   73.21    6.10
   6  -4   1   69.66    6.54
   6  -4   1   65.80    6.58
  -6  -4  -1   75.42    6.80
  -6  -4  -1   67.58    6.37
   6  -4   1   82.90    7.18
  -6  -4  -1   69.76    6.73
  -6  -4  -1   67.91    6.09
   6   4   1   62.08    6.06
  -6   4  -1   74.25    6.81
   6   4   1   69.11    6.61
  -6   4  -1   63.62    6.46
  -6   4  -1   66.97    6.57
  -6   4  -1   75.41    6.15
  -6   4  -1   74.00    6.71
  -6   4  -1   78.41    6.19
   6   4   1   74.17    6.10
   6   4   1   74.28    6.65
  -6   4  -1   68.44    6.17
   6   4   1   66.94    6.53
   6   4   1   72.16    6.06
  -6   4  -1   74.18    7.11
   6   4   1   71.87    6.21
   6   4   1   76.58    6.66
   6   4   1   71.88    6.45
  -6   4  -1   74.66    7.21
  -6   4  -1   66.18    7.81
   6   4   1   74.53    7.07
   6   4   1   78.18    6.38
  -8  -4  -1  107.63    8.54
  -8  -4  -1   91.38    8.62
  -8  -4  -1  103.54    7.94
   8  -4   1   95.83    9.15
   8  -4   1   98.95    8.79
   8  -4   1   98.15    9.36
   8  -4   1  109.64    9.17
  -8  -4  -1  101.32    9.19
  -8  -4  -1  107.57    9.23
   8  -4   1   98.58    9.21
   8  -4   1  108.31    8.44
  -8  -4  -1  102.62    9.28
  -8  -4  -1   95.89    8.11
  -8  -4  -1  100.29    8.60
  -8  -4  -1  103.60    9.37
  -8  -4  -1   94.03    8.02
   8  -4   1   95.58    8.85
   8  -4   1  106.01    8.64
   8  -4   1   99.35    9.02
   8  -4   1  113.47    9.48
  -8  -4  -1  108.46    8.82
  -8  -4  -1   96.76    8.19
  -8   4  -1  107.64    9.90
  -8   4  -1  105.57    9.18
   8   4   1   94.37    8.32
  -8   4  -1   96.33    8.99
  -8   4  -1   91.46    9.41
   8   4   1   97.55    8.96
   8   4   1  103.64    9.17
  -8   4  -1   94.02    8.90
   8   4   1   99.64    8.31
   8   4   1   98.68    9.48
   8   4   1  105.80    9.05
   8   4   1  101.77    9.00
   8   4   1  105.27    8.58
   8   4   1   93.06    8.75
  -8   4  -1   89.34    8.23
  -8   4  -1   97.94    7.99
  -8   4  -1  107.90    8.62
  -8   4  -1   99.64    8.89
   8   4   1  104.39    8.64
  -8   4  -1   74.16    9.52
 -10  -4  -1    9.43    2.39
  10  -4   1   10.27    2.64
 -10  -4  -1    8.43    2.97
  10  -4   1    8.22    2.71
  10  -4   1   14.25    3.51
  10  -4   1    6.86    2.84
 -10  -4  -1   15.98    3.34
  10  -4   1   15.34    3.19
 -10  -4  -1   14.60    2.91
 -10  -4  -1   10.58    2.76
 -10  -4  -1   14.12    3.15
 -10  -4  -1   15.06    2.53
 -10  -4  -1   14.26    3.66
 -10  -4  -1   14.30    3.79
  10  -4   1    9.55    3.03
 -10  -4  -1   11.58    3.09
  10  -4   1   16.64    3.83
 -10  -4  -1    8.97    2.64
  10  -4   1    9.12    2.75
  10  -4   1   10.30    2.66
  10  -4   1   15.64    3.48
 -10  -4  -1   11.58    2.32
 -10   4  -1    7.02    2.50
 -10   4  -1   11.40    3.65
 -10   4  -1    8.34    3.42
  10   4   1    4.10    2.52
 -10   4  -1   13.51    2.92
  10   4   1   12.99    3.35
  10   4   1   23.55    4.26
  10   4   1    9.69    2.73
  10   4   1   15.71    3.31
  10   4   1   13.18    2.86
  10   4   1   11.46    2.97
 -10   4  -1   13.91    3.54
  10   4   1    7.49    3.16
  10   4   1   10.51    2.84
  10   4   1   11.31    2.96
 -10   4  -1   15.22    3.60
 -10   4  -1   14.70    3.35
  10   4   1   10.33    2.53
 -12  -4  -1   64.44    8.35
  12  -4   1   54.53    8.14
 -12  -4  -1   80.78    9.25
  12  -4   1   71.09    8.24
 -12  -4  -1   78.32    7.45
 -12  -4  -1   86.80   10.08
 -12  -4  -1   64.75    9.46
  12  -4   1   81.19    9.62
 -12  -4  -1   62.79    7.31
 -12  -4  -1   49.21    8.44
  12  -4   1   65.90    7.99
  12  -4   1   71.95    9.12
  12  -4   1   68.04    9.73
  12  -4   1   72.91    8.34
  12  -4   1   51.49    8.35
  12  -4   1   72.33    8.70
  12  -4   1   49.01    7.67
 -12  -4  -1   62.63    7.75
 -12  -4  -1   70.50    9.17
 -12  -4  -1   67.85    7.88
 -12   4  -1   74.87   10.42
  12   4   1   65.05    8.81
  12   4   1   70.97    9.58
 -12   4  -1   67.25    9.46
 -12   4  -1   61.64    8.87
 -12   4  -1   70.99    9.15
 -12   4  -1   66.59    8.95
  12   4   1   72.60    8.65
 -12   4  -1   72.32    9.29
  12   4   1   61.37   10.43
 -12   4  -1   67.47   10.05
  12   4   1   67.17    8.17
  12   4   1   65.07    8.20
  12   4   1   72.77    8.29
 -12   4  -1   62.86    8.18
  12   4   1   68.30    8.95
  12   4   1   73.18    7.07
 -14  -4  -1    3.97    2.53
  14  -4   1    2.17    2.22
  14  -4   1    2.76    2.85
 -14  -4  -1    5.79    3.50
 -14  -4  -1    1.54    1.70
 -14  -4  -1    5.36    3.25
 -14  -4  -1    4.56    2.88
  14  -4   1    2.58    2.24
 -14  -4  -1    2.90    2.53
  14  -4   1    3.37    2.93
  14  -4   1    2.83    2.36
 -14  -4  -1    8.48    3.18
  14  -4   1    8.13    2.93
  14  -4   1    3.22    2.99
 -14  -4  -1    2.64    2.24
  14  -4   1    3.60    2.79
 -14  -4  -1    2.95    2.37
  14  -4   1   -3.25    1.38
 -14   4  -1    2.90    2.47
 -14   4  -1    4.69    2.72
 -14   4  -1   -2.52    2.10
 -14   4  -1    2.41    2.95
 -14   4  -1    1.52    2.41
 -14   4  -1   -0.37    1.72
 -14   4  -1    1.10    2.30
  14   4   1    5.40    2.67
  14   4   1   -2.15    1.66
  14   4   1    3.68    2.42
  14   4   1    3.44    2.45
  14   4   1    3.35    2.87
  14   4   1    2.07    2.19
 -14   4  -1    3.82    2.56
  14   4   1    4.63    2.53
  14   4   1    0.31    2.23
 -16  -4  -1    3.10    2.40
  16  -4   1   -1.40    1.48
  16  -4   1    5.22    3.29
  16  -4   1    5.83    3.55
 -16  -4  -1   -1.80    1.38
  16  -4   1    2.35    2.67
 -16  -4  -1    5.45    2.80
  16  -4   1    4.78    2.60
 -16  -4  -1    4.54    2.79
 -16  -4  -1    2.29    2.50
  16  -4   1    0.32    2.21
 -16  -4  -1    1.86    2.38
  16  -4   1   -1.26    2.03
 -16  -4  -1    1.22    2.31
 -16   4  -1    4.49    3.11
  16   4   1    2.04    2.02
  16   4   1    2.70    3.38
  16   4   1   -2.41    1.88
  16   4   1    2.83    2.67
  16   4   1    5.04    2.90
 -16   4  -1    0.77    2.22
  16   4   1    2.35    2.50
 -16   4  -1   -0.73    1.81
  16   4   1   -2.40    1.66
 -16   4  -1   -3.71    1.92
 -16   4  -1    1.08    3.31
 -16   4  -1   -0.96    1.85
  18  -4   1    0.31    2.43
  18  -4   1    2.27    2.83
  18  -4   1    6.13    3.86
  18  -4   1    3.66    3.50
 -18  -4  -1    2.62    3.22
 -18  -4  -1    1.28    2.21
  18  -4   1    7.77    3.97
 -18  -4  -1    3.98    3.31
  18   4   1    3.39    2.93
 -18   4  -1    2.51    2.04
 -18   4  -1    2.95    2.58
  18   4   1    4.45    3.32
 -18   4  -1    0.70    2.19
  18   4   1    7.58    4.32
  18   4   1    2.09    2.83
  18   4   1    6.26    2.98
  19  -5  -1    0.57    2.60
  19  -5  -1    0.57    3.08
  19  -5  -1    2.39    3.00
  19  -5  -1    2.13    3.53
 -19  -5   1    1.11    2.17
 -19  -5   1    1.57    2.91
 -19  -5   1   -0.85    2.14
  19  -5  -1    1.24    2.54
  19   5  -1   -1.28    1.97
 -19   5   1    0.31    2.42
  19   5  -1   -2.10    2.13
 -19   5   1    4.98    3.56
  19   5  -1   -1.52    1.88
  19   5  -1    2.56    2.94
  17  -5  -1    2.76    2.77
 -17  -5   1   -0.09    1.70
  17  -5  -1   -0.80    2.34
  17  -5  -1   -0.63    1.99
  17  -5  -1    3.17    3.18
  17  -5  -1    0.40    2.47
 -17  -5   1   -0.85    1.72
  17  -5  -1    1.44    3.11
  17  -5  -1   -0.73    2.20
 -17  -5   1   -0.73    1.53
 -17  -5   1    4.69    3.58
 -17  -5   1    1.41    2.22
  17  -5  -1    1.30    2.06
  17   5  -1    0.08    2.44
 -17   5   1   -1.36    1.39
 -17   5   1    3.44    2.91
 -17   5   1   -1.01    2.51
  17   5  -1    1.35    1.92
 -17   5   1    1.33    3.41
  17   5  -1    2.37    2.91
  17   5  -1    2.92    2.58
  17   5  -1   -0.50    2.55
 -17   5   1    0.46    2.61
  17   5  -1   -0.50    2.47
 -15  -5   1    0.55    2.28
  15  -5  -1    3.50    2.26
 -15  -5   1   -0.54    1.60
 -15  -5   1    0.09    2.17
  15  -5  -1   -0.91    1.46
 -15  -5   1    2.37    2.33
  15  -5  -1    1.16    2.16
  15  -5  -1   -0.60    2.28
  15  -5  -1    0.88    1.78
 -15  -5   1    0.32    1.93
  15  -5  -1    1.34    2.08
 -15  -5   1   -0.98    1.29
 -15  -5   1   -2.23    1.95
  15  -5  -1    1.26    2.43
  15  -5  -1    1.92    2.41
 -15  -5   1    2.96    2.11
 -15  -5   1    0.33    1.51
  15   5  -1    2.66    3.08
 -15   5   1    2.93    2.77
 -15   5   1    5.74    3.74
  15   5  -1   -0.23    2.19
  15   5  -1    3.54    2.17
 -15   5   1    2.85    2.86
  15   5  -1    0.01    1.72
  15   5  -1    3.06    2.57
 -15   5   1   -2.35    1.66
 -15   5   1    0.43    1.99
  15   5  -1    0.78    2.40
 -15   5   1   -0.90    1.66
 -15   5   1   -1.41    1.32
 -15   5   1    3.34    2.74
  13  -5  -1    1.85    1.67
 -13  -5   1    1.93    2.04
 -13  -5   1    6.74    2.72
  13  -5  -1    4.64    2.32
 -13  -5   1    6.47    3.56
  13  -5  -1    3.51    2.58
  13  -5  -1    2.21    2.14
  13  -5  -1   -0.45    1.66
  13  -5  -1    4.07    2.42
 -13  -5   1   -0.30    1.71
 -13  -5   1    2.74    2.86
 -13  -5   1    1.02    1.64
 -13  -5   1    5.04    2.53
  13  -5  -1    4.15    2.51
  13  -5  -1    2.78    2.47
  13  -5  -1    2.69    2.56
 -13  -5   1    6.13    3.14
 -13  -5   1    4.85    2.47
 -13  -5   1    2.14    1.85
  13   5  -1    4.91    2.69
  13   5  -1    2.66    2.83
  13   5  -1    4.42    3.04
 -13   5   1    6.49    3.73
  13   5  -1    5.62    2.92
  13   5  -1    5.23    3.37
 -13   5   1    4.17    2.50
 -13   5   1    9.34    4.28
 -13   5   1    3.45    3.43
 -13   5   1    0.74    1.86
 -13   5   1    1.80    2.23
  13   5  -1    2.52    2.04
  13   5  -1   -0.45    1.51
 -13   5   1    3.23    2.31
 -13   5   1    0.69    1.95
 -13   5   1    1.91    2.02
 -11  -5   1    6.19    2.21
 -11  -5   1    5.00    2.56
 -11  -5   1    4.40    2.07
  11  -5  -1    4.86    2.15
  11  -5  -1    1.98    2.23
 -11  -5   1    3.61    2.61
  11  -5  -1    5.81    2.50
  11  -5  -1    2.75    2.19
  11  -5  -1    7.99    2.70
 -11  -5   1    0.55    1.26
 -11  -5   1    3.18    1.99
  11  -5  -1    3.69    2.46
  11  -5  -1    0.72    2.07
 -11  -5   1    2.89    1.56
 -11  -5   1    2.58    2.52
 -11  -5   1    1.30    1.80
  11  -5  -1    0.62    1.32
 -11  -5   1    4.77    2.45
  11  -5  -1    1.27    1.81
  11  -5  -1    1.02    1.18
  11   5  -1    4.56    3.24
  11   5  -1    3.16    2.01
  11   5  -1    3.33    2.37
 -11   5   1    1.75    1.94
  11   5  -1    8.17    2.87
 -11   5   1    4.86    2.65
  11   5  -1    4.14    2.66
  11   5  -1    4.47    2.28
 -11   5   1    4.63    2.20
 -11   5   1    5.93    2.88
 -11   5   1    0.96    1.89
  11   5  -1    2.78    1.89
 -11   5   1    5.82    3.18
  11   5  -1    4.92    2.49
  11   5  -1    2.67    1.85
  11   5  -1    4.42    2.22
 -11   5   1    2.64    2.31
   9  -5  -1   28.24    3.83
  -9  -5   1   21.62    3.68
  -9  -5   1   31.44    5.63
   9  -5  -1   28.25    4.89
  -9  -5   1   26.66    4.01
  -9  -5   1   18.55    3.64
  -9  -5   1   17.47    4.28
   9  -5  -1   25.45    4.78
   9  -5  -1   26.24    4.45
  -9  -5   1   21.11    2.83
   9  -5  -1   20.18    4.48
  -9  -5   1   24.33    4.39
  -9  -5   1   19.00    3.27
   9  -5  -1   20.73    3.85
   9  -5  -1   30.76    4.64
   9  -5  -1   26.91    5.40
   9  -5  -1   25.11    4.88
  -9  -5   1   19.49    3.66
  -9  -5   1   19.07    3.35
   9  -5  -1   23.40    4.76
  -9   5   1   26.19    5.50
   9   5  -1   25.21    3.92
  -9   5   1   16.46    3.84
  -9   5   1   29.66    5.05
   9   5  -1   24.80    4.13
  -9   5   1   25.46    4.89
  -9   5   1   25.90    4.63
  -9   5   1   15.08    3.94
   9   5  -1   29.71    4.73
   9   5  -1   23.71    4.05
   9   5  -1   37.37    5.60
   9   5  -1   21.78    4.57
   9   5  -1   18.61    3.61
  -9   5   1   29.10    4.85
   9   5  -1   28.88    5.23
  -9   5   1   18.76    3.75
  -9   5   1   25.44    4.22
   9   5  -1   17.30    4.22
  -7  -5   1   32.31    3.80
   7  -5  -1   29.66    4.78
   7  -5  -1   36.99    5.23
   7  -5  -1   34.94    5.44
  -7  -5   1   31.02    4.04
   7  -5  -1   30.53    4.30
  -7  -5   1   36.61    4.26
  -7  -5   1   41.22    6.15
  -7  -5   1   23.81    4.30
   7  -5  -1   25.70    4.79
  -7  -5   1   29.46    5.15
  -7  -5   1   35.73    3.80
  -7  -5   1   35.83    4.67
   7  -5  -1   31.72    4.35
   7  -5  -1   32.67    4.36
   7  -5  -1   32.49    5.09
  -7  -5   1   33.90    4.87
  -7  -5   1   26.22    3.92
   7  -5  -1   30.30    4.31
  -7  -5   1   28.63    4.05
   7   5  -1   17.27    3.99
  -7   5   1   22.15    4.24
   7   5  -1   43.38    5.97
  -7   5   1   30.44    4.52
  -7   5   1   33.84    5.08
  -7   5   1   24.50    3.84
   7   5  -1   34.63    4.47
  -7   5   1   31.64    5.48
   7   5  -1   28.45    4.13
  -7   5   1   31.33    4.63
   7   5  -1   33.87    4.01
  -7   5   1   39.00    5.26
  -7   5   1   31.10    4.58
   7   5  -1   33.10    4.70
   7   5  -1   27.29    4.69
   7   5  -1   34.25    4.35
   7   5  -1   35.56    5.45
   7   5  -1   33.87    4.55
  -5  -5   1   98.98    8.68
   5  -5  -1   96.11    8.10
   5  -5  -1   99.33    8.09
  -5  -5   1   94.13    7.85
   5  -5  -1   97.12    7.94
   5  -5  -1   91.83    8.14
  -5  -5   1  102.59    8.73
  -5  -5   1   96.17    8.38
   5  -5  -1  105.17    8.40
  -5  -5   1   94.74    7.82
   5  -5  -1   91.14    8.27
  -5  -5   1   86.90    7.56
   5  -5  -1   91.62    8.38
   5  -5  -1   90.65    8.01
   5  -5  -1  100.43    7.15
  -5  -5   1   99.37    8.23
   5  -5  -1  101.52    7.88
  -5  -5   1   91.78    7.72
  -5  -5   1   97.69    7.73
   5  -5  -1   93.70    8.41
  -5  -5   1  100.80    8.06
  -5   5   1   89.01    8.22
   5   5  -1   91.72    7.80
  -5   5   1  104.58    8.07
   5   5  -1  102.50    8.44
   5   5  -1   99.89    8.70
   5   5  -1   87.13    7.70
  -5   5   1   96.44    8.69
   5   5  -1   93.66    8.56
   5   5  -1   92.11    8.01
  -5   5   1   98.74    8.70
  -5   5   1   98.30    8.21
  -5   5   1   92.68    8.13
   5   5  -1   90.94    7.98
   5   5  -1   97.22    8.02
  -5   5   1  107.60    8.43
   5   5  -1  100.46    8.67
   5   5  -1   92.82    7.86
  -3  -5   1  443.83   30.52
  -3  -5   1  452.52   30.76
   3  -5  -1  450.20   30.95
  -3  -5   1  428.68   31.04
   3  -5  -1  452.50   30.49
  -3  -5   1  440.30   30.93
  -3  -5   1  420.05   31.22
   3  -5  -1  447.32   30.88
  -3  -5   1  452.16   31.02
  -3  -5   1  453.29   31.43
  -3  -5   1  430.24   31.37
   3  -5  -1  465.18   31.09
   3  -5  -1  452.62   30.90
   3  -5  -1  432.57   31.17
   3  -5  -1  440.51   30.94
   3  -5  -1  417.54   30.98
   3  -5  -1  448.58   31.23
   3  -5  -1  446.80   31.10
  -3  -5   1  451.02   30.95
  -3  -5   1  454.32   30.89
  -3   5   1  427.60   30.86
   3   5  -1  441.08   31.38
   3   5  -1  431.18   30.96
   3   5  -1  472.33   31.58
   3   5  -1  453.18   31.00
   3   5  -1  417.20   31.14
  -3   5   1  485.75   31.20
   3   5  -1  425.10   30.72
  -3   5   1  415.54   30.94
   3   5  -1  469.53   30.95
  -3   5   1  470.09   31.05
   3   5  -1  441.85   30.51
  -3   5   1  454.61   31.36
  -3   5   1  442.46   31.34
   3   5  -1  437.93   31.04
   3   5  -1  436.65   31.44
  -3   5   1  426.32   30.86
  -3   5   1  429.55   31.07
   3   5  -1  432.59   30.76
  -1  -5   1 1440.93  126.87
   1  -5  -1 1598.89  123.62
  -1  -5   1 1467.68  120.79
   1   5  -1 1670.68  129.46
   1   5  -1 1714.06  122.64
  -1   5   1 1616.03  121.85
  -1   5   1 1471.56  121.56
  -1  -5  -1  207.11   14.39
   1  -5   1  202.39   14.79
  -1  -5  -1  197.37   14.53
   1  -5   1  208.38   14.93
  -1  -5  -1  199.61   14.14
  -1  -5  -1  187.23   14.00
  -1  -5  -1  195.56   14.43
   1  -5   1  191.18   14.74
   1  -5   1  204.73   14.62
  -1  -5  -1  178.80   14.27
  -1  -5  -1  199.17   14.16
  -1  -5  -1  207.35   14.43
   1  -5   1  197.74   14.49
  -1  -5  -1  207.98   14.28
   1  -5   1  194.69   14.63
   1  -5   1  208.78   14.73
   1  -5   1  211.61   14.68
  -1  -5  -1  196.35   14.07
  -1  -5  -1  209.17   14.60
  -1   5  -1  206.96   14.95
  -1   5  -1  207.04   14.27
  -1   5  -1  190.24   13.79
  -1   5  -1  199.06   14.61
  -1   5  -1  192.79   14.47
  -1   5  -1  198.83   14.84
   1   5   1  207.56   14.50
   1   5   1  200.11   14.25
  -1   5  -1  201.41   14.67
   1   5   1  212.61   14.32
  -1   5  -1  202.56   14.66
   1   5   1  193.51   14.38
   1   5   1  207.57   14.59
   1   5   1  204.81   14.64
   1   5   1  205.75   14.28
   1   5   1  205.69   14.48
   1   5   1  210.62   14.45
   1   5   1  204.62   14.15
   1   5   1  209.83   14.23
  -3  -5  -1  114.92    8.73
  -3  -5  -1  114.78    8.80
   3  -5   1   97.38    8.79
  -3  -5  -1  100.63    8.47
  -3  -5  -1  110.19    8.22
   3  -5   1  110.71    8.73
   3  -5   1  102.62    8.49
  -3  -5  -1  104.97    8.47
   3  -5   1  114.35    8.89
   3  -5   1  108.66    8.15
  -3  -5  -1  116.19    8.48
  -3  -5  -1  105.12    8.46
  -3  -5  -1  113.44    8.22
  -3  -5  -1  129.09    8.69
   3  -5   1   98.19    8.71
   3  -5   1  112.36    8.91
  -3  -5  -1  110.33    8.04
  -3  -5  -1  110.99    8.56
  -3   5  -1  111.35    8.95
   3   5   1  108.85    8.42
   3   5   1  116.86    8.63
  -3   5  -1  108.81    8.93
   3   5   1  110.51    8.13
  -3   5  -1  115.71    9.08
   3   5   1  107.81    8.16
   3   5   1  110.41    8.09
  -3   5  -1  115.22    8.94
  -3   5  -1  105.23    8.68
   3   5   1  106.55    8.49
  -3   5  -1  117.82    8.75
  -3   5  -1  103.44    8.84
  -3   5  -1  113.15    8.66
   3   5   1  117.62    8.58
   3   5   1  108.66    8.70
  -3   5  -1  102.15    8.18
  -3   5  -1  103.39    8.15
  -3   5  -1  107.52    8.91
   3   5   1  109.29    8.36
   3   5   1  102.17    8.47
   3   5   1   98.93    8.55
   3   5   1  106.57    8.71
   3   5   1  114.18    8.58
   5  -5   1    2.74    1.29
  -5  -5  -1    3.11    1.11
  -5  -5  -1    6.21    1.85
   5  -5   1    4.21    1.87
   5  -5   1    2.93    1.55
   5  -5   1    0.79    1.11
  -5  -5  -1    3.63    1.61
  -5  -5  -1    3.23    1.26
  -5  -5  -1    2.71    1.24
  -5  -5  -1    0.74    0.90
   5  -5   1    7.58    2.30
  -5  -5  -1    4.74    1.71
   5  -5   1    2.87    1.49
   5  -5   1    0.58    0.96
   5  -5   1    2.87    1.46
  -5  -5  -1    2.58    1.48
   5  -5   1    1.23    1.28
   5  -5   1    2.49    1.41
   5  -5   1    0.81    1.21
  -5  -5  -1    2.09    1.11
   5   5   1    3.88    1.04
   5   5   1    1.81    1.00
   5   5   1    1.65    1.36
   5   5   1    3.17    1.32
  -5   5  -1    1.08    1.16
  -5   5  -1    4.35    1.79
   5   5   1    4.82    1.75
  -5   5  -1    3.87    1.82
   5   5   1    1.54    1.39
   5   5   1    5.62    1.51
   5   5   1    2.82    1.31
  -5   5  -1    3.68    1.24
   5   5   1    4.77    1.39
  -5   5  -1    1.16    1.29
   5   5   1    2.69    1.23
  -5   5  -1    2.80    1.70
  -5   5  -1    1.42    1.39
  -5   5  -1    3.30    1.21
   5   5   1    2.99    1.37
  -5   5  -1    2.12    1.62
   5   5   1    3.36    1.03
   5   5   1    3.26    1.51
  -5   5  -1    3.72    1.83
   7  -5   1    2.50    1.61
   7  -5   1    8.48    2.53
  -7  -5  -1    1.51    1.35
  -7  -5  -1    3.33    1.60
  -7  -5  -1    5.81    1.63
   7  -5   1    3.08    1.89
  -7  -5  -1    3.16    1.47
  -7  -5  -1    4.23    1.42
   7  -5   1    3.69    1.78
   7  -5   1    3.45    1.52
  -7  -5  -1    5.68    2.32
   7  -5   1    0.54    1.42
  -7  -5  -1    3.88    1.57
  -7  -5  -1    1.84    1.64
  -7  -5  -1    1.29    1.69
  -7  -5  -1    2.49    1.43
   7  -5   1   10.17    2.96
   7  -5   1    6.12    2.34
   7  -5   1    3.83    1.87
   7  -5   1    3.89    1.42
   7   5   1    4.76    1.91
  -7   5  -1    5.06    1.56
  -7   5  -1    7.06    2.84
  -7   5  -1    6.20    2.21
  -7   5  -1    5.97    2.65
   7   5   1    5.96    1.58
   7   5   1    6.58    1.87
   7   5   1    6.35    2.13
   7   5   1    2.39    1.82
   7   5   1    7.90    2.24
  -7   5  -1    1.99    1.26
  -7   5  -1    3.92    1.89
  -7   5  -1    6.80    2.31
  -7   5  -1    3.48    1.81
   7   5   1    6.29    2.29
   7   5   1    4.69    1.70
  -7   5  -1    6.65    2.31
   7   5   1    4.99    1.58
  -7   5  -1    1.97    1.29
   7   5   1    2.33    1.53
   7   5   1    5.24    2.14
  -9  -5  -1   14.70    2.76
   9  -5   1    9.59    2.79
  -9  -5  -1    5.77    2.66
   9  -5   1   11.24    3.25
   9  -5   1    9.79    2.45
   9  -5   1    6.48    2.97
  -9  -5  -1   16.31    2.72
   9  -5   1   12.09    3.32
  -9  -5  -1   11.35    2.63
   9  -5   1    8.62    2.69
  -9  -5  -1   11.23    2.69
  -9  -5  -1   15.19    3.29
   9  -5   1   14.95    3.05
  -9  -5  -1   13.73    2.84
  -9  -5  -1   15.25    3.35
   9  -5   1   12.33    3.08
  -9  -5  -1    8.27    2.72
   9  -5   1   11.72    3.22
   9  -5   1   13.97    3.35
  -9  -5  -1   15.13    3.50
   9   5   1   16.79    3.69
   9   5   1    6.23    2.56
  -9   5  -1   15.60    3.70
   9   5   1   11.55    2.78
   9   5   1   11.44    3.54
   9   5   1   14.36    2.96
  -9   5  -1   12.69    2.46
   9   5   1   14.65    3.37
   9   5   1    9.10    2.32
  -9   5  -1   10.90    2.92
  -9   5  -1   18.55    4.28
  -9   5  -1    7.13    2.65
  -9   5  -1    8.97    2.92
  -9   5  -1   12.27    5.95
  -9   5  -1   17.14    3.17
   9   5   1    7.38    2.05
   9   5   1   15.92    3.21
   9   5   1   12.81    3.18
  -9   5  -1   10.76    2.90
  11  -5   1   41.60    6.23
 -11  -5  -1   41.44    6.48
  11  -5   1   31.69    5.79
  11  -5   1   33.29    5.73
 -11  -5  -1   33.57    5.24
 -11  -5  -1   38.94    6.42
  11  -5   1   31.31    6.13
 -11  -5  -1   30.60    4.37
  11  -5   1   38.21    5.56
  11  -5   1   46.30    5.73
  11  -5   1   46.88    6.92
  11  -5   1   33.49    6.00
  11  -5   1   44.61    6.93
 -11  -5  -1   36.28    5.60
  11  -5   1   31.78    5.87
 -11  -5  -1   37.54    6.64
 -11  -5  -1   42.75    6.58
 -11  -5  -1   35.22    4.89
 -11  -5  -1   27.61    4.81
 -11  -5  -1   30.15    4.54
 -11  -5  -1   40.16    4.62
 -11  -5  -1   41.34    5.94
  11   5   1   36.55    5.15
 -11   5  -1   52.95    8.24
 -11   5  -1   34.97    6.35
  11   5   1   38.83    5.59
 -11   5  -1   37.83    5.96
  11   5   1   37.29    6.42
  11   5   1   37.00    6.16
  11   5   1   36.44    5.24
  11   5   1   39.51    6.12
 -11   5  -1   31.50    5.66
 -11   5  -1   37.24    5.23
  11   5   1   40.67    5.83
 -11   5  -1   28.50    5.63
 -11   5  -1   46.86    7.60
  11   5   1   29.57    5.86
  11   5   1   46.42    6.64
 -11   5  -1   41.75    6.32
  13  -5   1   44.83    9.18
  13  -5   1   29.65    6.18
  13  -5   1   42.74    7.56
 -13  -5  -1   28.28    4.96
  13  -5   1   20.24    4.36
 -13  -5  -1   35.73    6.43
  13  -5   1   31.87    5.96
 -13  -5  -1   28.04    6.27
 -13  -5  -1   28.36    5.55
 -13  -5  -1   26.03    5.43
 -13  -5  -1   27.77    4.76
  13  -5   1   27.26    5.50
  13  -5   1   29.15    5.78
  13  -5   1   28.21    5.71
 -13  -5  -1   32.52    6.37
 -13  -5  -1   33.98    6.12
 -13  -5  -1   36.25    5.76
  13  -5   1   35.01    6.47
 -13   5  -1   19.79    5.35
  13   5   1   34.23    5.72
  13   5   1   31.92    5.96
 -13   5  -1   26.17    5.45
 -13   5  -1   28.48    6.40
  13   5   1   35.97    5.49
 -13   5  -1   23.39    6.21
 -13   5  -1   25.58    5.31
  13   5   1   33.77    5.08
 -13   5  -1   29.59    6.05
  13   5   1   27.88    7.23
  13   5   1   36.78    5.76
  13   5   1   28.83    5.73
  13   5   1   27.31    5.28
  13   5   1   26.23    5.44
 -13   5  -1   20.27    5.19
 -13   5  -1   28.62    5.67
 -15  -5  -1    2.64    2.02
 -15  -5  -1    3.08    2.42
 -15  -5  -1    1.52    2.05
  15  -5   1    4.97    3.54
  15  -5   1    1.37    2.48
  15  -5   1    6.55    3.59
 -15  -5  -1    9.79    3.73
 -15  -5  -1    2.26    2.21
  15  -5   1    2.10    2.57
  15  -5   1    0.54    1.76
  15  -5   1    2.88    2.53
 -15  -5  -1   -0.55    1.66
  15  -5   1    6.57    2.98
  15  -5   1    5.87    3.09
 -15  -5  -1    0.98    3.44
  15   5   1   -1.25    1.83
 -15   5  -1    0.55    2.27
  15   5   1    3.02    2.87
  15   5   1   -0.12    1.60
  15   5   1    2.70    2.71
 -15   5  -1    1.80    2.65
  15   5   1   -1.70    2.11
 -15   5  -1    1.49    2.35
 -15   5  -1    9.18    4.40
  15   5   1    4.03    2.59
 -15   5  -1    0.77    2.37
 -15   5  -1    0.77    2.08
 -15   5  -1    3.37    2.80
  15   5   1    5.14    2.77
  17  -5   1    1.06    2.23
  17  -5   1   -2.10    2.02
 -17  -5  -1   -0.89    1.81
  17  -5   1    0.32    2.13
 -17  -5  -1   -0.12    2.14
 -17  -5  -1    1.70    2.47
  17  -5   1    5.11    3.51
 -17  -5  -1    0.85    2.27
  17  -5   1    2.58    2.96
  17  -5   1    5.30    4.04
  17   5   1    1.35    1.88
  17   5   1    3.84    2.83
 -17   5  -1    2.09    2.66
 -17   5  -1   -1.54    1.79
  17   5   1   -2.96    1.47
  17   5   1    3.08    3.01
  17   5   1    1.83    3.24
 -17   5  -1   -0.41    1.99
  17   5   1    5.87    3.32
  18  -6  -1    0.94    2.49
  18  -6  -1    4.32    3.32
  18  -6  -1    0.77    2.47
 -18  -6   1    4.18    2.89
  18  -6  -1   -1.55    2.16
 -18  -6   1   -2.53    1.58
  18  -6  -1   15.59    5.03
 -18  -6   1   -0.36    2.21
 -18   6   1    3.22    2.98
 -18   6   1    2.42    3.04
  18   6  -1    1.13    2.37
  18   6  -1    1.42    2.69
  18   6  -1   -1.13    1.69
  18   6  -1   -1.46    2.34
  18   6  -1   -0.77    2.34
  18   6  -1   -2.07    2.24
  18   6  -1    6.71    3.07
 -18   6   1    0.18    3.56
  16  -6  -1    3.15    2.49
 -16  -6   1    1.43    2.12
  16  -6  -1    2.54    2.87
 -16  -6   1   -0.68    1.65
 -16  -6   1    4.97    3.63
  16  -6  -1    0.00    2.07
 -16  -6   1    2.43    2.49
  16  -6  -1    5.03    2.87
 -16  -6   1    6.11    4.08
  16  -6  -1   -0.42    2.26
  16  -6  -1    3.07    2.62
  16  -6  -1    4.30    3.19
 -16  -6   1    3.53    2.47
  16  -6  -1    3.12    2.68
 -16  -6   1   -0.15    1.84
 -16  -6   1    2.99    2.64
 -16  -6   1    4.38    2.98
 -16   6   1    3.98    2.45
 -16   6   1    4.00    3.29
  16   6  -1   -1.07    1.46
 -16   6   1    0.87    2.49
  16   6  -1    2.94    2.78
  16   6  -1    0.15    1.78
  16   6  -1    4.38    2.65
  16   6  -1    2.52    3.10
 -16   6   1    4.00    2.80
 -16   6   1    3.00    2.92
  16   6  -1    7.37    3.24
 -16   6   1    3.62    3.13
  16   6  -1    2.16    2.76
 -16   6   1    0.69    3.23
  14  -6  -1   63.51    7.35
  14  -6  -1   55.44    8.66
 -14  -6   1   43.86    6.94
 -14  -6   1   51.21    8.95
 -14  -6   1   59.17    7.49
 -14  -6   1   46.68    6.81
 -14  -6   1   61.76    8.73
  14  -6  -1   45.63    7.57
  14  -6  -1   48.49    7.89
  14  -6  -1   44.59    7.33
 -14  -6   1   58.45   11.27
 -14  -6   1   45.36    6.77
 -14  -6   1   48.53    9.09
  14  -6  -1   34.24    6.92
  14  -6  -1   56.91    9.61
 -14  -6   1   47.68    7.18
  14  -6  -1   46.38   11.82
 -14  -6   1   48.43    6.59
  14  -6  -1   50.61    7.20
  14  -6  -1   49.32    8.51
 -14   6   1   42.33    8.15
 -14   6   1   43.42    6.03
  14   6  -1   34.44    6.90
 -14   6   1   59.42    8.88
 -14   6   1   44.93    7.63
 -14   6   1   42.50    6.84
 -14   6   1   28.09    8.33
  14   6  -1   62.02    7.99
  14   6  -1   37.07    7.57
 -14   6   1   48.59    7.64
 -14   6   1   32.46    6.75
 -14   6   1   55.74    8.10
  14   6  -1   49.34    7.75
 -14   6   1   43.44    8.79
  14   6  -1   57.92    9.32
  14   6  -1   50.32    7.47
  14   6  -1   53.68    7.88
 -14   6   1   55.23    6.05
 -12  -6   1   59.62    7.79
  12  -6  -1   36.93    6.50
  12  -6  -1   44.45    7.41
  12  -6  -1   43.31    6.37
  12  -6  -1   53.36    7.70
  12  -6  -1   40.86    7.23
  12  -6  -1   36.68    6.57
  12  -6  -1   44.68    7.31
 -12  -6   1   45.81    4.39
 -12  -6   1   49.09    6.80
  12  -6  -1   51.67    6.17
 -12  -6   1   46.25    8.22
  12  -6  -1   54.68    7.38
 -12  -6   1   40.91    6.11
 -12  -6   1   57.21    8.99
 -12  -6   1   41.68    6.02
  12  -6  -1   38.29    6.59
 -12  -6   1   43.31    6.75
 -12  -6   1   43.55    6.57
 -12  -6   1   54.14    6.65
 -12  -6   1   42.23    6.00
  12   6  -1   52.23    7.58
 -12   6   1   38.29    6.09
  12   6  -1   44.88    6.75
  12   6  -1   46.05    6.74
 -12   6   1   37.76    6.76
 -12   6   1   58.25    9.70
  12   6  -1   58.35    7.24
  12   6  -1   39.29    7.18
  12   6  -1   44.65    6.62
 -12   6   1   44.67    6.66
 -12   6   1   39.42    6.61
  12   6  -1   39.97    7.18
 -12   6   1   48.11    7.65
  12   6  -1   54.05    7.27
  12   6  -1   33.44    6.99
 -12   6   1   39.53    7.98
 -12   6   1   33.85    6.42
  10  -6  -1   21.71    4.08
  10  -6  -1   14.93    4.09
 -10  -6   1   18.85    4.61
  10  -6  -1   22.67    5.01
 -10  -6   1   31.67    4.49
 -10  -6   1   33.59    4.62
  10  -6  -1   27.42    4.98
  10  -6  -1   21.81    4.43
  10  -6  -1   18.77    3.90
 -10  -6   1   21.33    3.64
  10  -6  -1   26.37    5.04
  10  -6  -1   18.61    4.12
 -10  -6   1   27.96    5.38
  10  -6  -1   29.83    4.02
 -10  -6   1   25.56    4.89
  10  -6  -1   30.40    5.43
 -10  -6   1   31.05    5.51
 -10  -6   1   25.46    3.30
 -10  -6   1   34.54    5.35
 -10  -6   1   20.54    4.02
 -10  -6   1   23.20    4.11
  10   6  -1   23.31    5.03
  10   6  -1   21.44    3.98
  10   6  -1   28.24    4.58
 -10   6   1   28.06    6.10
  10   6  -1   29.16    4.70
  10   6  -1   24.27    5.72
 -10   6   1   26.89    4.98
 -10   6   1   33.78    6.87
 -10   6   1   21.55    4.45
 -10   6   1   21.74    4.57
 -10   6   1   23.63    4.40
  10   6  -1   30.11    5.29
  10   6  -1   19.23    5.11
  10   6  -1   29.40    5.21
 -10   6   1   13.00    3.96
  10   6  -1   22.61    5.14
 -10   6   1   28.56    4.43
  10   6  -1   35.58    5.14
  -8  -6   1   19.58    3.51
   8  -6  -1   20.34    3.91
   8  -6  -1   17.97    3.27
   8  -6  -1   23.47    4.59
  -8  -6   1   23.83    3.77
   8  -6  -1   27.69    4.17
  -8  -6   1   21.33    2.98
   8  -6  -1   12.97    3.18
  -8  -6   1   27.72    4.21
  -8  -6   1   17.04    3.97
  -8  -6   1   21.69    3.58
   8  -6  -1   28.14    4.96
  -8  -6   1   24.22    3.57
   8  -6  -1   16.46    3.35
  -8  -6   1   15.46    3.87
   8  -6  -1   23.00    3.03
  -8  -6   1   17.86    3.19
  -8  -6   1   17.63    2.67
   8  -6  -1   22.78    4.52
  -8  -6   1   12.87    3.57
   8  -6  -1   16.12    3.80
   8  -6  -1   27.92    4.11
  -8   6   1   15.36    3.38
   8   6  -1   22.01    4.21
   8   6  -1   16.83    4.01
   8   6  -1   15.30    3.02
   8   6  -1   20.14    3.52
   8   6  -1   29.81    5.50
  -8   6   1   16.85    3.28
   8   6  -1   21.46    3.62
   8   6  -1   19.25    3.60
  -8   6   1   16.63    3.95
   8   6  -1   13.74    3.41
  -8   6   1   14.24    3.28
   8   6  -1   23.21    4.69
   8   6  -1   20.52    3.24
  -8   6   1   11.04    3.05
  -8   6   1   25.40    4.33
  -8   6   1   23.11    4.25
  -8   6   1   17.87    3.77
   6  -6  -1   49.43    6.46
  -6  -6   1   59.88    7.11
  -6  -6   1   58.68    7.00
  -6  -6   1   56.12    5.32
   6  -6  -1   51.08    4.47
  -6  -6   1   52.80    6.23
  -6  -6   1   49.46    4.91
   6  -6  -1   48.86    6.42
  -6  -6   1   52.82    6.03
  -6  -6   1   51.26    4.50
  -6  -6   1   54.06    5.21
   6  -6  -1   55.03    6.45
  -6  -6   1   44.24    6.20
   6  -6  -1   52.68    5.96
   6  -6  -1   53.32    5.97
   6  -6  -1   46.18    5.91
  -6  -6   1   57.57    5.11
   6  -6  -1   53.92    7.54
   6  -6  -1   56.03    5.32
   6  -6  -1   58.60    5.63
  -6  -6   1   52.36    5.09
   6   6  -1   56.27    5.52
  -6   6   1   54.70    6.22
  -6   6   1   66.15    5.61
   6   6  -1   57.76    7.14
   6   6  -1   44.97    5.73
  -6   6   1   57.79    6.57
  -6   6   1   68.32    7.22
  -6   6   1   55.07    6.18
   6   6  -1   49.14    5.13
  -6   6   1   67.50    7.32
   6   6  -1   54.10    6.03
   6   6  -1   43.21    6.70
   6   6  -1   48.17    5.65
   6   6  -1   58.10    7.00
   6   6  -1   51.23    6.70
  -6   6   1   73.97    8.60
   6   6  -1   49.59    5.16
  -6   6   1   40.55    6.48
  -4  -6   1  494.65   34.41
  -4  -6   1  492.10   34.26
  -4  -6   1  484.07   33.88
   4  -6  -1  492.53   33.99
  -4  -6   1  476.66   33.73
  -4  -6   1  487.70   34.44
  -4  -6   1  491.41   33.42
  -4  -6   1  469.67   33.58
  -4  -6   1  481.12   33.65
   4  -6  -1  478.28   33.80
  -4  -6   1  478.34   33.92
   4  -6  -1  478.14   34.03
   4  -6  -1  470.27   33.97
   4  -6  -1  480.89   33.76
   4  -6  -1  488.63   33.83
  -4  -6   1  485.88   33.89
   4  -6  -1  475.51   33.39
   4  -6  -1  493.66   34.14
   4  -6  -1  479.94   34.25
  -4   6   1  465.99   34.40
  -4   6   1  481.04   34.07
   4   6  -1  505.23   33.96
  -4   6   1  471.79   34.06
  -4   6   1  482.95   33.76
  -4   6   1  477.57   34.08
   4   6  -1  473.70   33.62
   4   6  -1  489.95   34.24
  -4   6   1  481.76   33.96
  -4   6   1  482.19   34.06
   4   6  -1  487.42   33.92
   4   6  -1  464.25   34.32
   4   6  -1  478.86   33.73
   4   6  -1  480.79   33.37
  -4   6   1  469.20   33.75
   4   6  -1  489.14   33.69
   4   6  -1  472.86   34.41
   4   6  -1  505.59   34.56
  -4   6   1  472.75   34.38
   4   6  -1  496.07   33.93
   2  -6  -1  711.76   49.53
  -2  -6   1  714.09   49.78
  -2  -6   1  731.27   49.38
   2  -6  -1  700.07   49.50
   2  -6  -1  740.46   49.27
  -2  -6   1  705.98   49.56
  -2  -6   1  718.26   49.93
   2  -6  -1  705.37   49.53
  -2  -6   1  738.32   49.34
   2  -6  -1  714.30   49.48
  -2  -6   1  720.51   49.46
  -2  -6   1  723.08   49.66
  -2  -6   1  705.82   49.83
  -2  -6   1  721.53   49.51
  -2  -6   1  719.67   48.99
  -2  -6   1  741.03   48.81
   2  -6  -1  721.11   49.41
   2  -6  -1  741.10   49.48
   2  -6  -1  704.83   49.39
   2  -6  -1  705.26   49.49
  -2  -6   1  704.76   49.04
   2   6  -1  709.02   49.51
  -2   6   1  719.76   49.44
   2   6  -1  718.40   49.84
  -2   6   1  698.01   49.54
  -2   6   1  701.24   49.38
   2   6  -1  736.35   49.81
   2   6  -1  732.66   48.97
  -2   6   1  725.16   49.51
  -2   6   1  717.24   49.24
  -2   6   1  712.43   49.62
  -2   6   1  730.82   49.61
  -2   6   1  752.83   49.37
   2   6  -1  714.19   49.48
   2   6  -1  732.46   49.40
  -2   6   1  682.36   49.57
  -2   6   1  734.96   49.44
   2   6  -1  692.72   49.70
   2   6  -1  722.91   49.37
   2   6  -1  739.74   50.05
   0  -6   1  374.04   26.53
   0  -6   1  396.64   25.97
   0  -6   1  372.51   26.42
   0  -6  -1  357.61   26.04
   0  -6  -1  366.93   25.92
   0  -6  -1  392.69   25.66
   0  -6   1  358.88   26.28
   0  -6  -1  402.52   25.88
   0  -6   1  381.33   26.20
   0  -6   1  367.53   26.21
   0  -6  -1  382.59   26.01
   0  -6   1  359.31   26.05
   0  -6   1  361.33   26.44
   0  -6   1  375.02   25.47
   0  -6   1  375.25   26.01
   0  -6  -1  356.87   25.52
   0  -6  -1  358.08   26.02
   0  -6  -1  383.33   25.71
   0  -6  -1  376.22   25.87
   0   6  -1  365.52   26.21
   0   6   1  370.50   25.75
   0   6  -1  375.50   25.45
   0   6  -1  355.49   25.99
   0   6   1  371.65   25.92
   0   6   1  389.81   25.65
   0   6   1  377.85   25.96
   0   6   1  361.63   26.09
   0   6   1  376.58   25.57
   0   6   1  375.65   25.86
   0   6  -1  358.16   26.56
   0   6   1  378.65   26.14
   0   6   1  364.06   26.07
   0   6  -1  378.18   26.00
   0   6   1  371.36   25.97
   0   6   1  353.90   26.06
   0   6  -1  366.55   26.36
   0   6  -1  367.16   26.14
   0   6  -1  352.39   26.44
   2  -6   1  288.96   22.41
  -2  -6  -1  308.28   21.53
   2  -6   1  328.76   22.59
   2  -6   1  322.71   22.40
  -2  -6  -1  317.59   22.30
  -2  -6  -1  291.53   21.76
  -2  -6  -1  321.64   21.59
   2  -6   1  304.16   22.36
  -2  -6  -1  313.69   22.09
   2  -6   1  304.00   22.11
  -2  -6  -1  309.97   21.83
   2  -6   1  318.10   22.31
  -2  -6  -1  342.45   21.74
   2  -6   1  327.35   21.86
   2  -6   1  301.40   22.40
  -2  -6  -1  297.81   22.10
  -2  -6  -1  318.35   22.11
  -2  -6  -1  312.93   22.10
  -2  -6  -1  312.34   21.92
  -2  -6  -1  323.20   22.04
  -2   6  -1  295.77   22.43
  -2   6  -1  322.34   22.67
  -2   6  -1  322.00   22.50
   2   6   1  313.29   22.29
  -2   6  -1  303.77   22.12
   2   6   1  299.33   21.69
   2   6   1  303.57   21.88
   2   6   1  308.86   22.15
  -2   6  -1  311.11   21.34
   2   6   1  322.18   21.86
  -2   6  -1  308.60   21.81
  -2   6  -1  300.02   22.57
   2   6   1  328.04   22.18
   2   6   1  329.89   21.76
  -2   6  -1  297.46   22.23
   2   6   1  294.88   22.25
  -2   6  -1  311.78   22.51
   2   6   1  298.16   21.99
   2   6   1  296.98   21.98
   2   6   1  317.26   21.88
  -2   6  -1  313.99   22.49
  -2   6  -1  318.06   22.48
   2   6   1  321.97   22.10
   4  -6   1  587.78   42.39
   4  -6   1  593.96   41.65
   4  -6   1  596.42   42.59
   4  -6   1  615.79   41.61
   4  -6   1  601.70   42.46
   4  -6   1  640.09   42.50
  -4  -6  -1  608.88   41.45
   4  -6   1  596.19   42.42
  -4  -6  -1  591.43   41.95
   4  -6   1  606.88   42.29
  -4  -6  -1  613.96   41.70
  -4  -6  -1  587.82   42.28
   4  -6   1  608.88   42.14
  -4  -6  -1  589.51   42.10
  -4  -6  -1  625.80   42.06
  -4   6  -1  616.41   42.63
   4   6   1  621.39   41.77
  -4   6  -1  618.44   42.69
   4   6   1  594.81   41.80
  -4   6  -1  616.55   42.51
  -4   6  -1  619.85   41.62
   4   6   1  613.18   41.98
  -4   6  -1  594.99   42.20
   4   6   1  613.92   42.15
  -4   6  -1  593.68   41.66
   4   6   1  627.98   41.67
   4   6   1  620.19   42.15
   4   6   1  573.03   42.04
   4   6   1  590.58   42.22
  -4   6  -1  613.12   42.53
  -4   6  -1  564.42   42.13
   4   6   1  605.07   42.27
  -4   6  -1  591.89   42.63
   4   6   1  619.24   41.63
  -4   6  -1  589.28   42.46
   4   6   1  610.69   42.33
   4   6   1  619.96   41.53
  -6  -6  -1   71.58    6.63
   6  -6   1   77.50    7.02
  -6  -6  -1   78.88    7.10
  -6  -6  -1   69.64    6.33
  -6  -6  -1   69.61    6.34
  -6  -6  -1   70.69    5.93
   6  -6   1   62.29    6.11
  -6  -6  -1   85.84    7.26
   6  -6   1   74.08    7.12
  -6  -6  -1   72.53    6.70
   6  -6   1   78.03    7.09
  -6  -6  -1   74.30    6.99
  -6  -6  -1   74.87    7.00
   6  -6   1   77.81    7.28
   6  -6   1   74.09    8.37
   6  -6   1   75.13    6.45
  -6  -6  -1   72.71    6.11
   6  -6   1   53.88    7.14
   6  -6   1   85.12    7.42
   6  -6   1   75.48    7.10
  -6   6  -1   79.73    6.44
  -6   6  -1   74.75    8.90
  -6   6  -1   75.78    7.55
  -6   6  -1   56.53    7.14
  -6   6  -1   72.31    7.09
   6   6   1   74.55    6.64
   6   6   1   69.26    6.79
   6   6   1   68.96    6.05
   6   6   1   75.22    5.85
  -6   6  -1   65.31    6.84
   6   6   1   68.12    6.87
   6   6   1   75.12    6.41
  -6   6  -1   81.25    7.39
   6   6   1   76.82    6.51
   6   6   1   71.13    6.68
  -6   6  -1   92.54    6.58
  -6   6  -1   79.14    7.64
   6   6   1   76.58    6.91
   6   6   1   75.95    6.44
   6   6   1   66.70    6.15
   6   6   1   70.97    8.81
  -6   6  -1   81.38    6.78
   6   6   1   68.76    6.81
   6   6   1   69.14    6.83
  -8  -6  -1   53.36    7.03
  -8  -6  -1   51.51    6.17
   8  -6   1   56.46    7.37
   8  -6   1   49.07    5.92
   8  -6   1   66.34    7.92
  -8  -6  -1   56.51    7.11
   8  -6   1   58.48    7.35
   8  -6   1   60.00    7.37
  -8  -6  -1   50.54    5.28
   8  -6   1   53.41    6.76
  -8  -6  -1   65.58    6.12
   8  -6   1   69.08    8.33
  -8  -6  -1   68.51    5.68
  -8  -6  -1   57.62    7.11
  -8  -6  -1   58.02    5.70
  -8  -6  -1   69.08    7.77
  -8  -6  -1   61.81    5.58
   8  -6   1   59.40    6.55
   8  -6   1   74.03    8.25
   8  -6   1   56.30    6.62
   8  -6   1   59.25    6.95
  -8   6  -1   51.49    6.75
   8   6   1   69.02    5.49
   8   6   1   60.23    7.13
   8   6   1   59.78    7.79
   8   6   1   42.67    6.16
  -8   6  -1   54.71    6.83
   8   6   1   67.58    7.56
  -8   6  -1   64.66   10.40
   8   6   1   50.72    5.35
  -8   6  -1   48.51    5.98
   8   6   1   63.24    5.88
  -8   6  -1   60.88    7.55
   8   6   1   66.64    5.93
   8   6   1   61.65    7.25
   8   6   1   48.59    6.45
  -8   6  -1   62.21    5.67
  -8   6  -1   68.01    9.00
  -8   6  -1   58.12    7.92
  -8   6  -1   58.26    6.32
   8   6   1   58.63    6.51
   8   6   1   59.37    7.09
  -8   6  -1   51.23    6.76
 -10  -6  -1  122.68    9.73
 -10  -6  -1  121.20   11.09
  10  -6   1  113.39   11.04
 -10  -6  -1  126.70   10.63
 -10  -6  -1  101.63   10.54
  10  -6   1  104.57   11.97
  10  -6   1  108.39   10.90
  10  -6   1  117.37   10.80
 -10  -6  -1  105.04    9.60
  10  -6   1  128.06   11.27
  10  -6   1  122.34   10.19
 -10  -6  -1  117.47   10.87
  10  -6   1  120.81   10.04
  10  -6   1  113.66   10.86
  10  -6   1  121.21   10.92
  10  -6   1  105.76   10.38
 -10  -6  -1  103.01   10.80
 -10  -6  -1  159.72   11.97
 -10  -6  -1  112.82   10.42
 -10  -6  -1  112.21    9.86
  10   6   1  136.62   10.56
  10   6   1  118.51   10.96
  10   6   1  113.45   10.62
 -10   6  -1  124.84   11.89
 -10   6  -1  120.09   11.54
 -10   6  -1  120.58    9.74
 -10   6  -1  111.28   10.82
 -10   6  -1  119.29   11.03
  10   6   1  107.09   10.51
  10   6   1  117.01    9.86
  10   6   1  110.59   10.09
 -10   6  -1  137.41   11.11
 -10   6  -1  104.38    9.80
  10   6   1  124.39   10.87
  10   6   1  105.07   12.65
  10   6   1  113.04   10.14
 -10   6  -1   96.86   12.94
 -10   6  -1  115.61   11.02
  10   6   1  122.79    9.80
  10   6   1  117.44   10.76
 -12  -6  -1   52.01    7.92
  12  -6   1   40.81    7.16
 -12  -6  -1   54.52    6.33
  12  -6   1   40.66    6.85
  12  -6   1   47.92    6.32
 -12  -6  -1   47.95    7.40
 -12  -6  -1   46.00    5.58
  12  -6   1   43.01    7.10
  12  -6   1   45.92    6.43
  12  -6   1   58.35    7.99
 -12  -6  -1   43.76    6.29
  12  -6   1   53.40    7.87
 -12  -6  -1   41.96    6.13
  12  -6   1   33.66    6.42
 -12  -6  -1   49.15    7.04
  12  -6   1   53.10    6.93
  12  -6   1   48.26    7.41
 -12  -6  -1   47.61    7.29
 -12  -6  -1   41.24    7.22
  12   6   1   46.54    8.00
 -12   6  -1   51.88    7.59
  12   6   1   50.25    6.64
 -12   6  -1   41.47    5.94
 -12   6  -1   44.49    7.23
  12   6   1   64.91    6.99
 -12   6  -1   52.91    7.43
  12   6   1   40.19    5.73
 -12   6  -1   54.77    8.77
 -12   6  -1   45.10    5.33
  12   6   1   43.21    7.03
  12   6   1   46.72    7.16
 -12   6  -1   38.24    8.06
  12   6   1   36.68    6.26
  12   6   1   39.50    6.24
 -12   6  -1   50.75    7.90
  12   6   1   49.58    6.96
 -12   6  -1   40.59    6.94
  14  -6   1   10.22    4.02
 -14  -6  -1    2.49    2.35
 -14  -6  -1   -0.52    1.70
  14  -6   1    2.73    2.61
  14  -6   1    7.70    3.29
 -14  -6  -1    2.34    2.17
  14  -6   1    4.93    3.02
 -14  -6  -1    1.91    2.08
 -14  -6  -1   14.36    4.89
  14  -6   1    9.43    3.80
  14  -6   1    6.93    4.00
  14  -6   1    6.45    2.50
 -14  -6  -1    7.45    3.07
 -14  -6  -1    6.00    2.41
 -14  -6  -1    5.73    2.86
 -14   6  -1    1.61    2.30
 -14   6  -1    5.03    2.70
 -14   6  -1    8.26    4.14
  14   6   1    7.50    2.85
 -14   6  -1    6.88    2.88
  14   6   1    8.16    3.99
  14   6   1    7.28    2.75
  14   6   1    6.37    3.20
  14   6   1    2.38    2.48
 -14   6  -1    5.53    4.07
  14   6   1    4.51    2.66
 -14   6  -1    5.57    3.10
  14   6   1    1.59    2.29
 -14   6  -1    3.58    2.84
  14   6   1    6.38    3.34
 -14   6  -1    0.61    2.48
  14   6   1    5.48    2.52
 -16  -6  -1    3.65    3.01
 -16  -6  -1   -0.78    1.55
  16  -6   1   -1.78    1.77
 -16  -6  -1    1.70    2.09
 -16  -6  -1    0.12    1.81
  16  -6   1    2.90    2.84
 -16  -6  -1   -1.03    2.03
  16  -6   1   -1.37    1.96
  16  -6   1   -0.25    2.11
  16  -6   1   -2.15    1.43
 -16  -6  -1    0.34    2.63
  16  -6   1   -0.09    1.68
  16  -6   1    0.32    2.99
  16   6   1    5.73    3.33
 -16   6  -1    0.97    2.15
 -16   6  -1    0.13    3.26
  16   6   1    1.16    2.32
  16   6   1   -1.20    1.51
 -16   6  -1    0.48    2.64
 -16   6  -1    3.37    2.95
  16   6   1    1.17    1.87
 -16   6  -1    2.92    2.92
 -16   6  -1    1.38    2.51
 -16   6  -1    3.05    3.22
  16   6   1   -0.19    2.69
  16   6   1    0.19    1.91
  16   6   1    2.41    1.92
  18  -6   1   -4.15    1.45
  18  -6   1    5.53    3.71
  18  -6   1    1.36    2.58
 -18  -6  -1   -0.39    1.82
  18  -6   1    2.26    2.96
 -18  -6  -1   -0.11    1.93
  18  -6   1    5.20    4.22
 -18  -6  -1    0.23    2.06
  18   6   1    0.13    3.14
  18   6   1    1.67    2.81
  18   6   1    0.16    2.65
  18   6   1   -0.99    2.09
 -18   6  -1    0.84    2.77
  18   6   1    0.25    1.86
  18   6   1    1.09    2.37
  18   6   1    5.01    3.36
  19  -7  -1    1.29    3.08
 -19  -7   1    0.48    2.39
  19  -7  -1   -4.47    1.83
 -19  -7   1   -0.05    1.99
 -19  -7   1   -1.40    1.53
  19  -7  -1    1.85    2.87
  19  -7  -1   -1.76    1.82
  19  -7  -1    2.79    3.41
  19   7  -1   -0.13    3.31
  19   7  -1    0.30    2.66
  19   7  -1   -0.73    1.61
 -19   7   1   -2.24    2.33
  19   7  -1   -0.59    2.64
 -19   7   1    1.31    2.76
 -17  -7   1    0.78    2.26
 -17  -7   1    0.42    2.22
  17  -7  -1    0.38    2.61
  17  -7  -1    0.10    1.69
  17  -7  -1    2.90    2.98
  17  -7  -1    2.68    3.24
  17  -7  -1   -0.49    1.79
 -17  -7   1    1.48    2.95
  17  -7  -1    2.62    3.21
  17  -7  -1    0.95    2.47
 -17  -7   1   -0.26    1.63
 -17   7   1   -1.92    1.86
  17   7  -1    6.81    3.81
  17   7  -1    1.70    2.63
  17   7  -1    3.11    2.58
  17   7  -1   -0.15    1.88
  17   7  -1    0.43    2.47
 -17   7   1    2.89    3.97
 -17   7   1   -0.55    2.23
 -17   7   1    1.05    2.56
 -17   7   1   -0.85    2.06
 -17   7   1   -1.08    2.00
  17   7  -1    1.51    2.50
  17   7  -1   -5.13    1.66
 -15  -7   1    1.81    1.90
  15  -7  -1    5.12    3.07
  15  -7  -1    1.54    2.63
  15  -7  -1    2.99    2.98
 -15  -7   1    6.35    2.97
 -15  -7   1    5.05    2.72
  15  -7  -1    0.84    2.12
  15  -7  -1   -0.81    1.66
  15  -7  -1    2.64    2.18
 -15  -7   1    2.24    2.42
 -15  -7   1    3.14    2.37
 -15  -7   1    0.84    1.79
 -15  -7   1    3.04    2.82
 -15  -7   1    0.26    1.72
 -15  -7   1    2.07    2.16
 -15  -7   1    2.60    2.96
  15  -7  -1   -1.93    3.46
  15   7  -1    1.61    2.94
  15   7  -1    9.38    3.80
 -15   7   1    3.87    2.78
  15   7  -1   -2.81    1.40
  15   7  -1    1.47    1.94
 -15   7   1    3.40    3.87
 -15   7   1   -1.08    1.38
 -15   7   1    0.07    2.65
  15   7  -1    4.34    2.52
  15   7  -1    3.24    2.51
 -15   7   1    0.11    2.01
 -15   7   1   -0.78    1.73
  15   7  -1    2.62    2.79
 -15   7   1   -0.59    1.93
 -15   7   1    1.48    2.66
  15   7  -1   -0.43    2.32
 -15   7   1   -0.37    1.85
  13  -7  -1   21.23    4.66
 -13  -7   1   14.69    2.67
  13  -7  -1    9.36    3.72
 -13  -7   1   15.57    3.87
 -13  -7   1   14.86    4.24
 -13  -7   1   24.11    4.21
  13  -7  -1   14.41    4.25
 -13  -7   1   14.97    4.25
  13  -7  -1   14.21    4.50
 -13  -7   1   11.43    4.46
 -13  -7   1   21.26    4.49
  13  -7  -1   12.24    4.34
  13  -7  -1   18.18    5.98
 -13  -7   1   20.33    4.06
 -13  -7   1   15.63    3.89
  13  -7  -1   23.90    4.29
 -13  -7   1   21.40    4.22
  13  -7  -1   18.12    4.68
  13  -7  -1   19.81    4.95
  13  -7  -1   11.20    4.23
  13  -7  -1   13.93    3.63
 -13  -7   1   16.76    5.32
 -13   7   1   24.66    5.38
 -13   7   1   12.03    4.04
  13   7  -1   20.39    4.51
 -13   7   1   18.16    4.45
  13   7  -1   15.70    4.31
 -13   7   1   18.77    4.36
  13   7  -1   23.61    5.40
 -13   7   1   17.07    4.43
  13   7  -1   14.37    4.15
  13   7  -1   13.61    4.76
 -13   7   1   21.01    5.79
  13   7  -1   17.30    4.74
 -13   7   1   25.54    7.02
 -13   7   1   13.74    4.84
 -11  -7   1   19.08    5.00
 -11  -7   1   21.00    4.04
 -11  -7   1   17.70    4.31
  11  -7  -1   25.28    4.51
 -11  -7   1   19.27    4.34
 -11  -7   1   30.57    4.38
 -11  -7   1   18.22    3.84
  11  -7  -1   16.89    4.26
  11  -7  -1   21.71    4.50
  11  -7  -1   29.29    5.77
  11  -7  -1   25.80    4.55
 -11  -7   1   18.61    3.05
  11  -7  -1   24.73    4.94
  11  -7  -1   20.81    4.67
  11  -7  -1   17.26    4.35
  11  -7  -1   29.10    4.24
 -11  -7   1   14.91    4.01
  11  -7  -1   17.72    4.31
  11  -7  -1   18.57    4.33
 -11  -7   1   22.88    4.17
 -11  -7   1   23.45    4.59
 -11  -7   1   16.45    4.88
 -11   7   1   22.06    4.85
  11   7  -1   25.07    4.89
 -11   7   1   35.34    6.92
  11   7  -1   15.36    3.48
  11   7  -1   29.78    5.81
 -11   7   1   17.66    4.53
  11   7  -1   22.69    4.99
 -11   7   1   14.90    4.23
  11   7  -1   22.20    5.22
 -11   7   1   26.95    5.20
 -11   7   1   22.74    4.58
  11   7  -1   17.81    4.14
  11   7  -1   19.62    3.94
 -11   7   1   25.53    6.42
  11   7  -1   37.68    5.86
 -11   7   1   20.85    4.07
  11   7  -1   28.74    6.23
   9  -7  -1   18.85    4.08
   9  -7  -1   26.77    5.22
  -9  -7   1   30.62    4.65
   9  -7  -1   31.20    5.23
  -9  -7   1   26.88    4.20
  -9  -7   1   34.75    5.08
   9  -7  -1   32.76    4.94
   9  -7  -1   24.63    5.12
   9  -7  -1   41.85    5.46
   9  -7  -1   20.12    4.27
   9  -7  -1   38.18    5.68
  -9  -7   1   23.96    4.25
  -9  -7   1   28.55    4.33
   9  -7  -1   28.93    5.11
   9  -7  -1   33.30    5.26
  -9  -7   1   35.59    4.17
  -9  -7   1   29.49    3.85
  -9  -7   1   30.73    5.43
   9  -7  -1   38.40    4.33
  -9  -7   1   29.22    5.31
  -9  -7   1   34.10    5.38
  -9  -7   1   31.78    5.04
   9   7  -1   33.42    5.71
   9   7  -1   43.51    6.43
   9   7  -1   31.85    4.35
   9   7  -1   29.92    4.63
   9   7  -1   28.35    5.30
  -9   7   1   31.89    5.80
   9   7  -1   31.18    4.87
   9   7  -1   26.02    4.57
  -9   7   1   32.20    6.15
  -9   7   1   29.90    6.41
   9   7  -1   30.87    5.34
  -9   7   1   30.78    5.25
  -9   7   1   24.65    5.45
  -9   7   1   33.72    5.03
   9   7  -1   32.94    4.56
   9   7  -1   42.14    5.57
  -9   7   1   28.87    5.26
  -9   7   1   37.00    5.11
  -7  -7   1   73.06    6.72
   7  -7  -1   75.25    7.31
  -7  -7   1   72.52    8.47
   7  -7  -1   77.86    6.01
   7  -7  -1   72.15    7.26
   7  -7  -1   82.41    7.27
  -7  -7   1   69.45    6.59
   7  -7  -1   58.60    7.66
  -7  -7   1   66.50    6.73
   7  -7  -1   79.67    6.97
  -7  -7   1   77.55    8.66
  -7  -7   1   52.98    7.82
   7  -7  -1   84.35    8.95
  -7  -7   1   78.93    6.68
  -7  -7   1   72.88    5.91
  -7  -7   1   68.88    6.37
   7  -7  -1   64.33    6.68
   7  -7  -1   58.82    7.95
  -7  -7   1   65.52    6.80
   7  -7  -1   69.58    8.07
   7  -7  -1   65.99    6.94
  -7  -7   1   78.45    7.09
  -7   7   1  104.52   11.24
  -7   7   1   72.39    8.16
  -7   7   1   76.43    6.96
   7   7  -1   65.09    6.59
   7   7  -1   68.59    7.05
   7   7  -1   68.87    6.91
  -7   7   1   71.86    7.26
   7   7  -1   70.89    6.68
  -7   7   1   80.82    7.51
  -7   7   1   76.48    9.28
   7   7  -1   77.86    6.92
  -7   7   1   79.68    7.38
   7   7  -1   72.41    7.00
   7   7  -1   78.73    8.86
   7   7  -1   87.05    9.47
   7   7  -1   78.34    8.97
  -7   7   1   72.96    7.36
   7   7  -1   83.68    7.97
  -5  -7   1    5.37    1.69
   5  -7  -1    5.58    2.40
   5  -7  -1    3.30    1.49
  -5  -7   1    4.55    2.21
   5  -7  -1    3.87    1.80
  -5  -7   1    4.25    1.59
   5  -7  -1    5.28    1.64
  -5  -7   1    4.53    1.86
  -5  -7   1   10.82    2.42
   5  -7  -1    5.78    1.85
   5  -7  -1    8.24    2.41
  -5  -7   1    3.75    1.35
  -5  -7   1    5.19    1.88
   5  -7  -1    8.43    2.63
  -5  -7   1    2.35    1.50
  -5  -7   1    4.79    1.73
  -5  -7   1    4.31    2.31
  -5  -7   1    5.04    1.93
   5  -7  -1    3.94    1.70
   5  -7  -1    5.10    1.86
   5   7  -1    3.11    1.66
   5   7  -1    5.79    1.81
  -5   7   1    7.15    2.24
  -5   7   1    5.42    1.88
   5   7  -1    7.49    2.43
   5   7  -1    6.39    1.66
  -5   7   1    4.60    1.86
  -5   7   1    4.65    2.08
   5   7  -1    8.50    2.35
  -5   7   1    1.59    1.57
   5   7  -1    7.33    2.56
  -5   7   1    3.76    1.78
  -5   7   1    5.74    2.11
  -5   7   1    1.59    1.40
   5   7  -1    3.74    2.04
   5   7  -1    7.27    2.32
  -3  -7   1  163.52   12.98
  -3  -7   1  169.44   11.97
   3  -7  -1  147.08   12.49
   3  -7  -1  164.54   12.51
   3  -7  -1  165.71   12.45
   3  -7  -1  160.30   12.53
  -3  -7   1  155.69   12.41
  -3  -7   1  172.72   12.82
  -3  -7   1  162.03   12.44
  -3  -7   1  152.19   12.41
  -3  -7   1  166.75   12.08
  -3  -7   1  161.27   12.24
   3  -7  -1  156.61   12.23
   3  -7  -1  155.33   12.43
   3  -7  -1  143.29   12.40
  -3  -7   1  170.09   12.23
  -3  -7   1  169.58   12.96
  -3  -7   1  169.76   12.54
   3  -7  -1  148.91   12.19
   3  -7  -1  165.83   12.52
  -3   7   1  155.45   12.68
   3   7  -1  175.10   12.84
  -3   7   1  180.73   12.82
   3   7  -1  149.79   12.89
  -3   7   1  158.10   12.35
   3   7  -1  160.62   12.98
   3   7  -1  191.08   13.19
   3   7  -1  156.39   12.25
   3   7  -1  155.67   12.45
  -3   7   1  181.79   12.62
   3   7  -1  154.36   12.22
   3   7  -1  173.11   12.30
  -3   7   1  153.24   12.66
   3   7  -1  157.46   11.86
  -3   7   1  161.21   12.36
   3   7  -1  152.89   12.38
   3   7  -1  179.01   12.85
  -3   7   1  155.60   12.55
  -3   7   1  156.10   12.35
   1  -7  -1   53.57    4.72
   1  -7  -1   64.75    4.98
  -1  -7   1   53.82    5.25
   1  -7  -1   53.59    4.31
  -1  -7   1   48.25    4.80
   1  -7  -1   50.39    4.53
  -1  -7   1   48.76    4.75
  -1  -7   1   58.61    5.45
  -1  -7   1   36.71    4.88
   1  -7  -1   57.30    4.61
   1  -7  -1   48.81    4.65
   1  -7  -1   65.17    5.10
   1  -7  -1   50.14    4.81
   1  -7  -1   54.83    4.98
  -1  -7   1   52.84    4.43
  -1  -7   1   52.33    4.78
   1  -7  -1   49.36    4.78
  -1  -7   1   41.85    5.32
   1  -7  -1   52.24    4.88
   1   7  -1   57.43    6.61
  -1   7   1   56.76    4.64
  -1   7   1   50.07    4.86
   1   7  -1   53.41    4.37
   1   7  -1   53.33    5.23
   1   7  -1   36.92    5.27
   1   7  -1   56.65    4.59
  -1   7   1   45.84    4.45
   1   7  -1   61.07    5.12
   1   7  -1   47.26    4.85
  -1   7   1   46.64    4.78
  -1   7   1   51.49    4.92
  -1   7   1   51.86    4.98
  -1   7   1   48.88    4.74
  -1   7   1   46.87    4.73
  -1   7   1   48.47    4.77
  -1   7   1   47.66    4.53
   1   7  -1   53.66    5.19
   1   7  -1   50.42    4.74
   1   7  -1   52.40    4.81
   1  -7   1 2641.63  224.40
  -1  -7  -1 2756.92  216.27
  -1  -7  -1 2871.22  211.52
   1  -7   1 3017.58  220.36
  -1   7  -1 3017.39  219.94
   1   7   1 2841.05  210.16
  -1   7  -1 2751.36  223.42
   1   7   1 3117.41  218.11
   3  -7   1  417.34   30.44
   3  -7   1  422.90   30.58
  -3  -7  -1  409.37   29.84
   3  -7   1  446.01   30.76
  -3  -7  -1  403.99   30.15
  -3  -7  -1  432.11   30.12
  -3  -7  -1  446.13   29.70
  -3  -7  -1  419.37   30.11
   3  -7   1  417.90   30.40
  -3  -7  -1  434.55   29.50
  -3  -7  -1  424.02   30.31
   3  -7   1  426.13   30.22
   3  -7   1  430.24   29.82
   3  -7   1  427.13   30.62
  -3  -7  -1  432.15   29.68
  -3  -7  -1  417.51   30.17
  -3  -7  -1  448.37   30.17
   3  -7   1  396.25   30.49
  -3  -7  -1  439.80   30.21
   3  -7   1  418.88   30.58
   3   7   1  426.89   30.28
   3   7   1  438.70   30.01
  -3   7  -1  428.39   30.71
  -3   7  -1  429.12   30.60
  -3   7  -1  392.47   30.29
   3   7   1  402.65   30.19
   3   7   1  431.81   29.74
  -3   7  -1  429.99   30.70
   3   7   1  431.92   30.47
  -3   7  -1  419.77   30.71
  -3   7  -1  423.63   30.29
   3   7   1  421.19   30.04
  -3   7  -1  437.46   30.83
   3   7   1  437.34   29.87
   3   7   1  402.02   30.22
   3   7   1  443.16   29.81
  -3   7  -1  434.15   29.90
  -3   7  -1  442.21   29.71
   3   7   1  428.45   30.39
  -3   7  -1  443.06   29.37
   3   7   1  438.81   30.13
  -3   7  -1  410.37   30.61
  -3   7  -1  447.77   30.71
   3   7   1  471.56   29.95
   5  -7   1  604.13   43.82
  -5  -7  -1  650.17   42.75
   5  -7   1  632.97   43.92
   5  -7   1  622.66   42.89
   5  -7   1  599.00   43.71
  -5  -7  -1  604.66   43.17
  -5  -7  -1  612.69   42.95
  -5  -7  -1  624.52   43.72
   5  -7   1  602.30   43.43
  -5  -7  -1  597.29   43.49
   5  -7   1  610.03   44.02
  -5  -7  -1  636.08   43.43
   5  -7   1  644.84   43.92
  -5  -7  -1  604.76   43.30
   5  -7   1  609.67   43.63
   5   7   1  625.25   42.94
  -5   7  -1  618.51   43.88
  -5   7  -1  633.71   43.67
   5   7   1  604.67   43.45
   5   7   1  620.87   43.48
  -5   7  -1  630.36   42.98
   5   7   1  597.39   42.96
  -5   7  -1  582.18   43.81
   5   7   1  617.52   42.74
   5   7   1  620.97   43.78
  -5   7  -1  620.29   42.74
   5   7   1  637.29   43.78
  -5   7  -1  630.32   44.15
  -5   7  -1  610.36   43.90
   5   7   1  633.98   43.54
  -5   7  -1  634.46   44.16
   5   7   1  660.95   43.32
  -5   7  -1  634.45   44.22
   5   7   1  598.48   43.57
   5   7   1  587.32   43.20
   5   7   1  664.03   43.02
   5   7   1  626.86   43.05
  -5   7  -1  634.92   43.60
   7  -7   1   44.11    5.18
  -7  -7  -1   41.91    5.18
  -7  -7  -1   35.90    4.92
  -7  -7  -1   50.44    6.07
   7  -7   1   47.58    5.81
  -7  -7  -1   38.19    5.32
  -7  -7  -1   45.24    4.45
   7  -7   1   46.00    6.10
   7  -7   1   64.40    7.25
  -7  -7  -1   48.54    6.13
   7  -7   1   54.46    5.71
   7  -7   1   76.78    8.19
  -7  -7  -1   46.26    5.32
  -7  -7  -1   45.78    6.00
   7  -7   1   36.56    5.29
   7  -7   1   45.62    6.18
   7  -7   1   39.09    5.94
  -7  -7  -1   45.40    5.93
   7  -7   1   42.24    6.54
  -7   7  -1   53.73    6.92
  -7   7  -1   45.76    6.59
   7   7   1   40.65    5.10
   7   7   1   54.34    6.16
   7   7   1   39.24    5.30
   7   7   1   50.77    6.79
   7   7   1   46.32    5.41
  -7   7  -1   50.07    6.76
   7   7   1   56.99    6.41
   7   7   1   51.72    5.95
  -7   7  -1   41.55    6.11
  -7   7  -1   59.77    6.49
   7   7   1   41.16    4.82
  -7   7  -1   32.10    5.69
   7   7   1   51.59    4.86
   7   7   1   45.61    6.84
   7   7   1   45.83    4.46
  -7   7  -1   46.28    5.16
  -7   7  -1   42.79    5.10
   7   7   1   39.18    5.56
   7   7   1   52.82    6.33
  -7   7  -1   45.22    6.27
  -9  -7  -1    7.84    2.80
  -9  -7  -1    5.98    1.95
  -9  -7  -1    7.40    2.22
  -9  -7  -1    7.93    3.05
  -9  -7  -1    4.14    1.90
   9  -7   1    4.15    2.17
   9  -7   1    6.11    2.60
   9  -7   1    4.40    2.01
   9  -7   1   14.21    3.83
   9  -7   1    6.07    2.66
  -9  -7  -1    6.76    2.07
  -9  -7  -1    8.42    2.41
   9  -7   1    6.84    2.13
   9  -7   1    8.63    2.47
   9  -7   1   13.91    3.73
   9  -7   1    5.51    2.62
   9  -7   1    6.85    2.72
  -9  -7  -1    7.23    1.96
  -9  -7  -1    5.93    2.52
  -9  -7  -1    3.55    1.94
  -9   7  -1    7.67    2.36
   9   7   1    4.09    1.74
  -9   7  -1    8.27    2.87
  -9   7  -1    7.16    3.08
  -9   7  -1    6.06    1.96
   9   7   1    6.87    2.54
   9   7   1    7.35    2.34
   9   7   1    5.19    2.27
   9   7   1    6.46    2.39
  -9   7  -1    8.60    3.08
  -9   7  -1    9.02    3.08
   9   7   1    6.67    1.75
   9   7   1   14.23    3.27
  -9   7  -1    8.38    2.85
  -9   7  -1    3.83    1.89
  -9   7  -1    9.60    3.32
   9   7   1    4.71    2.04
   9   7   1    8.80    3.24
   9   7   1    4.97    1.95
  -9   7  -1    8.51    3.00
   9   7   1    5.17    2.14
   9   7   1    6.65    2.66
 -11  -7  -1    1.33    1.91
  11  -7   1   10.71    2.87
 -11  -7  -1    4.95    2.81
 -11  -7  -1    0.16    2.10
 -11  -7  -1    1.02    1.60
 -11  -7  -1    3.39    1.87
  11  -7   1   -1.40    1.42
  11  -7   1    4.15    2.34
 -11  -7  -1    7.60    2.56
  11  -7   1    7.32    3.13
  11  -7   1    4.95    2.83
  11  -7   1    3.88    2.46
 -11  -7  -1    5.61    2.34
 -11  -7  -1    1.77    1.79
  11  -7   1    7.50    3.18
 -11  -7  -1    2.03    2.19
  11  -7   1    1.74    1.84
  11  -7   1    4.02    2.35
  11  -7   1    6.75    2.99
  11  -7   1    6.36    2.24
 -11  -7  -1    6.36    1.96
 -11   7  -1    5.61    3.21
  11   7   1    3.29    2.12
 -11   7  -1    4.70    2.56
 -11   7  -1    2.67    1.65
  11   7   1    5.32    3.23
  11   7   1    6.49    2.46
 -11   7  -1    5.04    2.52
  11   7   1    4.49    1.94
  11   7   1    5.16    2.33
 -11   7  -1    7.91    2.36
 -11   7  -1    4.09    2.56
 -11   7  -1    6.00    3.15
  11   7   1    4.48    2.34
 -11   7  -1    7.06    3.22
  11   7   1    1.94    2.03
  11   7   1    7.37    2.98
 -11   7  -1    1.98    3.03
  11   7   1    7.95    3.09
  11   7   1    5.81    2.01
 -13  -7  -1   -0.05    1.51
 -13  -7  -1    1.13    1.48
 -13  -7  -1   -2.38    1.67
  13  -7   1    3.30    2.64
  13  -7   1   -0.14    1.81
 -13  -7  -1    1.19    1.79
 -13  -7  -1    2.04    2.00
  13  -7   1   -1.88    1.20
  13  -7   1   -0.81    1.55
  13  -7   1    0.35    1.60
 -13  -7  -1    2.01    1.85
 -13  -7  -1    1.96    1.90
 -13  -7  -1    0.17    2.40
 -13  -7  -1   -0.73    1.43
  13  -7   1    0.00    1.93
 -13  -7  -1   -3.32    1.54
  13  -7   1    1.44    2.24
  13  -7   1    0.34    1.95
  13   7   1   -1.53    1.26
 -13   7  -1    0.01    2.38
  13   7   1    0.38    1.53
  13   7   1    1.78    2.33
  13   7   1    0.24    1.67
 -13   7  -1    1.47    1.84
 -13   7  -1    0.67    2.38
  13   7   1    1.46    1.97
  13   7   1    2.76    2.13
 -13   7  -1    2.74    2.50
 -13   7  -1    0.12    1.97
  13   7   1   -2.10    1.30
 -13   7  -1   -1.33    1.57
  13   7   1    1.50    1.94
  13   7   1   -2.36    1.58
 -13   7  -1    0.48    2.50
  13   7   1    1.13    1.55
  13   7   1    0.76    1.77
 -13   7  -1    6.32    3.08
  15  -7   1    0.68    2.59
  15  -7   1    2.24    2.14
  15  -7   1    3.01    2.71
 -15  -7  -1    4.05    2.94
 -15  -7  -1    2.80    2.25
  15  -7   1   -0.49    2.07
 -15  -7  -1   -2.41    2.05
 -15  -7  -1    3.61    2.70
 -15  -7  -1    1.52    1.98
 -15  -7  -1    0.24    1.82
  15  -7   1    0.45    1.88
  15  -7   1    0.51    2.21
  15  -7   1    3.53    2.81
  15  -7   1   -2.18    1.98
  15  -7   1    4.00    3.07
 -15   7  -1    1.76    2.31
  15   7   1    1.57    3.10
 -15   7  -1    0.14    2.28
  15   7   1    0.96    2.17
  15   7   1    3.11    2.51
 -15   7  -1    2.16    2.58
  15   7   1    5.39    3.11
 -15   7  -1   -1.27    2.39
  15   7   1   -1.34    1.16
 -15   7  -1    4.84    3.84
 -15   7  -1    2.07    2.32
  15   7   1    2.23    2.48
  15   7   1    1.16    2.40
  15   7   1    2.22    1.88
 -15   7  -1    6.45    3.62
 -17  -7  -1   -1.42    1.83
 -17  -7  -1    1.07    2.10
 -17  -7  -1    3.32    2.86
  17  -7   1    4.51    3.15
 -17  -7  -1   -1.93    2.13
  17  -7   1   -0.44    2.02
  17  -7   1   -0.89    2.49
  17  -7   1    3.88    2.90
  17  -7   1    2.39    3.12
  17   7   1    2.81    3.15
  17   7   1   -0.08    2.28
  17   7   1   -1.01    1.74
 -17   7  -1   -1.39    2.14
  17   7   1   -1.57    1.51
  17   7   1   -2.01    1.79
  17   7   1   -0.93    1.59
  17   7   1    0.86    2.38
 -17   7  -1   -1.77    2.11
 -18  -8   1    1.16    2.58
  18  -8  -1   -1.89    1.93
  18  -8  -1    5.30    3.39
 -18  -8   1    3.02    2.72
  18  -8  -1    1.92    2.67
  18  -8  -1    0.61    2.63
  18  -8  -1    1.14    2.40
 -18  -8   1    0.84    2.22
  18   8  -1   -1.28    2.18
 -18   8   1    3.04    3.91
 -18   8   1    0.43    3.27
  18   8  -1   -0.77    1.83
  18   8  -1   -1.36    2.01
 -18   8   1   -1.90    1.97
  18   8  -1    1.26    3.25
  18   8  -1   -1.91    1.77
  16  -8  -1    1.42    2.52
  16  -8  -1   -0.43    1.97
  16  -8  -1    0.96    2.30
 -16  -8   1    1.57    2.44
  16  -8  -1    2.78    3.24
  16  -8  -1    0.21    2.79
 -16  -8   1    0.51    2.04
  16  -8  -1    0.31    2.17
 -16  -8   1    0.13    1.83
 -16  -8   1   -1.60    1.65
  16  -8  -1    1.03    2.62
  16  -8  -1    0.13    1.87
  16  -8  -1   -2.43    1.96
 -16  -8   1    0.59    2.00
 -16  -8   1    4.14    2.37
 -16   8   1    0.35    1.99
 -16   8   1    0.24    2.21
  16   8  -1   -1.02    2.03
 -16   8   1    0.85    2.43
  16   8  -1   -2.07    2.05
  16   8  -1    1.29    2.59
 -16   8   1    0.02    2.04
 -16   8   1   -0.90    1.85
  16   8  -1   -0.45    1.72
  16   8  -1    0.37    2.56
  16   8  -1    0.41    1.73
 -16   8   1   -1.84    2.62
  16   8  -1   -0.10    2.25
 -16   8   1   -0.14    2.39
 -16   8   1    3.09    2.78
 -14  -8   1   40.79    7.77
 -14  -8   1   37.40    6.17
 -14  -8   1   26.82    4.73
 -14  -8   1   42.07    6.99
  14  -8  -1   30.34    5.43
  14  -8  -1   30.78    9.66
  14  -8  -1   31.44    8.08
 -14  -8   1   32.84    4.25
 -14  -8   1   33.11    6.16
 -14  -8   1   28.48    5.29
  14  -8  -1   29.96    7.31
  14  -8  -1   23.17    5.41
 -14  -8   1   29.13    4.84
 -14  -8   1   30.29    5.86
  14  -8  -1   26.43    6.40
 -14  -8   1   28.34    5.93
  14  -8  -1   19.17    5.00
  14  -8  -1   34.12    6.92
 -14  -8   1   17.28    6.54
  14  -8  -1   21.71    5.17
 -14  -8   1   27.51    5.08
 -14   8   1   27.49    6.33
  14   8  -1   24.19    5.05
  14   8  -1   20.97    5.29
 -14   8   1   48.78    9.00
  14   8  -1   28.44    6.02
 -14   8   1   27.45    6.20
 -14   8   1   26.43    4.54
  14   8  -1   30.41    7.14
  14   8  -1   33.64    6.72
 -14   8   1   35.75    7.28
  14   8  -1   31.22    6.06
  14   8  -1   33.63    6.83
  14   8  -1   21.23    5.42
 -14   8   1   13.85    4.72
 -14   8   1   26.23    5.43
 -14   8   1   29.67    5.93
  14   8  -1   36.36    6.20
  12  -8  -1   10.22    2.95
 -12  -8   1    9.74    3.65
 -12  -8   1    8.67    2.82
 -12  -8   1   10.89    3.17
  12  -8  -1   11.15    2.83
  12  -8  -1   18.33    4.53
  12  -8  -1    6.79    2.75
 -12  -8   1    8.92    2.27
  12  -8  -1    7.74    3.63
 -12  -8   1    2.08    2.33
 -12  -8   1   10.10    2.80
 -12  -8   1    9.86    2.70
 -12  -8   1    8.50    3.01
 -12  -8   1   10.35    2.84
 -12  -8   1    8.90    3.07
  12  -8  -1    9.35    4.07
  12  -8  -1    9.68    3.18
  12  -8  -1    6.80    3.32
  12  -8  -1    4.25    2.48
  12  -8  -1   17.84    4.72
 -12  -8   1    7.99    3.01
  12  -8  -1    7.43    3.03
 -12  -8   1    6.02    3.28
  12   8  -1    9.02    2.57
  12   8  -1    8.36    3.62
 -12   8   1    9.00    3.48
 -12   8   1   10.43    4.21
  12   8  -1    6.18    3.62
 -12   8   1   12.12    4.73
  12   8  -1    7.90    3.19
 -12   8   1   18.42    4.70
  12   8  -1    6.67    2.92
 -12   8   1    3.63    2.46
 -12   8   1   13.62    3.58
  12   8  -1    6.67    2.64
 -12   8   1    6.65    2.78
  12   8  -1    5.53    2.73
 -12   8   1    7.47    3.70
  12   8  -1   12.19    3.54
  12   8  -1   10.31    4.07
  12   8  -1    3.01    2.42
  10  -8  -1   64.71    7.67
  10  -8  -1   91.12    9.54
 -10  -8   1   62.07    6.00
 -10  -8   1   52.85    6.85
 -10  -8   1   61.95    8.62
 -10  -8   1   71.78    9.07
 -10  -8   1   73.38    6.81
  10  -8  -1   72.01    8.94
  10  -8  -1   61.59    8.76
 -10  -8   1   69.94    8.10
 -10  -8   1   53.28    6.91
  10  -8  -1   77.11    5.69
  10  -8  -1   74.53    8.16
 -10  -8   1   53.59    5.76
 -10  -8   1   67.28    8.07
  10  -8  -1   65.13    6.08
  10  -8  -1   57.53    8.19
  10  -8  -1   54.45    8.23
 -10  -8   1   66.74    8.23
 -10  -8   1   73.15    9.27
  10  -8  -1   75.57    9.16
  10  -8  -1   49.80    7.59
  10  -8  -1   71.28    9.25
  10   8  -1   58.46    8.89
  10   8  -1   72.94    6.53
  10   8  -1   47.64    7.34
  10   8  -1   60.24    8.57
 -10   8   1   52.96    7.79
 -10   8   1   69.43    7.98
  10   8  -1   64.17    7.86
  10   8  -1   76.41    8.10
 -10   8   1   49.51    7.60
 -10   8   1   56.84    9.02
 -10   8   1   69.24    9.04
 -10   8   1   69.89    9.46
  10   8  -1   63.85    7.97
  10   8  -1   75.16    9.36
 -10   8   1   62.09    8.57
  10   8  -1   74.69    9.10
  10   8  -1   75.38    6.27
  10   8  -1   57.04    7.41
  -8  -8   1    5.11    1.44
   8  -8  -1    3.86    1.97
   8  -8  -1    4.01    2.13
  -8  -8   1    4.33    1.69
  -8  -8   1    6.25    2.14
  -8  -8   1    5.63    2.38
   8  -8  -1    4.47    1.77
  -8  -8   1    6.58    2.71
  -8  -8   1    7.81    2.36
  -8  -8   1    2.57    1.54
   8  -8  -1    4.97    2.26
  -8  -8   1    9.90    2.93
   8  -8  -1    5.20    2.37
   8  -8  -1    3.09    2.09
  -8  -8   1    2.35    2.09
   8  -8  -1    3.34    1.72
   8  -8  -1    3.08    1.71
  -8  -8   1    4.59    2.05
   8  -8  -1    3.86    1.91
   8  -8  -1    5.71    2.21
  -8  -8   1    4.54    1.80
   8  -8  -1    2.21    1.57
   8   8  -1    5.92    2.79
  -8   8   1   -1.00    1.13
   8   8  -1    2.44    1.78
  -8   8   1    2.23    2.01
   8   8  -1    1.60    1.41
  -8   8   1    4.84    2.09
  -8   8   1    7.85    2.73
  -8   8   1    2.04    1.66
   8   8  -1    5.51    1.98
  -8   8   1    5.55    2.69
   8   8  -1    0.79    2.04
   8   8  -1    2.46    1.66
   8   8  -1    3.32    1.92
   8   8  -1    2.13    2.24
  -8   8   1    5.29    2.14
   8   8  -1    6.78    1.96
  -8   8   1    6.56    2.81
   8   8  -1    4.06    1.39
   8   8  -1    4.12    2.01
  -6  -8   1   85.07    7.27
   6  -8  -1   86.55    8.16
  -6  -8   1   87.54    7.67
   6  -8  -1   78.77    7.37
   6  -8  -1   83.61    7.29
   6  -8  -1   85.10    8.10
  -6  -8   1   77.32    7.44
   6  -8  -1   72.63    7.61
  -6  -8   1   75.56    7.15
   6  -8  -1   87.58    9.39
  -6  -8   1   81.92    8.19
  -6  -8   1   89.97    7.28
   6  -8  -1   84.50    7.92
   6  -8  -1   72.00    7.41
  -6  -8   1   83.63    8.32
   6  -8  -1   80.57    7.60
  -6  -8   1   72.08    7.27
  -6  -8   1   77.82    7.28
  -6  -8   1   81.00    7.98
   6  -8  -1   79.62    7.86
  -6   8   1   83.17    9.24
   6   8  -1   91.15    8.19
   6   8  -1   81.06    7.73
   6   8  -1   76.02    7.50
   6   8  -1   86.96    7.20
  -6   8   1   85.32    7.96
  -6   8   1   88.09    8.07
  -6   8   1   91.04    8.20
   6   8  -1   81.20    7.28
   6   8  -1   70.51    8.75
   6   8  -1   84.24    8.34
  -6   8   1   88.69    8.12
  -6   8   1   88.53    8.52
   6   8  -1   86.63    7.50
  -6   8   1   97.96    8.74
   6   8  -1   80.42    7.55
  -6   8   1   84.38    7.83
   6   8  -1   74.24    9.15
   4  -8  -1   94.64    7.87
  -4  -8   1  108.73    8.70
   4  -8  -1  104.62    8.75
   4  -8  -1   99.05    8.57
  -4  -8   1  112.55    9.28
  -4  -8   1   96.84    8.52
   4  -8  -1   92.23    8.28
  -4  -8   1   98.17    8.05
  -4  -8   1  107.74    8.48
   4  -8  -1   99.26    8.82
  -4  -8   1  109.83    8.38
   4  -8  -1  100.20    8.77
  -4  -8   1   95.67    8.75
  -4  -8   1  116.83    9.49
   4  -8  -1   98.36    8.41
  -4  -8   1  104.58    8.67
   4  -8  -1   99.55    8.76
  -4  -8   1   97.59    8.17
  -4   8   1  114.57    9.26
  -4   8   1  107.57   10.03
  -4   8   1   94.99    8.49
   4   8  -1  107.60    8.87
   4   8  -1   84.33    8.90
   4   8  -1  102.65    8.43
   4   8  -1   99.80    9.07
   4   8  -1   93.16    8.34
   4   8  -1  102.21    9.24
  -4   8   1   95.78    8.65
   4   8  -1   99.28    7.97
   4   8  -1  100.45    8.87
  -4   8   1  118.19    9.03
   4   8  -1   87.42    8.53
  -4   8   1   90.80    8.67
  -4   8   1   89.07    8.64
  -4   8   1   96.45    8.42
  -2  -8   1  450.50   30.57
   2  -8  -1  417.07   29.83
  -2  -8   1  445.53   30.83
   2  -8  -1  426.30   30.25
   2  -8  -1  414.47   30.14
   2  -8  -1  414.96   29.97
  -2  -8   1  411.75   29.62
  -2  -8   1  415.84   30.21
   2  -8  -1  451.37   30.41
   2  -8  -1  445.50   30.16
  -2  -8   1  424.17   30.25
  -2  -8   1  428.13   30.01
  -2  -8   1  414.03   30.60
  -2  -8   1  449.97   30.36
   2  -8  -1  430.17   30.24
   2  -8  -1  420.19   30.15
   2  -8  -1  395.39   30.11
  -2  -8   1  420.63   29.95
  -2  -8   1  436.05   29.33
   2   8  -1  422.55   30.21
  -2   8   1  400.27   30.15
  -2   8   1  426.20   30.18
   2   8  -1  383.29   30.30
   2   8  -1  443.14   30.09
   2   8  -1  412.69   30.75
  -2   8   1  433.43   30.11
   2   8  -1  429.72   29.42
  -2   8   1  453.95   30.05
  -2   8   1  421.18   30.36
   2   8  -1  415.23   29.56
  -2   8   1  440.33   31.25
  -2   8   1  427.51   30.34
   2   8  -1  417.87   30.54
   2   8  -1  447.15   30.14
  -2   8   1  422.79   30.01
  -2   8   1  429.17   30.39
  -2   8   1  440.27   29.80
   2   8  -1  412.14   30.19
   2   8  -1  414.28   30.46
   2   8  -1  427.66   30.86
   0  -8  -1 1789.08  118.29
   0  -8  -1 1691.95  117.75
   0  -8   1 1734.18  118.40
   0  -8   1 1744.82  118.34
   0   8  -1 1712.35  118.06
   0   8   1 1773.72  118.32
   0   8  -1 1721.12  118.87
   0   8  -1 1776.75  118.88
  -2  -8  -1   72.46    5.43
  -2  -8  -1   69.31    5.79
   2  -8   1   51.92    6.15
   2  -8   1   65.53    6.25
   2  -8   1   64.08    6.02
  -2  -8  -1   60.58    5.80
  -2  -8  -1   60.03    5.28
   2  -8   1   70.97    5.91
  -2  -8  -1   61.61    5.28
  -2  -8  -1   64.05    5.88
  -2  -8  -1   70.42    5.28
  -2  -8  -1   61.98    5.49
   2  -8   1   59.80    6.07
   2  -8   1   60.95    5.90
   2  -8   1   64.68    6.24
  -2  -8  -1   70.31    5.68
   2  -8   1   67.22    5.98
  -2   8  -1   63.96    6.39
   2   8   1   52.66    5.77
  -2   8  -1   66.52    5.87
  -2   8  -1   62.51    4.86
   2   8   1   52.64    5.73
   2   8   1   67.10    6.00
   2   8   1   59.90    5.38
   2   8   1   55.89    5.47
  -2   8  -1   62.32    6.14
  -2   8  -1   49.76    6.34
   2   8   1   58.11    5.35
   2   8   1   70.72    5.68
  -2   8  -1   59.27    6.07
  -2   8  -1   57.99    5.92
   2   8   1   68.71    6.04
  -2   8  -1   54.90    5.38
   2   8   1   65.77    5.73
  -2   8  -1   64.85    6.17
  -2   8  -1   64.54    6.04
   2   8   1   57.81    5.42
   2   8   1   62.51    5.61
  -4  -8  -1  675.25   47.83
  -4  -8  -1  708.02   47.82
  -4  -8  -1  717.64   48.01
   4  -8   1  660.00   48.29
   4  -8   1  717.59   48.36
  -4  -8  -1  695.96   47.54
   4  -8   1  676.99   48.12
   4  -8   1  700.17   47.46
  -4  -8  -1  702.58   47.27
  -4  -8  -1  679.04   48.05
   4  -8   1  683.65   48.33
   4  -8   1  721.95   49.34
  -4  -8  -1  709.97   47.86
   4  -8   1  670.36   47.91
  -4  -8  -1  694.21   47.83
  -4  -8  -1  682.36   47.86
   4  -8   1  654.49   48.44
   4  -8   1  710.50   48.40
   4   8   1  702.18   48.05
   4   8   1  709.78   47.33
   4   8   1  671.42   48.06
  -4   8  -1  661.31   47.99
   4   8   1  691.67   48.08
  -4   8  -1  717.20   48.21
   4   8   1  694.83   47.38
  -4   8  -1  664.28   48.33
   4   8   1  673.95   47.38
  -4   8  -1  713.54   48.36
   4   8   1  698.82   48.22
   4   8   1  647.60   47.62
  -4   8  -1  670.84   48.43
  -4   8  -1  705.81   47.19
  -4   8  -1  697.37   48.58
   4   8   1  687.17   47.78
  -4   8  -1  700.49   48.57
   4   8   1  672.77   47.45
  -4   8  -1  714.06   47.55
   4   8   1  646.61   48.04
  -4   8  -1  656.60   48.43
  -4   8  -1  667.82   48.48
   4   8   1  680.73   47.67
   6  -8   1  174.13   13.18
   6  -8   1  167.38   14.23
   6  -8   1  178.65   13.30
  -6  -8  -1  182.83   13.59
   6  -8   1  191.89   14.10
   6  -8   1  171.36   14.13
   6  -8   1  163.70   14.16
   6  -8   1  173.22   14.24
  -6  -8  -1  172.21   13.70
   6  -8   1  167.56   14.02
  -6  -8  -1  181.28   13.08
  -6  -8  -1  173.41   13.34
   6  -8   1  167.41   14.35
  -6  -8  -1  171.05   13.96
   6  -8   1  167.94   14.15
  -6  -8  -1  167.89   13.71
  -6  -8  -1  172.65   14.09
   6   8   1  158.65   13.75
  -6   8  -1  171.12   14.35
   6   8   1  178.62   13.66
   6   8   1  157.98   13.83
  -6   8  -1  170.85   13.28
   6   8   1  174.38   13.77
   6   8   1  186.77   13.22
  -6   8  -1  194.62   14.87
  -6   8  -1  196.58   14.94
  -6   8  -1  157.07   14.37
  -6   8  -1  175.49   13.03
  -6   8  -1  180.21   14.38
  -6   8  -1  174.82   14.39
   6   8   1  165.72   14.19
  -6   8  -1  187.11   14.19
   6   8   1  177.16   13.35
   6   8   1  173.34   13.36
   6   8   1  177.71   14.21
   6   8   1  174.27   14.02
   6   8   1  179.36   13.34
   6   8   1  172.24   13.32
  -6   8  -1  182.08   13.97
   6   8   1  165.06   13.88
   8  -8   1  144.57   11.20
  -8  -8  -1  128.17   10.80
  -8  -8  -1  138.62   11.72
   8  -8   1  132.94   12.83
   8  -8   1  118.04   11.53
   8  -8   1  143.18   12.15
  -8  -8  -1  132.24   11.55
   8  -8   1  124.15   10.99
   8  -8   1  137.29   12.06
  -8  -8  -1  148.73   11.43
  -8  -8  -1  136.47   12.13
   8  -8   1  133.43   12.24
  -8  -8  -1  123.99   11.84
   8  -8   1  147.57   12.31
   8  -8   1  148.27   12.71
  -8  -8  -1  150.95   11.39
  -8  -8  -1  132.96   11.88
   8  -8   1  122.86   11.97
  -8  -8  -1  131.19   11.93
   8  -8   1  132.59   12.12
   8   8   1  142.03   11.62
  -8   8  -1  161.21   12.35
   8   8   1  143.68   12.16
   8   8   1  140.88   12.07
  -8   8  -1  148.99   11.46
  -8   8  -1  138.19   12.15
   8   8   1  129.61   10.95
   8   8   1  135.60   12.43
   8   8   1  141.24   12.94
   8   8   1  148.65   11.35
  -8   8  -1  137.57   11.58
  -8   8  -1  133.66   12.69
   8   8   1  145.73   11.40
  -8   8  -1  144.40   12.46
   8   8   1  142.13   11.96
   8   8   1  144.37   11.89
  -8   8  -1  132.55   10.90
  -8   8  -1  136.41   12.51
  -8   8  -1  131.75   12.95
  -8   8  -1  142.00   12.82
   8   8   1  140.69   11.94
   8   8   1  154.62   11.04
 -10  -8  -1   44.79    6.70
  10  -8   1   50.59    6.96
 -10  -8  -1   48.26    5.48
  10  -8   1   42.47    5.71
 -10  -8  -1   51.82    7.30
  10  -8   1   62.06    6.74
 -10  -8  -1   43.19    6.55
  10  -8   1   45.82    6.98
  10  -8   1   36.74    6.35
  10  -8   1   57.00    7.37
 -10  -8  -1   35.63    6.14
  10  -8   1   33.60    6.46
  10  -8   1   37.73    6.34
  10  -8   1   47.58    7.05
  10  -8   1   41.68    6.71
 -10  -8  -1   36.83    5.86
 -10  -8  -1   46.52    6.63
 -10  -8  -1   55.36    6.37
 -10  -8  -1   50.25    5.99
  10  -8   1   41.61    7.07
 -10  -8  -1   40.94    5.18
  10   8   1   50.01    6.28
 -10   8  -1   41.70    7.53
 -10   8  -1   40.43    7.20
 -10   8  -1   48.30    6.04
 -10   8  -1   41.67    7.79
  10   8   1   58.93    7.50
 -10   8  -1   54.17    7.96
  10   8   1   36.16    5.42
  10   8   1   47.66    7.14
  10   8   1   44.28    6.70
  10   8   1   43.86    6.51
 -10   8  -1   37.25    5.35
 -10   8  -1   36.58    7.55
  10   8   1   42.99    5.02
  10   8   1   37.63    5.70
  10   8   1   50.03    7.04
  10   8   1   43.86    6.45
 -10   8  -1   41.41    6.50
  10   8   1   51.19    5.86
 -10   8  -1   38.61    6.26
 -12  -8  -1    4.10    2.35
  12  -8   1    0.70    1.63
 -12  -8  -1    7.38    3.31
 -12  -8  -1   -1.35    2.41
  12  -8   1    1.24    2.13
 -12  -8  -1    2.70    1.74
  12  -8   1    4.27    2.50
 -12  -8  -1    1.90    2.00
  12  -8   1    0.04    2.29
 -12  -8  -1    3.01    1.90
  12  -8   1    1.89    2.33
 -12  -8  -1    0.36    1.65
  12  -8   1    2.62    2.83
 -12  -8  -1    4.35    2.19
  12  -8   1    1.68    1.74
 -12  -8  -1    1.34    2.37
  12  -8   1    2.80    2.40
  12  -8   1   -0.81    1.32
 -12  -8  -1    2.22    1.68
 -12   8  -1    3.30    2.48
 -12   8  -1    1.90    2.29
  12   8   1    6.61    3.09
  12   8   1    0.44    1.63
  12   8   1   -1.33    2.18
 -12   8  -1    5.26    2.16
  12   8   1    3.54    2.17
 -12   8  -1   -2.66    1.00
  12   8   1   -0.03    2.17
 -12   8  -1    0.23    2.46
  12   8   1    1.63    2.15
 -12   8  -1   -0.40    2.32
  12   8   1    0.80    1.95
 -12   8  -1    0.97    2.09
  12   8   1   -1.17    1.91
 -12   8  -1    2.48    2.63
 -12   8  -1    6.13    2.58
 -14  -8  -1   10.27    4.09
  14  -8   1    1.76    2.51
  14  -8   1    5.73    3.29
  14  -8   1    6.33    2.54
 -14  -8  -1    6.72    3.52
 -14  -8  -1    4.83    2.11
  14  -8   1    2.91    2.87
  14  -8   1    0.09    1.63
  14  -8   1    3.93    2.70
 -14  -8  -1    4.97    2.62
  14  -8   1    2.06    2.88
  14  -8   1    6.99    3.45
 -14  -8  -1    0.71    1.83
  14  -8   1    2.64    2.49
 -14  -8  -1    7.59    2.97
 -14  -8  -1    5.77    2.93
 -14  -8  -1    9.06    3.64
  14  -8   1    7.18    4.09
 -14   8  -1    8.89    4.10
  14   8   1    9.73    4.31
  14   8   1    9.31    3.75
 -14   8  -1    1.50    3.32
 -14   8  -1    1.71    1.96
  14   8   1   -0.55    1.30
 -14   8  -1    5.27    2.89
  14   8   1    5.95    2.53
  14   8   1    4.78    2.77
 -14   8  -1    2.66    2.65
 -14   8  -1    1.73    2.30
 -14   8  -1    4.35    3.01
 -14   8  -1    2.92    4.13
  14   8   1    8.28    3.15
  14   8   1    2.98    2.45
  14   8   1    5.52    2.70
  16  -8   1   -0.35    1.92
  16  -8   1    1.41    2.70
 -16  -8  -1    1.32    2.14
  16  -8   1    0.85    2.43
  16  -8   1    6.60    3.90
  16  -8   1    2.71    2.45
 -16  -8  -1    0.83    1.84
 -16  -8  -1    2.12    2.26
 -16  -8  -1    3.83    3.44
  16  -8   1    1.91    2.97
  16   8   1    4.35    2.99
  16   8   1    1.33    2.48
  16   8   1    1.10    1.97
  16   8   1    2.99    2.21
 -16   8  -1    0.82    2.14
 -16   8  -1    0.19    2.59
 -16   8  -1    0.88    3.09
 -16   8  -1   -0.78    2.10
  16   8   1    6.20    4.19
 -16   8  -1   -0.90    2.38
  16   8   1    1.57    2.51
  16   8   1   -0.65    2.07
 -16   8  -1    1.27    2.46
  18  -8   1    0.05    2.10
  18  -8   1   -2.12    1.82
 -18  -8  -1   -0.41    2.59
  18  -8   1   -0.18    2.33
 -18  -8  -1    2.31    3.09
  18  -8   1    0.17    2.17
  18  -8   1   -1.56    2.20
 -18  -8  -1   -1.55    1.52
  18   8   1    1.14    2.35
  18   8   1   -0.28    2.50
 -18   8  -1    1.94    2.58
  18   8   1    1.31    2.27
  18   8   1   -1.97    1.67
  18   8   1   -1.29    2.22
  17  -9  -1   -1.71    1.30
  17  -9  -1    3.70    2.88
 -17  -9   1    1.69    2.11
  17  -9  -1   12.30    5.26
  17  -9  -1    4.34    3.62
  17  -9  -1   -0.53    2.18
  17  -9  -1    0.59    2.72
 -17  -9   1    0.52    2.07
 -17  -9   1   -1.02    1.81
  17  -9  -1    0.50    2.15
  17   9  -1   -2.90    2.12
 -17   9   1    1.16    2.26
 -17   9   1    0.73    2.74
  17   9  -1   -0.41    1.95
  17   9  -1    2.84    3.63
  17   9  -1   -0.23    1.96
  17   9  -1   -2.34    1.68
  17   9  -1    2.67    2.28
  17   9  -1   -0.81    2.58
 -17   9   1    3.36    2.75
 -17   9   1    1.34    2.63
 -17   9   1    0.10    2.70
  15  -9  -1    0.19    2.43
 -15  -9   1    1.95    2.07
 -15  -9   1    3.38    3.32
 -15  -9   1    3.06    2.40
 -15  -9   1    1.04    2.03
 -15  -9   1    0.56    2.57
  15  -9  -1   -1.15    1.98
  15  -9  -1   -0.11    2.20
 -15  -9   1    1.58    2.29
 -15  -9   1    2.91    2.02
  15  -9  -1    0.71    2.28
  15  -9  -1   -0.35    1.76
  15  -9  -1    0.07    1.82
  15  -9  -1    1.48    2.84
 -15  -9   1    2.13    2.63
  15  -9  -1    0.92    2.10
  15  -9  -1    2.80    3.13
 -15   9   1   -0.08    1.56
  15   9  -1   -2.07    2.14
 -15   9   1    2.80    3.81
 -15   9   1    0.34    2.18
 -15   9   1    5.03    3.44
  15   9  -1   -1.36    1.48
 -15   9   1    2.49    3.05
  15   9  -1    0.61    1.86
  15   9  -1    0.05    2.06
 -15   9   1    0.66    2.01
  15   9  -1   -2.78    2.06
 -15   9   1    4.52    4.14
  15   9  -1   -0.78    2.37
 -15   9   1    3.49    3.19
  15   9  -1    1.72    2.35
  13  -9  -1   17.48    4.37
 -13  -9   1    5.41    2.79
 -13  -9   1   12.32    4.54
 -13  -9   1    7.77    2.38
  13  -9  -1   13.97    3.99
  13  -9  -1   11.03    3.58
 -13  -9   1    9.87    2.39
 -13  -9   1    8.27    3.76
 -13  -9   1   11.48    3.57
  13  -9  -1    6.63    3.26
 -13  -9   1    5.42    3.69
  13  -9  -1    9.21    3.72
 -13  -9   1    4.93    2.38
  13  -9  -1   12.19    3.91
  13  -9  -1    8.36    3.07
  13  -9  -1   11.02    4.13
 -13  -9   1    8.54    3.12
 -13  -9   1    4.46    2.22
  13  -9  -1   13.45    4.04
  13  -9  -1    2.47    2.76
 -13  -9   1    5.63    2.60
 -13   9   1   15.03    3.58
 -13   9   1    6.85    2.86
  13   9  -1    7.53    3.39
  13   9  -1    7.37    2.99
  13   9  -1    9.86    4.47
 -13   9   1   14.11    4.72
  13   9  -1    8.98    3.78
  13   9  -1   12.95    3.41
  13   9  -1    6.31    2.77
  13   9  -1    5.37    3.16
 -13   9   1    8.58    3.45
  13   9  -1   17.23    4.43
  13   9  -1   14.92    4.45
 -13   9   1    4.74    3.78
 -13   9   1    2.03    2.36
 -13   9   1    7.93    3.55
  13   9  -1   10.94    3.05
 -13   9   1    3.56    2.97
 -13   9   1    7.66    3.29
 -11  -9   1    2.78    2.46
 -11  -9   1    6.82    3.47
 -11  -9   1    4.61    2.34
 -11  -9   1    2.24    1.96
  11  -9  -1    0.65    1.76
 -11  -9   1    6.07    2.73
 -11  -9   1    7.27    3.50
  11  -9  -1    7.96    3.14
 -11  -9   1    5.81    2.47
  11  -9  -1   10.09    3.58
  11  -9  -1    9.62    3.31
 -11  -9   1    6.40    1.96
 -11  -9   1    4.18    2.17
 -11  -9   1    8.01    2.56
  11  -9  -1    6.15    1.62
  11  -9  -1    7.63    2.93
  11  -9  -1    5.15    2.14
 -11  -9   1    6.21    2.20
 -11  -9   1    8.39    2.17
  11  -9  -1    3.15    2.56
  11  -9  -1    4.58    2.47
  11  -9  -1    6.26    3.14
  11  -9  -1   11.29    3.47
  11   9  -1   11.40    3.80
 -11   9   1    8.82    3.32
  11   9  -1    7.48    2.82
  11   9  -1    7.81    2.37
  11   9  -1    7.21    2.59
 -11   9   1    6.39    2.74
  11   9  -1   13.13    4.24
  11   9  -1    7.64    2.76
 -11   9   1    4.28    2.48
  11   9  -1   -0.99    1.62
 -11   9   1    4.34    2.37
  11   9  -1    5.45    2.68
  11   9  -1    5.31    2.66
  11   9  -1    5.84    3.11
 -11   9   1    4.10    2.23
  11   9  -1    5.90    2.09
 -11   9   1    4.05    2.52
 -11   9   1    1.60    2.40
 -11   9   1    6.36    3.66
  -9  -9   1  128.71   11.27
   9  -9  -1  124.72   11.58
   9  -9  -1  143.88   12.17
   9  -9  -1  115.86   10.96
   9  -9  -1  155.91   12.64
   9  -9  -1  124.53   10.03
   9  -9  -1  130.18   11.59
  -9  -9   1  113.35   10.95
  -9  -9   1  115.91   10.55
  -9  -9   1  126.28   10.97
   9  -9  -1  125.02   11.71
  -9  -9   1  123.48   11.03
   9  -9  -1  124.44   11.49
  -9  -9   1  129.00   12.26
   9  -9  -1  109.93   11.72
  -9  -9   1  121.93   10.81
   9  -9  -1  120.89   11.21
  -9  -9   1  142.96   12.62
  -9  -9   1  128.53   15.22
   9  -9  -1  125.92   12.02
  -9  -9   1  133.87   11.41
  -9   9   1  134.63   11.89
   9   9  -1  125.59   10.99
  -9   9   1  156.06   13.32
   9   9  -1  124.34   11.91
  -9   9   1  124.48   14.73
   9   9  -1  110.12   11.08
  -9   9   1  137.13   12.08
   9   9  -1  122.97   11.58
   9   9  -1  138.00   11.66
  -9   9   1  133.80   12.08
   9   9  -1  135.26   11.40
  -9   9   1  127.38   11.21
   9   9  -1  140.52   12.55
   9   9  -1  147.19   12.65
  -9   9   1  134.85   11.97
  -9   9   1  139.70   12.31
   9   9  -1  132.47   10.18
   9   9  -1  140.80   12.68
   9   9  -1  142.10   11.20
  -7  -9   1  147.89   13.13
   7  -9  -1  148.04   12.36
   7  -9  -1  140.29   13.35
  -7  -9   1  145.02   11.87
   7  -9  -1  159.76   13.10
  -7  -9   1  154.79   12.02
  -7  -9   1  141.44   12.18
   7  -9  -1  147.66   12.92
  -7  -9   1  163.74   13.38
  -7  -9   1  147.74   12.33
   7  -9  -1  152.45   12.19
  -7  -9   1  161.71   12.42
   7  -9  -1  140.66   12.77
  -7  -9   1  152.02   12.84
  -7  -9   1  154.16   11.99
   7  -9  -1  141.26   12.32
   7  -9  -1  148.23   12.82
  -7  -9   1  145.14   12.13
   7  -9  -1  149.22   12.76
  -7   9   1  134.03   12.00
   7   9  -1  150.53   13.25
  -7   9   1  169.07   15.05
   7   9  -1  136.27   11.86
  -7   9   1  141.09   12.59
   7   9  -1  148.41   13.18
   7   9  -1  155.34   12.34
   7   9  -1  141.13   12.49
   7   9  -1  151.78   11.93
   7   9  -1  152.55   13.38
   7   9  -1  154.37   11.05
  -7   9   1  148.60   13.42
  -7   9   1  171.65   13.33
  -7   9   1  126.12   12.38
   7   9  -1  138.27   12.19
   7   9  -1  170.21   13.23
   7   9  -1  133.23   12.07
  -7   9   1  154.97   12.99
  -7   9   1  160.08   13.08
   7   9  -1  154.30   12.44
   5  -9  -1    6.60    2.16
  -5  -9   1    2.53    1.27
  -5  -9   1    6.29    2.14
  -5  -9   1    2.31    2.00
   5  -9  -1    2.46    1.93
  -5  -9   1    4.77    2.12
  -5  -9   1    2.10    1.68
  -5  -9   1    8.19    2.03
  -5  -9   1    7.66    1.90
   5  -9  -1    3.13    1.65
   5  -9  -1    9.35    2.65
   5  -9  -1    2.32    1.35
  -5  -9   1    3.33    1.73
  -5  -9   1    0.35    1.84
   5  -9  -1    3.66    1.69
   5  -9  -1    2.82    1.66
   5  -9  -1    9.41    2.53
   5  -9  -1    3.86    1.98
   5  -9  -1    5.07    1.90
  -5  -9   1    8.83    2.20
  -5   9   1    3.32    1.72
   5   9  -1    4.78    2.31
  -5   9   1    5.13    2.43
  -5   9   1    1.95    1.83
  -5   9   1    3.41    1.78
  -5   9   1    3.92    1.85
   5   9  -1    7.50    2.80
   5   9  -1    2.20    1.68
  -5   9   1    4.94    2.12
   5   9  -1    3.70    1.70
   5   9  -1    5.51    2.78
   5   9  -1    3.28    1.37
   5   9  -1    4.83    2.01
  -5   9   1    3.39    2.18
   5   9  -1    4.87    1.81
   5   9  -1    5.17    2.05
   5   9  -1    4.88    1.93
  -5   9   1    5.06    2.06
  -5   9   1    3.81    1.79
  -3  -9   1    4.45    1.71
  -3  -9   1    4.93    1.65
  -3  -9   1    7.73    2.64
  -3  -9   1    4.72    1.61
   3  -9  -1    2.69    1.84
   3  -9  -1    4.30    1.87
  -3  -9   1    5.70    2.05
   3  -9  -1    1.88    1.85
   3  -9  -1    6.45    2.15
   3  -9  -1    1.11    1.22
  -3  -9   1    4.31    1.73
   3  -9  -1    5.36    2.10
   3  -9  -1    3.07    1.54
   3  -9  -1    3.18    1.63
  -3  -9   1    4.29    2.07
   3  -9  -1    0.61    1.49
  -3  -9   1    4.17    1.57
  -3  -9   1    4.99    1.52
  -3   9   1    5.78    2.14
   3   9  -1    4.77    1.89
   3   9  -1    5.40    1.55
   3   9  -1    7.06    2.54
  -3   9   1    5.15    3.03
  -3   9   1    7.74    2.17
  -3   9   1    6.74    2.38
   3   9  -1    5.55    1.89
  -3   9   1    4.82    1.99
   3   9  -1    6.87    2.53
   3   9  -1    1.67    1.60
   3   9  -1    7.34    2.55
   3   9  -1    5.29    2.30
   3   9  -1    6.50    2.30
  -3   9   1    3.76    1.77
  -3   9   1    7.81    1.77
  -3   9   1    3.25    1.61
  -3   9   1    6.13    1.95
   3   9  -1    6.44    2.15
  -1  -9   1   67.45    5.32
  -1  -9   1   56.72    6.63
   1  -9  -1   63.58    5.51
   1  -9  -1   64.67    5.31
   1  -9  -1   63.39    5.50
   1  -9  -1   64.97    5.75
   1  -9  -1   57.73    5.76
  -1  -9   1   71.18    6.16
   1  -9  -1   68.51    5.85
   1  -9  -1   61.50    5.96
   1  -9  -1   52.49    5.45
  -1  -9   1   68.60    5.40
   1  -9  -1   55.21    5.78
  -1  -9   1   56.08    5.66
  -1  -9   1   64.34    6.05
  -1  -9   1   61.09    5.90
  -1  -9   1   64.40    7.41
  -1  -9   1   56.35    6.69
  -1  -9   1   53.03    5.57
   1  -9  -1   63.07    5.93
  -1   9   1   63.30    5.96
   1   9  -1   61.30    5.74
  -1   9   1   59.01    5.82
   1   9  -1   62.30    5.98
  -1   9   1   60.22    5.94
   1   9  -1   66.58    5.25
  -1   9   1   57.63    5.82
  -1   9   1   52.45    6.51
   1   9  -1   57.75    5.91
   1   9  -1   61.95    7.12
   1   9  -1   60.97    7.07
  -1   9   1   56.45    5.76
   1   9  -1   57.15    6.92
  -1   9   1   54.86    5.49
   1   9  -1   68.60    7.36
  -1   9   1   62.40    5.42
  -1   9   1   71.80    5.66
  -1   9   1   60.93    6.07
   1   9  -1   64.27    5.34
   1   9  -1   67.79    5.92
   1   9  -1   53.78    5.28
   1  -9   1  503.99   35.41
   1  -9   1  493.11   35.50
  -1  -9  -1  464.07   34.68
  -1  -9  -1  504.44   35.01
  -1  -9  -1  483.32   35.21
  -1  -9  -1  525.76   34.84
   1  -9   1  509.73   35.14
  -1  -9  -1  555.39   35.45
  -1  -9  -1  509.51   35.89
   1  -9   1  517.41   34.49
   1  -9   1  489.70   35.41
  -1  -9  -1  493.24   34.61
  -1  -9  -1  506.21   35.02
  -1  -9  -1  493.85   35.28
   1  -9   1  519.25   35.13
   1  -9   1  514.95   35.76
   1  -9   1  473.80   35.17
  -1  -9  -1  505.17   34.72
   1  -9   1  499.84   35.70
   1   9   1  510.77   34.86
   1   9   1  522.10   35.41
  -1   9  -1  491.27   34.22
   1   9   1  513.50   35.49
  -1   9  -1  515.88   35.21
   1   9   1  509.97   35.14
   1   9   1  499.83   35.39
  -1   9  -1  495.23   35.51
   1   9   1  465.61   35.24
   1   9   1  503.78   34.97
  -1   9  -1  484.48   35.58
  -1   9  -1  487.65   35.29
  -1   9  -1  482.38   35.88
  -1   9  -1  473.98   35.67
   1   9   1  510.03   34.83
   1   9   1  505.77   34.97
   1   9   1  491.18   35.01
  -1   9  -1  480.46   34.89
  -1   9  -1  475.08   35.06
  -1   9  -1  466.34   35.71
   1   9   1  509.25   34.79
  -1   9  -1  497.76   35.39
   3  -9   1  187.70   15.09
  -3  -9  -1  193.12   14.13
   3  -9   1  187.44   14.96
  -3  -9  -1  196.56   14.82
  -3  -9  -1  192.14   14.41
  -3  -9  -1  189.41   13.95
   3  -9   1  168.76   14.54
  -3  -9  -1  207.31   14.09
  -3  -9  -1  183.21   14.83
   3  -9   1  205.95   15.21
  -3  -9  -1  188.53   14.48
   3  -9   1  218.12   15.51
   3  -9   1  200.57   15.09
  -3  -9  -1  190.60   13.95
  -3  -9  -1  190.18   14.65
   3  -9   1  182.29   14.95
  -3  -9  -1  203.93   14.68
  -3   9  -1  194.39   15.26
   3   9   1  190.16   14.46
   3   9   1  186.53   14.43
  -3   9  -1  208.92   15.60
  -3   9  -1  186.88   13.62
   3   9   1  172.02   14.14
   3   9   1  204.79   14.87
   3   9   1  208.16   14.45
  -3   9  -1  170.23   14.62
  -3   9  -1  177.72   13.96
  -3   9  -1  192.71   15.12
  -3   9  -1  216.76   15.17
   3   9   1  194.22   14.97
  -3   9  -1  181.39   15.10
  -3   9  -1  177.95   14.30
  -3   9  -1  203.60   15.28
   3   9   1  196.26   14.60
  -3   9  -1  198.85   15.49
   3   9   1  207.09   15.09
   3   9   1  182.60   14.21
   3   9   1  186.71   14.89
  -5  -9  -1   17.45    3.37
   5  -9   1   28.05    4.29
  -5  -9  -1   16.74    3.44
  -5  -9  -1   26.66    4.24
   5  -9   1   26.39    3.89
  -5  -9  -1   19.45    3.75
   5  -9   1   22.14    3.97
  -5  -9  -1   24.17    3.76
   5  -9   1   24.44    4.19
  -5  -9  -1   16.05    3.44
   5  -9   1   28.38    4.49
   5  -9   1   12.21    3.16
  -5  -9  -1   17.80    3.35
  -5  -9  -1   17.53    2.92
   5  -9   1   22.58    3.38
   5  -9   1   20.19    3.84
  -5  -9  -1   18.62    3.15
   5   9   1   20.57    4.37
  -5   9  -1   14.78    3.51
  -5   9  -1   16.12    2.95
  -5   9  -1   20.70    3.76
   5   9   1   21.41    3.42
   5   9   1   23.38    3.87
  -5   9  -1   20.78    4.64
  -5   9  -1   23.56    4.34
   5   9   1   20.75    3.95
  -5   9  -1   19.85    3.61
   5   9   1   23.08    3.67
   5   9   1   20.48    3.83
  -5   9  -1   24.41    4.63
   5   9   1   24.68    3.99
   5   9   1   21.97    3.21
  -5   9  -1   22.26    4.17
   5   9   1   18.89    2.91
   5   9   1   32.29    4.35
   5   9   1   24.86    3.41
  -5   9  -1   17.22    3.38
  -5   9  -1   22.05    3.85
   5   9   1   21.00    3.65
  -5   9  -1   21.11    2.90
   7  -9   1   91.42    7.87
  -7  -9  -1   90.77    8.11
  -7  -9  -1   99.05    7.78
   7  -9   1  104.83   11.02
   7  -9   1   85.38    9.81
  -7  -9  -1   91.44    8.40
   7  -9   1   87.91    8.85
   7  -9   1  101.24    7.93
   7  -9   1  100.32    9.15
   7  -9   1   90.99    8.56
   7  -9   1   74.12    9.49
  -7  -9  -1   83.75    7.92
   7  -9   1   91.68    8.81
  -7  -9  -1   78.03    8.08
   7  -9   1   85.56    8.47
  -7  -9  -1   82.46    8.51
  -7  -9  -1   87.38    8.66
   7  -9   1   82.96    9.80
   7   9   1   72.94    9.26
   7   9   1   87.82    7.91
  -7   9  -1  105.68   11.18
  -7   9  -1   89.68    9.00
   7   9   1   87.89    8.45
  -7   9  -1  115.58   12.03
   7   9   1   84.66    7.69
   7   9   1   84.58    9.76
   7   9   1  103.74    8.08
  -7   9  -1   93.53    7.62
   7   9   1   85.14    8.55
  -7   9  -1  103.59    9.36
  -7   9  -1   83.49    8.36
   7   9   1   93.46    8.28
   7   9   1   85.83    7.87
  -7   9  -1   85.93   10.57
  -7   9  -1  100.38    9.18
   7   9   1   94.46    8.75
   7   9   1   96.15   10.63
   7   9   1   89.71    7.97
  -7   9  -1   96.75    8.10
   7   9   1  109.12    9.09
  -7   9  -1   97.50    8.91
  -9  -9  -1    5.83    2.15
   9  -9   1    1.98    1.71
   9  -9   1    4.15    2.39
  -9  -9  -1    7.76    2.82
  -9  -9  -1   11.35    2.66
  -9  -9  -1    5.67    1.80
   9  -9   1   10.45    2.49
  -9  -9  -1    6.28    2.15
   9  -9   1    9.94    3.10
   9  -9   1    4.98    2.43
   9  -9   1    7.58    2.59
   9  -9   1    7.82    3.18
   9  -9   1   10.96    3.46
  -9  -9  -1   12.27    4.13
  -9  -9  -1    5.25    1.82
  -9  -9  -1    9.20    2.97
   9  -9   1    8.01    2.70
   9  -9   1    5.63    2.80
   9  -9   1   10.57    3.56
  -9  -9  -1   12.76    3.38
   9   9   1    9.53    2.81
  -9   9  -1    8.81    3.29
  -9   9  -1   11.37    2.39
  -9   9  -1    5.33    2.56
  -9   9  -1    8.67    2.41
   9   9   1   13.95    3.59
   9   9   1    9.94    3.14
  -9   9  -1   10.39    3.76
   9   9   1    9.21    2.30
   9   9   1    8.98    2.58
   9   9   1    3.25    2.43
   9   9   1    2.23    2.21
   9   9   1    8.09    2.77
  -9   9  -1    5.49    2.15
   9   9   1    8.71    2.38
   9   9   1    9.06    2.69
   9   9   1   10.38    3.03
  -9   9  -1    5.19    2.71
  -9   9  -1    5.34    2.55
  -9   9  -1   15.31    3.62
   9   9   1    6.84    2.34
  -9   9  -1    1.63    2.01
  11  -9   1    2.78    2.42
 -11  -9  -1    3.11    1.86
  11  -9   1    0.61    1.49
  11  -9   1    2.35    2.07
 -11  -9  -1    1.88    1.58
  11  -9   1    6.70    3.01
 -11  -9  -1    2.33    1.81
  11  -9   1    4.63    2.76
  11  -9   1    0.39    2.12
 -11  -9  -1    7.89    3.13
 -11  -9  -1    1.46    2.07
 -11  -9  -1    7.92    3.42
 -11  -9  -1    2.58    1.89
  11  -9   1    6.65    3.27
  11  -9   1    1.39    2.09
  11  -9   1    1.26    2.21
 -11  -9  -1    5.31    2.74
 -11  -9  -1    5.11    1.83
  11  -9   1    3.51    1.94
 -11   9  -1    3.14    1.87
  11   9   1    6.46    2.26
 -11   9  -1    2.98    2.72
 -11   9  -1    5.60    2.72
  11   9   1    5.91    2.30
  11   9   1    0.33    1.83
 -11   9  -1    9.96    3.40
  11   9   1    3.22    2.17
  11   9   1    4.70    2.67
 -11   9  -1    0.84    2.24
  11   9   1    1.20    2.08
  11   9   1    3.50    2.75
 -11   9  -1    2.66    2.07
 -11   9  -1    1.50    2.67
  11   9   1    1.07    1.96
  11   9   1    2.37    2.03
 -11   9  -1    3.71    2.66
 -11   9  -1    4.75    2.76
  13  -9   1   12.96    3.97
  13  -9   1   17.75    4.40
 -13  -9  -1   12.76    3.37
  13  -9   1    6.70    3.34
 -13  -9  -1   14.54    4.51
  13  -9   1   15.96    5.54
 -13  -9  -1   18.19    3.62
  13  -9   1   10.67    3.71
  13  -9   1   16.79    4.79
 -13  -9  -1    8.71    3.75
  13  -9   1   16.92    4.61
 -13  -9  -1   19.46    3.63
  13  -9   1   11.89    3.89
 -13  -9  -1   15.44    3.85
 -13  -9  -1    9.89    3.49
 -13  -9  -1   14.77    4.03
 -13  -9  -1   14.50    4.47
  13  -9   1   24.93    5.81
  13  -9   1   19.69    5.02
  13   9   1   18.65    5.28
 -13   9  -1   13.64    4.20
 -13   9  -1    9.60    3.78
  13   9   1   18.34    4.25
 -13   9  -1   25.68    6.99
 -13   9  -1   15.16    3.59
 -13   9  -1   16.22    4.35
  13   9   1   15.37    4.32
  13   9   1   19.99    4.68
  13   9   1   15.89    4.74
 -13   9  -1   12.16    4.90
  13   9   1   20.73    4.45
  13   9   1   17.61    3.87
  13   9   1   16.14    4.47
  13   9   1   11.63    4.08
 -13   9  -1   20.42    5.33
 -13   9  -1   15.66    4.50
 -13   9  -1   14.29    3.49
  15  -9   1   -1.92    1.39
  15  -9   1    1.58    2.69
 -15  -9  -1   -0.49    1.83
 -15  -9  -1    4.01    2.80
  15  -9   1    3.14    3.57
  15  -9   1   -2.37    1.31
  15  -9   1    0.20    2.37
 -15  -9  -1    0.35    1.71
  15  -9   1   -0.37    2.10
  15  -9   1   -0.41    1.99
  15  -9   1    4.76    2.74
 -15  -9  -1    0.31    1.84
  15  -9   1    4.21    3.29
 -15  -9  -1    1.89    3.05
 -15   9  -1    3.13    2.55
 -15   9  -1    3.01    2.68
 -15   9  -1    1.60    2.81
  15   9   1    1.38    1.99
  15   9   1   -2.13    1.34
  15   9   1   -0.44    3.31
  15   9   1    0.29    1.90
 -15   9  -1    1.33    2.63
  15   9   1    3.76    3.16
 -15   9  -1    0.02    2.18
  15   9   1   -0.91    2.16
 -15   9  -1    1.26    2.09
 -15   9  -1   -2.13    1.97
 -15   9  -1    1.40    2.85
  15   9   1   -0.26    2.00
 -17  -9  -1    0.35    2.47
  17  -9   1    1.22    3.04
  17  -9   1    4.23    3.20
  17  -9   1   -0.10    2.65
  17  -9   1   -0.23    2.59
 -17  -9  -1   -1.16    1.80
  17  -9   1   -0.42    1.99
 -17  -9  -1    2.15    2.29
  17   9   1    5.85    3.76
 -17   9  -1    7.80    3.75
  17   9   1   -1.34    1.50
  17   9   1   -0.23    2.05
  17   9   1    6.01    3.48
 -17   9  -1    0.92    4.47
 -17   9  -1    0.00    2.54
  17   9   1    1.34    2.59
  17   9   1    0.48    2.42
 -18 -10   1    0.79    2.21
  18 -10  -1   -0.11    2.26
 -18 -10   1    5.59    3.54
  18 -10  -1   -0.63    2.18
  18 -10  -1    0.31    2.55
 -18 -10   1    0.67    2.33
  18 -10  -1   -1.03    2.27
  18 -10  -1    0.47    2.83
 -18  10   1    3.94    4.80
  18  10  -1    0.43    2.11
  18  10  -1   -3.60    1.64
 -18  10   1    1.43    2.87
 -18  10   1    0.40    2.66
  18  10  -1   -0.03    2.72
 -18  10   1    3.86    3.74
  18  10  -1   -0.47    2.07
  18  10  -1   -3.01    2.46
 -16 -10   1    4.71    3.07
 -16 -10   1    2.10    2.35
  16 -10  -1   -4.11    1.62
  16 -10  -1    8.14    3.22
  16 -10  -1    0.77    2.40
  16 -10  -1   -0.62    1.92
  16 -10  -1    2.60    2.52
  16 -10  -1   -1.29    1.87
 -16 -10   1    1.08    2.07
  16 -10  -1   -1.21    2.25
 -16 -10   1    0.68    2.12
  16  10  -1    1.32    2.85
  16  10  -1    2.92    2.63
  16  10  -1    1.31    3.42
 -16  10   1    0.07    2.35
 -16  10   1   -0.80    2.11
 -16  10   1   -1.55    3.39
 -16  10   1   -0.34    2.27
  16  10  -1    0.17    2.29
  16  10  -1    1.36    2.09
  16  10  -1    2.92    2.77
  16  10  -1    1.54    2.46
 -16  10   1    5.28    3.75
  14 -10  -1    1.10    2.30
  14 -10  -1    1.98    3.03
  14 -10  -1    1.06    1.97
 -14 -10   1    0.82    1.65
 -14 -10   1    3.42    2.25
  14 -10  -1   -0.34    4.29
 -14 -10   1    9.15    3.26
  14 -10  -1    0.31    2.42
  14 -10  -1    3.80    2.96
 -14 -10   1    0.91    2.22
 -14 -10   1    2.19    1.55
  14 -10  -1    5.19    3.58
  14 -10  -1    0.56    2.49
 -14 -10   1    2.49    1.98
 -14 -10   1    0.91    1.84
  14 -10  -1    5.92    3.32
 -14 -10   1    8.10    3.54
  14 -10  -1   -1.75    1.94
 -14 -10   1    5.65    3.37
 -14 -10   1    1.77    3.09
 -14  10   1    4.05    2.70
 -14  10   1    0.88    2.34
  14  10  -1    4.47    3.08
 -14  10   1   -1.55    2.35
 -14  10   1    6.05    3.73
  14  10  -1    4.72    3.33
 -14  10   1    5.66    3.17
  14  10  -1    2.00    2.39
 -14  10   1    1.88    5.59
 -14  10   1    1.15    2.23
  14  10  -1    0.82    1.73
 -14  10   1    2.25    2.08
  14  10  -1    3.48    2.68
  14  10  -1    2.42    2.36
  14  10  -1    1.85    2.70
  14  10  -1    4.79    3.33
  12 -10  -1    7.62    3.29
 -12 -10   1   15.14    3.70
 -12 -10   1    8.63    3.82
  12 -10  -1    7.77    2.69
  12 -10  -1    6.06    2.65
  12 -10  -1    7.77    3.39
  12 -10  -1    7.40    3.43
  12 -10  -1    8.66    4.33
  12 -10  -1    8.02    3.36
  12 -10  -1    8.35    3.34
 -12 -10   1    2.64    1.69
 -12 -10   1    8.79    3.80
 -12 -10   1    4.70    2.21
 -12 -10   1    9.55    3.73
  12 -10  -1   -1.01    1.77
  12 -10  -1    9.17    3.36
[truncated: 3,521,478 more chars]
