# Supplementary material for: Hidden Diradical: Conformational Switch for Solvatochromic NIR Emission With Unity Quantum Yield in Thiele's Hydrocarbon
Source: Angew Chem Int Ed Engl. 2026 Jan 28;65(10):e24042. doi: 10.1002/anie.202524042 (PMC12955538; doi:10.1002/anie.202524042)
Supplement: Supplementary file 2 — Supporting File 2: anie71303‐sup‐0002‐SuppMat.zip. [file ANIE-65-e24042-s002.zip › 3 Comp 1.cif]

 
data_shelx
 
_audit_creation_method            'SHELXL-2018/3'
_shelx_SHELXL_version_number      '2018/3'
_chemical_name_systematic         ?
_chemical_name_common             ?
_chemical_melting_point           ?
_chemical_formula_moiety          ?
_chemical_formula_sum
 'C66.50 H14 Cl8 F32' 
_chemical_formula_weight          1704.38

loop_
 _atom_type_symbol
 _atom_type_description
 _atom_type_scat_dispersion_real
 _atom_type_scat_dispersion_imag
 _atom_type_scat_source
 'C'  'C'   0.0033   0.0016
 'International Tables Vol C Tables 4.2.6.8 and 6.1.1.4'
 'H'  'H'   0.0000   0.0000
 'International Tables Vol C Tables 4.2.6.8 and 6.1.1.4'
 'Cl'  'Cl'   0.1484   0.1585
 'International Tables Vol C Tables 4.2.6.8 and 6.1.1.4'
 'F'  'F'   0.0171   0.0103
 'International Tables Vol C Tables 4.2.6.8 and 6.1.1.4'
 
_space_group_crystal_system       monoclinic
_space_group_IT_number            15
_space_group_name_H-M_alt         'C 2/c'
_space_group_name_Hall            '-C 2yc'
 
_shelx_space_group_comment
;
The symmetry employed for this shelxl refinement is uniquely defined
by the following loop, which should always be used as a source of
symmetry information in preference to the above space-group names.
They are only intended as comments.
;
 
loop_
 _space_group_symop_operation_xyz
 'x, y, z'
 '-x, y, -z+1/2'
 'x+1/2, y+1/2, z'
 '-x+1/2, y+1/2, -z+1/2'
 '-x, -y, -z'
 'x, -y, z-1/2'
 '-x+1/2, -y+1/2, -z'
 'x+1/2, -y+1/2, z-1/2'
 
_cell_length_a                    44.249(2)
_cell_length_b                    10.1440(5)
_cell_length_c                    29.7984(14)
_cell_angle_alpha                 90
_cell_angle_beta                  95.322(2)
_cell_angle_gamma                 90
_cell_volume                      13317.6(11)
_cell_formula_units_Z             8
_cell_measurement_temperature     200(2)
_cell_measurement_reflns_used     999
_cell_measurement_theta_min       5
_cell_measurement_theta_max       15
 
_exptl_crystal_description        prism
_exptl_crystal_colour             colorless
_exptl_crystal_density_meas       'not measured'
_exptl_crystal_density_method     ?
_exptl_crystal_density_diffrn     1.700          
_exptl_crystal_F_000              6696
_exptl_transmission_factor_min    ?
_exptl_transmission_factor_max    ?
_exptl_crystal_size_max           0.2
_exptl_crystal_size_mid           0.2
_exptl_crystal_size_min           0.2
_exptl_absorpt_coefficient_mu     0.471
_shelx_estimated_absorpt_T_min    ?
_shelx_estimated_absorpt_T_max    ?
_exptl_absorpt_correction_type   multi-scan
_exptl_absorpt_correction_T_min  0.6964
_exptl_absorpt_correction_T_max  0.7454
_exptl_absorpt_process_details
;
 SADABS 2016/2: Krause, L., Herbst-Irmer, R., Sheldrick G.M. & Stalke D.,
 J. Appl. Cryst. 48 (2015) 3-10
;
_exptl_absorpt_special_details    ?
_diffrn_ambient_temperature       200(2)
_diffrn_radiation_wavelength      0.71073
_diffrn_radiation_type            MoK\a
_diffrn_source                    'fine-focus sealed tube'
_diffrn_measurement_device_type   'Bruker D8 Venture PhotonII'
_diffrn_measurement_method        'phi & omega scan'
_diffrn_detector_area_resol_mean  ?
_diffrn_reflns_number             143390
_diffrn_reflns_av_unetI/netI      0.0574
_diffrn_reflns_av_R_equivalents   0.1014
_diffrn_reflns_limit_h_min        -53
_diffrn_reflns_limit_h_max        55
_diffrn_reflns_limit_k_min        -12
_diffrn_reflns_limit_k_max        12
_diffrn_reflns_limit_l_min        -37
_diffrn_reflns_limit_l_max        37
_diffrn_reflns_theta_min          2.060
_diffrn_reflns_theta_max          26.381
_diffrn_reflns_theta_full         25.242
_diffrn_measured_fraction_theta_max   0.998
_diffrn_measured_fraction_theta_full  0.999
_diffrn_reflns_Laue_measured_fraction_max    0.998
_diffrn_reflns_Laue_measured_fraction_full   0.999
_diffrn_reflns_point_group_measured_fraction_max   0.998
_diffrn_reflns_point_group_measured_fraction_full  0.999
_reflns_number_total              13602
_reflns_number_gt                 9564
_reflns_threshold_expression      'I > 2\s(I)'
_reflns_Friedel_coverage          0.000
_reflns_Friedel_fraction_max      .
_reflns_Friedel_fraction_full     .
 
_reflns_special_details
;
 Reflections were merged by SHELXL according to the crystal
 class for the calculation of statistics and refinement.
 
 _reflns_Friedel_fraction is defined as the number of unique
 Friedel pairs measured divided by the number that would be
 possible theoretically, ignoring centric projections and
 systematic absences.
;
 
_computing_data_collection        'APEX-3 (2015)'
_computing_cell_refinement        'APEX-3 (2015)'
_computing_data_reduction         'SAINT (2015)'
_computing_structure_solution     'SHELXT 2018/2 (Sheldrick, 2018)'
_computing_structure_refinement 'SHELXL-2018/3 (Sheldrick, 2018)'
_computing_molecular_graphics     'Mercury CSD 3.10.1'
_computing_publication_material   ?
_refine_special_details           ?
_refine_ls_structure_factor_coef  Fsqd
_refine_ls_matrix_type            full
_refine_ls_weighting_scheme       calc
_refine_ls_weighting_details
'w=1/[\s^2^(Fo^2^)+(0.0915P)^2^+25.8434P] where P=(Fo^2^+2Fc^2^)/3'
_atom_sites_solution_primary      ?
_atom_sites_solution_secondary    ?
_atom_sites_solution_hydrogens    geom
_refine_ls_hydrogen_treatment     constr
_refine_ls_extinction_method      none
_refine_ls_extinction_coef        .
_refine_ls_number_reflns          13602
_refine_ls_number_parameters      982
_refine_ls_number_restraints      31
_refine_ls_R_factor_all           0.0850
_refine_ls_R_factor_gt            0.0571
_refine_ls_wR_factor_ref          0.1776
_refine_ls_wR_factor_gt           0.1557
_refine_ls_goodness_of_fit_ref    1.020
_refine_ls_restrained_S_all       1.036
_refine_ls_shift/su_max           0.001
_refine_ls_shift/su_mean          0.000
 
loop_
 _atom_site_label
 _atom_site_type_symbol
 _atom_site_fract_x
 _atom_site_fract_y
 _atom_site_fract_z
 _atom_site_U_iso_or_equiv
 _atom_site_adp_type
 _atom_site_occupancy
 _atom_site_site_symmetry_order  
 _atom_site_calc_flag
 _atom_site_refinement_flags_posn
 _atom_site_refinement_flags_adp
 _atom_site_refinement_flags_occupancy
 _atom_site_disorder_assembly
 _atom_site_disorder_group
C1 C 0.31181(7) 0.5582(3) 0.65626(12) 0.0328(8) Uani 1 1 d D . . . .
C2 C 0.33152(8) 0.4754(3) 0.68812(12) 0.0344(8) Uani 1 1 d D . . . .
C3 C 0.36109(9) 0.5117(4) 0.70255(15) 0.0474(10) Uani 1 1 d D . . . .
C4 C 0.37912(10) 0.4375(5) 0.73261(16) 0.0596(12) Uani 1 1 d D . . . .
C5 C 0.36866(12) 0.3236(5) 0.74995(16) 0.0688(15) Uani 1 1 d D . . . .
H5 H 0.381210 0.271655 0.770646 0.083 Uiso 1 1 calc R U . . .
C6 C 0.33937(12) 0.2865(4) 0.73647(15) 0.0596(13) Uani 1 1 d . . . . .
C7 C 0.32102(9) 0.3599(4) 0.70600(13) 0.0435(9) Uani 1 1 d . . . . .
C8 C 0.30450(8) 0.6902(3) 0.67413(12) 0.0327(7) Uani 1 1 d . . . . .
C9 C 0.31868(9) 0.8065(4) 0.66320(13) 0.0396(8) Uani 1 1 d . . . . .
C10 C 0.31039(10) 0.9261(4) 0.68022(14) 0.0487(10) Uani 1 1 d . . . . .
C11 C 0.28845(11) 0.9355(4) 0.70895(15) 0.0522(11) Uani 1 1 d . . . . .
H11 H 0.282805 1.018619 0.720253 0.063 Uiso 1 1 calc R U . . .
C12 C 0.27454(10) 0.8213(4) 0.72130(14) 0.0462(10) Uani 1 1 d . . . . .
C13 C 0.28246(8) 0.7012(3) 0.70410(12) 0.0371(8) Uani 1 1 d . . . . .
C14 C 0.29833(7) 0.5107(3) 0.61703(12) 0.0305(7) Uani 1 1 d . . . . .
C15 C 0.30322(8) 0.3753(3) 0.60023(12) 0.0325(7) Uani 1 1 d . . . . .
C16 C 0.27981(8) 0.3057(3) 0.58203(12) 0.0330(8) Uani 1 1 d . . . . .
C17 C 0.24912(8) 0.3667(3) 0.57708(12) 0.0322(7) Uani 1 1 d . . . . .
C18 C 0.25143(8) 0.5098(3) 0.56793(12) 0.0339(8) Uani 1 1 d . . . . .
C19 C 0.27480(8) 0.5805(3) 0.58723(12) 0.0336(8) Uani 1 1 d . . . . .
C20 C 0.22285(8) 0.3056(3) 0.58221(12) 0.0344(8) Uani 1 1 d . . . . .
C21 C 0.21935(8) 0.1610(3) 0.58954(13) 0.0376(8) Uani 1 1 d . . . . .
C22 C 0.21851(9) 0.1106(4) 0.63221(15) 0.0504(10) Uani 1 1 d . . . . .
C23 C 0.21213(11) -0.0229(5) 0.63873(19) 0.0656(14) Uani 1 1 d . . . . .
C24 C 0.20659(11) -0.1059(5) 0.6033(2) 0.0709(15) Uani 1 1 d . . . . .
H24 H 0.202138 -0.196299 0.607847 0.085 Uiso 1 1 calc R U . . .
C25 C 0.20759(10) -0.0568(4) 0.56144(19) 0.0612(13) Uani 1 1 d . . . . .
C26 C 0.21411(9) 0.0725(3) 0.55390(15) 0.0432(9) Uani 1 1 d . . . . .
C27 C 0.19382(8) 0.3806(3) 0.58581(13) 0.0381(8) Uani 1 1 d . . . . .
C28 C 0.16748(9) 0.3548(4) 0.55839(14) 0.0431(9) Uani 1 1 d . . . . .
C29 C 0.14085(9) 0.4211(4) 0.56291(16) 0.0524(11) Uani 1 1 d . . . . .
C30 C 0.13930(10) 0.5160(5) 0.59512(18) 0.0609(12) Uani 1 1 d . . . . .
H30 H 0.120903 0.561876 0.598306 0.073 Uiso 1 1 calc R U . . .
C31 C 0.16514(11) 0.5431(4) 0.62279(17) 0.0577(12) Uani 1 1 d . . . . .
C32 C 0.19164(9) 0.4764(4) 0.61872(15) 0.0488(10) Uani 1 1 d . . . . .
C33 C 0.44426(7) 0.7679(3) 0.56173(12) 0.0300(7) Uani 1 1 d . . . . .
C34 C 0.41620(7) 0.8462(3) 0.56493(12) 0.0320(7) Uani 1 1 d . . . . .
C35 C 0.41475(8) 0.9377(3) 0.59923(13) 0.0357(8) Uani 1 1 d . . . . .
C36 C 0.38866(9) 1.0120(3) 0.60257(15) 0.0426(9) Uani 1 1 d . . . . .
C37 C 0.36340(8) 0.9957(4) 0.57307(15) 0.0460(10) Uani 1 1 d . . . . .
H37 H 0.345681 1.047028 0.575515 0.055 Uiso 1 1 calc R U . . .
C38 C 0.36445(8) 0.9023(4) 0.53969(14) 0.0442(9) Uani 1 1 d . . . . .
C39 C 0.39026(8) 0.8293(3) 0.53583(13) 0.0379(8) Uani 1 1 d . . . . .
C40 C 0.43941(7) 0.6218(3) 0.56540(12) 0.0324(8) Uani 1 1 d . . . . .
C41 C 0.43755(8) 0.5419(3) 0.52752(13) 0.0356(8) Uani 1 1 d . . . . .
C42 C 0.42871(9) 0.4106(4) 0.53021(14) 0.0430(9) Uani 1 1 d . . . . .
C43 C 0.42193(9) 0.3568(4) 0.57011(16) 0.0484(10) Uani 1 1 d . . . . .
H43 H 0.415730 0.267414 0.571701 0.058 Uiso 1 1 calc R U . . .
C44 C 0.42428(9) 0.4351(4) 0.60779(14) 0.0453(9) Uani 1 1 d . . . . .
C45 C 0.43267(8) 0.5659(4) 0.60529(13) 0.0379(8) Uani 1 1 d . . . . .
C46 C 0.47123(7) 0.8276(3) 0.55947(11) 0.0288(7) Uani 1 1 d . . . . .
C47 C 0.47352(7) 0.9710(3) 0.54978(11) 0.0292(7) Uani 1 1 d . . . . .
C48 C 0.49525(7) 1.0429(3) 0.57137(12) 0.0299(7) Uani 1 1 d . . . . .
C49 C 0.51628(7) 0.9785(3) 0.60635(12) 0.0288(7) Uani 1 1 d . . . . .
C50 C 0.52325(7) 0.8423(3) 0.59243(11) 0.0281(7) Uani 1 1 d . . . . .
C51 C 0.50179(7) 0.7686(3) 0.56989(11) 0.0287(7) Uani 1 1 d . . . . .
C52 C 0.52540(8) 1.0301(3) 0.64704(12) 0.0313(7) Uani 1 1 d . . . . .
C53 C 0.51548(9) 1.1637(3) 0.66127(12) 0.0381(8) Uani 1 1 d . . . . .
C54 C 0.49129(9) 1.1724(4) 0.68705(13) 0.0445(9) Uani 1 1 d . . . . .
C55 C 0.48070(11) 1.2931(5) 0.70106(15) 0.0578(12) Uani 1 1 d . . . . .
C56 C 0.49475(13) 1.4072(4) 0.69076(16) 0.0660(15) Uani 1 1 d . . . . .
H56 H 0.487487 1.489813 0.700215 0.079 Uiso 1 1 calc R U . . .
C57 C 0.51935(13) 1.4007(4) 0.66673(16) 0.0605(13) Uani 1 1 d . . . . .
C58 C 0.52991(10) 1.2810(4) 0.65174(14) 0.0462(10) Uani 1 1 d . . . . .
C59 C 0.54176(8) 0.9539(3) 0.68449(12) 0.0333(7) Uani 1 1 d . . . . .
C60 C 0.56828(9) 1.0007(4) 0.70751(14) 0.0426(9) Uani 1 1 d . . . . .
C61 C 0.58261(9) 0.9369(4) 0.74426(15) 0.0518(11) Uani 1 1 d . . . . .
C62 C 0.57130(10) 0.8206(4) 0.75937(15) 0.0506(10) Uani 1 1 d . . . . .
H62 H 0.581165 0.775375 0.784538 0.061 Uiso 1 1 calc R U . . .
C63 C 0.54530(9) 0.7721(4) 0.73685(14) 0.0440(9) Uani 1 1 d . . . . .
C64 C 0.53038(8) 0.8366(3) 0.70073(12) 0.0349(8) Uani 1 1 d . . . . .
C101 C 0.15181(19) 0.2721(12) 0.7074(3) 0.069(3) Uani 0.5 1 d D . P . .
H10A H 0.140552 0.335837 0.724109 0.103 Uiso 0.5 1 calc R U P . .
H10B H 0.163142 0.212366 0.728621 0.103 Uiso 0.5 1 calc R U P . .
H10C H 0.165998 0.319162 0.689712 0.103 Uiso 0.5 1 calc R U P . .
C102 C 0.1323(3) 0.2022(11) 0.6796(4) 0.083(3) Uani 0.5 1 d D . P . .
H10D H 0.117888 0.165911 0.699946 0.099 Uiso 0.5 1 calc R U P . .
H10E H 0.120695 0.270886 0.661701 0.099 Uiso 0.5 1 calc R U P . .
C103 C 0.13470(18) 0.1046(9) 0.6496(3) 0.058(2) Uani 0.5 1 d D . P . .
H10F H 0.147185 0.147864 0.627914 0.070 Uiso 0.5 1 calc R U P . .
H10G H 0.148931 0.044385 0.667032 0.070 Uiso 0.5 1 calc R U P . .
C104 C 0.1193(3) 0.0224(13) 0.6236(5) 0.120(6) Uani 0.5 1 d D . P . .
H10H H 0.105694 0.083438 0.605338 0.144 Uiso 0.5 1 calc R U P . .
H10I H 0.106152 -0.017488 0.645078 0.144 Uiso 0.5 1 calc R U P . .
C105 C 0.1211(2) -0.0773(13) 0.5944(4) 0.098(5) Uani 0.5 1 d D . P . .
H10J H 0.100560 -0.106364 0.583531 0.147 Uiso 0.5 1 calc R U P . .
H10K H 0.131726 -0.047531 0.568855 0.147 Uiso 0.5 1 calc R U P . .
H10L H 0.132195 -0.150795 0.609515 0.147 Uiso 0.5 1 calc R U P . .
Cl01 Cl 0.50862(2) 0.61012(8) 0.55332(3) 0.0383(2) Uani 1 1 d . . . . .
Cl02 Cl 0.44904(2) 1.03569(8) 0.50691(3) 0.0383(2) Uani 1 1 d . . . . .
Cl03 Cl 0.55961(2) 0.78383(9) 0.60474(3) 0.0391(2) Uani 1 1 d . . . . .
Cl04 Cl 0.22483(2) 0.58048(9) 0.52971(3) 0.0434(2) Uani 1 1 d . . . . .
Cl05 Cl 0.50083(2) 1.20489(8) 0.55642(3) 0.0424(2) Uani 1 1 d . . . . .
Cl06 Cl 0.33995(2) 0.31715(9) 0.60304(4) 0.0461(2) Uani 1 1 d . . . . .
Cl07 Cl 0.28454(2) 0.14811(8) 0.56175(4) 0.0450(2) Uani 1 1 d . . . . .
Cl08 Cl 0.27867(2) 0.74440(8) 0.57512(3) 0.0456(2) Uani 1 1 d . . . . .
F1 F 0.26782(5) 0.5906(2) 0.71693(8) 0.0479(6) Uani 1 1 d . . . . .
F2 F 0.25307(6) 0.8252(3) 0.75015(9) 0.0675(7) Uani 1 1 d . . . . .
F3 F 0.32474(7) 1.0350(2) 0.66694(10) 0.0708(8) Uani 1 1 d . . . . .
F4 F 0.34004(5) 0.8027(2) 0.63417(9) 0.0533(6) Uani 1 1 d . . . . .
F5 F 0.37269(5) 0.6231(2) 0.68623(9) 0.0595(7) Uani 1 1 d . . . . .
F6 F 0.40758(6) 0.4795(3) 0.74511(11) 0.0866(10) Uani 1 1 d . . . . .
F7 F 0.32769(9) 0.1755(3) 0.75307(10) 0.0869(10) Uani 1 1 d . . . . .
F8 F 0.29263(5) 0.3155(2) 0.69345(8) 0.0494(6) Uani 1 1 d . . . . .
F9 F 0.21629(6) 0.5065(3) 0.64809(10) 0.0673(7) Uani 1 1 d . . . . .
F10 F 0.16481(8) 0.6365(3) 0.65480(12) 0.0902(10) Uani 1 1 d . . . . .
F11 F 0.11630(5) 0.3924(3) 0.53483(10) 0.0722(8) Uani 1 1 d . . . . .
F12 F 0.16761(5) 0.2653(2) 0.52529(9) 0.0554(6) Uani 1 1 d . . . . .
F13 F 0.22357(6) 0.1916(3) 0.66886(9) 0.0664(7) Uani 1 1 d . . . . .
F14 F 0.21126(8) -0.0647(4) 0.68122(12) 0.1041(13) Uani 1 1 d . . . . .
F15 F 0.20149(7) -0.1350(2) 0.52463(13) 0.0898(10) Uani 1 1 d . . . . .
F16 F 0.21542(6) 0.1136(2) 0.51173(8) 0.0557(6) Uani 1 1 d . . . . .
F17 F 0.43849(5) 0.9569(2) 0.63011(8) 0.0480(6) Uani 1 1 d . . . . .
F18 F 0.38880(6) 1.1010(2) 0.63604(9) 0.0617(7) Uani 1 1 d . . . . .
F19 F 0.34008(5) 0.8823(3) 0.51039(10) 0.0671(7) Uani 1 1 d . . . . .
F20 F 0.39043(5) 0.7428(2) 0.50143(8) 0.0551(6) Uani 1 1 d . . . . .
F21 F 0.43461(5) 0.6411(2) 0.64369(7) 0.0488(6) Uani 1 1 d . . . . .
F22 F 0.41773(7) 0.3856(3) 0.64748(9) 0.0676(7) Uani 1 1 d . . . . .
F23 F 0.42623(6) 0.3382(2) 0.49235(9) 0.0612(7) Uani 1 1 d . . . . .
F24 F 0.44379(5) 0.5918(2) 0.48744(7) 0.0448(5) Uani 1 1 d . . . . .
F25 F 0.47700(5) 1.0609(2) 0.69967(8) 0.0470(5) Uani 1 1 d . . . . .
F26 F 0.45699(7) 1.2932(3) 0.72645(10) 0.0796(9) Uani 1 1 d . . . . .
F27 F 0.53455(9) 1.5102(2) 0.65656(10) 0.0898(11) Uani 1 1 d . . . . .
F28 F 0.55397(6) 1.2796(2) 0.62764(9) 0.0601(7) Uani 1 1 d . . . . .
F29 F 0.58093(6) 1.1123(2) 0.69298(9) 0.0603(7) Uani 1 1 d . . . . .
F30 F 0.60805(6) 0.9887(3) 0.76507(10) 0.0775(9) Uani 1 1 d . . . . .
F31 F 0.53356(6) 0.6577(2) 0.75029(9) 0.0579(6) Uani 1 1 d . . . . .
F32 F 0.50442(5) 0.7860(2) 0.68081(8) 0.0451(5) Uani 1 1 d . . . . .
 
loop_
 _atom_site_aniso_label
 _atom_site_aniso_U_11
 _atom_site_aniso_U_22
 _atom_site_aniso_U_33
 _atom_site_aniso_U_23
 _atom_site_aniso_U_13
 _atom_site_aniso_U_12
C1 0.0307(17) 0.0288(16) 0.039(2) -0.0031(15) 0.0059(15) -0.0023(13)
C2 0.0359(18) 0.0317(17) 0.035(2) -0.0030(15) -0.0002(15) 0.0046(14)
C3 0.042(2) 0.044(2) 0.054(3) -0.0090(19) -0.0062(18) 0.0074(17)
C4 0.048(2) 0.060(3) 0.066(3) -0.019(2) -0.020(2) 0.016(2)
C5 0.090(4) 0.052(3) 0.056(3) -0.007(2) -0.034(3) 0.030(3)
C6 0.099(4) 0.034(2) 0.042(3) 0.0006(18) -0.012(2) 0.011(2)
C7 0.056(2) 0.0342(19) 0.039(2) -0.0014(16) -0.0043(18) 0.0035(17)
C8 0.0373(18) 0.0272(16) 0.0328(19) 0.0009(14) -0.0005(15) 0.0000(14)
C9 0.045(2) 0.0358(19) 0.038(2) -0.0005(16) 0.0047(17) -0.0045(16)
C10 0.070(3) 0.0280(18) 0.048(3) -0.0013(17) 0.002(2) -0.0099(18)
C11 0.073(3) 0.035(2) 0.048(3) -0.0028(18) 0.004(2) 0.0111(19)
C12 0.057(2) 0.046(2) 0.037(2) -0.0007(17) 0.0059(18) 0.0116(18)
C13 0.042(2) 0.0337(18) 0.035(2) 0.0014(15) 0.0025(16) 0.0034(15)
C14 0.0301(17) 0.0274(16) 0.0341(19) 0.0017(14) 0.0042(14) 0.0017(13)
C15 0.0328(18) 0.0274(16) 0.037(2) 0.0018(14) 0.0016(15) 0.0062(13)
C16 0.0361(18) 0.0264(16) 0.036(2) -0.0010(14) 0.0014(15) 0.0061(14)
C17 0.0382(19) 0.0263(16) 0.0312(19) -0.0027(13) -0.0009(14) 0.0047(14)
C18 0.0357(18) 0.0307(17) 0.034(2) -0.0021(14) -0.0010(15) 0.0080(14)
C19 0.0408(19) 0.0272(16) 0.033(2) -0.0001(14) 0.0032(15) 0.0052(14)
C20 0.0376(19) 0.0324(17) 0.0320(19) -0.0009(14) -0.0027(15) 0.0015(14)
C21 0.0342(18) 0.0325(18) 0.045(2) 0.0056(16) 0.0000(16) 0.0039(14)
C22 0.041(2) 0.061(3) 0.048(3) 0.011(2) 0.0003(18) 0.0050(19)
C23 0.051(3) 0.073(3) 0.073(4) 0.043(3) 0.009(2) 0.012(2)
C24 0.061(3) 0.038(2) 0.113(5) 0.019(3) 0.006(3) 0.001(2)
C25 0.056(3) 0.033(2) 0.094(4) -0.003(2) 0.001(2) 0.0063(18)
C26 0.043(2) 0.0305(18) 0.055(3) 0.0001(17) 0.0012(18) 0.0049(15)
C27 0.0370(19) 0.0346(18) 0.043(2) 0.0007(16) 0.0041(16) 0.0011(15)
C28 0.039(2) 0.0378(19) 0.052(3) 0.0033(18) 0.0038(17) 0.0006(16)
C29 0.038(2) 0.055(3) 0.064(3) 0.011(2) 0.004(2) 0.0029(18)
C30 0.049(3) 0.058(3) 0.078(3) 0.007(2) 0.018(2) 0.019(2)
C31 0.059(3) 0.054(3) 0.063(3) -0.012(2) 0.021(2) 0.010(2)
C32 0.044(2) 0.052(2) 0.051(3) -0.0074(19) 0.0054(19) -0.0002(18)
C33 0.0319(17) 0.0260(16) 0.0319(19) -0.0025(13) 0.0016(14) 0.0015(13)
C34 0.0295(17) 0.0261(16) 0.040(2) 0.0032(14) 0.0028(14) 0.0045(13)
C35 0.0323(18) 0.0301(17) 0.046(2) -0.0026(15) 0.0083(16) 0.0025(14)
C36 0.045(2) 0.0259(17) 0.059(3) -0.0011(17) 0.0163(19) 0.0020(15)
C37 0.035(2) 0.0338(19) 0.071(3) 0.0116(19) 0.0122(19) 0.0116(15)
C38 0.0321(19) 0.042(2) 0.057(3) 0.0119(19) -0.0037(17) 0.0050(16)
C39 0.0356(19) 0.0346(18) 0.043(2) 0.0007(16) -0.0001(16) 0.0015(15)
C40 0.0308(17) 0.0260(16) 0.040(2) -0.0023(14) 0.0000(15) 0.0038(13)
C41 0.0369(19) 0.0288(17) 0.042(2) -0.0010(15) 0.0055(16) 0.0033(14)
C42 0.045(2) 0.0319(18) 0.052(3) -0.0077(17) 0.0043(18) -0.0007(16)
C43 0.048(2) 0.0281(18) 0.070(3) 0.0021(19) 0.007(2) -0.0007(16)
C44 0.046(2) 0.040(2) 0.051(3) 0.0122(18) 0.0083(18) -0.0005(17)
C45 0.0380(19) 0.0365(19) 0.039(2) 0.0001(16) 0.0028(16) 0.0005(15)
C46 0.0315(17) 0.0249(15) 0.0296(18) -0.0021(13) 0.0013(14) 0.0031(13)
C47 0.0319(17) 0.0250(16) 0.0308(19) 0.0020(13) 0.0028(14) 0.0056(13)
C48 0.0337(17) 0.0231(15) 0.0332(19) 0.0044(13) 0.0044(14) 0.0032(13)
C49 0.0299(16) 0.0235(15) 0.0333(19) 0.0016(13) 0.0042(14) 0.0001(12)
C50 0.0259(16) 0.0257(15) 0.0326(19) 0.0027(13) 0.0034(13) 0.0046(12)
C51 0.0331(17) 0.0260(16) 0.0275(18) 0.0018(13) 0.0057(14) 0.0044(13)
C52 0.0332(17) 0.0246(16) 0.036(2) 0.0028(14) 0.0027(14) -0.0021(13)
C53 0.050(2) 0.0296(17) 0.034(2) -0.0042(15) -0.0037(16) 0.0038(15)
C54 0.053(2) 0.044(2) 0.035(2) -0.0040(17) -0.0044(18) 0.0099(18)
C55 0.068(3) 0.061(3) 0.042(3) -0.012(2) -0.006(2) 0.025(2)
C56 0.106(4) 0.043(3) 0.045(3) -0.008(2) -0.016(3) 0.030(3)
C57 0.105(4) 0.0262(19) 0.046(3) -0.0013(18) -0.017(3) 0.002(2)
C58 0.067(3) 0.0300(19) 0.040(2) -0.0009(16) -0.004(2) -0.0015(18)
C59 0.0389(19) 0.0286(16) 0.0320(19) -0.0022(14) 0.0014(15) 0.0009(14)
C60 0.047(2) 0.0340(19) 0.045(2) 0.0003(16) -0.0018(18) -0.0026(16)
C61 0.048(2) 0.053(2) 0.051(3) -0.008(2) -0.015(2) 0.0016(19)
C62 0.057(3) 0.051(2) 0.042(2) 0.0040(19) -0.0056(19) 0.014(2)
C63 0.056(2) 0.0355(19) 0.041(2) 0.0073(16) 0.0072(18) 0.0071(17)
C64 0.0383(19) 0.0328(18) 0.033(2) -0.0028(15) 0.0017(15) 0.0011(14)
C101 0.037(4) 0.136(10) 0.033(5) -0.001(5) 0.001(4) -0.011(5)
C102 0.086(8) 0.076(7) 0.089(9) -0.029(6) 0.026(7) 0.003(6)
C103 0.032(4) 0.083(7) 0.059(6) -0.013(5) 0.004(4) 0.012(4)
C104 0.102(11) 0.099(10) 0.156(15) -0.048(10) -0.002(10) 0.032(8)
C105 0.046(6) 0.141(11) 0.103(9) -0.086(9) -0.010(6) 0.005(6)
Cl01 0.0377(5) 0.0253(4) 0.0512(6) -0.0068(4) 0.0009(4) 0.0078(3)
Cl02 0.0394(5) 0.0347(4) 0.0396(5) 0.0078(4) -0.0032(4) 0.0062(3)
Cl03 0.0301(4) 0.0403(5) 0.0462(6) -0.0035(4) -0.0013(4) 0.0083(3)
Cl04 0.0473(5) 0.0339(4) 0.0459(6) 0.0027(4) -0.0118(4) 0.0087(4)
Cl05 0.0572(6) 0.0245(4) 0.0444(6) 0.0069(4) -0.0013(4) -0.0028(4)
Cl06 0.0337(5) 0.0424(5) 0.0613(7) -0.0112(4) -0.0001(4) 0.0109(4)
Cl07 0.0443(5) 0.0275(4) 0.0626(7) -0.0100(4) 0.0015(4) 0.0065(4)
Cl08 0.0583(6) 0.0260(4) 0.0504(6) 0.0056(4) -0.0061(5) -0.0002(4)
F1 0.0515(13) 0.0376(11) 0.0571(15) 0.0051(10) 0.0183(11) -0.0019(10)
F2 0.0782(18) 0.0668(16) 0.0624(17) 0.0024(13) 0.0333(14) 0.0236(14)
F3 0.106(2) 0.0289(12) 0.078(2) -0.0040(12) 0.0132(16) -0.0175(13)
F4 0.0588(14) 0.0416(12) 0.0618(16) 0.0008(11) 0.0188(12) -0.0121(10)
F5 0.0383(12) 0.0565(15) 0.0820(19) -0.0059(13) -0.0028(12) -0.0096(11)
F6 0.0500(16) 0.100(2) 0.102(2) -0.0328(19) -0.0341(15) 0.0206(15)
F7 0.151(3) 0.0459(15) 0.0584(18) 0.0188(13) -0.0217(18) -0.0023(17)
F8 0.0551(14) 0.0416(12) 0.0510(14) 0.0072(10) 0.0024(11) -0.0087(10)
F9 0.0537(15) 0.0748(17) 0.0731(19) -0.0305(14) 0.0037(13) 0.0003(13)
F10 0.091(2) 0.087(2) 0.096(2) -0.0378(19) 0.0264(18) 0.0223(18)
F11 0.0383(13) 0.088(2) 0.087(2) 0.0103(16) -0.0107(13) 0.0048(13)
F12 0.0493(14) 0.0551(14) 0.0593(16) -0.0118(12) -0.0085(11) 0.0015(11)
F13 0.0699(17) 0.0879(19) 0.0405(15) 0.0020(13) 0.0001(12) -0.0019(14)
F14 0.092(2) 0.123(3) 0.097(3) 0.072(2) 0.0132(19) 0.009(2)
F15 0.098(2) 0.0331(13) 0.136(3) -0.0266(16) -0.001(2) 0.0019(14)
F16 0.0732(16) 0.0467(13) 0.0472(15) -0.0071(11) 0.0061(12) 0.0059(11)
F17 0.0393(12) 0.0505(13) 0.0532(14) -0.0174(11) 0.0002(10) 0.0016(10)
F18 0.0630(15) 0.0472(13) 0.0776(19) -0.0198(13) 0.0206(13) 0.0118(11)
F19 0.0384(13) 0.0786(18) 0.080(2) 0.0084(15) -0.0151(12) 0.0098(12)
F20 0.0480(14) 0.0580(14) 0.0563(16) -0.0183(12) -0.0111(11) 0.0089(11)
F21 0.0663(15) 0.0463(12) 0.0350(13) -0.0028(10) 0.0111(11) -0.0028(11)
F22 0.0890(19) 0.0569(15) 0.0593(17) 0.0210(13) 0.0188(14) -0.0095(14)
F23 0.0801(17) 0.0330(12) 0.0714(18) -0.0199(11) 0.0126(14) -0.0064(11)
F24 0.0546(13) 0.0354(11) 0.0454(14) -0.0059(10) 0.0107(10) -0.0002(9)
F25 0.0452(12) 0.0513(13) 0.0445(13) -0.0003(10) 0.0034(10) -0.0053(10)
F26 0.0752(19) 0.104(2) 0.0597(18) -0.0185(16) 0.0058(15) 0.0397(17)
F27 0.166(3) 0.0253(12) 0.074(2) 0.0017(12) -0.012(2) -0.0146(16)
F28 0.0754(17) 0.0434(13) 0.0615(17) 0.0064(11) 0.0058(14) -0.0189(12)
F29 0.0566(15) 0.0454(13) 0.0747(18) 0.0075(12) -0.0162(13) -0.0192(11)
F30 0.0649(17) 0.0816(19) 0.078(2) -0.0019(15) -0.0343(15) -0.0084(14)
F31 0.0718(16) 0.0441(13) 0.0577(16) 0.0217(11) 0.0046(12) 0.0011(11)
F32 0.0491(13) 0.0361(11) 0.0490(14) 0.0087(10) -0.0009(10) -0.0090(9)
 
_geom_special_details
;
 All esds (except the esd in the dihedral angle between two l.s. planes)
 are estimated using the full covariance matrix.  The cell esds are taken
 into account individually in the estimation of esds in distances, angles
 and torsion angles; correlations between esds in cell parameters are only
 used when they are defined by crystal symmetry.  An approximate (isotropic)
 treatment of cell esds is used for estimating esds involving l.s. planes.
;
 
loop_
 _geom_bond_atom_site_label_1
 _geom_bond_atom_site_label_2
 _geom_bond_distance
 _geom_bond_site_symmetry_2
 _geom_bond_publ_flag
C1 C14 1.351(5) . ?
C1 C2 1.488(5) . ?
C1 C8 1.488(5) . ?
C2 C7 1.385(5) . ?
C2 C3 1.389(5) . ?
C3 F5 1.350(5) . ?
C3 C4 1.368(5) . ?
C4 F6 1.349(5) . ?
C4 C5 1.364(7) . ?
C5 C6 1.373(7) . ?
C5 H5 0.9500 . ?
C6 F7 1.352(5) . ?
C6 C7 1.379(6) . ?
C7 F8 1.354(4) . ?
C8 C13 1.387(5) . ?
C8 C9 1.389(5) . ?
C9 F4 1.340(4) . ?
C9 C10 1.378(5) . ?
C10 F3 1.351(4) . ?
C10 C11 1.356(6) . ?
C11 C12 1.377(6) . ?
C11 H11 0.9500 . ?
C12 F2 1.340(5) . ?
C12 C13 1.380(5) . ?
C13 F1 1.368(4) . ?
C14 C19 1.484(5) . ?
C14 C15 1.485(5) . ?
C15 C16 1.327(5) . ?
C15 Cl06 1.724(3) . ?
C16 C17 1.487(5) . ?
C16 Cl07 1.729(3) . ?
C17 C20 1.339(5) . ?
C17 C18 1.482(5) . ?
C18 C19 1.343(5) . ?
C18 Cl04 1.717(3) . ?
C19 Cl08 1.714(3) . ?
C20 C21 1.493(5) . ?
C20 C27 1.505(5) . ?
C21 C22 1.374(6) . ?
C21 C26 1.394(5) . ?
C22 F13 1.368(5) . ?
C22 C23 1.400(7) . ?
C23 F14 1.339(6) . ?
C23 C24 1.355(8) . ?
C24 C25 1.348(8) . ?
C24 H24 0.9500 . ?
C25 F15 1.360(6) . ?
C25 C26 1.365(6) . ?
C26 F16 1.330(5) . ?
C27 C28 1.385(5) . ?
C27 C32 1.391(6) . ?
C28 F12 1.341(5) . ?
C28 C29 1.374(6) . ?
C29 F11 1.341(5) . ?
C29 C30 1.365(7) . ?
C30 C31 1.374(7) . ?
C30 H30 0.9500 . ?
C31 F10 1.346(5) . ?
C31 C32 1.369(6) . ?
C32 F9 1.368(5) . ?
C33 C46 1.345(5) . ?
C33 C34 1.485(4) . ?
C33 C40 1.502(4) . ?
C34 C39 1.383(5) . ?
C34 C35 1.386(5) . ?
C35 F17 1.345(4) . ?
C35 C36 1.391(5) . ?
C36 F18 1.345(4) . ?
C36 C37 1.366(6) . ?
C37 C38 1.377(6) . ?
C37 H37 0.9500 . ?
C38 F19 1.339(4) . ?
C38 C39 1.375(5) . ?
C39 F20 1.350(4) . ?
C40 C45 1.375(5) . ?
C40 C41 1.386(5) . ?
C41 F24 1.349(4) . ?
C41 C42 1.393(5) . ?
C42 F23 1.342(5) . ?
C42 C43 1.366(6) . ?
C43 C44 1.371(6) . ?
C43 H43 0.9500 . ?
C44 F22 1.341(5) . ?
C44 C45 1.381(5) . ?
C45 F21 1.371(4) . ?
C46 C51 1.485(4) . ?
C46 C47 1.488(4) . ?
C47 C48 1.326(5) . ?
C47 Cl02 1.726(3) . ?
C48 C49 1.483(5) . ?
C48 Cl05 1.726(3) . ?
C49 C52 1.348(5) . ?
C49 C50 1.484(4) . ?
C50 C51 1.339(5) . ?
C50 Cl03 1.722(3) . ?
C51 Cl01 1.716(3) . ?
C52 C59 1.489(5) . ?
C52 C53 1.498(5) . ?
C53 C54 1.377(6) . ?
C53 C58 1.392(5) . ?
C54 F25 1.366(5) . ?
C54 C55 1.389(6) . ?
C55 F26 1.349(6) . ?
C55 C56 1.362(7) . ?
C56 C57 1.359(8) . ?
C56 H56 0.9500 . ?
C57 F27 1.348(5) . ?
C57 C58 1.390(6) . ?
C58 F28 1.338(5) . ?
C59 C60 1.387(5) . ?
C59 C64 1.396(5) . ?
C60 F29 1.352(4) . ?
C60 C61 1.375(6) . ?
C61 F30 1.341(5) . ?
C61 C62 1.374(6) . ?
C62 C63 1.368(6) . ?
C62 H62 0.9500 . ?
C63 F31 1.347(4) . ?
C63 C64 1.375(5) . ?
C64 F32 1.345(4) . ?
C101 C102 1.344(10) . ?
C101 H10A 0.9800 . ?
C101 H10B 0.9800 . ?
C101 H10C 0.9800 . ?
C102 C103 1.344(9) . ?
C102 H10D 0.9900 . ?
C102 H10E 0.9900 . ?
C103 C104 1.290(10) . ?
C103 H10F 0.9900 . ?
C103 H10G 0.9900 . ?
C104 C105 1.340(10) . ?
C104 H10H 0.9900 . ?
C104 H10I 0.9900 . ?
C105 H10J 0.9800 . ?
C105 H10K 0.9800 . ?
C105 H10L 0.9800 . ?
 
loop_
 _geom_angle_atom_site_label_1
 _geom_angle_atom_site_label_2
 _geom_angle_atom_site_label_3
 _geom_angle
 _geom_angle_site_symmetry_1
 _geom_angle_site_symmetry_3
 _geom_angle_publ_flag
C14 C1 C2 122.5(3) . . ?
C14 C1 C8 122.5(3) . . ?
C2 C1 C8 114.4(3) . . ?
C7 C2 C3 116.4(3) . . ?
C7 C2 C1 121.7(3) . . ?
C3 C2 C1 121.9(3) . . ?
F5 C3 C4 118.6(4) . . ?
F5 C3 C2 119.3(3) . . ?
C4 C3 C2 122.2(4) . . ?
F6 C4 C5 120.3(4) . . ?
F6 C4 C3 118.7(4) . . ?
C5 C4 C3 121.1(4) . . ?
C4 C5 C6 117.7(4) . . ?
C4 C5 H5 121.1 . . ?
C6 C5 H5 121.1 . . ?
F7 C6 C5 120.2(4) . . ?
F7 C6 C7 118.0(5) . . ?
C5 C6 C7 121.8(4) . . ?
F8 C7 C6 118.5(4) . . ?
F8 C7 C2 120.7(3) . . ?
C6 C7 C2 120.8(4) . . ?
C13 C8 C9 116.3(3) . . ?
C13 C8 C1 119.5(3) . . ?
C9 C8 C1 124.3(3) . . ?
F4 C9 C10 119.4(3) . . ?
F4 C9 C8 119.2(3) . . ?
C10 C9 C8 121.4(4) . . ?
F3 C10 C11 120.8(4) . . ?
F3 C10 C9 117.6(4) . . ?
C11 C10 C9 121.6(4) . . ?
C10 C11 C12 118.3(4) . . ?
C10 C11 H11 120.9 . . ?
C12 C11 H11 120.9 . . ?
F2 C12 C11 120.5(4) . . ?
F2 C12 C13 118.9(4) . . ?
C11 C12 C13 120.5(4) . . ?
F1 C13 C12 118.5(3) . . ?
F1 C13 C8 119.6(3) . . ?
C12 C13 C8 121.9(3) . . ?
C1 C14 C19 125.2(3) . . ?
C1 C14 C15 123.7(3) . . ?
C19 C14 C15 110.8(3) . . ?
C16 C15 C14 119.8(3) . . ?
C16 C15 Cl06 122.3(3) . . ?
C14 C15 Cl06 117.8(2) . . ?
C15 C16 C17 119.4(3) . . ?
C15 C16 Cl07 121.3(3) . . ?
C17 C16 Cl07 119.3(2) . . ?
C20 C17 C18 123.4(3) . . ?
C20 C17 C16 126.2(3) . . ?
C18 C17 C16 110.3(3) . . ?
C19 C18 C17 120.5(3) . . ?
C19 C18 Cl04 121.0(3) . . ?
C17 C18 Cl04 118.4(3) . . ?
C18 C19 C14 118.1(3) . . ?
C18 C19 Cl08 121.1(3) . . ?
C14 C19 Cl08 120.7(3) . . ?
C17 C20 C21 125.1(3) . . ?
C17 C20 C27 122.0(3) . . ?
C21 C20 C27 112.7(3) . . ?
C22 C21 C26 116.6(4) . . ?
C22 C21 C20 120.9(4) . . ?
C26 C21 C20 122.3(3) . . ?
F13 C22 C21 119.9(4) . . ?
F13 C22 C23 119.3(4) . . ?
C21 C22 C23 120.8(4) . . ?
F14 C23 C24 121.4(5) . . ?
F14 C23 C22 117.5(5) . . ?
C24 C23 C22 121.2(4) . . ?
C25 C24 C23 118.1(4) . . ?
C25 C24 H24 120.9 . . ?
C23 C24 H24 120.9 . . ?
C24 C25 F15 120.6(4) . . ?
C24 C25 C26 122.2(5) . . ?
F15 C25 C26 117.1(5) . . ?
F16 C26 C25 119.0(4) . . ?
F16 C26 C21 119.9(3) . . ?
C25 C26 C21 121.1(4) . . ?
C28 C27 C32 116.0(3) . . ?
C28 C27 C20 122.7(3) . . ?
C32 C27 C20 121.3(3) . . ?
F12 C28 C29 117.8(4) . . ?
F12 C28 C27 120.1(3) . . ?
C29 C28 C27 122.2(4) . . ?
F11 C29 C30 120.1(4) . . ?
F11 C29 C28 119.0(4) . . ?
C30 C29 C28 120.9(4) . . ?
C29 C30 C31 118.0(4) . . ?
C29 C30 H30 121.0 . . ?
C31 C30 H30 121.0 . . ?
F10 C31 C32 118.5(4) . . ?
F10 C31 C30 120.2(4) . . ?
C32 C31 C30 121.4(4) . . ?
C31 C32 F9 118.2(4) . . ?
C31 C32 C27 121.6(4) . . ?
F9 C32 C27 120.3(3) . . ?
C46 C33 C34 120.9(3) . . ?
C46 C33 C40 125.5(3) . . ?
C34 C33 C40 113.4(3) . . ?
C39 C34 C35 116.9(3) . . ?
C39 C34 C33 122.9(3) . . ?
C35 C34 C33 120.1(3) . . ?
F17 C35 C34 121.0(3) . . ?
F17 C35 C36 118.2(3) . . ?
C34 C35 C36 120.7(3) . . ?
F18 C36 C37 120.4(3) . . ?
F18 C36 C35 118.1(4) . . ?
C37 C36 C35 121.5(4) . . ?
C36 C37 C38 117.9(3) . . ?
C36 C37 H37 121.0 . . ?
C38 C37 H37 121.0 . . ?
F19 C38 C39 119.3(4) . . ?
F19 C38 C37 119.8(3) . . ?
C39 C38 C37 121.0(4) . . ?
F20 C39 C38 118.5(3) . . ?
F20 C39 C34 119.6(3) . . ?
C38 C39 C34 121.9(4) . . ?
C45 C40 C41 117.5(3) . . ?
C45 C40 C33 120.9(3) . . ?
C41 C40 C33 121.0(3) . . ?
F24 C41 C40 120.0(3) . . ?
F24 C41 C42 119.4(3) . . ?
C40 C41 C42 120.6(4) . . ?
F23 C42 C43 120.4(3) . . ?
F23 C42 C41 118.5(4) . . ?
C43 C42 C41 121.2(4) . . ?
C42 C43 C44 118.4(4) . . ?
C42 C43 H43 120.8 . . ?
C44 C43 H43 120.8 . . ?
F22 C44 C43 119.9(4) . . ?
F22 C44 C45 119.2(4) . . ?
C43 C44 C45 120.8(4) . . ?
F21 C45 C40 119.3(3) . . ?
F21 C45 C44 119.1(3) . . ?
C40 C45 C44 121.6(4) . . ?
C33 C46 C51 127.1(3) . . ?
C33 C46 C47 121.8(3) . . ?
C51 C46 C47 110.9(3) . . ?
C48 C47 C46 120.2(3) . . ?
C48 C47 Cl02 121.8(2) . . ?
C46 C47 Cl02 117.8(2) . . ?
C47 C48 C49 118.5(3) . . ?
C47 C48 Cl05 120.9(3) . . ?
C49 C48 Cl05 120.4(2) . . ?
C52 C49 C48 125.3(3) . . ?
C52 C49 C50 124.1(3) . . ?
C48 C49 C50 110.3(3) . . ?
C51 C50 C49 120.3(3) . . ?
C51 C50 Cl03 121.3(2) . . ?
C49 C50 Cl03 118.4(2) . . ?
C50 C51 C46 118.0(3) . . ?
C50 C51 Cl01 122.1(2) . . ?
C46 C51 Cl01 119.9(2) . . ?
C49 C52 C59 123.8(3) . . ?
C49 C52 C53 122.3(3) . . ?
C59 C52 C53 113.1(3) . . ?
C54 C53 C58 117.0(3) . . ?
C54 C53 C52 118.6(3) . . ?
C58 C53 C52 124.3(4) . . ?
F25 C54 C53 120.3(3) . . ?
F25 C54 C55 118.0(4) . . ?
C53 C54 C55 121.7(4) . . ?
F26 C55 C56 121.4(4) . . ?
F26 C55 C54 118.1(5) . . ?
C56 C55 C54 120.5(5) . . ?
C57 C56 C55 118.8(4) . . ?
C57 C56 H56 120.6 . . ?
C55 C56 H56 120.6 . . ?
F27 C57 C56 121.3(4) . . ?
F27 C57 C58 117.3(5) . . ?
C56 C57 C58 121.4(4) . . ?
F28 C58 C57 119.3(4) . . ?
F28 C58 C53 120.2(3) . . ?
C57 C58 C53 120.5(4) . . ?
C60 C59 C64 115.8(3) . . ?
C60 C59 C52 121.6(3) . . ?
C64 C59 C52 122.4(3) . . ?
F29 C60 C61 118.4(3) . . ?
F29 C60 C59 119.0(3) . . ?
C61 C60 C59 122.6(4) . . ?
F30 C61 C62 120.1(4) . . ?
F30 C61 C60 119.3(4) . . ?
C62 C61 C60 120.7(4) . . ?
C63 C62 C61 117.6(4) . . ?
C63 C62 H62 121.2 . . ?
C61 C62 H62 121.2 . . ?
F31 C63 C62 119.5(4) . . ?
F31 C63 C64 118.2(4) . . ?
C62 C63 C64 122.3(4) . . ?
F32 C64 C63 119.5(3) . . ?
F32 C64 C59 119.6(3) . . ?
C63 C64 C59 121.0(3) . . ?
C102 C101 H10A 109.5 . . ?
C102 C101 H10B 109.5 . . ?
H10A C101 H10B 109.5 . . ?
C102 C101 H10C 109.5 . . ?
H10A C101 H10C 109.5 . . ?
H10B C101 H10C 109.5 . . ?
C103 C102 C101 135.4(11) . . ?
C103 C102 H10D 103.3 . . ?
C101 C102 H10D 103.3 . . ?
C103 C102 H10E 103.3 . . ?
C101 C102 H10E 103.3 . . ?
H10D C102 H10E 105.2 . . ?
C104 C103 C102 143.6(10) . . ?
C104 C103 H10F 101.0 . . ?
C102 C103 H10F 101.0 . . ?
C104 C103 H10G 101.0 . . ?
C102 C103 H10G 101.0 . . ?
H10F C103 H10G 104.5 . . ?
C103 C104 C105 144.9(13) . . ?
C103 C104 H10H 100.7 . . ?
C105 C104 H10H 100.7 . . ?
C103 C104 H10I 100.7 . . ?
C105 C104 H10I 100.7 . . ?
H10H C104 H10I 104.4 . . ?
C104 C105 H10J 109.5 . . ?
C104 C105 H10K 109.5 . . ?
H10J C105 H10K 109.5 . . ?
C104 C105 H10L 109.5 . . ?
H10J C105 H10L 109.5 . . ?
H10K C105 H10L 109.5 . . ?
 
loop_
 _geom_torsion_atom_site_label_1
 _geom_torsion_atom_site_label_2
 _geom_torsion_atom_site_label_3
 _geom_torsion_atom_site_label_4
 _geom_torsion
 _geom_torsion_site_symmetry_1
 _geom_torsion_site_symmetry_2
 _geom_torsion_site_symmetry_3
 _geom_torsion_site_symmetry_4
 _geom_torsion_publ_flag
C14 C1 C2 C7 -57.4(5) . . . . ?
C8 C1 C2 C7 114.0(4) . . . . ?
C14 C1 C2 C3 124.6(4) . . . . ?
C8 C1 C2 C3 -64.1(5) . . . . ?
C7 C2 C3 F5 179.8(3) . . . . ?
C1 C2 C3 F5 -2.1(6) . . . . ?
C7 C2 C3 C4 0.3(6) . . . . ?
C1 C2 C3 C4 178.5(4) . . . . ?
F5 C3 C4 F6 0.8(6) . . . . ?
C2 C3 C4 F6 -179.8(4) . . . . ?
F5 C3 C4 C5 -179.5(4) . . . . ?
C2 C3 C4 C5 -0.1(7) . . . . ?
F6 C4 C5 C6 179.2(4) . . . . ?
C3 C4 C5 C6 -0.5(7) . . . . ?
C4 C5 C6 F7 -179.1(4) . . . . ?
C4 C5 C6 C7 0.9(7) . . . . ?
F7 C6 C7 F8 -1.6(6) . . . . ?
C5 C6 C7 F8 178.4(4) . . . . ?
F7 C6 C7 C2 179.3(4) . . . . ?
C5 C6 C7 C2 -0.7(7) . . . . ?
C3 C2 C7 F8 -179.0(3) . . . . ?
C1 C2 C7 F8 2.8(6) . . . . ?
C3 C2 C7 C6 0.0(6) . . . . ?
C1 C2 C7 C6 -178.1(4) . . . . ?
C14 C1 C8 C13 93.2(4) . . . . ?
C2 C1 C8 C13 -78.1(4) . . . . ?
C14 C1 C8 C9 -87.5(5) . . . . ?
C2 C1 C8 C9 101.1(4) . . . . ?
C13 C8 C9 F4 -179.5(3) . . . . ?
C1 C8 C9 F4 1.2(6) . . . . ?
C13 C8 C9 C10 -2.1(6) . . . . ?
C1 C8 C9 C10 178.6(4) . . . . ?
F4 C9 C10 F3 -0.8(6) . . . . ?
C8 C9 C10 F3 -178.2(4) . . . . ?
F4 C9 C10 C11 178.6(4) . . . . ?
C8 C9 C10 C11 1.1(7) . . . . ?
F3 C10 C11 C12 179.9(4) . . . . ?
C9 C10 C11 C12 0.6(7) . . . . ?
C10 C11 C12 F2 178.9(4) . . . . ?
C10 C11 C12 C13 -1.2(6) . . . . ?
F2 C12 C13 F1 0.6(6) . . . . ?
C11 C12 C13 F1 -179.3(4) . . . . ?
F2 C12 C13 C8 -180.0(3) . . . . ?
C11 C12 C13 C8 0.2(6) . . . . ?
C9 C8 C13 F1 -179.1(3) . . . . ?
C1 C8 C13 F1 0.2(5) . . . . ?
C9 C8 C13 C12 1.5(5) . . . . ?
C1 C8 C13 C12 -179.2(3) . . . . ?
C2 C1 C14 C19 170.0(3) . . . . ?
C8 C1 C14 C19 -0.7(5) . . . . ?
C2 C1 C14 C15 -4.1(5) . . . . ?
C8 C1 C14 C15 -174.7(3) . . . . ?
C1 C14 C15 C16 137.5(4) . . . . ?
C19 C14 C15 C16 -37.2(5) . . . . ?
C1 C14 C15 Cl06 -45.3(5) . . . . ?
C19 C14 C15 Cl06 139.9(3) . . . . ?
C14 C15 C16 C17 2.4(5) . . . . ?
Cl06 C15 C16 C17 -174.6(3) . . . . ?
C14 C15 C16 Cl07 179.6(3) . . . . ?
Cl06 C15 C16 Cl07 2.6(5) . . . . ?
C15 C16 C17 C20 -143.2(4) . . . . ?
Cl07 C16 C17 C20 39.5(5) . . . . ?
C15 C16 C17 C18 33.6(5) . . . . ?
Cl07 C16 C17 C18 -143.7(3) . . . . ?
C20 C17 C18 C19 141.3(4) . . . . ?
C16 C17 C18 C19 -35.6(5) . . . . ?
C20 C17 C18 Cl04 -42.4(5) . . . . ?
C16 C17 C18 Cl04 140.6(3) . . . . ?
C17 C18 C19 C14 1.2(5) . . . . ?
Cl04 C18 C19 C14 -175.0(3) . . . . ?
C17 C18 C19 Cl08 177.2(3) . . . . ?
Cl04 C18 C19 Cl08 1.0(5) . . . . ?
C1 C14 C19 C18 -139.7(4) . . . . ?
C15 C14 C19 C18 35.0(4) . . . . ?
C1 C14 C19 Cl08 44.3(5) . . . . ?
C15 C14 C19 Cl08 -141.0(3) . . . . ?
C18 C17 C20 C21 177.3(3) . . . . ?
C16 C17 C20 C21 -6.3(6) . . . . ?
C18 C17 C20 C27 -9.1(6) . . . . ?
C16 C17 C20 C27 167.3(3) . . . . ?
C17 C20 C21 C22 96.7(5) . . . . ?
C27 C20 C21 C22 -77.5(4) . . . . ?
C17 C20 C21 C26 -89.1(5) . . . . ?
C27 C20 C21 C26 96.7(4) . . . . ?
C26 C21 C22 F13 179.7(3) . . . . ?
C20 C21 C22 F13 -5.8(5) . . . . ?
C26 C21 C22 C23 -1.1(6) . . . . ?
C20 C21 C22 C23 173.4(4) . . . . ?
F13 C22 C23 F14 0.1(6) . . . . ?
C21 C22 C23 F14 -179.1(4) . . . . ?
F13 C22 C23 C24 179.1(4) . . . . ?
C21 C22 C23 C24 0.0(7) . . . . ?
F14 C23 C24 C25 179.4(4) . . . . ?
C22 C23 C24 C25 0.4(7) . . . . ?
C23 C24 C25 F15 -178.4(4) . . . . ?
C23 C24 C25 C26 0.4(7) . . . . ?
C24 C25 C26 F16 178.4(4) . . . . ?
F15 C25 C26 F16 -2.8(6) . . . . ?
C24 C25 C26 C21 -1.6(7) . . . . ?
F15 C25 C26 C21 177.2(4) . . . . ?
C22 C21 C26 F16 -178.1(3) . . . . ?
C20 C21 C26 F16 7.5(5) . . . . ?
C22 C21 C26 C25 1.9(6) . . . . ?
C20 C21 C26 C25 -172.5(4) . . . . ?
C17 C20 C27 C28 126.7(4) . . . . ?
C21 C20 C27 C28 -59.0(5) . . . . ?
C17 C20 C27 C32 -56.5(5) . . . . ?
C21 C20 C27 C32 117.9(4) . . . . ?
C32 C27 C28 F12 179.0(4) . . . . ?
C20 C27 C28 F12 -4.0(6) . . . . ?
C32 C27 C28 C29 0.9(6) . . . . ?
C20 C27 C28 C29 178.0(4) . . . . ?
F12 C28 C29 F11 1.0(6) . . . . ?
C27 C28 C29 F11 179.1(4) . . . . ?
F12 C28 C29 C30 -178.3(4) . . . . ?
C27 C28 C29 C30 -0.2(7) . . . . ?
F11 C29 C30 C31 -179.3(4) . . . . ?
C28 C29 C30 C31 0.1(7) . . . . ?
C29 C30 C31 F10 179.4(4) . . . . ?
C29 C30 C31 C32 -0.7(7) . . . . ?
F10 C31 C32 F9 1.3(7) . . . . ?
C30 C31 C32 F9 -178.5(4) . . . . ?
F10 C31 C32 C27 -178.6(4) . . . . ?
C30 C31 C32 C27 1.5(7) . . . . ?
C28 C27 C32 C31 -1.5(6) . . . . ?
C20 C27 C32 C31 -178.6(4) . . . . ?
C28 C27 C32 F9 178.5(4) . . . . ?
C20 C27 C32 F9 1.4(6) . . . . ?
C46 C33 C34 C39 127.0(4) . . . . ?
C40 C33 C34 C39 -58.0(5) . . . . ?
C46 C33 C34 C35 -55.6(5) . . . . ?
C40 C33 C34 C35 119.4(4) . . . . ?
C39 C34 C35 F17 177.4(3) . . . . ?
C33 C34 C35 F17 -0.2(5) . . . . ?
C39 C34 C35 C36 -2.6(5) . . . . ?
C33 C34 C35 C36 179.8(3) . . . . ?
F17 C35 C36 F18 1.2(5) . . . . ?
C34 C35 C36 F18 -178.7(3) . . . . ?
F17 C35 C36 C37 -178.4(3) . . . . ?
C34 C35 C36 C37 1.6(6) . . . . ?
F18 C36 C37 C38 -179.5(3) . . . . ?
C35 C36 C37 C38 0.2(6) . . . . ?
C36 C37 C38 F19 179.3(4) . . . . ?
C36 C37 C38 C39 -0.9(6) . . . . ?
F19 C38 C39 F20 2.3(5) . . . . ?
C37 C38 C39 F20 -177.5(3) . . . . ?
F19 C38 C39 C34 179.6(3) . . . . ?
C37 C38 C39 C34 -0.2(6) . . . . ?
C35 C34 C39 F20 179.2(3) . . . . ?
C33 C34 C39 F20 -3.3(5) . . . . ?
C35 C34 C39 C38 1.9(5) . . . . ?
C33 C34 C39 C38 179.5(3) . . . . ?
C46 C33 C40 C45 106.2(4) . . . . ?
C34 C33 C40 C45 -68.5(4) . . . . ?
C46 C33 C40 C41 -82.5(5) . . . . ?
C34 C33 C40 C41 102.8(4) . . . . ?
C45 C40 C41 F24 179.7(3) . . . . ?
C33 C40 C41 F24 8.1(5) . . . . ?
C45 C40 C41 C42 0.9(5) . . . . ?
C33 C40 C41 C42 -170.6(3) . . . . ?
F24 C41 C42 F23 -1.0(5) . . . . ?
C40 C41 C42 F23 177.8(3) . . . . ?
F24 C41 C42 C43 -179.4(3) . . . . ?
C40 C41 C42 C43 -0.6(6) . . . . ?
F23 C42 C43 C44 -178.9(3) . . . . ?
C41 C42 C43 C44 -0.6(6) . . . . ?
C42 C43 C44 F22 179.8(4) . . . . ?
C42 C43 C44 C45 1.4(6) . . . . ?
C41 C40 C45 F21 179.2(3) . . . . ?
C33 C40 C45 F21 -9.3(5) . . . . ?
C41 C40 C45 C44 -0.1(5) . . . . ?
C33 C40 C45 C44 171.5(3) . . . . ?
F22 C44 C45 F21 1.2(5) . . . . ?
C43 C44 C45 F21 179.6(3) . . . . ?
F22 C44 C45 C40 -179.5(3) . . . . ?
C43 C44 C45 C40 -1.1(6) . . . . ?
C34 C33 C46 C51 160.0(3) . . . . ?
C40 C33 C46 C51 -14.3(6) . . . . ?
C34 C33 C46 C47 -13.9(5) . . . . ?
C40 C33 C46 C47 171.7(3) . . . . ?
C33 C46 C47 C48 140.3(4) . . . . ?
C51 C46 C47 C48 -34.5(4) . . . . ?
C33 C46 C47 Cl02 -44.6(4) . . . . ?
C51 C46 C47 Cl02 140.6(3) . . . . ?
C46 C47 C48 C49 -2.3(5) . . . . ?
Cl02 C47 C48 C49 -177.2(2) . . . . ?
C46 C47 C48 Cl05 173.0(3) . . . . ?
Cl02 C47 C48 Cl05 -1.9(4) . . . . ?
C47 C48 C49 C52 -136.3(4) . . . . ?
Cl05 C48 C49 C52 48.4(5) . . . . ?
C47 C48 C49 C50 37.4(4) . . . . ?
Cl05 C48 C49 C50 -137.9(3) . . . . ?
C52 C49 C50 C51 137.2(4) . . . . ?
C48 C49 C50 C51 -36.5(4) . . . . ?
C52 C49 C50 Cl03 -44.4(4) . . . . ?
C48 C49 C50 Cl03 141.9(3) . . . . ?
C49 C50 C51 C46 0.1(5) . . . . ?
Cl03 C50 C51 C46 -178.3(2) . . . . ?
C49 C50 C51 Cl01 -179.6(3) . . . . ?
Cl03 C50 C51 Cl01 2.0(4) . . . . ?
C33 C46 C51 C50 -139.3(4) . . . . ?
C47 C46 C51 C50 35.2(4) . . . . ?
C33 C46 C51 Cl01 40.4(5) . . . . ?
C47 C46 C51 Cl01 -145.1(3) . . . . ?
C48 C49 C52 C59 168.2(3) . . . . ?
C50 C49 C52 C59 -4.6(5) . . . . ?
C48 C49 C52 C53 -1.5(5) . . . . ?
C50 C49 C52 C53 -174.2(3) . . . . ?
C49 C52 C53 C54 96.7(4) . . . . ?
C59 C52 C53 C54 -73.9(4) . . . . ?
C49 C52 C53 C58 -86.0(5) . . . . ?
C59 C52 C53 C58 103.3(4) . . . . ?
C58 C53 C54 F25 -176.7(3) . . . . ?
C52 C53 C54 F25 0.8(5) . . . . ?
C58 C53 C54 C55 3.2(6) . . . . ?
C52 C53 C54 C55 -179.4(4) . . . . ?
F25 C54 C55 F26 0.2(6) . . . . ?
C53 C54 C55 F26 -179.6(4) . . . . ?
F25 C54 C55 C56 177.7(4) . . . . ?
C53 C54 C55 C56 -2.1(6) . . . . ?
F26 C55 C56 C57 177.2(4) . . . . ?
C54 C55 C56 C57 -0.3(7) . . . . ?
C55 C56 C57 F27 -178.4(4) . . . . ?
C55 C56 C57 C58 1.4(7) . . . . ?
F27 C57 C58 F28 -1.1(6) . . . . ?
C56 C57 C58 F28 179.1(4) . . . . ?
F27 C57 C58 C53 179.5(4) . . . . ?
C56 C57 C58 C53 -0.3(7) . . . . ?
C54 C53 C58 F28 178.7(3) . . . . ?
C52 C53 C58 F28 1.4(6) . . . . ?
C54 C53 C58 C57 -2.0(6) . . . . ?
C52 C53 C58 C57 -179.3(4) . . . . ?
C49 C52 C59 C60 130.1(4) . . . . ?
C53 C52 C59 C60 -59.5(5) . . . . ?
C49 C52 C59 C64 -54.7(5) . . . . ?
C53 C52 C59 C64 115.8(4) . . . . ?
C64 C59 C60 F29 178.6(3) . . . . ?
C52 C59 C60 F29 -5.9(5) . . . . ?
C64 C59 C60 C61 -0.4(6) . . . . ?
C52 C59 C60 C61 175.2(4) . . . . ?
F29 C60 C61 F30 1.6(6) . . . . ?
C59 C60 C61 F30 -179.4(4) . . . . ?
F29 C60 C61 C62 -177.6(4) . . . . ?
C59 C60 C61 C62 1.3(7) . . . . ?
F30 C61 C62 C63 -179.9(4) . . . . ?
C60 C61 C62 C63 -0.7(7) . . . . ?
C61 C62 C63 F31 179.4(4) . . . . ?
C61 C62 C63 C64 -0.9(6) . . . . ?
F31 C63 C64 F32 1.6(5) . . . . ?
C62 C63 C64 F32 -178.0(4) . . . . ?
F31 C63 C64 C59 -178.4(3) . . . . ?
C62 C63 C64 C59 1.9(6) . . . . ?
C60 C59 C64 F32 178.7(3) . . . . ?
C52 C59 C64 F32 3.2(5) . . . . ?
C60 C59 C64 C63 -1.2(5) . . . . ?
C52 C59 C64 C63 -176.7(3) . . . . ?
C101 C102 C103 C104 172.7(19) . . . . ?
C102 C103 C104 C105 -178(2) . . . . ?
 
_refine_diff_density_max    0.944
_refine_diff_density_min   -0.405
_refine_diff_density_rms    0.087

_shelx_res_file
;
TITL BiffisMB0020_0m_a.res in C2/c
    shelx.res
    created by SHELXL-2018/3 at 15:06:19 on 05-Nov-2024
CELL  0.71073  44.2486  10.1440  29.7984   90.000   95.322   90.000
ZERR     8.00   0.0022   0.0005   0.0014    0.000    0.002    0.000
LATT   7
SYMM  - X,   Y, 1/2 - Z
SFAC  C    H    CL   F
UNIT  532 112 64 256
MERG   2
OMIT     3   1   0
OMIT    -5   1   2
OMIT     3   1   1
OMIT     5   1   2
MORE -1
SADI c101 c102 c102 c103 c103 c104 c104 c105
OMIT     5   1   0
OMIT    -3   1   1
FMAP   2
PLAN    5
ACTA
BOND
BOND   $H
CONF
LIST   6
L.S.  10
TEMP   -73.15
SAME c101 c102 c103 c104 c105
WGHT    0.091500   25.843401
FVAR       0.07909
C1    1    0.311808    0.558185    0.656263    11.00000    0.03067    0.02881 =
         0.03938   -0.00306    0.00595   -0.00234
C2    1    0.331519    0.475419    0.688124    11.00000    0.03588    0.03167 =
         0.03498   -0.00305   -0.00025    0.00463
C3    1    0.361094    0.511683    0.702549    11.00000    0.04242    0.04417 =
         0.05374   -0.00904   -0.00619    0.00742
C4    1    0.379119    0.437496    0.732614    11.00000    0.04764    0.06044 =
         0.06583   -0.01925   -0.02046    0.01596
C5    1    0.368660    0.323578    0.749953    11.00000    0.09048    0.05210 =
         0.05631   -0.00723   -0.03381    0.02974
AFIX  43
H5    2    0.381210    0.271655    0.770646    11.00000   -1.20000
AFIX   0
C6    1    0.339373    0.286526    0.736473    11.00000    0.09876    0.03418 =
         0.04244    0.00059   -0.01245    0.01079
C7    1    0.321019    0.359896    0.706002    11.00000    0.05613    0.03423 =
         0.03867   -0.00143   -0.00426    0.00350
C8    1    0.304504    0.690212    0.674128    11.00000    0.03726    0.02724 =
         0.03275    0.00094   -0.00049   -0.00005
C9    1    0.318675    0.806519    0.663205    11.00000    0.04487    0.03575 =
         0.03838   -0.00050    0.00475   -0.00448
C10   1    0.310393    0.926145    0.680224    11.00000    0.06970    0.02797 =
         0.04777   -0.00129    0.00195   -0.00990
C11   1    0.288446    0.935490    0.708947    11.00000    0.07342    0.03459 =
         0.04825   -0.00281    0.00432    0.01112
AFIX  43
H11   2    0.282805    1.018619    0.720253    11.00000   -1.20000
AFIX   0
C12   1    0.274545    0.821325    0.721302    11.00000    0.05654    0.04574 =
         0.03655   -0.00074    0.00586    0.01162
C13   1    0.282465    0.701182    0.704102    11.00000    0.04231    0.03372 =
         0.03496    0.00137    0.00249    0.00344
C14   1    0.298335    0.510709    0.617028    11.00000    0.03012    0.02742 =
         0.03408    0.00167    0.00418    0.00170
C15   1    0.303221    0.375306    0.600228    11.00000    0.03282    0.02744 =
         0.03696    0.00175    0.00155    0.00622
C16   1    0.279814    0.305741    0.582026    11.00000    0.03612    0.02644 =
         0.03611   -0.00102    0.00136    0.00614
C17   1    0.249122    0.366707    0.577077    11.00000    0.03825    0.02630 =
         0.03121   -0.00270   -0.00086    0.00473
C18   1    0.251433    0.509825    0.567926    11.00000    0.03565    0.03073 =
         0.03446   -0.00210   -0.00100    0.00802
C19   1    0.274798    0.580469    0.587226    11.00000    0.04081    0.02725 =
         0.03273   -0.00010    0.00324    0.00525
C20   1    0.222850    0.305626    0.582208    11.00000    0.03756    0.03245 =
         0.03198   -0.00087   -0.00270    0.00153
C21   1    0.219354    0.161045    0.589536    11.00000    0.03416    0.03251 =
         0.04539    0.00562    0.00004    0.00391
C22   1    0.218515    0.110588    0.632212    11.00000    0.04129    0.06100 =
         0.04815    0.01054    0.00028    0.00495
C23   1    0.212128   -0.022877    0.638730    11.00000    0.05126    0.07273 =
         0.07342    0.04311    0.00881    0.01151
C24   1    0.206594   -0.105929    0.603306    11.00000    0.06094    0.03796 =
         0.11334    0.01945    0.00634    0.00118
AFIX  43
H24   2    0.202138   -0.196299    0.607847    11.00000   -1.20000
AFIX   0
C25   1    0.207587   -0.056752    0.561444    11.00000    0.05569    0.03287 =
         0.09374   -0.00325    0.00051    0.00627
C26   1    0.214107    0.072472    0.553898    11.00000    0.04313    0.03054 =
         0.05525    0.00012    0.00116    0.00494
C27   1    0.193822    0.380577    0.585805    11.00000    0.03703    0.03455 =
         0.04269    0.00073    0.00415    0.00107
C28   1    0.167479    0.354811    0.558395    11.00000    0.03878    0.03784 =
         0.05248    0.00328    0.00384    0.00056
C29   1    0.140852    0.421143    0.562914    11.00000    0.03792    0.05473 =
         0.06448    0.01069    0.00387    0.00287
C30   1    0.139297    0.515985    0.595121    11.00000    0.04861    0.05839 =
         0.07808    0.00736    0.01811    0.01869
AFIX  43
H30   2    0.120903    0.561876    0.598306    11.00000   -1.20000
AFIX   0
C31   1    0.165140    0.543067    0.622791    11.00000    0.05899    0.05417 =
         0.06283   -0.01245    0.02077    0.01001
C32   1    0.191641    0.476435    0.618719    11.00000    0.04362    0.05203 =
         0.05099   -0.00743    0.00541   -0.00018
C33   1    0.444259    0.767870    0.561725    11.00000    0.03187    0.02604 =
         0.03192   -0.00246    0.00163    0.00152
C34   1    0.416197    0.846241    0.564934    11.00000    0.02947    0.02613 =
         0.04023    0.00316    0.00285    0.00451
C35   1    0.414750    0.937655    0.599232    11.00000    0.03233    0.03006 =
         0.04562   -0.00262    0.00829    0.00251
C36   1    0.388655    1.012049    0.602569    11.00000    0.04511    0.02592 =
         0.05880   -0.00114    0.01631    0.00202
C37   1    0.363405    0.995660    0.573073    11.00000    0.03495    0.03376 =
         0.07053    0.01155    0.01216    0.01157
AFIX  43
H37   2    0.345681    1.047028    0.575515    11.00000   -1.20000
AFIX   0
C38   1    0.364452    0.902332    0.539688    11.00000    0.03206    0.04244 =
         0.05654    0.01193   -0.00372    0.00504
C39   1    0.390263    0.829341    0.535832    11.00000    0.03562    0.03455 =
         0.04281    0.00066   -0.00010    0.00152
C40   1    0.439407    0.621836    0.565399    11.00000    0.03083    0.02602 =
         0.03985   -0.00231    0.00003    0.00385
C41   1    0.437550    0.541949    0.527523    11.00000    0.03690    0.02879 =
         0.04160   -0.00105    0.00553    0.00325
C42   1    0.428705    0.410601    0.530208    11.00000    0.04544    0.03192 =
         0.05161   -0.00765    0.00434   -0.00074
C43   1    0.421926    0.356828    0.570107    11.00000    0.04786    0.02805 =
         0.06972    0.00214    0.00737   -0.00068
AFIX  43
H43   2    0.415730    0.267414    0.571701    11.00000   -1.20000
AFIX   0
C44   1    0.424284    0.435090    0.607786    11.00000    0.04564    0.03995 =
         0.05094    0.01222    0.00834   -0.00047
C45   1    0.432667    0.565882    0.605291    11.00000    0.03798    0.03645 =
         0.03901    0.00012    0.00284    0.00045
C46   1    0.471225    0.827561    0.559471    11.00000    0.03154    0.02487 =
         0.02965   -0.00215    0.00130    0.00310
C47   1    0.473523    0.970955    0.549776    11.00000    0.03187    0.02499 =
         0.03076    0.00200    0.00281    0.00561
C48   1    0.495253    1.042948    0.571372    11.00000    0.03367    0.02308 =
         0.03321    0.00444    0.00443    0.00316
C49   1    0.516275    0.978506    0.606350    11.00000    0.02990    0.02349 =
         0.03328    0.00160    0.00415    0.00006
C50   1    0.523249    0.842266    0.592427    11.00000    0.02595    0.02575 =
         0.03262    0.00275    0.00338    0.00462
C51   1    0.501793    0.768569    0.569890    11.00000    0.03308    0.02598 =
         0.02755    0.00178    0.00571    0.00440
C52   1    0.525401    1.030092    0.647037    11.00000    0.03322    0.02459 =
         0.03604    0.00281    0.00272   -0.00206
C53   1    0.515485    1.163701    0.661270    11.00000    0.04954    0.02959 =
         0.03376   -0.00418   -0.00374    0.00380
C54   1    0.491292    1.172437    0.687045    11.00000    0.05289    0.04364 =
         0.03531   -0.00404   -0.00443    0.00985
C55   1    0.480700    1.293079    0.701061    11.00000    0.06831    0.06105 =
         0.04181   -0.01237   -0.00598    0.02499
C56   1    0.494755    1.407163    0.690761    11.00000    0.10554    0.04274 =
         0.04526   -0.00833   -0.01626    0.02978
AFIX  43
H56   2    0.487487    1.489813    0.700215    11.00000   -1.20000
AFIX   0
C57   1    0.519354    1.400676    0.666725    11.00000    0.10493    0.02622 =
         0.04601   -0.00134   -0.01681    0.00162
C58   1    0.529915    1.280953    0.651743    11.00000    0.06667    0.02997 =
         0.04024   -0.00086   -0.00437   -0.00150
C59   1    0.541764    0.953891    0.684487    11.00000    0.03895    0.02859 =
         0.03202   -0.00217    0.00140    0.00087
C60   1    0.568285    1.000651    0.707511    11.00000    0.04742    0.03396 =
         0.04538    0.00033   -0.00176   -0.00259
C61   1    0.582611    0.936868    0.744262    11.00000    0.04787    0.05304 =
         0.05072   -0.00805   -0.01522    0.00161
C62   1    0.571295    0.820550    0.759368    11.00000    0.05685    0.05067 =
         0.04236    0.00400   -0.00559    0.01371
AFIX  43
H62   2    0.581165    0.775375    0.784538    11.00000   -1.20000
AFIX   0
C63   1    0.545295    0.772129    0.736847    11.00000    0.05637    0.03550 =
         0.04051    0.00726    0.00725    0.00708
C64   1    0.530382    0.836612    0.700728    11.00000    0.03827    0.03279 =
         0.03321   -0.00285    0.00170    0.00105
C101  1    0.151811    0.272122    0.707385    10.50000    0.03666    0.13592 =
         0.03287   -0.00051    0.00125   -0.01084
AFIX  33
H10A  2    0.140552    0.335837    0.724109    10.50000   -1.50000
H10B  2    0.163142    0.212366    0.728621    10.50000   -1.50000
H10C  2    0.165998    0.319162    0.689712    10.50000   -1.50000
AFIX   0
C102  1    0.132252    0.202156    0.679552    10.50000    0.08620    0.07570 =
         0.08908   -0.02856    0.02585    0.00283
AFIX  23
H10D  2    0.117888    0.165911    0.699946    10.50000   -1.20000
H10E  2    0.120695    0.270886    0.661701    10.50000   -1.20000
AFIX   0
C103  1    0.134699    0.104631    0.649568    10.50000    0.03235    0.08281 =
         0.05927   -0.01267    0.00430    0.01216
AFIX  23
H10F  2    0.147185    0.147864    0.627914    10.50000   -1.20000
H10G  2    0.148931    0.044385    0.667032    10.50000   -1.20000
AFIX   0
C104  1    0.119279    0.022357    0.623580    10.50000    0.10234    0.09876 =
         0.15624   -0.04820   -0.00224    0.03241
AFIX  23
H10H  2    0.105694    0.083438    0.605338    10.50000   -1.20000
H10I  2    0.106152   -0.017488    0.645078    10.50000   -1.20000
AFIX   0
C105  1    0.121060   -0.077277    0.594411    10.50000    0.04649    0.14111 =
         0.10289   -0.08604   -0.01009    0.00484
AFIX  33
H10J  2    0.100560   -0.106364    0.583531    10.50000   -1.50000
H10K  2    0.131726   -0.047531    0.568855    10.50000   -1.50000
H10L  2    0.132195   -0.150795    0.609515    10.50000   -1.50000
AFIX   0
CL01  3    0.508623    0.610123    0.553324    11.00000    0.03770    0.02532 =
         0.05117   -0.00682    0.00091    0.00776
CL02  3    0.449037    1.035689    0.506912    11.00000    0.03939    0.03471 =
         0.03959    0.00784   -0.00315    0.00622
CL03  3    0.559611    0.783827    0.604739    11.00000    0.03012    0.04026 =
         0.04616   -0.00353   -0.00126    0.00831
CL04  3    0.224829    0.580481    0.529709    11.00000    0.04730    0.03386 =
         0.04590    0.00272   -0.01177    0.00874
CL05  3    0.500827    1.204891    0.556423    11.00000    0.05725    0.02446 =
         0.04441    0.00694   -0.00134   -0.00280
CL06  3    0.339952    0.317146    0.603044    11.00000    0.03370    0.04240 =
         0.06131   -0.01118   -0.00014    0.01089
CL07  3    0.284542    0.148109    0.561750    11.00000    0.04426    0.02747 =
         0.06256   -0.00998    0.00146    0.00649
CL08  3    0.278671    0.744404    0.575117    11.00000    0.05833    0.02603 =
         0.05039    0.00561   -0.00614   -0.00023
F1    4    0.267823    0.590589    0.716930    11.00000    0.05152    0.03755 =
         0.05715    0.00507    0.01831   -0.00190
F2    4    0.253066    0.825167    0.750153    11.00000    0.07823    0.06683 =
         0.06244    0.00244    0.03333    0.02357
F3    4    0.324736    1.034955    0.666936    11.00000    0.10649    0.02892 =
         0.07783   -0.00403    0.01320   -0.01753
F4    4    0.340036    0.802715    0.634171    11.00000    0.05878    0.04163 =
         0.06183    0.00085    0.01885   -0.01206
F5    4    0.372689    0.623070    0.686231    11.00000    0.03834    0.05646 =
         0.08202   -0.00589   -0.00280   -0.00957
F6    4    0.407582    0.479475    0.745108    11.00000    0.05002    0.09957 =
         0.10237   -0.03277   -0.03408    0.02057
F7    4    0.327692    0.175460    0.753070    11.00000    0.15069    0.04588 =
         0.05838    0.01884   -0.02166   -0.00233
F8    4    0.292628    0.315504    0.693454    11.00000    0.05512    0.04164 =
         0.05101    0.00724    0.00242   -0.00872
F9    4    0.216293    0.506540    0.648092    11.00000    0.05373    0.07480 =
         0.07306   -0.03047    0.00371    0.00026
F10   4    0.164805    0.636492    0.654800    11.00000    0.09090    0.08723 =
         0.09572   -0.03781    0.02637    0.02230
F11   4    0.116297    0.392439    0.534826    11.00000    0.03827    0.08815 =
         0.08703    0.01025   -0.01067    0.00480
F12   4    0.167608    0.265308    0.525294    11.00000    0.04930    0.05513 =
         0.05929   -0.01177   -0.00850    0.00155
F13   4    0.223574    0.191593    0.668859    11.00000    0.06993    0.08795 =
         0.04051    0.00195    0.00006   -0.00193
F14   4    0.211263   -0.064741    0.681223    11.00000    0.09248    0.12325 =
         0.09742    0.07219    0.01321    0.00904
F15   4    0.201486   -0.134967    0.524632    11.00000    0.09777    0.03314 =
         0.13612   -0.02660   -0.00148    0.00188
F16   4    0.215420    0.113591    0.511728    11.00000    0.07316    0.04667 =
         0.04725   -0.00711    0.00607    0.00592
F17   4    0.438490    0.956903    0.630113    11.00000    0.03933    0.05055 =
         0.05323   -0.01740    0.00017    0.00163
F18   4    0.388802    1.101042    0.636042    11.00000    0.06295    0.04720 =
         0.07761   -0.01983    0.02056    0.01183
F19   4    0.340084    0.882281    0.510387    11.00000    0.03838    0.07864 =
         0.08041    0.00842   -0.01506    0.00978
F20   4    0.390434    0.742848    0.501429    11.00000    0.04802    0.05800 =
         0.05634   -0.01825   -0.01110    0.00887
F21   4    0.434606    0.641079    0.643686    11.00000    0.06627    0.04633 =
         0.03496   -0.00284    0.01108   -0.00275
F22   4    0.417728    0.385585    0.647476    11.00000    0.08896    0.05686 =
         0.05932    0.02103    0.01877   -0.00951
F23   4    0.426232    0.338184    0.492350    11.00000    0.08012    0.03296 =
         0.07142   -0.01990    0.01261   -0.00643
F24   4    0.443787    0.591798    0.487444    11.00000    0.05459    0.03540 =
         0.04543   -0.00591    0.01073   -0.00018
F25   4    0.477000    1.060935    0.699675    11.00000    0.04520    0.05130 =
         0.04446   -0.00034    0.00340   -0.00530
F26   4    0.456993    1.293226    0.726453    11.00000    0.07520    0.10374 =
         0.05972   -0.01847    0.00577    0.03973
F27   4    0.534546    1.510229    0.656559    11.00000    0.16586    0.02526 =
         0.07382    0.00171   -0.01230   -0.01457
F28   4    0.553972    1.279559    0.627638    11.00000    0.07542    0.04341 =
         0.06145    0.00637    0.00578   -0.01887
F29   4    0.580930    1.112343    0.692979    11.00000    0.05657    0.04543 =
         0.07465    0.00746   -0.01624   -0.01916
F30   4    0.608047    0.988710    0.765073    11.00000    0.06486    0.08158 =
         0.07840   -0.00189   -0.03428   -0.00844
F31   4    0.533561    0.657710    0.750285    11.00000    0.07175    0.04412 =
         0.05769    0.02171    0.00465    0.00113
F32   4    0.504424    0.785981    0.680809    11.00000    0.04913    0.03615 =
         0.04903    0.00866   -0.00093   -0.00896
HKLF    4


REM  BiffisMB0020_0m_a.res in C2/c
REM wR2 = 0.1776, GooF = S = 1.020, Restrained GooF = 1.036 for all data
REM R1 = 0.0571 for 9564 Fo > 4sig(Fo) and 0.0850 for all 13602 data
REM 982 parameters refined using 31 restraints

END

WGHT      0.0871     24.7790

REM Highest difference peak  0.944,  deepest hole -0.405,  1-sigma level  0.087
Q1    1   0.1297  0.0758  0.6049  11.00000  0.05    0.94
Q2    1   0.1279 -0.0180  0.6391  11.00000  0.05    0.88
Q3    1   0.1433  0.1670  0.6987  11.00000  0.05    0.84
Q4    1   0.1212  0.0734  0.6585  11.00000  0.05    0.80
Q5    1   0.1225  0.2079  0.6782  11.00000  0.05    0.74
;
_shelx_res_checksum   50966

_shelx_hkl_file
;
  -6   0   0  133.71   10.01
  -6   0   0  126.59    9.83
   6   0   0  128.66    9.86
   6   0   0  120.79    9.94
  -6   0   0  135.61   10.13
   6   0   0  113.58    9.54
   8   0   0  427.99   31.07
   8   0   0  446.36   31.75
  -8   0   0  416.38   31.53
   8   0   0  410.93   31.50
   8   0   0  414.84   31.34
  -8   0   0  423.03   31.36
  -8   0   0  416.96   31.34
  -8   0   0  433.65   31.70
  10   0   0  230.37   19.13
 -10   0   0  247.35   18.46
 -10   0   0  270.90   18.98
  10   0   0  241.53   19.07
  10   0   0  240.36   18.45
 -10   0   0  239.69   19.04
  10   0   0  236.11   18.82
  12   0   0  488.23   36.26
 -12   0   0  485.29   36.29
  12   0   0  492.33   35.82
 -12   0   0  468.66   36.42
 -12   0   0  491.52   36.75
  12   0   0  457.70   36.41
 -12   0   0  500.51   35.80
 -14   0   0 3941.53  393.76
  14   0   0 3381.59  431.29
 -16   0   0  154.27   13.06
 -16   0   0  151.71   13.96
 -16   0   0  164.26   13.80
  16   0   0  166.32   13.81
 -16   0   0  153.04   14.24
  16   0   0  171.58   14.25
  16   0   0  165.70   14.40
  16   0   0  163.71   13.25
 -18   0   0 3578.80  488.47
  18   0   0 4366.59  536.57
  20   0   0  550.31   40.75
  20   0   0  499.65   39.28
 -20   0   0  529.61   40.24
 -20   0   0  562.46   41.04
 -20   0   0  507.24   40.48
  20   0   0  497.27   40.62
  20   0   0  512.38   39.99
 -20   0   0  521.96   39.25
 -22   0   0  243.79   20.66
 -22   0   0  233.48   19.10
  22   0   0  225.84   20.29
  22   0   0  249.98   20.35
 -22   0   0  250.27   20.21
 -22   0   0  219.70   20.56
  22   0   0  234.63   20.77
  24   0   0  213.14   20.25
  24   0   0  234.20   19.72
  24   0   0  226.25   18.92
  24   0   0  242.83   20.30
 -24   0   0  216.13   20.29
 -24   0   0  215.00   20.03
 -24   0   0  235.00   19.79
 -24   0   0  235.38   18.77
 -26   0   0   47.23    8.12
 -26   0   0   62.49    7.68
 -26   0   0   48.19    8.09
  26   0   0   53.23    8.15
  26   0   0   71.42   10.20
  26   0   0   44.01    8.13
  26   0   0   58.47    7.74
 -26   0   0   70.13   10.68
 -28   0   0   39.51    5.88
  28   0   0   43.24    7.95
  28   0   0   34.90    5.89
  28   0   0   32.00    6.97
 -28   0   0   44.43    7.49
  28   0   0   23.92    6.13
 -28   0   0   39.66    7.34
 -28   0   0   33.18    7.34
 -30   0   0   25.63    4.80
  30   0   0   29.56    5.36
 -30   0   0   27.34    6.75
  30   0   0   28.14    6.16
 -30   0   0   13.36    5.14
  30   0   0   35.08    7.34
  30   0   0   28.90    6.38
 -32   0   0  279.29   23.82
  32   0   0  327.27   25.77
  32   0   0  268.45   25.82
 -32   0   0  264.42   25.47
  32   0   0  278.96   24.18
  32   0   0  318.56   26.11
 -32   0   0  296.68   25.57
 -34   0   0   72.57   11.58
 -34   0   0   82.49   12.77
  34   0   0   51.16    9.74
  34   0   0   88.17   12.65
 -34   0   0   82.61   12.54
  34   0   0   96.85   11.63
 -34   0   0   86.13   10.68
  34   0   0   88.83   13.34
  36   0   0  999.72   74.26
  36   0   0  925.36   73.39
  36   0   0  922.40   74.38
  36   0   0 1025.93   72.55
 -36   0   0  889.78   74.42
 -36   0   0  983.73   74.49
  36   0   0  980.06   71.88
 -36   0   0  918.44   71.74
 -36   0   0  923.09   73.61
  38   0   0   17.13    6.13
 -38   0   0   19.03    6.59
  38   0   0   27.20    6.81
  38   0   0   21.70    5.53
 -38   0   0   36.64    8.77
 -38   0   0   19.13    6.33
  38   0   0   20.60    5.06
  38   0   0   24.94    7.48
 -40   0   0   27.65    7.28
  40   0   0   30.01    8.55
 -40   0   0   17.56    6.70
  40   0   0   19.82    5.03
  40   0   0   30.96    6.57
  40   0   0   17.25    6.38
 -40   0   0   29.55    8.13
  40   0   0   30.28    8.02
  42   0   0    8.55    3.85
  42   0   0    3.21    3.57
 -42   0   0    2.77    3.88
 -42   0   0   -2.16    1.71
 -42   0   0    3.30    4.34
  42   0   0   12.90    7.22
  42   0   0    8.71    3.80
  42   0   0    2.63    3.60
  44   0   0   17.77    5.08
 -44   0   0   19.96    6.67
  44   0   0   19.64    6.13
  44   0   0   18.59    7.43
  44   0   0   28.94    8.86
  44   0   0   22.53    6.34
 -44   0   0   19.83    6.75
  46   0   0    3.31    4.37
  46   0   0    2.11    4.38
  46   0   0    6.51    3.81
  46   0   0   13.41    4.87
 -46   0   0    5.90    4.25
  46   0   0    0.81    2.91
 -46   0   0   -1.39    3.16
 -46   0   0    1.26    3.48
 -48   0   0    2.72    4.50
  48   0   0   13.98    5.04
 -48   0   0   11.08    5.99
  48   0   0    2.38    2.43
  48   0   0    6.90    5.32
  48   0   0    5.72    4.78
 -48   0   0    3.71    4.86
  50   0   0   14.48    6.23
 -50   0   0   19.00    7.51
  50   0   0   21.62    7.12
  50   0   0   16.01    6.11
  52   0   0    1.70    3.26
  52   0   0    5.69    4.66
  54   0   0    7.28    4.83
  54   0   0    1.43    3.64
   1  -1   0  259.10   19.45
  -1  -1   0  263.36   19.35
   1  -1   0  255.89   19.20
  -1  -1   0  257.08   18.96
   1  -1   0  267.58   19.38
  -1  -1   0  233.91   19.31
  -1  -1   0  254.02   20.03
   1   1   0  261.83   19.04
  -1   1   0  255.73   19.12
   1   1   0  265.32   19.21
  -1   1   0  264.89   19.24
  -1   1   0  267.32   19.13
   1   1   0  269.62   19.26
   1   1   0  263.78   19.16
   3  -1   0   63.42    4.96
   3  -1   0   63.82    4.79
  -3  -1   0   61.20    5.02
   3  -1   0   52.99    4.81
  -3  -1   0   56.86    4.84
  -3  -1   0   64.41    5.13
   3   1   0   56.21    4.78
  -3   1   0   57.99    4.85
   3   1   0   52.80    4.90
  -3   1   0   53.48    4.84
  -3   1   0   59.57    4.98
   3   1   0   61.92    5.12
   3   1   0   52.79    4.81
  -5  -1   0    2.87    1.24
  -5  -1   0    5.05    1.57
   5  -1   0    3.79    1.10
   5  -1   0    1.97    1.22
   5  -1   0    3.22    0.99
  -5  -1   0    3.83    1.36
  -5  -1   0    3.15    0.90
  -5   1   0    4.62    1.21
  -5   1   0    2.63    1.01
   5   1   0    2.91    1.24
   5   1   0    4.59    1.04
   5   1   0    3.47    1.26
  -5   1   0    5.73    1.51
   5   1   0    7.07    1.75
  -5   1   0    2.43    1.15
  -7  -1   0  983.06   72.66
  -7  -1   0  968.88   72.62
   7   1   0 1020.94   72.70
  -7   1   0 1002.70   72.39
  -7   1   0 1024.66   72.50
  -9  -1   0  188.95   15.28
   9  -1   0  199.76   15.40
  -9  -1   0  197.48   15.25
  -9  -1   0  203.71   14.69
   9  -1   0  195.37   15.04
   9  -1   0  179.56   14.85
  -9   1   0  192.52   15.34
   9   1   0  176.68   15.20
  -9   1   0  172.98   14.76
  -9   1   0  186.86   15.01
   9   1   0  198.10   14.73
  -9   1   0  198.63   15.07
  11  -1   0   69.81    6.66
  11  -1   0   61.13    5.95
  11  -1   0   65.86    6.34
 -11  -1   0   61.80    6.45
 -11  -1   0   73.73    8.10
 -11  -1   0   63.25    6.34
  11  -1   0   57.12    6.05
  11   1   0   62.38    6.22
  11   1   0   59.29    5.65
 -11   1   0   64.68    6.32
 -11   1   0   53.93    5.81
  11   1   0   63.16    5.51
 -11   1   0   78.53    7.90
  11   1   0   75.34    7.91
 -11   1   0   57.20    6.00
  13  -1   0   16.44    3.26
 -13  -1   0   16.45    3.62
  13  -1   0   13.90    3.08
 -13  -1   0   10.75    3.12
 -13  -1   0    9.70    2.54
  13  -1   0   14.74    2.81
 -13   1   0   15.36    3.40
  13   1   0   13.87    2.43
 -13   1   0   13.60    2.52
  13   1   0   12.33    3.03
  13   1   0   15.14    3.55
  13   1   0   10.40    2.26
 -13   1   0   12.30    2.82
 -13   1   0   21.80    4.29
  13   1   0    8.76    2.58
 -15  -1   0  955.22   73.28
  15  -1   0  965.46   73.67
 -15  -1   0 1019.98   73.93
  15  -1   0  986.09   72.92
  15  -1   0  981.14   73.20
 -15  -1   0 1018.42   73.60
  15  -1   0 1019.05   73.31
  15   1   0 1041.42   72.65
  15   1   0  969.09   73.67
 -15   1   0  996.81   72.80
  15   1   0  996.54   73.56
  15   1   0  972.16   73.23
  15   1   0  991.46   72.41
 -15   1   0  977.74   73.60
 -15   1   0 1026.20   73.35
 -15   1   0  997.39   73.16
  17  -1   0  137.51   11.32
  17  -1   0  115.15   10.65
 -17  -1   0  112.03   11.08
  17  -1   0  128.25   11.77
  17  -1   0  131.96   11.47
 -17  -1   0  122.53   11.60
 -17  -1   0  134.44   12.00
  17   1   0  117.99   10.25
 -17   1   0  111.13   10.50
 -17   1   0  101.15   10.99
  17   1   0  126.14   11.75
  17   1   0  134.21   10.55
 -17   1   0  116.01   10.96
 -17   1   0  119.72   11.61
  17   1   0  118.47   11.52
  17   1   0  119.64   11.15
 -19  -1   0    3.98    2.22
  19  -1   0   -1.93    2.89
  19  -1   0    7.39    2.31
  19  -1   0    4.04    2.56
  19  -1   0    0.98    2.13
 -19  -1   0    5.67    3.10
 -19  -1   0    1.01    2.16
 -19   1   0    4.37    2.18
  19   1   0    2.38    3.07
  19   1   0    2.43    1.49
  19   1   0    4.13    2.67
 -19   1   0    7.48    3.05
 -19   1   0    3.73    1.75
  19   1   0    6.87    3.01
  19   1   0    3.65    1.60
 -19   1   0   -0.05    2.19
  21  -1   0    1.94    2.08
  21  -1   0   -2.31    1.87
  21  -1   0   -0.20    1.81
  21  -1   0    0.32    1.30
 -21  -1   0   -0.04    1.67
 -21  -1   0    1.30    1.91
 -21  -1   0    2.96    2.76
  21   1   0   -0.42    1.58
 -21   1   0    2.05    2.51
  21   1   0    4.82    3.09
  21   1   0    0.77    1.23
 -21   1   0   -0.05    1.22
  21   1   0    0.85    2.32
 -21   1   0   -0.02    2.19
 -21   1   0   -1.27    1.18
  21   1   0   -1.23    1.19
  23  -1   0   18.65    4.78
 -23  -1   0   22.49    5.00
  23  -1   0   14.26    3.79
 -23  -1   0   12.81    4.80
  23  -1   0   17.34    4.54
  23  -1   0   17.63    4.09
 -23  -1   0   14.37    4.19
  23   1   0   19.83    3.97
 -23   1   0   15.41    3.51
 -23   1   0   18.57    4.28
  23   1   0   16.25    4.03
  23   1   0   16.65    4.34
 -23   1   0   38.31    7.16
  23   1   0   15.51    4.68
  23   1   0   15.06    4.46
 -23   1   0   18.81    4.87
  25  -1   0  118.03   13.19
 -25  -1   0   97.54   12.04
  25  -1   0  111.66   10.15
  25  -1   0   96.88   12.51
 -25  -1   0  117.59   14.05
 -25  -1   0   72.45   11.17
  25  -1   0   78.44   11.10
  25   1   0   79.12   10.75
 -25   1   0   92.03   11.20
  25   1   0  104.70    9.51
 -25   1   0   84.32    9.28
  25   1   0  128.23   11.81
 -25   1   0   99.65   12.17
  25   1   0   78.93   11.66
  25   1   0   99.66    9.39
 -25   1   0   99.40   12.12
  27  -1   0   44.59    8.08
  27  -1   0   56.93    7.84
 -27  -1   0   37.05    7.79
 -27  -1   0   69.05    9.60
  27  -1   0   44.84    8.47
 -27  -1   0   50.74    8.68
  27  -1   0   50.36    7.84
 -27   1   0   61.27    9.34
  27   1   0   66.07    9.07
  27   1   0   53.01    7.17
 -27   1   0   43.93    8.13
  27   1   0   49.16    8.30
  27   1   0   62.85    8.17
 -27   1   0   49.43    8.15
 -27   1   0   59.39    7.88
  27   1   0   68.68   10.55
  29  -1   0   73.13   10.68
  29  -1   0   64.18   10.06
 -29  -1   0   89.54   11.98
 -29  -1   0   70.56   11.58
  29  -1   0   67.99   10.95
  29  -1   0  102.18   11.35
 -29  -1   0  116.94   17.45
  29   1   0   76.30    9.23
  29   1   0   81.82    9.75
 -29   1   0   68.62   10.75
  29   1   0   84.67   12.27
 -29   1   0   67.02    9.89
  29   1   0   83.77   11.42
  29   1   0   70.12   11.54
 -29   1   0   91.45   10.35
 -29   1   0   67.49   10.98
  31  -1   0   51.99    7.75
  31  -1   0   29.47    6.63
 -31  -1   0   37.51    7.65
 -31  -1   0   46.55    8.83
  31  -1   0   39.99    8.49
  31  -1   0   43.16    7.85
 -31  -1   0   45.52    8.75
  31   1   0   39.01    6.28
  31   1   0   36.31    6.54
  31   1   0   47.56    9.31
 -31   1   0   38.94    7.80
 -31   1   0   49.69    7.61
  31   1   0   48.73    9.13
  31   1   0   39.34    7.43
 -31   1   0   42.63    8.15
 -31   1   0   41.63    7.80
 -33  -1   0   38.05    8.59
  33  -1   0   44.24    7.55
 -33  -1   0   38.32    8.21
  33  -1   0   54.84    9.41
 -33  -1   0   59.58    9.81
  33  -1   0   34.85    7.96
  33  -1   0   42.16    8.11
  33   1   0   42.76    6.97
  33   1   0   56.22   10.25
 -33   1   0   48.84    7.57
 -33   1   0   37.03    8.09
  33   1   0   45.50    9.39
 -33   1   0   49.57   11.46
 -33   1   0   39.34    7.63
  33   1   0   37.57    7.73
  33   1   0   37.94    6.41
  35  -1   0  107.57   15.60
 -35  -1   0  117.45   15.14
 -35  -1   0  106.65   15.58
  35  -1   0   66.96   10.84
  35  -1   0   83.56   12.97
 -35  -1   0  120.10   15.03
  35  -1   0   91.52   12.68
  35   1   0   96.58   14.85
 -35   1   0   94.28   12.99
 -35   1   0   74.12   12.68
  35   1   0   85.12   11.26
  35   1   0   95.00   14.01
 -35   1   0   92.60   11.97
 -35   1   0   98.62   14.39
  35   1   0  108.60   14.48
  35   1   0  106.33   12.65
  37  -1   0  185.33   23.94
 -37  -1   0  233.83   22.24
 -37  -1   0  233.00   23.17
  37  -1   0  237.75   21.86
  37  -1   0  223.32   22.11
  37  -1   0  238.25   21.01
 -37  -1   0  247.85   22.90
 -37   1   0  220.78   25.97
  37   1   0  225.64   22.56
  37   1   0  225.31   22.41
  37   1   0  226.75   20.28
  37   1   0  247.52   22.11
 -37   1   0  206.79   20.05
 -37   1   0  231.77   21.70
 -37   1   0  225.17   22.19
  37   1   0  233.39   20.43
  39  -1   0    0.04    2.47
  39  -1   0   -2.02    3.01
 -39  -1   0   -2.62    2.45
 -39  -1   0   -0.88    2.48
 -39  -1   0   -1.01    3.66
  39  -1   0    0.56    3.34
  39  -1   0   -1.13    2.05
  39   1   0   -0.42    3.39
  39   1   0    2.64    2.62
 -39   1   0    2.08    3.16
 -39   1   0    0.86    3.14
 -39   1   0    2.16    2.17
  39   1   0    0.69    3.17
  39   1   0   -2.23    2.09
 -39   1   0   -4.78    2.01
  39   1   0    0.88    1.89
  41  -1   0   11.87    7.49
 -41  -1   0   10.41    6.04
  41  -1   0    7.06    4.92
 -41  -1   0    4.72    4.38
  41  -1   0    7.01    3.66
 -41  -1   0   16.31    5.56
  41  -1   0   18.69    7.12
 -41   1   0   10.65    5.29
  41   1   0   14.10    8.68
  41   1   0   15.09    4.39
 -41   1   0   10.48    3.86
 -41   1   0   17.82    6.41
 -41   1   0    7.37    4.69
  41   1   0    6.30    4.63
  41   1   0   14.22    4.54
  43  -1   0    8.55    5.02
  43  -1   0   14.38    4.92
 -43  -1   0    5.61    5.33
 -43  -1   0    7.00    5.05
 -43  -1   0   14.44    6.18
  43  -1   0    5.91    4.51
  43   1   0   13.71    4.65
 -43   1   0    8.82    3.66
  43   1   0    6.59    3.59
  43   1   0    8.03    5.72
 -43   1   0    7.40    5.78
 -43   1   0   11.00    5.89
  43   1   0   19.69    6.95
  43   1   0    8.88    5.12
 -43   1   0    4.34    4.00
  45  -1   0   35.73   11.01
 -45  -1   0   41.57   10.66
  45  -1   0   36.08    9.31
 -45  -1   0   20.37    8.18
  45   1   0   22.46    7.62
  45   1   0   24.34    8.87
 -45   1   0   40.83   10.34
  45   1   0   20.03    6.84
 -45   1   0   19.36    7.33
  45   1   0   19.02    6.24
 -45   1   0   26.55    6.17
 -45   1   0   33.85    8.17
  45   1   0   18.72    6.94
 -47  -1   0    7.39    5.46
  47  -1   0    4.76    3.17
 -47  -1   0    4.14    5.01
  47  -1   0   12.73    4.67
  47  -1   0    8.04    4.79
 -47  -1   0    0.64    3.54
  47   1   0    4.61    3.63
 -47   1   0   -2.14    2.38
  47   1   0    6.37    3.88
  47   1   0    1.30    4.10
  47   1   0    9.08    4.85
  47   1   0   -0.99    3.33
 -47   1   0    2.06    3.86
 -47   1   0    6.33    5.80
  49  -1   0   -0.39    1.94
  49  -1   0    1.19    3.27
  49  -1   0    4.34    3.74
 -49  -1   0    3.05    4.61
 -49  -1   0   -0.12    2.47
 -49   1   0   -3.27    2.87
 -49   1   0    1.23    4.16
  49   1   0    0.36    2.03
  49   1   0   -0.86    2.52
  49   1   0    0.24    2.89
  49   1   0    0.75    4.88
  51  -1   0    0.39    3.30
  51  -1   0   -0.43    2.25
  51   1   0    2.85    3.42
  51   1   0   -0.92    3.27
  51   1   0   -2.27    3.22
  53  -1   0    5.28    4.28
  53  -1   0    3.12    3.80
  53   1   0    0.76    2.82
  53   1   0    0.47    3.53
  53   1   0    1.91    2.87
   0  -2   0  134.51   11.25
   0  -2   0  136.67   10.81
   0  -2   0  138.32   10.94
   0  -2   0  120.92   10.87
   0  -2   0  129.62   10.64
   0  -2   0  140.99   10.94
   0   2   0  139.13   10.80
   0   2   0  132.56   10.66
   0   2   0  151.12   11.35
   0   2   0  127.24   10.89
  -2  -2   0    0.77    1.17
   2  -2   0    1.03    1.18
  -2  -2   0    0.31    0.93
   2  -2   0   -0.54    1.16
  -2  -2   0   -0.32    1.06
   2  -2   0    0.44    0.91
  -2  -2   0   -0.03    0.88
   2  -2   0    0.02    0.84
  -2  -2   0    1.25    1.33
   2  -2   0    0.58    1.49
   2   2   0   -1.35    0.87
   2   2   0    0.64    1.01
   2   2   0    0.52    1.40
  -2   2   0   -0.38    1.09
  -2   2   0    0.54    1.10
  -2   2   0   -0.65    0.72
   2   2   0   -0.17    0.94
   2   2   0    1.35    0.96
  -2   2   0   -2.43    1.19
  -2   2   0   -0.72    0.93
   4  -2   0  548.51   41.87
   4  -2   0  571.92   41.72
  -4  -2   0  567.88   41.95
  -4  -2   0  589.30   41.79
   4  -2   0  534.10   41.45
   4  -2   0  567.02   41.42
  -4  -2   0  586.92   41.51
  -4  -2   0  542.91   41.33
   4  -2   0  565.63   41.74
   4   2   0  568.84   41.39
  -4   2   0  570.03   41.71
   4   2   0  583.39   41.54
   4   2   0  523.54   41.81
  -4   2   0  549.48   41.49
   4   2   0  541.51   41.63
  -4   2   0  591.72   41.43
  -4   2   0  576.57   41.61
  -4   2   0  572.65   41.97
   4   2   0  567.37   41.67
   6  -2   0  598.69   45.12
   6  -2   0  599.82   44.95
  -6  -2   0  612.53   44.83
   6  -2   0  593.58   44.86
  -6  -2   0  632.98   44.79
  -6  -2   0  636.35   45.38
   6  -2   0  612.02   44.69
   6   2   0  569.69   45.14
  -6   2   0  616.79   45.10
   6   2   0  599.65   44.77
   6   2   0  639.73   45.15
  -6   2   0  617.06   45.26
  -6   2   0  609.98   44.95
   6   2   0  614.41   44.90
  -6   2   0  587.87   44.86
   8  -2   0    4.53    1.75
  -8  -2   0    4.86    2.06
  -8  -2   0    8.47    2.50
  -8  -2   0    4.07    1.77
   8  -2   0    6.65    1.89
  -8  -2   0    2.72    1.30
   8  -2   0    5.96    2.38
  -8   2   0    7.45    2.05
   8   2   0    3.58    1.87
   8   2   0    4.03    1.76
  -8   2   0    8.54    2.05
   8   2   0    4.61    1.86
  -8   2   0    4.82    1.88
  -8   2   0    4.56    1.62
   8   2   0    5.28    1.65
  10  -2   0  140.73   12.48
 -10  -2   0  161.60   12.33
 -10  -2   0  156.70   13.11
 -10  -2   0  149.20   12.75
 -10  -2   0  163.63   13.29
  10  -2   0  150.25   12.68
  10  -2   0  149.77   13.00
  10   2   0  136.62   12.73
  10   2   0  153.64   12.36
 -10   2   0  156.83   12.63
 -10   2   0  149.47   12.87
  10   2   0  149.85   12.86
 -10   2   0  146.64   12.29
  10   2   0  149.95   12.88
 -10   2   0  160.40   12.66
 -12  -2   0  550.75   40.15
  12  -2   0  534.85   39.91
 -12  -2   0  537.68   39.39
  12  -2   0  512.35   39.75
 -12  -2   0  547.65   40.42
 -12  -2   0  523.02   40.19
  12   2   0  523.22   40.14
  12   2   0  524.86   40.15
  12   2   0  529.03   40.11
 -12   2   0  501.81   39.49
 -12   2   0  548.22   40.23
 -12   2   0  547.87   39.83
 -12   2   0  518.09   39.71
  12   2   0  519.45   39.41
  14  -2   0   57.33    7.33
 -14  -2   0   61.69    7.88
  14  -2   0   45.33    6.64
 -14  -2   0   37.23    6.08
  14  -2   0   43.08    5.87
 -14  -2   0   52.54    5.23
 -14  -2   0   56.88    7.44
  14   2   0   47.00    7.00
  14   2   0   34.13    6.14
 -14   2   0   70.71    8.24
 -14   2   0   43.48    6.04
  14   2   0   68.13    8.01
 -14   2   0   55.23    6.74
  14   2   0   47.36    5.66
 -14   2   0   39.29    5.56
 -16  -2   0   38.83    6.16
 -16  -2   0   27.32    5.38
  16  -2   0   24.83    4.49
 -16  -2   0   29.10    5.41
 -16  -2   0   28.54    4.00
  16  -2   0   32.28    5.47
  16  -2   0   17.97    3.77
 -16   2   0   13.04    3.94
  16   2   0   32.65    5.22
 -16   2   0   36.54    5.31
  16   2   0   35.46    5.99
  16   2   0   26.02    5.16
  16   2   0   24.73    3.80
 -16   2   0   29.57    4.63
 -16   2   0   26.28    4.63
 -18  -2   0  934.46   73.18
 -18  -2   0  972.72   73.25
  18  -2   0  961.10   73.52
 -18  -2   0  974.35   73.64
 -18   2   0  983.39   72.58
  18   2   0  997.15   73.11
 -18   2   0 1013.81   72.93
 -18   2   0  981.44   72.79
  18   2   0  989.66   73.52
  18   2   0  980.99   71.76
  18   2   0  956.73   72.17
  18   2   0 1021.04   74.53
 -18   2   0 1004.62   73.48
 -20  -2   0   28.14    6.00
  20  -2   0   36.02    6.66
 -20  -2   0   30.71    6.04
  20  -2   0   21.35    4.65
 -20  -2   0   39.38    6.95
  20  -2   0   27.45    5.52
  20   2   0   29.27    6.17
 -20   2   0   34.52    5.33
  20   2   0   26.03    4.94
  20   2   0   26.61    4.12
 -20   2   0   22.08    4.87
  20   2   0   30.86    5.07
  20   2   0   40.97    6.93
 -20   2   0   27.41    5.52
 -20   2   0   23.07    4.69
  22  -2   0    4.20    2.72
 -22  -2   0   -0.27    2.26
 -22  -2   0   10.40    3.77
  22  -2   0    4.53    2.79
  22  -2   0    7.15    2.78
 -22  -2   0    3.94    3.04
 -22   2   0    6.63    3.27
  22   2   0    5.08    2.66
 -22   2   0    7.14    2.66
  22   2   0    3.22    1.69
 -22   2   0    4.34    2.27
 -22   2   0    4.38    2.68
  22   2   0    4.49    2.98
  22   2   0    0.89    2.52
  22   2   0    6.42    2.10
  24  -2   0   64.80    9.72
 -24  -2   0   47.59    7.98
  24  -2   0   61.15    8.35
 -24  -2   0   69.37   10.57
  24  -2   0   66.49    8.79
 -24  -2   0   49.86    8.11
  24   2   0   45.38    7.54
  24   2   0   55.00    8.07
 -24   2   0   62.43    8.86
  24   2   0   51.74    8.34
 -24   2   0   48.44    7.74
 -24   2   0   54.06    7.69
  24   2   0   57.55    7.91
 -24   2   0   61.69    9.80
  24   2   0   59.08    9.08
 -26  -2   0  136.25   12.81
 -26  -2   0  108.09   14.37
  26  -2   0  106.62   12.93
 -26  -2   0   94.92   13.24
  26  -2   0  114.44   11.44
  26  -2   0   96.08   13.76
  26   2   0  114.77   10.59
  26   2   0  110.58   10.84
  26   2   0  119.51   14.21
 -26   2   0   92.97   12.94
  26   2   0  131.64   14.68
 -26   2   0  120.66   12.18
 -26   2   0  126.98   15.39
 -26   2   0  116.50   11.29
  28  -2   0    1.77    2.09
 -28  -2   0    1.60    2.87
 -28  -2   0    4.60    4.28
  28  -2   0    1.58    2.99
  28  -2   0    3.96    2.35
  28   2   0    3.89    2.07
 -28   2   0    2.78    2.83
  28   2   0    4.25    3.11
  28   2   0    0.09    2.44
  28   2   0    0.67    1.50
 -28   2   0   -1.73    2.05
 -28   2   0    1.06    2.12
 -28   2   0    3.87    2.29
  28   2   0   -0.55    2.66
 -30  -2   0   16.78    5.90
  30  -2   0   27.43    6.18
  30  -2   0   27.91    7.46
 -30  -2   0   42.57    8.37
 -30  -2   0   23.92    6.16
  30  -2   0   40.02    6.54
 -30   2   0   26.22    6.64
  30   2   0   22.47    4.68
 -30   2   0   28.36    6.69
  30   2   0   24.24    5.16
  30   2   0   53.18    9.69
 -30   2   0   40.11    8.26
  30   2   0   22.64    5.70
 -30   2   0   30.08    5.80
  30   2   0   22.97    6.22
  32  -2   0  141.64   14.72
  32  -2   0  154.43   19.01
 -32  -2   0  138.27   18.16
 -32  -2   0  138.67   17.65
 -32  -2   0  171.27   20.76
  32  -2   0  151.25   15.42
 -32   2   0  159.05   15.50
  32   2   0  151.67   13.98
 -32   2   0  164.55   16.24
 -32   2   0  141.88   14.39
  32   2   0  148.09   14.28
  32   2   0  181.25   16.95
 -32   2   0  146.94   17.93
  32   2   0  170.80   19.74
  32   2   0  137.00   17.30
  34  -2   0    2.47    3.11
 -34  -2   0    6.23    4.51
  34  -2   0    2.78    3.81
 -34  -2   0    8.01    4.60
 -34  -2   0    9.65    4.73
  34  -2   0    3.51    2.52
  34   2   0    3.54    4.67
 -34   2   0    6.50    3.33
  34   2   0    4.50    2.99
 -34   2   0    7.18    4.62
 -34   2   0    9.58    3.66
  34   2   0    1.76    3.34
  34   2   0    1.83    2.00
  34   2   0    5.21    3.58
  36  -2   0   28.25    6.82
  36  -2   0   28.48    6.10
  36  -2   0   20.12    7.07
 -36  -2   0   37.86    9.65
 -36  -2   0   10.22    5.74
 -36  -2   0   25.70    7.15
  36   2   0   37.45    7.01
 -36   2   0   45.67    8.38
 -36   2   0    9.52    4.78
  36   2   0   21.34    5.07
  36   2   0   26.54    6.79
 -36   2   0   25.00    5.60
 -36   2   0   34.73    7.95
  36   2   0   29.39    7.63
  36   2   0   30.31    7.68
  38  -2   0    5.42    4.13
  38  -2   0    4.24    3.35
 -38  -2   0    2.70    3.45
 -38  -2   0   11.37    4.63
  38  -2   0    7.82    5.41
 -38  -2   0    6.13    4.76
 -38   2   0    8.30    4.76
  38   2   0    5.50    3.82
 -38   2   0    7.06    4.99
  38   2   0   11.03    3.88
 -38   2   0   10.69    3.93
  38   2   0    4.25    4.23
  38   2   0    5.51    2.81
 -38   2   0    4.86    3.56
  38   2   0   10.30    5.61
 -40  -2   0   11.61    5.90
 -40  -2   0   -0.88    3.30
 -40  -2   0    9.41    5.83
  40  -2   0   13.35    5.42
  40  -2   0    9.25    5.04
  40  -2   0   10.03    5.40
 -40   2   0   -0.20    3.64
 -40   2   0   -1.23    3.74
  40   2   0   10.34    4.54
 -40   2   0    7.45    3.66
 -40   2   0    8.42    4.83
  40   2   0    6.34    3.04
  40   2   0    3.79    3.65
  40   2   0   -0.01    4.48
  42  -2   0   15.57    5.28
 -42  -2   0   21.01    7.03
  42  -2   0   22.82    8.18
 -42  -2   0   41.62   10.01
 -42  -2   0   22.35    7.37
  42  -2   0   25.75    7.07
 -42   2   0   16.30    6.14
  42   2   0   18.59    7.03
 -42   2   0   16.24    5.67
  42   2   0   14.48    6.52
  42   2   0   17.84    5.47
 -42   2   0   17.73    6.39
  42   2   0   26.79    6.55
  42   2   0   19.26    6.23
 -42   2   0   26.52    8.08
  44  -2   0    0.46    4.44
  44  -2   0    4.43    3.89
  44  -2   0    9.22    4.68
 -44  -2   0   -1.85    3.46
 -44  -2   0    2.52    4.76
 -44   2   0    4.80    3.63
  44   2   0    0.95    2.80
  44   2   0   -1.59    1.83
  44   2   0   -0.10    4.27
  44   2   0    3.67    4.63
 -44   2   0    1.41    4.13
 -44   2   0    5.35    3.27
  44   2   0   -1.19    3.70
 -44   2   0   -0.95    3.35
 -46  -2   0   10.70    6.20
  46  -2   0   -0.16    2.88
 -46  -2   0    0.14    3.40
  46  -2   0    6.04    4.55
 -46  -2   0   -2.90    3.27
 -46   2   0    3.22    4.89
  46   2   0   -0.46    3.02
  46   2   0    0.11    2.40
  46   2   0   -2.44    3.39
 -46   2   0    5.34    5.46
 -46   2   0    7.41    5.20
  46   2   0    5.97    3.82
 -46   2   0    2.28    3.43
  46   2   0    1.85    3.79
 -48  -2   0   -1.45    3.41
 -48  -2   0   -0.58    3.99
  48  -2   0   -3.17    2.72
  48  -2   0    0.12    2.92
  48   2   0    0.03    3.88
  48   2   0    0.87    2.73
 -48   2   0   -0.75    2.09
  48   2   0    8.81    5.38
 -48   2   0    4.70    4.36
 -48   2   0   -3.97    2.91
  48   2   0   -2.16    3.38
  50  -2   0   60.14   11.41
  50  -2   0   48.96   10.77
 -50   2   0   46.22    8.87
  50   2   0   40.06    8.63
  50   2   0   49.97   12.04
 -50   2   0   43.33   10.58
  50   2   0   51.30   11.41
  52  -2   0   -0.84    2.50
  52  -2   0    1.77    3.57
  52   2   0   -5.58    3.80
  52   2   0    1.01    2.98
  52   2   0    0.90    3.35
  54  -2   0   17.03    7.20
  54  -2   0   18.75    6.70
  54   2   0   19.36    9.01
  54   2   0   13.39    5.77
  54   2   0   20.84    6.62
  -1  -3   0  308.86   23.11
  -1  -3   0  315.34   22.99
  -1  -3   0  299.07   23.18
  -1  -3   0  294.17   22.60
   1  -3   0  313.73   23.17
   1  -3   0  309.63   23.00
   1  -3   0  289.80   22.70
  -1  -3   0  277.11   23.38
   1  -3   0  300.61   23.47
   1  -3   0  295.65   22.87
   1  -3   0  284.12   23.12
   1   3   0  314.21   22.98
  -1   3   0  312.10   22.91
  -1   3   0  295.25   23.45
   1   3   0  286.68   23.06
   1   3   0  289.35   23.38
   1   3   0  287.62   22.88
  -1   3   0  286.52   22.69
   1   3   0  270.21   22.52
  -1   3   0  300.48   23.10
   3  -3   0   32.53    4.85
  -3  -3   0   22.82    3.94
   3  -3   0   44.82    5.42
  -3  -3   0   24.13    4.36
  -3  -3   0   27.47    4.29
   3  -3   0   29.19    4.23
   3  -3   0   18.56    3.81
   3  -3   0   36.62    5.20
  -3  -3   0   20.73    3.43
  -3  -3   0   37.49    4.12
   3   3   0   29.23    4.38
   3   3   0   34.49    5.53
  -3   3   0   34.93    5.26
  -3   3   0   24.63    3.86
  -3   3   0   33.71    4.69
   3   3   0   23.24    3.54
   3   3   0   29.92    4.67
  -3   3   0   27.81    4.42
  -3   3   0   23.30    3.84
   3   3   0   37.54    4.85
  -5  -3   0   -0.21    1.02
  -5  -3   0    0.04    1.18
   5  -3   0   -0.49    1.23
   5  -3   0   -1.60    1.44
  -5  -3   0    1.38    1.65
   5  -3   0    0.33    1.24
   5  -3   0   -0.09    1.29
  -5  -3   0    1.52    1.62
   5  -3   0    0.63    1.23
  -5   3   0    0.48    1.26
   5   3   0   -1.47    1.09
  -5   3   0    0.87    1.31
   5   3   0   -0.72    0.94
   5   3   0   -1.60    1.04
  -5   3   0   -0.22    0.92
   5   3   0    0.22    1.20
  -5   3   0   -1.37    1.04
   5   3   0   -1.75    1.20
   5   3   0    1.64    1.39
  -5   3   0    0.59    1.56
  -7  -3   0  462.57   34.80
   7  -3   0  452.81   35.26
   7  -3   0  471.75   34.90
  -7  -3   0  467.22   34.97
   7  -3   0  458.76   35.05
  -7  -3   0  446.79   35.36
   7  -3   0  473.30   35.46
  -7  -3   0  469.54   35.74
   7   3   0  486.65   35.03
  -7   3   0  457.88   35.08
   7   3   0  471.01   35.30
  -7   3   0  455.55   35.12
  -7   3   0  496.44   35.84
  -7   3   0  463.68   35.32
   7   3   0  461.55   35.60
   7   3   0  462.41   35.31
   7   3   0  423.08   34.88
  -7   3   0  476.80   34.82
   9  -3   0   24.34    3.88
  -9  -3   0   15.32    3.62
   9  -3   0   16.14    3.43
  -9  -3   0   17.27    3.35
  -9  -3   0   22.87    4.02
  -9  -3   0   25.10    3.94
   9  -3   0   19.27    3.64
   9   3   0   16.43    3.70
  -9   3   0   19.63    3.84
   9   3   0   22.99    4.14
  -9   3   0   26.10    4.23
  -9   3   0   20.54    4.13
  -9   3   0   11.49    2.88
   9   3   0   13.66    2.89
   9   3   0   18.28    3.92
 -11  -3   0  718.88   53.80
  11  -3   0  730.35   53.15
 -11  -3   0  726.93   53.76
  11  -3   0  711.02   52.72
 -11  -3   0  707.22   53.13
  11  -3   0  716.61   53.30
  11  -3   0  663.24   53.47
 -11   3   0  680.54   52.41
  11   3   0  696.09   53.51
  11   3   0  734.85   53.03
 -11   3   0  744.96   53.28
  11   3   0  737.54   53.53
 -11   3   0  709.68   53.39
  11   3   0  708.24   53.21
 -11   3   0  700.87   53.14
 -13  -3   0  129.12   10.92
  13  -3   0  140.35   11.67
 -13  -3   0  129.84   11.59
  13  -3   0  118.23   11.83
 -13  -3   0  113.04   11.67
 -13  -3   0  124.56   12.03
  13  -3   0  131.98   11.46
 -13   3   0  123.62   11.33
 -13   3   0  118.59   11.59
  13   3   0  128.72   11.15
  13   3   0  122.46   11.64
 -13   3   0  126.34   10.95
  13   3   0  117.48   11.65
  13   3   0  112.67   11.47
 -15  -3   0  125.51   12.40
 -15  -3   0  146.41   11.94
  15  -3   0  142.56   12.38
  15  -3   0  149.63   13.20
  15  -3   0  159.29   13.87
 -15  -3   0  145.69   13.07
 -15  -3   0  125.42   12.77
  15   3   0  131.86   12.59
  15   3   0  134.35   11.95
  15   3   0  127.27   12.62
 -15   3   0  136.37   12.66
 -15   3   0  129.70   12.16
 -15   3   0  121.48   11.98
 -15   3   0  125.63   11.85
 -17  -3   0   49.17    6.41
 -17  -3   0   66.73    8.74
 -17  -3   0   51.00    8.03
 -17  -3   0   62.81    9.22
  17  -3   0   44.24    6.87
  17  -3   0   64.03    8.67
  17  -3   0   62.64    8.08
  17   3   0   52.94    6.81
  17   3   0   65.12    8.59
  17   3   0   65.87    9.09
 -17   3   0   58.53    8.16
  17   3   0   69.40    9.18
 -17   3   0   66.48    7.74
 -17   3   0   61.38    7.81
 -17   3   0   67.02    8.44
  19  -3   0    8.06    3.06
 -19  -3   0    6.13    3.23
  19  -3   0   10.98    3.87
  19  -3   0   12.33    3.64
 -19  -3   0   11.37    3.01
 -19  -3   0    6.71    3.51
 -19  -3   0    9.19    3.53
  19   3   0   10.60    3.66
  19   3   0    9.99    3.47
  19   3   0    5.02    2.90
 -19   3   0    9.75    2.88
 -19   3   0   12.30    3.78
  19   3   0    6.75    2.29
 -19   3   0    8.64    2.92
 -19   3   0   15.63    4.41
 -21  -3   0   16.40    4.81
  21  -3   0   12.30    3.70
  21  -3   0    8.75    3.67
  21  -3   0   12.07    3.83
 -21  -3   0   14.09    3.17
 -21  -3   0    9.75    3.84
 -21  -3   0   15.68    4.85
 -21   3   0   11.81    3.74
  21   3   0   19.38    5.07
 -21   3   0   18.32    4.44
  21   3   0    7.15    3.09
  21   3   0    7.91    3.53
  21   3   0   17.09    4.06
 -21   3   0   11.63    3.36
 -21   3   0   12.83    4.05
 -23  -3   0   18.18    5.32
  23  -3   0   19.31    4.63
 -23  -3   0   16.96    5.09
  23  -3   0    7.87    3.46
  23  -3   0   11.71    4.04
  23   3   0   23.83    5.10
 -23   3   0   11.41    3.25
 -23   3   0    8.04    3.21
 -23   3   0   21.58    5.45
  23   3   0    9.05    3.76
 -23   3   0   15.40    4.36
  23   3   0   14.57    3.74
  23   3   0   21.58    5.42
  25  -3   0   52.24    9.15
 -25  -3   0   32.79    7.33
 -25  -3   0   38.14    7.35
  25  -3   0   39.54    7.27
 -25  -3   0   32.51    7.02
  25  -3   0   27.83    6.05
  25   3   0   41.38    7.67
  25   3   0   31.67    5.21
  25   3   0   22.98    5.63
  25   3   0   53.99    7.29
 -25   3   0   52.13    7.86
 -25   3   0   45.74    7.31
 -25   3   0   45.07    8.46
 -25   3   0   29.09    6.26
  25   3   0   30.86    6.43
 -27  -3   0   -0.27    2.61
 -27  -3   0   -3.14    1.51
  27  -3   0    2.15    2.47
 -27  -3   0    4.24    3.26
  27  -3   0   -1.34    1.39
  27  -3   0    2.35    2.04
 -27   3   0    0.30    2.50
 -27   3   0    1.46    2.11
  27   3   0   -1.60    1.90
  27   3   0    1.42    1.59
  27   3   0    1.47    2.45
  27   3   0    2.03    2.76
 -27   3   0   -1.02    1.15
  27   3   0    2.62    1.97
 -27   3   0    1.99    2.57
 -29  -3   0   47.98    9.49
  29  -3   0   65.89   10.69
 -29  -3   0   40.97    8.62
 -29  -3   0   45.79    9.15
  29  -3   0   60.18    9.21
  29  -3   0   67.52   10.64
 -29   3   0   77.09   12.40
 -29   3   0   54.66    8.92
  29   3   0   60.29   10.31
  29   3   0   48.81    8.69
 -29   3   0   58.89    8.46
 -29   3   0   44.59    8.66
  29   3   0   71.73    9.59
  29   3   0   67.26   10.68
  29   3   0   62.15    8.01
 -31  -3   0    0.70    2.65
 -31  -3   0    5.84    3.51
  31  -3   0    3.94    3.62
  31  -3   0    7.48    3.69
  31  -3   0   -0.61    2.00
 -31  -3   0    6.67    4.08
 -31   3   0    0.48    2.39
  31   3   0    0.44    2.24
  31   3   0    1.13    3.33
 -31   3   0    4.27    3.57
 -31   3   0    4.35    3.02
 -31   3   0    2.30    2.10
  31   3   0   -2.66    0.95
  31   3   0   -0.11    1.44
  31   3   0   -3.62    2.34
 -33  -3   0   98.66   14.83
 -33  -3   0   90.10   14.42
  33  -3   0  116.41   16.14
 -33  -3   0   85.77   12.98
  33  -3   0   75.37   12.08
  33  -3   0   85.20   12.06
  33   3   0   81.85   13.02
 -33   3   0   79.97   12.83
  33   3   0  104.37   10.02
 -33   3   0   85.71   11.69
 -33   3   0  105.90   13.38
  33   3   0   96.82   13.75
  33   3   0   86.43   13.05
 -33   3   0  101.59   13.55
  33   3   0   86.36   11.21
  35  -3   0   39.29    8.43
  35  -3   0   55.83    8.98
 -35  -3   0   43.46    9.67
 -35  -3   0   37.76    8.89
  35  -3   0   35.29    8.98
 -35  -3   0   54.52   10.59
  35   3   0   38.31    8.56
  35   3   0   46.00    9.07
 -35   3   0   38.36    8.40
 -35   3   0   36.08    8.70
  35   3   0   40.37    7.38
  35   3   0   29.00    7.58
  35   3   0   41.12    6.74
 -35   3   0   34.47    7.38
 -35   3   0   47.14    8.57
  37  -3   0   -1.46    3.34
  37  -3   0    2.52    2.77
 -37  -3   0   -3.07    2.07
 -37  -3   0    4.91    4.31
  37  -3   0   -1.17    2.60
 -37  -3   0   -2.21    2.03
  37   3   0    1.52    4.44
  37   3   0   -1.70    1.90
 -37   3   0    3.35    2.79
 -37   3   0    1.20    2.78
 -37   3   0    0.64    2.46
  37   3   0    0.55    3.97
  37   3   0    2.16    2.17
 -37   3   0   -1.52    3.21
  37   3   0   -0.74    1.99
  39  -3   0    1.62    3.25
 -39  -3   0    5.63    4.58
 -39  -3   0    3.60    4.62
 -39  -3   0    9.02    4.98
  39  -3   0   14.11    5.79
  39  -3   0    8.72    3.83
  39   3   0    1.91    4.41
  39   3   0    1.34    6.13
 -39   3   0    1.11    2.94
 -39   3   0   12.75    4.56
 -39   3   0    3.30    3.84
 -39   3   0    5.98    4.36
  39   3   0   12.71    5.67
  39   3   0    4.53    3.00
  39   3   0    7.98    3.52
  41  -3   0   15.08    6.71
 -41  -3   0   -0.32    3.88
  41  -3   0    6.61    3.99
 -41  -3   0    1.14    3.55
 -41  -3   0    8.28    5.20
  41  -3   0    2.09    3.23
 -41   3   0    2.55    3.84
  41   3   0    4.17    2.98
 -41   3   0    0.54    2.96
  41   3   0    1.89    3.75
  41   3   0    1.80    2.61
  41   3   0    5.14    4.70
 -41   3   0    5.55    3.24
 -41   3   0   -1.44    2.38
  41   3   0   -0.52    2.58
  43  -3   0    0.54    3.50
 -43  -3   0    7.22    5.42
 -43  -3   0    5.92    5.14
  43  -3   0    5.03    4.24
  43  -3   0    8.83    4.50
 -43  -3   0   13.14    6.82
  43   3   0    2.99    3.08
  43   3   0    7.75    3.77
 -43   3   0    5.40    4.95
 -43   3   0    6.68    5.44
  43   3   0   10.84    6.44
  43   3   0   11.31    5.76
 -43   3   0    7.52    4.55
 -43   3   0    6.93    3.74
  43   3   0    4.48    4.08
 -45  -3   0   -0.32    3.42
  45  -3   0   -0.95    2.72
 -45  -3   0    7.64    5.22
  45  -3   0    0.66    3.41
 -45  -3   0    2.85    4.67
  45   3   0    2.65    3.27
 -45   3   0    7.84    4.48
  45   3   0    2.74    4.74
 -45   3   0    2.40    4.32
  45   3   0    2.06    4.34
  45   3   0    2.29    3.89
  45   3   0    4.54    3.19
 -47  -3   0   10.90    6.42
 -47  -3   0   19.14    8.00
  47  -3   0   27.35    8.37
  47  -3   0   14.89    6.41
 -47   3   0   17.06    5.82
  47   3   0   27.65    8.31
 -47   3   0   41.27   10.05
  47   3   0   10.99    4.89
  47   3   0   25.46    6.56
 -47   3   0   20.34    6.66
  47   3   0   10.30    5.97
  49  -3   0    3.82    4.25
  49  -3   0    1.57    3.07
 -49  -3   0   14.71    7.60
  49   3   0    0.16    3.77
  49   3   0   17.00    7.03
 -49   3   0   13.92    6.65
  49   3   0   10.21    4.43
 -49   3   0   13.15    6.36
  51  -3   0    8.38    5.27
  51  -3   0    2.02    2.89
  51   3   0    7.30    5.99
  51   3   0   -1.11    3.45
  51   3   0    0.41    2.83
  53  -3   0   16.23    7.35
  53  -3   0   34.74    9.75
  53   3   0   11.89    5.02
  53   3   0    8.33    6.53
  53   3   0   14.28    7.77
   0  -4   0   90.05   10.53
   0  -4   0   72.24    7.31
   0  -4   0   70.76    7.49
   0  -4   0   64.74    8.36
   0  -4   0   75.22    8.96
   0  -4   0   87.54    8.08
   0   4   0   71.83    8.67
   0   4   0   62.06    8.04
   0   4   0   93.58    8.68
   0   4   0   71.67    7.30
  -2  -4   0  350.46   28.10
   2  -4   0  390.17   28.29
   2  -4   0  344.19   27.72
  -2  -4   0  345.85   27.77
   2  -4   0  361.16   28.29
   2  -4   0  349.61   28.62
   2  -4   0  338.29   27.77
   2  -4   0  335.62   27.52
  -2  -4   0  350.28   27.97
  -2  -4   0  367.33   28.72
   2   4   0  370.17   27.90
  -2   4   0  363.83   27.74
   2   4   0  374.84   28.65
  -2   4   0  367.32   27.72
   2   4   0  367.27   27.96
  -2   4   0  350.06   28.48
   2   4   0  360.60   28.16
  -2   4   0  348.16   28.03
   2   4   0  360.87   27.48
  -4  -4   0    0.61    1.80
  -4  -4   0   -0.57    1.37
   4  -4   0    1.86    1.61
   4  -4   0   -0.73    1.36
  -4  -4   0   -0.17    1.39
  -4  -4   0    0.05    2.18
   4  -4   0    1.17    1.72
   4  -4   0    1.96    2.15
   4  -4   0   -1.97    1.40
  -4  -4   0    0.22    1.30
   4   4   0    4.35    2.06
   4   4   0   -1.07    1.25
  -4   4   0    0.81    1.61
  -4   4   0   -1.71    1.64
   4   4   0    1.29    2.16
   4   4   0    3.15    1.62
  -4   4   0    0.80    1.55
   4   4   0    1.06    1.82
  -4   4   0    1.48    1.35
   4   4   0   -0.96    1.18
  -4   4   0    0.68    1.66
  -6  -4   0   68.19    9.10
   6  -4   0   63.04    7.52
  -6  -4   0   57.35    7.92
   6  -4   0   50.79    7.31
   6  -4   0   71.30    9.04
   6  -4   0   73.97    6.93
  -6  -4   0   59.68    6.22
   6  -4   0   58.58    7.95
  -6  -4   0   45.75    6.52
  -6   4   0   56.77    7.39
   6   4   0   72.24    8.58
  -6   4   0   68.96    8.22
   6   4   0   74.52    8.10
  -6   4   0   55.42    7.14
  -6   4   0   78.50    9.20
  -6   4   0   73.83    8.08
   6   4   0   62.49    7.03
   6   4   0   46.75    6.69
   6   4   0   79.03    8.74
   6   4   0   60.79    8.25
  -8  -4   0    2.26    1.79
   8  -4   0    0.72    1.52
   8  -4   0    2.52    1.96
  -8  -4   0   -0.12    1.75
  -8  -4   0    1.05    1.79
   8  -4   0    0.50    1.64
  -8  -4   0    2.39    1.72
   8  -4   0   -0.22    1.80
   8   4   0    1.98    2.29
   8   4   0    2.53    1.88
  -8   4   0    2.55    1.78
   8   4   0   -0.87    1.34
  -8   4   0    3.15    2.02
  -8   4   0    3.22    2.12
  -8   4   0    1.56    2.40
   8   4   0   -1.58    1.33
  -8   4   0   -1.46    0.89
   8   4   0    1.74    1.77
 -10  -4   0  212.94   18.82
 -10  -4   0  227.35   19.02
  10  -4   0  221.57   19.30
 -10  -4   0  249.87   20.33
  10  -4   0  237.62   21.48
  10  -4   0  252.50   19.21
  10  -4   0  218.87   19.72
 -10  -4   0  238.77   19.97
 -10   4   0  240.86   19.41
  10   4   0  223.45   19.17
 -10   4   0  233.57   19.60
  10   4   0  243.85   19.72
  10   4   0  251.97   21.52
 -10   4   0  227.74   19.37
 -10   4   0  225.73   19.99
  10   4   0  239.73   19.62
 -12  -4   0   85.08    8.06
  12  -4   0   77.85    9.21
 -12  -4   0   84.94    8.37
  12  -4   0   51.20    8.07
 -12  -4   0   80.71   10.25
 -12  -4   0   78.61    9.56
  12  -4   0  100.12   10.72
  12   4   0   62.08    8.23
 -12   4   0   68.52    8.99
 -12   4   0   80.43    9.74
  12   4   0   78.60    9.98
 -12   4   0   77.04    9.59
  12   4   0   78.50    9.44
  12   4   0   98.42   10.75
 -14  -4   0  210.99   19.46
 -14  -4   0  222.41   18.50
  14  -4   0  243.54   19.39
  14  -4   0  231.41   18.50
  14  -4   0  227.41   19.04
  14  -4   0  213.80   19.45
 -14  -4   0  211.38   18.84
 -14  -4   0  196.93   19.37
 -14   4   0  230.32   19.06
 -14   4   0  214.57   19.48
 -14   4   0  262.88   19.79
  14   4   0  225.97   18.76
 -14   4   0  228.36   18.95
  14   4   0  215.36   19.03
  14   4   0  224.89   19.54
  14   4   0  210.35   19.10
 -16  -4   0    0.78    1.42
  16  -4   0    2.09    2.61
  16  -4   0    3.98    2.51
  16  -4   0    1.44    1.92
 -16  -4   0    0.20    2.00
 -16  -4   0   -0.60    2.15
  16  -4   0    2.67    1.90
 -16  -4   0    1.70    2.39
 -16   4   0    1.21    2.10
 -16   4   0    1.27    1.74
 -16   4   0    1.20    1.81
  16   4   0    1.72    2.24
  16   4   0    1.81    2.02
  16   4   0   -0.71    1.68
 -16   4   0    5.98    2.31
  16   4   0    0.15    1.38
  18  -4   0  278.55   24.45
 -18  -4   0  249.65   26.85
  18  -4   0  289.52   23.67
  18  -4   0  325.86   24.60
 -18  -4   0  289.37   24.46
 -18  -4   0  268.38   24.86
  18  -4   0  332.50   25.62
 -18  -4   0  307.67   23.86
 -18   4   0  298.28   24.29
 -18   4   0  296.14   24.32
  18   4   0  285.83   24.57
 -18   4   0  291.52   24.70
 -18   4   0  287.31   23.65
  18   4   0  281.58   24.76
  18   4   0  292.37   24.01
  18   4   0  306.57   24.80
 -20  -4   0  344.91   27.77
  20  -4   0  327.98   26.91
  20  -4   0  290.17   27.13
 -20  -4   0  320.81   25.97
  20  -4   0  355.02   26.99
 -20  -4   0  304.56   27.53
 -20  -4   0  305.70   26.73
  20   4   0  336.57   26.49
  20   4   0  330.17   27.32
 -20   4   0  345.71   26.91
 -20   4   0  300.53   25.97
  20   4   0  354.70   27.45
  20   4   0  312.07   27.07
 -20   4   0  324.27   27.21
 -20   4   0  314.08   26.49
  22  -4   0  113.83   14.34
 -22  -4   0  120.09   10.45
 -22  -4   0   98.52   12.84
 -22  -4   0  110.11   13.29
  22  -4   0  101.63   12.93
 -22  -4   0  105.14   13.90
  22  -4   0   98.63   12.04
  22   4   0   96.30   12.65
 -22   4   0  108.92   10.89
  22   4   0   97.65   12.78
 -22   4   0   76.50   11.03
 -22   4   0  122.28   13.54
 -22   4   0   94.37   11.75
  22   4   0   85.26   11.38
  22   4   0  106.20   13.44
  24  -4   0   62.88    9.11
  24  -4   0   48.43    8.87
 -24  -4   0   60.09    9.72
 -24  -4   0   42.19    8.33
 -24  -4   0   63.24    8.08
  24  -4   0   52.56    8.75
 -24  -4   0   51.58    8.91
 -24   4   0   49.27    7.96
 -24   4   0   53.96    8.27
 -24   4   0   48.04    8.27
 -24   4   0   67.32    9.20
  24   4   0   74.47   10.40
  24   4   0   50.95    8.89
  24   4   0   46.85    8.21
  24   4   0   50.54    7.78
 -26  -4   0   78.10   11.38
 -26  -4   0   77.29   11.50
  26  -4   0   63.00   10.18
  26  -4   0   66.47   10.30
 -26  -4   0   82.54   12.40
  26  -4   0   73.59   11.20
  26   4   0   70.57   10.97
  26   4   0   78.19   11.40
  26   4   0   75.31   11.02
 -26   4   0   75.50   10.38
 -26   4   0   97.60   12.23
 -26   4   0   65.33    9.81
  26   4   0   71.88    9.67
  26   4   0   85.06    9.47
 -26   4   0   64.32    9.67
  28  -4   0   12.16    5.15
 -28  -4   0   12.35    4.28
 -28  -4   0    2.87    3.43
  28  -4   0    9.11    3.68
 -28  -4   0    7.96    3.87
  28  -4   0    5.30    3.48
  28   4   0    1.92    1.86
 -28   4   0    7.21    4.19
  28   4   0    8.72    3.52
 -28   4   0    8.86    3.53
  28   4   0    2.98    3.08
  28   4   0    5.08    3.38
 -28   4   0    7.79    3.96
  28   4   0    5.14    3.38
 -28   4   0    6.98    3.60
  30  -4   0    6.25    3.18
 -30  -4   0   10.44    4.35
  30  -4   0    5.42    3.62
 -30  -4   0    7.65    3.74
 -30  -4   0    7.94    4.34
  30  -4   0    2.70    3.36
  30   4   0    3.22    3.20
  30   4   0   10.18    4.49
  30   4   0    8.08    3.41
 -30   4   0    6.85    3.67
  30   4   0    6.47    2.77
  30   4   0    8.93    4.40
 -30   4   0   13.46    5.04
 -30   4   0    4.93    3.68
 -30   4   0    3.70    2.99
  32  -4   0    2.56    2.71
  32  -4   0    0.56    2.72
 -32  -4   0   -3.45    2.84
  32  -4   0   -0.96    2.36
 -32  -4   0   -0.26    2.25
 -32  -4   0    4.60    3.77
  32   4   0    0.51    1.88
 -32   4   0   -1.86    1.77
 -32   4   0    1.53    2.89
 -32   4   0    0.41    1.98
 -32   4   0    2.97    3.51
  32   4   0    4.58    3.40
  32   4   0    0.40    1.82
  32   4   0    3.26    3.13
  32   4   0   -2.13    1.76
  34  -4   0   20.28    6.27
  34  -4   0   50.49   10.71
 -34  -4   0   19.47    6.13
 -34  -4   0   24.98    7.87
 -34  -4   0   33.94    8.37
  34  -4   0   18.59    5.49
  34   4   0   22.30    6.72
  34   4   0   23.94    6.86
  34   4   0   37.65    6.31
  34   4   0   35.49    7.36
 -34   4   0   20.86    6.07
 -34   4   0   18.77    5.70
 -34   4   0   28.41    7.11
 -36  -4   0   51.29   10.99
  36  -4   0   55.01    9.84
  36  -4   0   63.01   12.65
 -36  -4   0   52.19   10.37
  36  -4   0   64.55   10.90
 -36  -4   0   50.18   10.91
 -36   4   0   57.53   10.48
 -36   4   0   56.73    9.96
 -36   4   0   47.72   10.09
  36   4   0   40.08    8.16
  36   4   0   45.32    9.79
 -36   4   0   58.86   10.22
  36   4   0   49.21   10.02
  36   4   0   67.77    8.93
  36   4   0   55.38   11.05
 -38  -4   0   -0.49    3.21
 -38  -4   0    2.31    3.65
 -38  -4   0    0.79    3.33
  38  -4   0    9.69    5.05
  38  -4   0   -1.84    2.15
  38   4   0    6.34    2.91
  38   4   0   -0.71    3.31
 -38   4   0    0.37    3.37
  38   4   0    0.28    2.58
 -38   4   0    2.39    3.58
  38   4   0   -0.82    2.01
 -38   4   0    0.83    2.51
 -38   4   0    0.83    2.78
 -40  -4   0   10.50    5.69
  40  -4   0    1.92    3.23
  40  -4   0    4.50    4.66
  40  -4   0    4.97    3.86
 -40  -4   0   11.09    5.69
 -40  -4   0   19.75    7.22
  40   4   0   10.55    6.00
 -40   4   0    3.86    3.65
  40   4   0    5.37    3.38
  40   4   0    7.18    4.70
 -40   4   0   23.17    7.49
 -40   4   0    3.78    4.27
  40   4   0    4.95    3.44
  40   4   0    2.06    4.64
 -40   4   0    6.60    4.43
 -42  -4   0   12.11    6.28
 -42  -4   0   21.10    7.87
  42  -4   0    6.56    4.98
  42  -4   0    8.00    4.44
 -42  -4   0   11.12    7.21
  42   4   0    9.30    6.01
 -42   4   0   13.51    5.64
  42   4   0    9.92    5.61
 -42   4   0    5.12    4.38
  42   4   0    6.94    4.65
  42   4   0   12.77    4.30
 -42   4   0   23.67    6.85
  42   4   0   12.13    5.00
 -42   4   0   20.93    6.62
 -44  -4   0   19.48    7.52
 -44  -4   0   17.77    7.13
  44  -4   0   24.68    7.43
  44  -4   0   22.16    7.34
 -44  -4   0   20.14    8.57
 -44   4   0   24.82    7.10
  44   4   0   18.20    5.88
  44   4   0   21.88    8.11
  44   4   0   10.97    4.76
  44   4   0   17.79    7.88
 -44   4   0   24.55    7.81
  44   4   0   27.19    8.69
  46  -4   0    2.30    3.22
 -46  -4   0    2.20    4.93
  46  -4   0    4.00    3.87
  46   4   0   11.98    7.76
 -46   4   0    0.06    2.84
 -46   4   0    7.35    5.52
  46   4   0    5.43    5.73
  46   4   0   10.99    4.79
 -46   4   0    2.46    3.00
  46   4   0   -1.63    3.08
  48  -4   0    4.89    4.47
  48  -4   0    0.73    3.45
  48   4   0    8.32    6.82
  48   4   0    5.34    4.44
 -48   4   0    2.70    3.86
 -48   4   0    1.85    4.77
  48   4   0    5.71    3.79
  50  -4   0    2.67    4.19
  50  -4   0    1.46    4.05
  50   4   0   13.80    5.49
  50   4   0    1.29    3.00
  50   4   0    0.64    4.32
  52  -4   0    0.07    2.83
  52  -4   0    1.05    4.42
  52   4   0    3.26    4.77
  52   4   0    2.26    5.48
   1  -5   0  991.59   73.80
   1  -5   0  940.00   72.74
  -1  -5   0  942.02   72.48
   1  -5   0  954.37   73.27
   1  -5   0  954.83   72.24
  -1  -5   0  959.13   72.70
  -1  -5   0  991.95   73.46
   1  -5   0  974.45   72.64
  -1  -5   0  973.70   72.26
   1   5   0  956.51   73.07
  -1   5   0 1005.08   73.21
  -1   5   0 1013.46   72.67
   1   5   0  960.41   72.56
   1   5   0  985.02   72.24
  -1   5   0  978.07   72.14
  -1   5   0  946.61   71.91
   1   5   0  990.10   71.90
  -3  -5   0  828.11   64.20
   3  -5   0  833.89   63.68
   3  -5   0  859.92   63.04
  -3  -5   0  865.01   63.68
   3  -5   0  869.22   63.76
  -3  -5   0  842.17   63.14
   3  -5   0  834.21   64.23
   3  -5   0  818.26   63.29
   3  -5   0  818.63   63.05
  -3   5   0  855.17   63.00
  -3   5   0  845.42   63.50
  -3   5   0  889.10   64.21
   3   5   0  820.18   63.08
   3   5   0  812.71   63.16
   3   5   0  828.86   62.65
   3   5   0  867.23   64.05
   3   5   0  815.19   63.44
  -3   5   0  892.14   63.21
  -5  -5   0  279.48   23.29
   5  -5   0  292.46   23.52
  -5  -5   0  295.14   22.42
   5  -5   0  294.15   23.39
   5  -5   0  272.58   24.31
   5  -5   0  305.62   24.06
   5  -5   0  290.55   23.91
  -5  -5   0  266.72   24.19
   5  -5   0  294.03   23.30
   5   5   0  277.03   23.51
  -5   5   0  294.48   23.30
  -5   5   0  283.95   23.15
   5   5   0  272.04   24.08
  -5   5   0  291.11   24.30
   5   5   0  297.63   23.89
   5   5   0  295.43   23.51
   5   5   0  278.97   22.75
  -5   5   0  280.97   23.53
   5   5   0  267.92   22.50
   7  -5   0   15.42    4.14
  -7  -5   0   12.89    4.13
  -7  -5   0   17.23    3.77
  -7  -5   0   11.96    3.19
  -7  -5   0   31.35    6.23
   7  -5   0   15.48    4.82
   7  -5   0   12.02    3.95
   7  -5   0   15.39    4.00
   7  -5   0   23.38    4.56
  -7   5   0   16.32    4.10
   7   5   0   23.13    4.97
   7   5   0   15.80    3.65
  -7   5   0   15.64    3.77
   7   5   0   18.80    4.68
  -7   5   0   19.92    4.43
  -7   5   0   24.87    5.67
   7   5   0   14.98    3.73
  -7   5   0   14.76    3.84
   7   5   0   20.36    4.88
   7   5   0   17.07    3.74
  -9  -5   0   45.37    7.06
   9  -5   0   32.72    5.84
   9  -5   0   40.36    6.69
   9  -5   0   28.38    5.74
  -9  -5   0   34.32    5.97
   9  -5   0   41.97    6.36
  -9  -5   0   37.77    7.00
  -9  -5   0   34.57    5.65
  -9   5   0   31.57    6.42
   9   5   0   40.57    6.96
   9   5   0   38.57    5.99
   9   5   0   37.30    6.43
  -9   5   0   28.03    5.67
   9   5   0   41.18    6.07
  -9   5   0   25.44    4.89
  -9   5   0   38.71    6.30
   9   5   0   40.44    5.61
   9   5   0   40.80    6.67
  -9   5   0   43.87    6.37
 -11  -5   0  176.17   16.86
  11  -5   0  197.58   16.25
  11  -5   0  195.50   17.10
 -11  -5   0  199.63   16.31
 -11  -5   0  161.48   16.92
  11  -5   0  186.41   16.43
  11  -5   0  188.32   16.88
 -11  -5   0  188.04   15.83
  11   5   0  195.86   16.29
 -11   5   0  157.95   15.96
  11   5   0  166.45   16.36
 -11   5   0  205.73   16.79
  11   5   0  194.44   17.27
  11   5   0  175.62   16.17
  11   5   0  177.99   16.53
 -11   5   0  201.82   17.54
 -11   5   0  170.80   16.42
  13  -5   0  252.30   22.23
  13  -5   0  254.88   21.61
 -13  -5   0  240.07   22.38
  13  -5   0  260.12   21.29
 -13  -5   0  254.11   22.24
 -13  -5   0  272.31   21.40
 -13  -5   0  246.87   21.00
  13  -5   0  253.90   21.92
  13   5   0  247.16   21.38
  13   5   0  242.10   21.74
 -13   5   0  280.50   22.73
 -13   5   0  246.01   21.51
 -13   5   0  245.79   21.49
  13   5   0  246.24   22.23
 -13   5   0  279.36   22.23
  13   5   0  245.94   25.54
  13   5   0  264.16   21.93
  15  -5   0  676.96   50.51
 -15  -5   0  672.76   50.49
 -15  -5   0  610.06   51.67
 -15  -5   0  674.40   51.89
 -15  -5   0  663.52   50.51
  15  -5   0  648.76   51.65
  15  -5   0  647.15   50.82
  15  -5   0  691.95   51.39
  15   5   0  616.44   50.50
 -15   5   0  661.43   51.34
 -15   5   0  687.40   51.94
  15   5   0  675.06   51.69
  15   5   0  691.51   51.35
 -15   5   0  677.24   51.02
  15   5   0  689.97   51.01
  15   5   0  644.09   50.98
 -15   5   0  634.98   50.87
 -17  -5   0  776.50   59.67
 -17  -5   0  725.56   60.60
  17  -5   0  838.20   60.54
  17  -5   0  754.33   59.34
 -17  -5   0  818.55   61.18
  17  -5   0  788.52   59.99
  17  -5   0  784.33   60.93
 -17  -5   0  785.63   59.41
  17   5   0  811.52   60.45
 -17   5   0  808.30   59.95
  17   5   0  777.32   60.14
  17   5   0  732.70   60.50
 -17   5   0  786.35   60.92
 -17   5   0  785.97   60.01
  17   5   0  798.34   59.89
 -17   5   0  806.23   58.86
 -17   5   0  800.48   60.51
  19  -5   0   68.51   10.77
 -19  -5   0   96.97   12.59
  19  -5   0   84.88   10.14
  19  -5   0   90.38   11.57
 -19  -5   0   75.29    9.52
  19  -5   0   63.13    9.86
 -19  -5   0   91.40   11.40
  19   5   0   75.15   10.95
 -19   5   0   67.66   13.03
 -19   5   0   75.84   11.36
 -19   5   0   91.83   12.08
 -19   5   0   91.99   11.31
  19   5   0   98.93   12.34
  19   5   0   86.06   11.99
  21  -5   0   34.71    7.09
 -21  -5   0   39.08    7.80
  21  -5   0   41.30    6.84
 -21  -5   0   31.32    6.81
 -21  -5   0   27.35    7.21
  21  -5   0   35.50    6.54
  21  -5   0   22.15    5.69
 -21  -5   0   31.86    5.83
 -21   5   0   56.83    9.02
 -21   5   0   26.39    6.17
 -21   5   0   32.44    6.54
  21   5   0   21.52    5.72
  21   5   0   39.30    7.69
  21   5   0   41.66    7.85
  21   5   0   31.26    5.78
 -21   5   0   32.29    6.20
 -21   5   0   32.70    6.04
 -23  -5   0   -0.47    1.32
 -23  -5   0    5.03    3.26
  23  -5   0   -0.73    1.75
  23  -5   0    3.25    2.03
  23  -5   0   -0.37    2.19
  23  -5   0   -0.87    2.38
 -23  -5   0    3.09    3.02
 -23  -5   0    0.76    2.04
  23   5   0   -0.18    2.41
 -23   5   0    1.09    2.14
 -23   5   0    0.64    2.60
  23   5   0    0.89    2.03
 -23   5   0    0.72    2.41
 -23   5   0   -2.16    1.36
  23   5   0    1.02    2.69
  23   5   0    1.22    2.17
 -23   5   0    0.96    1.78
  25  -5   0   34.58    8.41
  25  -5   0   40.63    6.97
 -25  -5   0   48.31    9.17
 -25  -5   0   55.53    9.44
  25  -5   0   48.13    8.59
  25  -5   0   50.18    8.50
 -25  -5   0   39.86    8.56
 -25  -5   0   48.32    7.68
  25   5   0   55.98    9.49
 -25   5   0   48.99    9.09
  25   5   0   62.18    9.67
 -25   5   0   44.71    7.87
 -25   5   0   56.46    8.80
 -25   5   0   46.22    8.20
  25   5   0   45.33    7.90
  25   5   0   63.92   10.02
  27  -5   0   -0.37    2.01
  27  -5   0   -1.88    2.62
 -27  -5   0   -1.98    2.39
 -27  -5   0    0.91    2.42
 -27  -5   0   -0.21    2.09
 -27  -5   0    0.27    1.66
  27  -5   0   -1.42    1.42
  27  -5   0    2.83    2.63
 -27   5   0    1.78    2.56
  27   5   0    4.26    3.32
 -27   5   0    0.78    2.15
  27   5   0    0.34    2.46
 -27   5   0   -1.54    1.55
  27   5   0    1.11    2.10
  27   5   0   -0.82    2.99
 -27   5   0   -2.73    1.93
 -29  -5   0   69.08   12.01
 -29  -5   0   74.37   12.00
  29  -5   0   71.10   12.38
  29  -5   0   51.39    9.86
  29  -5   0   91.10   11.01
 -29  -5   0   66.22    9.44
  29  -5   0   87.27   12.05
 -29  -5   0   66.93   11.79
 -29   5   0   69.56   10.91
  29   5   0   66.49   13.50
  29   5   0  101.43   12.15
 -29   5   0   86.90   12.07
 -29   5   0   73.78   12.06
 -29   5   0   93.70   12.44
  29   5   0   82.80    9.68
  29   5   0   69.47   11.42
  29   5   0   61.62   10.55
 -31  -5   0   -0.64    2.80
 -31  -5   0    0.71    3.47
  31  -5   0    1.73    2.57
 -31  -5   0    0.45    3.55
  31  -5   0    2.19    2.64
  31  -5   0    0.02    2.99
  31   5   0    0.22    2.37
 -31   5   0   -1.80    2.36
  31   5   0    2.32    3.36
  31   5   0    1.76    3.50
 -31   5   0    1.23    2.33
 -31   5   0    0.39    3.00
  31   5   0   -0.05    1.57
  31   5   0   -0.44    2.54
 -31   5   0   -0.67    1.75
 -33  -5   0   71.94   12.68
 -33  -5   0   97.61   14.81
  33  -5   0  120.44   17.10
  33  -5   0   94.60   13.32
  33  -5   0   73.28   14.21
 -33  -5   0   69.31   13.47
  33   5   0   53.15   11.00
  33   5   0   85.06   12.23
  33   5   0   98.93   14.43
 -33   5   0  124.35   18.60
  33   5   0   81.67   13.45
 -33   5   0   76.45   11.84
 -33   5   0   83.02   12.16
 -33   5   0   65.06   10.76
  33   5   0   93.23   10.71
 -35  -5   0    5.90    4.68
  35  -5   0    9.53    5.02
 -35  -5   0    8.07    4.90
  35  -5   0    6.23    3.89
 -35  -5   0   11.17    5.94
  35  -5   0    4.70    3.67
  35   5   0   10.08    3.72
 -35   5   0   13.58    5.23
  35   5   0   11.67    5.58
  35   5   0    1.52    2.51
 -35   5   0   13.95    4.94
 -35   5   0   13.00    5.53
 -35   5   0   -1.55    2.53
  35   5   0   12.70    5.82
  35   5   0   17.91    6.80
  37  -5   0    7.68    5.11
  37  -5   0   -0.93    2.64
 -37  -5   0    2.89    5.21
 -37  -5   0   -0.71    3.06
 -37  -5   0   -3.41    2.53
  37  -5   0    0.93    3.03
 -37   5   0    1.88    3.55
  37   5   0    3.36    2.14
  37   5   0   -0.49    1.79
  37   5   0   -1.06    2.74
 -37   5   0   -1.24    1.48
  37   5   0    3.69    4.10
 -37   5   0    7.41    4.58
 -37   5   0    0.64    2.90
  37   5   0   -1.34    3.79
 -39  -5   0   23.19    7.42
  39  -5   0   27.91    7.40
  39  -5   0   10.20    5.37
  39  -5   0   36.48   10.24
 -39  -5   0    4.90    5.65
 -39   5   0   14.64    5.97
 -39   5   0   19.69    6.63
  39   5   0   22.38    8.00
 -39   5   0   20.02    6.78
 -39   5   0   27.25    7.51
  39   5   0   17.39    6.07
  39   5   0   17.07    4.90
  39   5   0    9.69    5.56
  39   5   0   13.08    6.84
 -41  -5   0   -3.08    2.42
 -41  -5   0   -0.52    3.26
 -41  -5   0   -4.06    3.58
  41  -5   0    3.28    2.91
  41  -5   0   -3.76    1.89
 -41   5   0   -0.19    2.12
  41   5   0    2.24    4.05
  41   5   0    0.26    3.20
  41   5   0   -2.19    1.65
  41   5   0    1.84    5.00
  41   5   0   -2.42    2.23
 -41   5   0   -0.06    3.10
 -41   5   0    0.61    3.67
  43  -5   0    2.77    3.66
 -43  -5   0    9.76    6.19
 -43  -5   0    6.00    4.56
  43  -5   0    1.05    3.02
 -43  -5   0   -1.22    2.97
  43   5   0    6.08    5.09
 -43   5   0   -0.53    1.86
  43   5   0    6.66    5.97
 -43   5   0    8.50    5.20
  43   5   0   -1.87    2.51
  43   5   0    3.89    4.69
 -43   5   0    7.65    4.81
  43   5   0   13.82    4.65
  45  -5   0   12.19    6.13
  45  -5   0    6.10    4.74
  45   5   0    7.07    5.10
  45   5   0    5.96    5.03
  45   5   0   13.31    8.87
 -45   5   0    7.86    5.41
  47  -5   0    7.17    5.00
 -47  -5   0   17.16    8.53
  47  -5   0    6.43    3.96
 -47   5   0   34.90    9.86
 -47   5   0    7.25    4.82
  47   5   0   12.79    7.76
  47   5   0   15.23    4.93
  47   5   0   -2.02    2.82
  49  -5   0    1.11    2.78
  49  -5   0    7.25    4.54
  49   5   0   -0.31    4.27
  49   5   0    2.21    3.73
 -49   5   0    9.05    6.52
   0  -6   0  101.42   10.30
   0  -6   0   99.26   12.16
   0  -6   0  101.14   12.64
   0  -6   0  113.83   14.63
   0  -6   0  109.60   13.66
   0  -6   0  117.35   13.59
   0   6   0  100.32   10.50
   0   6   0  117.17   13.57
   0   6   0   91.23   12.09
   0   6   0  101.86   10.29
   2  -6   0   -0.77    1.73
  -2  -6   0    2.88    2.01
  -2  -6   0    1.93    2.57
   2  -6   0   -0.60    1.66
  -2  -6   0   -0.25    1.71
  -2  -6   0    1.51    2.24
   2  -6   0    2.98    2.25
   2  -6   0    9.07    3.76
  -2  -6   0    0.51    1.99
   2  -6   0    3.44    2.35
   2  -6   0    0.01    1.83
   2   6   0    3.55    2.31
  -2   6   0    2.73    1.97
   2   6   0    1.39    2.15
  -2   6   0    2.39    2.66
   2   6   0    4.02    2.34
  -2   6   0    6.70    2.76
  -2   6   0    2.28    2.51
   2   6   0    1.45    2.67
  -4  -6   0    7.25    3.25
   4  -6   0   13.98    4.24
   4  -6   0    6.47    2.85
   4  -6   0   15.45    4.09
  -4  -6   0    6.70    2.81
  -4  -6   0    4.25    2.95
   4  -6   0   15.82    5.28
  -4  -6   0    8.91    3.62
   4  -6   0    7.36    3.14
   4  -6   0    7.39    3.35
  -4  -6   0    7.32    3.76
   4   6   0    9.39    3.28
   4   6   0    7.66    2.73
  -4   6   0    7.74    3.63
   4   6   0    5.73    3.77
  -4   6   0   17.06    5.23
  -4   6   0    6.04    2.87
  -4   6   0    9.31    3.42
   4   6   0   10.30    3.85
   6  -6   0  134.06   12.56
   6  -6   0  158.16   17.17
   6  -6   0  130.13   15.14
   6  -6   0  122.78   12.67
  -6  -6   0  129.79   13.11
   6  -6   0  143.92   12.88
   6  -6   0  123.22   14.55
  -6  -6   0  140.90   12.73
  -6  -6   0  129.46   15.96
  -6   6   0  141.38   13.85
  -6   6   0  113.97   12.56
   6   6   0  128.01   12.03
  -6   6   0  115.03   12.23
   6   6   0  104.46   12.06
   6   6   0  137.16   13.68
   6   6   0  130.16   14.81
  -6   6   0  132.75   12.44
   6   6   0  145.68   13.44
   6   6   0  123.84   11.75
   8  -6   0   20.51    4.69
  -8  -6   0   12.12    4.78
  -8  -6   0   17.40    4.74
   8  -6   0   18.54    4.98
   8  -6   0   23.02    4.90
   8  -6   0   15.02    4.85
  -8  -6   0   22.04    5.25
  -8   6   0   24.76    4.92
  -8   6   0   18.35    5.41
   8   6   0   25.69    6.02
   8   6   0   16.35    4.70
   8   6   0   19.90    4.45
   8   6   0   20.09    5.54
  -8   6   0   18.15    4.68
   8   6   0   18.98    5.19
  -8   6   0   29.15    6.16
  -8   6   0   14.90    4.04
   8   6   0   19.35    4.29
  10  -6   0   26.21    5.36
 -10  -6   0   36.67    8.11
 -10  -6   0   16.88    4.44
  10  -6   0   38.42    7.62
 -10  -6   0   33.03    5.39
  10  -6   0   23.41    5.06
  10  -6   0   28.45    5.84
 -10  -6   0   28.21    5.87
  10   6   0   31.26    7.15
 -10   6   0   26.70    5.84
 -10   6   0   28.06    6.65
  10   6   0   18.08    4.55
 -10   6   0   17.18    4.97
  10   6   0   29.82    6.10
 -10   6   0   25.04    5.23
  10   6   0   23.42    4.61
  10   6   0   20.60    4.87
  10   6   0   21.82    5.50
 -10   6   0   19.79    5.04
  12  -6   0   13.86    4.15
 -12  -6   0   11.71    4.16
 -12  -6   0    7.94    2.90
  12  -6   0   17.54    4.09
 -12  -6   0   18.86    4.43
 -12  -6   0    7.64    3.89
  12  -6   0   19.37    4.52
  12  -6   0   15.47    4.56
 -12   6   0    9.37    4.05
  12   6   0   14.90    3.62
 -12   6   0   17.46    4.96
  12   6   0   16.45    4.18
  12   6   0   16.34    4.73
 -12   6   0   19.14    5.09
  12   6   0    9.13    4.02
  12   6   0   14.18    4.47
  12   6   0   16.63    4.70
 -12   6   0   21.27    5.22
 -14  -6   0  126.09   12.16
  14  -6   0  115.84   12.26
 -14  -6   0  126.55   15.87
  14  -6   0  134.02   15.62
 -14  -6   0  139.15   17.05
  14  -6   0  133.21   16.11
 -14  -6   0  121.38   12.33
  14  -6   0  115.78   13.97
  14   6   0  131.09   13.00
 -14   6   0  128.30   14.86
  14   6   0  143.61   16.02
  14   6   0  142.60   15.44
 -14   6   0  132.90   15.76
 -14   6   0  142.79   13.46
  14   6   0  123.54   12.49
  14   6   0  138.51   15.74
  14   6   0  106.56   11.37
  16  -6   0   79.99   10.54
 -16  -6   0   85.04   12.68
 -16  -6   0   71.48    9.83
  16  -6   0   82.10   10.42
  16  -6   0   47.86    8.78
 -16  -6   0   60.85   10.16
 -16  -6   0   93.87   10.89
  16  -6   0   70.20   11.00
 -16   6   0   52.04    8.94
 -16   6   0   62.41    9.18
  16   6   0   63.81   10.21
  16   6   0   74.66   10.78
 -16   6   0   44.41    8.62
  16   6   0   62.03    9.53
  16   6   0   46.80    8.93
 -16   6   0   83.42   12.07
  16   6   0   74.69    9.85
 -18  -6   0  217.08   18.35
 -18  -6   0  194.76   17.91
  18  -6   0  207.96   18.16
  18  -6   0  215.76   18.81
 -18  -6   0  204.59   19.91
 -18  -6   0  186.61   19.21
  18  -6   0  205.48   19.62
  18  -6   0  193.45   18.86
 -18   6   0  197.49   18.49
  18   6   0  206.14   18.99
 -18   6   0  203.50   18.59
  18   6   0  191.73   18.48
  18   6   0  180.72   18.89
  18   6   0  205.37   18.79
 -18   6   0  196.23   18.83
  18   6   0  176.33   17.92
 -18   6   0  230.04   20.01
 -20  -6   0    1.05    2.56
  20  -6   0   -1.52    1.28
 -20  -6   0    3.08    2.97
  20  -6   0    0.44    2.70
  20  -6   0    1.19    2.27
 -20  -6   0    0.12    1.52
  20  -6   0    2.19    2.65
 -20  -6   0   -3.04    1.98
 -20   6   0    1.09    2.11
 -20   6   0   -0.09    2.21
  20   6   0   -0.22    2.26
  20   6   0   -1.15    1.00
 -20   6   0   -1.11    2.23
 -20   6   0   -1.01    1.89
  20   6   0   -1.79    1.28
  20   6   0    0.92    3.01
  20   6   0   -0.47    2.34
  22  -6   0  254.00   19.74
  22  -6   0  212.36   20.93
  22  -6   0  206.20   19.57
 -22  -6   0  192.74   18.70
 -22  -6   0  199.09   20.79
  22  -6   0  218.19   20.21
 -22  -6   0  227.96   21.29
 -22   6   0  171.44   19.31
  22   6   0  197.39   19.89
  22   6   0  247.25   20.50
 -22   6   0  194.99   20.24
 -22   6   0  205.23   19.42
  22   6   0  212.85   20.49
 -22   6   0  218.15   19.83
  22   6   0  221.15   19.72
  24  -6   0   54.17    8.83
 -24  -6   0   62.30    9.95
  24  -6   0   54.65    9.37
  24  -6   0   47.30    8.17
 -24  -6   0   40.13    7.28
  24  -6   0   62.47   11.12
 -24  -6   0   47.40    9.78
 -24  -6   0   54.70   10.30
 -24   6   0   63.57    9.58
 -24   6   0   53.55   10.02
  24   6   0   76.71   13.31
  24   6   0   31.37    7.91
 -24   6   0   54.33    9.25
 -24   6   0   56.57    8.78
  24   6   0   70.12    9.89
 -24   6   0   75.57   10.80
  24   6   0   48.16    9.10
 -26  -6   0   35.63    8.57
  26  -6   0   32.46    7.52
  26  -6   0   47.98    8.65
  26  -6   0   23.15    7.16
 -26  -6   0   46.27   10.20
 -26  -6   0   32.82    6.52
 -26  -6   0   50.04    9.59
  26  -6   0   51.52    8.15
  26   6   0   32.94    7.91
 -26   6   0   47.54    7.95
  26   6   0   39.62    8.35
  26   6   0   36.94    7.94
 -26   6   0   32.79    7.41
 -26   6   0   29.31    7.30
  26   6   0   47.70    8.64
 -26   6   0   40.35    7.58
 -26   6   0   34.85    7.94
 -28  -6   0   36.19    7.74
 -28  -6   0   36.13    8.36
  28  -6   0   26.67    7.59
  28  -6   0   43.06    8.41
  28  -6   0   44.03    9.66
 -28  -6   0   39.67    9.14
  28  -6   0   38.66    7.61
 -28  -6   0   47.42   11.21
 -28   6   0   48.51    9.57
 -28   6   0   26.77    6.73
 -28   6   0   34.32    8.15
 -28   6   0   39.06    7.94
  28   6   0   32.16    7.72
  28   6   0   41.93    8.16
 -28   6   0   39.22    7.48
  28   6   0   56.59   10.64
  28   6   0   31.78    7.84
  30  -6   0    7.36    4.30
 -30  -6   0    7.60    4.30
 -30  -6   0    7.71    5.09
 -30  -6   0    5.11    3.62
  30  -6   0    8.59    3.90
 -30  -6   0    6.35    3.25
  30  -6   0    6.39    4.15
  30  -6   0   11.45    4.82
  30   6   0   12.10    5.44
  30   6   0   -0.23    3.08
 -30   6   0    5.26    3.80
 -30   6   0    2.03    2.98
  30   6   0    6.22    4.00
 -30   6   0    1.23    3.10
  30   6   0    7.51    4.47
 -30   6   0    5.23    3.65
 -30   6   0    7.63    4.74
  32  -6   0    1.70    2.60
 -32  -6   0    1.65    3.44
 -32  -6   0    2.00    3.21
  32  -6   0   -2.62    1.54
 -32  -6   0    6.61    4.04
  32  -6   0    6.31    4.52
  32   6   0    4.62    2.35
 -32   6   0    3.82    3.18
 -32   6   0    0.80    3.00
  32   6   0   -0.66    3.00
  32   6   0   -1.51    2.60
 -32   6   0   -2.11    2.45
 -32   6   0    1.74    3.73
 -32   6   0    2.75    2.99
  32   6   0   -1.65    1.76
  34  -6   0   18.62    6.03
  34  -6   0    9.61    4.70
  34  -6   0   27.82    8.19
 -34  -6   0   23.71    8.39
 -34  -6   0    9.15    5.57
 -34  -6   0   26.77    7.32
  34  -6   0   21.79    6.32
  34   6   0   15.60    6.69
 -34   6   0   17.66    6.25
 -34   6   0   27.81    7.24
 -34   6   0   13.17    5.58
  34   6   0   11.62    4.87
 -34   6   0   26.21    7.21
  34   6   0    8.15    5.16
  34   6   0   11.85    5.33
  34   6   0   11.27    3.82
  36  -6   0    6.46    4.15
  36  -6   0    4.51    3.58
  36  -6   0   11.83    4.90
  36  -6   0   -2.22    2.41
 -36  -6   0    2.81    4.20
 -36  -6   0    1.25    4.07
 -36  -6   0   -3.31    2.70
  36   6   0    7.25    3.21
  36   6   0    0.87    3.81
  36   6   0    4.50    3.24
 -36   6   0    1.21    3.18
 -36   6   0    0.41    3.57
  36   6   0    4.92    4.06
  36   6   0    0.61    2.80
 -36   6   0    1.74    3.39
 -36   6   0    2.89    2.56
 -38  -6   0    3.02    5.05
  38  -6   0    7.36    4.52
  38  -6   0    3.72    3.55
 -38  -6   0    8.61    6.52
  38  -6   0    0.20    2.45
 -38  -6   0    6.50    5.12
 -38   6   0    6.66    4.39
  38   6   0    3.47    4.73
  38   6   0   15.48    7.14
 -38   6   0   11.68    5.38
  38   6   0    3.79    3.21
  38   6   0    5.59    3.33
 -38   6   0    1.04    4.20
  38   6   0    2.82    4.88
 -40  -6   0   12.06    6.29
 -40  -6   0   17.41    7.95
  40  -6   0    4.32    3.88
  40  -6   0    3.29    3.54
 -40  -6   0    5.93    5.25
  40  -6   0   19.84    6.44
 -40   6   0    2.54    3.12
  40   6   0   10.16    5.83
 -40   6   0    6.44    4.55
  40   6   0   11.11    5.02
  40   6   0   13.60    4.72
  40   6   0    0.65    3.93
 -40   6   0    9.52    4.58
  40   6   0   -0.49    3.31
  42  -6   0    1.31    3.85
 -42  -6   0   19.67    7.93
  42  -6   0    4.07    3.61
  42  -6   0    5.97    4.18
 -42  -6   0    1.55    3.22
  42   6   0   -0.66    3.35
 -42   6   0    3.01    3.96
  42   6   0    0.83    2.49
  42   6   0    0.93    3.40
  42   6   0    6.35    4.82
 -42   6   0   11.03    5.29
 -44  -6   0    5.20    5.92
  44  -6   0    3.56    4.19
  44  -6   0    1.79    3.48
  44  -6   0    2.14    2.92
 -44   6   0    9.91    4.81
  44   6   0    2.26    3.77
  44   6   0    3.70    5.26
  46  -6   0   -2.01    2.46
 -46  -6   0    2.85    5.07
  46  -6   0    4.52    3.47
  46  -6   0    4.97    3.65
  46   6   0   -2.38    3.59
 -46   6   0    1.43    4.02
  46   6   0    7.39    6.20
  48  -6   0   12.55    5.80
  48  -6   0    8.43    5.01
  48  -6   0    6.15    4.88
  48   6   0    1.98    4.63
  48   6   0   12.64    6.16
  -1  -7   0   68.20    9.97
  -1  -7   0   70.99   10.45
  -1  -7   0   75.09   11.14
   1  -7   0   65.46   10.32
   1  -7   0   66.93   11.26
   1  -7   0   41.67    8.23
  -1  -7   0   59.96   11.11
  -1  -7   0   67.51   10.25
   1  -7   0   80.63   11.78
   1  -7   0   67.82   10.54
   1   7   0   75.27   10.61
   1   7   0  111.31   13.01
  -1   7   0   93.91   13.14
   1   7   0   88.43   12.44
  -1   7   0   84.79   10.45
  -1   7   0  119.80   14.05
   1   7   0   81.95   10.54
  -1   7   0   75.71   11.56
  -3  -7   0  147.86   16.55
   3  -7   0  132.23   15.05
   3  -7   0  133.03   16.10
  -3  -7   0  178.22   18.32
  -3  -7   0  142.33   16.54
   3  -7   0  160.31   18.43
  -3  -7   0  166.54   18.70
   3  -7   0  120.79   12.95
   3  -7   0  116.19   15.15
  -3  -7   0  128.60   13.18
   3  -7   0  114.86   14.85
  -3   7   0  151.73   16.59
   3   7   0  132.16   16.10
   3   7   0  161.47   18.99
  -3   7   0  107.87   15.23
  -3   7   0  125.33   16.22
  -3   7   0  134.61   13.17
   3   7   0  122.35   12.62
   3   7   0  123.93   13.11
   5  -7   0   -0.58    2.24
  -5  -7   0    3.02    2.68
  -5  -7   0    2.24    2.50
   5  -7   0   -0.31    2.24
   5  -7   0    1.00    2.15
  -5  -7   0    2.04    2.27
   5  -7   0    3.46    2.67
  -5  -7   0    0.35    2.26
   5  -7   0    4.47    3.09
   5  -7   0    1.89    2.02
  -5   7   0    6.01    3.94
  -5   7   0    2.00    2.05
   5   7   0   -1.46    1.46
   5   7   0    0.95    2.85
   5   7   0   -0.18    1.30
  -5   7   0    2.50    2.58
   5   7   0    1.34    2.57
  -5   7   0    1.94    2.20
   7  -7   0   27.89    5.80
   7  -7   0   36.27    7.76
   7  -7   0   39.08    7.47
  -7  -7   0   36.88    7.73
  -7  -7   0   24.97    5.51
  -7  -7   0   32.81    5.64
  -7  -7   0   29.60    7.19
   7  -7   0   27.32    6.34
   7  -7   0   29.46    5.80
   7  -7   0   51.18    9.50
   7   7   0   21.75    5.53
   7   7   0   22.58    6.91
  -7   7   0   40.38    6.60
  -7   7   0   34.82    9.83
  -7   7   0   33.71    6.79
   7   7   0   28.72    6.67
  -7   7   0   37.79    8.04
   7   7   0   31.33    6.57
   7   7   0   31.76    6.02
   9  -7   0   23.12    5.52
  -9  -7   0   17.24    4.36
  -9  -7   0   16.49    5.77
   9  -7   0   22.34    5.57
   9  -7   0   19.84    5.16
  -9  -7   0   31.11    5.49
   9  -7   0   14.41    4.93
  -9  -7   0   30.88    7.16
   9  -7   0   27.18    6.15
   9   7   0   27.64    6.69
  -9   7   0   28.16    5.29
   9   7   0   21.28    4.94
  -9   7   0   18.67    4.82
   9   7   0   28.99    6.58
  -9   7   0   21.49    5.43
   9   7   0   28.04    6.65
   9   7   0   18.68    4.68
   9   7   0   21.22    5.92
  -9   7   0   19.76    6.17
 -11  -7   0   73.64   10.59
 -11  -7   0   69.63   10.99
  11  -7   0   74.89   11.08
 -11  -7   0   98.82   14.10
  11  -7   0   68.80   10.19
 -11  -7   0   91.61   10.60
  11  -7   0   70.09   10.68
  11  -7   0   82.30   11.96
  11   7   0   71.51   10.95
  11   7   0   68.57    9.77
 -11   7   0   53.94    9.65
 -11   7   0   75.67   10.02
 -11   7   0   85.10   11.42
 -11   7   0   79.89   12.28
  11   7   0   65.28   10.54
  11   7   0   82.09   10.20
  11   7   0   79.13   11.56
  11   7   0   84.86   11.61
 -13  -7   0   17.94    4.57
 -13  -7   0   28.23    5.66
 -13  -7   0   35.99    7.94
  13  -7   0   23.32    6.20
  13  -7   0   12.60    4.79
 -13  -7   0   26.41    6.71
  13  -7   0   21.28    5.33
  13  -7   0   27.30    6.46
 -13   7   0   22.82    5.78
 -13   7   0   18.98    5.55
  13   7   0   25.56    6.36
 -13   7   0   37.58    7.85
  13   7   0   21.40    4.83
  13   7   0   22.10    5.51
  13   7   0   44.66    8.80
  13   7   0   25.86    5.92
 -13   7   0   24.35    5.69
  15  -7   0   80.06   12.92
 -15  -7   0   82.64   12.92
 -15  -7   0  103.73   12.51
 -15  -7   0  120.51   13.38
 -15  -7   0  112.68   16.21
  15  -7   0  105.02   13.16
  15  -7   0  106.91   14.29
  15  -7   0   96.25   13.33
 -15   7   0  109.34   14.94
 -15   7   0  118.72   15.01
 -15   7   0   98.26   12.85
  15   7   0  112.20   12.38
  15   7   0  115.01   14.70
  15   7   0   97.57   13.60
  15   7   0   98.76   14.04
 -15   7   0   99.72   13.60
  15   7   0  102.44   13.13
  15   7   0  117.03   13.93
  17  -7   0   26.38    6.83
 -17  -7   0   72.45   11.56
 -17  -7   0   31.72    8.20
 -17  -7   0   40.83    7.12
  17  -7   0   34.51    6.93
  17  -7   0   56.47   10.38
  17  -7   0   37.19    7.09
 -17  -7   0   44.61    7.84
  17   7   0   35.52    7.79
  17   7   0   41.76    9.01
  17   7   0   45.43    8.30
  17   7   0   35.03    7.24
  17   7   0   43.85    8.66
 -17   7   0   34.48    7.62
 -17   7   0   61.48    9.68
 -17   7   0   36.35    7.37
 -17   7   0   45.37    9.26
  17   7   0   44.45    7.04
  19  -7   0    6.69    3.38
  19  -7   0    1.45    2.03
 -19  -7   0    1.61    3.05
 -19  -7   0    1.06    2.73
 -19  -7   0   -2.17    1.17
 -19  -7   0   -0.08    2.54
  19  -7   0   -2.25    2.27
  19  -7   0    9.35    4.49
  19   7   0   -0.39    2.44
 -19   7   0   11.34    4.47
  19   7   0   -0.79    2.11
  19   7   0    7.19    3.86
  19   7   0    3.22    3.45
 -19   7   0    4.07    2.89
 -19   7   0    0.11    2.46
  19   7   0    4.53    2.88
  19   7   0   -0.13    1.74
 -19   7   0   -0.34    2.72
  21  -7   0  157.83   18.50
 -21  -7   0  140.20   14.96
 -21  -7   0  164.92   20.53
 -21  -7   0  149.47   20.00
  21  -7   0  137.44   16.89
  21  -7   0  128.83   17.86
  21  -7   0  152.46   15.14
 -21  -7   0  136.87   14.56
  21   7   0  161.38   19.25
  21   7   0  134.13   17.33
 -21   7   0  173.26   16.68
  21   7   0  171.54   16.08
 -21   7   0  174.70   20.10
 -21   7   0  160.46   15.78
  21   7   0  111.20   15.89
 -21   7   0  168.39   16.03
  21   7   0  154.02   18.41
  23  -7   0   12.66    4.75
  23  -7   0   19.77    5.57
 -23  -7   0    6.35    4.30
 -23  -7   0    6.01    3.26
 -23  -7   0   12.13    4.84
 -23  -7   0    9.61    5.03
  23  -7   0   10.90    4.88
  23  -7   0   10.80    4.53
  23   7   0   12.00    4.72
  23   7   0    8.77    4.77
 -23   7   0   15.88    5.66
  23   7   0   24.98    6.78
 -23   7   0   15.34    4.82
 -23   7   0   21.30    6.05
  23   7   0   14.63    5.53
  23   7   0    6.01    4.17
 -23   7   0   14.31    5.75
 -25  -7   0   34.54    9.40
  25  -7   0   19.32    6.73
 -25  -7   0   15.78    6.43
 -25  -7   0   21.95    5.38
 -25  -7   0   27.00    6.65
  25  -7   0   26.95    6.71
  25  -7   0   11.04    4.38
 -25   7   0   11.60    5.54
 -25   7   0   12.54    5.14
 -25   7   0   20.71    6.30
  25   7   0   33.22    7.74
  25   7   0   16.55    5.61
  25   7   0   41.13    8.73
  25   7   0   13.66    5.11
 -25   7   0   22.24    5.71
 -27  -7   0    0.69    2.79
  27  -7   0    3.67    3.50
 -27  -7   0   -4.81    2.65
  27  -7   0    1.38    2.43
  27  -7   0    2.75    3.23
 -27  -7   0    1.84    2.41
 -27  -7   0    7.75    4.35
  27  -7   0   -0.86    1.64
  27   7   0    4.96    4.08
 -27   7   0    7.44    5.04
  27   7   0    6.55    4.38
  27   7   0    0.71    2.13
  27   7   0   -2.99    2.33
 -27   7   0    0.07    2.90
 -27   7   0    1.47    2.79
 -27   7   0   -0.21    2.68
  27   7   0    4.75    4.34
  29  -7   0    0.60    2.69
 -29  -7   0   -3.04    2.98
 -29  -7   0    0.70    2.33
  29  -7   0    9.14    5.86
 -29  -7   0    4.15    2.60
 -29  -7   0    5.72    3.47
  29  -7   0    5.27    3.50
  29   7   0   10.17    5.46
 -29   7   0    3.34    4.32
 -29   7   0    5.08    3.56
 -29   7   0    6.84    3.90
  29   7   0    0.97    2.79
 -29   7   0    3.91    3.39
 -29   7   0    6.79    3.58
  29   7   0    3.45    3.44
  31  -7   0   30.01    8.66
  31  -7   0   38.84    8.69
  31  -7   0   46.42    9.03
 -31  -7   0   46.31    9.90
 -31  -7   0   33.84    7.00
 -31  -7   0   20.41    7.85
  31  -7   0   37.96   10.50
 -31   7   0   50.47   11.99
  31   7   0   29.51    8.25
 -31   7   0   42.45    9.02
 -31   7   0   36.47    8.58
  31   7   0   42.80   10.18
  31   7   0   46.50    9.86
 -33  -7   0   32.39    9.04
  33  -7   0   23.63    7.52
 -33  -7   0   12.63    5.63
  33  -7   0   15.89    6.04
 -33  -7   0    6.09    5.29
 -33  -7   0   20.27    5.50
  33   7   0    4.42    4.44
 -33   7   0   15.49    6.10
  33   7   0   31.18    7.93
 -33   7   0    8.80    4.80
  33   7   0   13.94    7.64
 -33   7   0   17.30    5.55
 -33   7   0   13.61    6.05
  33   7   0   21.28    7.22
 -35  -7   0   61.11   12.94
  35  -7   0   60.65   12.36
 -35  -7   0   73.11   12.92
 -35  -7   0   54.58   12.20
  35  -7   0   74.75   12.62
  35  -7   0   54.07   10.30
 -35   7   0   52.35   10.43
 -35   7   0   68.17   11.79
  35   7   0   76.06    9.85
 -35   7   0   53.48   12.92
  35   7   0   40.87   10.21
 -35   7   0   76.14   11.95
  35   7   0   40.11   10.36
  35   7   0   60.67   11.89
  35   7   0   78.94   12.70
  37  -7   0   16.75    6.03
  37  -7   0   13.82    6.04
  37  -7   0   10.82    5.17
 -37  -7   0   12.16    6.02
 -37  -7   0    3.26    4.73
 -37  -7   0   24.56    9.20
  37   7   0   18.75    7.06
  37   7   0    4.62    4.92
 -37   7   0   11.58    6.43
  37   7   0   14.29    4.44
  37   7   0   13.49    6.45
 -37   7   0    3.21    3.77
  37   7   0   13.34    5.41
 -37   7   0   26.34    7.50
  39  -7   0   12.38    5.73
 -39  -7   0    5.16    4.65
 -39  -7   0   17.03    7.94
  39  -7   0    9.07    4.81
  39  -7   0   16.37    6.06
  39   7   0    9.06    3.71
 -39   7   0    8.84    5.37
  39   7   0   19.41    7.43
  39   7   0    7.32    5.43
  39   7   0   14.87    7.15
 -39   7   0   11.11    5.20
 -41  -7   0    3.43    5.54
  41  -7   0    7.72    4.19
  41  -7   0    3.30    3.90
  41  -7   0   -1.30    2.42
 -41   7   0    4.49    4.66
  41   7   0   -0.21    2.80
  41   7   0   17.63    7.28
  41   7   0    9.36    6.13
 -41   7   0    2.28    3.39
  41   7   0    0.10    3.84
 -43  -7   0   16.69    8.20
  43  -7   0    8.84    5.21
  43  -7   0   12.24    6.47
  43  -7   0   10.04    6.02
 -43   7   0    6.80    5.01
 -43   7   0   13.48    5.91
  43   7   0    5.29    4.64
  43   7   0   10.39    6.36
  45  -7   0    2.09    3.52
  45  -7   0   10.49    6.34
  45  -7   0    6.12    4.56
 -45  -7   0   -1.94    4.53
  45   7   0   11.02    6.51
 -45   7   0    8.76    5.97
  45   7   0    3.08    4.51
   0  -8   0    1.93    2.13
   0  -8   0    8.99    4.27
   0  -8   0    6.12    4.01
   0  -8   0    2.77    2.84
   0  -8   0    3.53    3.06
   0   8   0    1.96    2.36
   0   8   0    4.57    2.92
   0   8   0    1.46    2.77
   0   8   0   -1.15    2.09
   2  -8   0   -1.52    2.45
  -2  -8   0   -4.96    1.33
   2  -8   0    2.11    2.83
  -2  -8   0   -0.96    2.40
  -2  -8   0    2.69    2.73
   2  -8   0   -0.65    1.55
   2  -8   0   -3.27    1.50
  -2  -8   0    6.66    4.08
  -2  -8   0   -1.27    1.89
   2  -8   0    2.72    2.59
   2   8   0   -0.65    2.66
  -2   8   0   -1.64    2.35
  -2   8   0    3.92    2.86
   2   8   0    0.25    2.01
  -2   8   0   -1.55    1.57
   2   8   0   -1.76    1.65
  -2   8   0    2.47    3.03
   2   8   0   -1.94    1.45
   4  -8   0   10.73    4.83
   4  -8   0   19.70    5.31
  -4  -8   0   23.57    5.92
   4  -8   0   19.82    5.95
  -4  -8   0   31.60    8.70
  -4  -8   0   30.46    6.98
   4  -8   0   40.50    8.65
  -4  -8   0   25.16    6.44
  -4  -8   0   23.64    6.64
   4  -8   0   22.45    6.68
   4  -8   0   30.24    6.21
   4   8   0   27.51    5.73
   4   8   0   24.44    6.75
  -4   8   0   24.07    6.11
  -4   8   0   26.06    7.12
  -4   8   0   23.05    5.50
   4   8   0   27.10    6.03
   4   8   0   40.03    8.34
  -4   8   0   19.82    5.73
   6  -8   0   29.84    6.62
  -6  -8   0   37.92    7.74
   6  -8   0   43.22    7.60
   6  -8   0   24.03    6.67
  -6  -8   0   37.74    8.27
   6  -8   0   29.24    6.89
   6  -8   0   43.86    9.84
   6  -8   0   33.41    7.91
  -6  -8   0   36.66    7.50
   6   8   0   33.11    7.36
  -6   8   0   46.93    8.69
   6   8   0   32.99    7.69
   6   8   0   42.88    8.79
  -6   8   0   24.68    5.80
  -6   8   0   36.41    8.06
   6   8   0   32.16    6.86
  -6   8   0   39.02    7.50
   8  -8   0   14.63    4.33
  -8  -8   0   11.38    3.88
   8  -8   0   10.88    4.34
   8  -8   0    8.23    4.10
   8  -8   0    4.90    3.38
  -8  -8   0    7.59    4.58
  -8  -8   0    3.31    3.07
  -8  -8   0    3.63    3.49
   8  -8   0   10.14    4.42
  -8   8   0    8.72    4.32
   8   8   0   12.47    4.93
   8   8   0   12.31    4.40
  -8   8   0    6.88    3.59
  -8   8   0   16.56    5.18
  -8   8   0    7.75    3.60
   8   8   0   16.61    5.60
 -10  -8   0   11.55    3.88
 -10  -8   0    6.58    3.68
  10  -8   0    5.41    3.26
  10  -8   0   10.23    4.61
  10  -8   0    5.83    3.42
  10  -8   0    9.40    4.41
 -10  -8   0    6.44    4.25
 -10  -8   0    8.33    4.43
  10  -8   0    5.45    3.57
 -10   8   0    4.51    2.86
 -10   8   0    6.17    3.94
  10   8   0    9.65    4.09
  10   8   0    1.95    2.71
 -10   8   0    8.77    3.85
  10   8   0    5.03    3.59
 -10   8   0   10.29    4.13
  10   8   0    3.46    3.93
 -12  -8   0   26.82    5.60
  12  -8   0   12.78    5.28
 -12  -8   0   17.67    6.33
  12  -8   0   13.85    4.82
 -12  -8   0   23.74    5.71
  12  -8   0    6.57    3.99
 -12  -8   0   27.43    8.09
  12  -8   0   14.06    5.22
  12  -8   0   14.45    4.77
  12   8   0   24.79    6.63
 -12   8   0   19.10    5.62
 -12   8   0   19.96    6.74
  12   8   0   17.46    5.99
 -12   8   0   15.70    5.64
  12   8   0   30.80    7.34
  12   8   0   21.60    5.93
  12   8   0   24.93    5.47
  14  -8   0    1.43    2.32
 -14  -8   0    2.49    3.08
  14  -8   0   -0.09    2.10
 -14  -8   0    0.98    2.40
 -14  -8   0   -1.10    2.69
 -14  -8   0    4.49    3.00
  14  -8   0    4.77    3.23
  14  -8   0    1.10    2.52
  14   8   0   -1.96    2.21
 -14   8   0    5.48    3.79
 -14   8   0   -0.34    2.65
  14   8   0    3.56    3.52
  14   8   0    4.50    3.87
  14   8   0    4.35    3.11
  14   8   0    1.74    2.26
 -14   8   0    7.83    3.85
 -14   8   0    1.89    2.00
 -16  -8   0    4.53    3.09
 -16  -8   0    7.99    3.74
  16  -8   0    3.83    3.19
  16  -8   0    7.99    4.40
 -16  -8   0    5.34    4.13
  16  -8   0    4.06    3.01
 -16  -8   0    9.09    5.10
  16  -8   0    5.23    3.56
  16   8   0    4.52    3.64
 -16   8   0   14.08    5.28
 -16   8   0    4.17    3.96
 -16   8   0    4.64    3.45
  16   8   0    3.56    2.80
  16   8   0   15.10    5.72
  16   8   0    7.09    3.89
  16   8   0    5.58    3.90
 -16   8   0    6.31    4.20
  16   8   0    1.08    2.60
  18  -8   0    8.47    4.34
  18  -8   0    2.47    3.27
 -18  -8   0   10.43    5.94
 -18  -8   0    8.29    4.25
 -18  -8   0    4.64    4.47
  18  -8   0    8.15    3.77
 -18  -8   0    5.39    2.93
  18   8   0    7.52    3.93
 -18   8   0    7.07    4.14
 -18   8   0   10.65    5.44
  18   8   0   11.89    4.03
  18   8   0    8.08    4.22
  18   8   0    3.26    3.24
  18   8   0   13.40    4.66
 -18   8   0    1.01    2.67
  18   8   0    0.35    3.23
 -18   8   0    8.49    4.50
  20  -8   0    0.91    2.60
  20  -8   0   -0.83    2.49
 -20  -8   0   -2.43    2.34
 -20  -8   0    0.98    2.24
  20  -8   0    7.64    4.20
 -20  -8   0    2.38    3.08
  20  -8   0    0.60    2.92
 -20  -8   0    6.42    4.62
  20   8   0   -0.79    1.44
  20   8   0   -1.96    2.21
 -20   8   0    2.11    3.01
 -20   8   0    2.02    3.11
  20   8   0    2.76    3.18
 -20   8   0    1.28    3.79
 -20   8   0    2.87    3.31
  20   8   0    0.88    2.73
  20   8   0    2.31    2.39
 -22  -8   0   -1.49    2.61
 -22  -8   0    7.71    4.61
  22  -8   0    7.43    4.76
  22  -8   0    9.46    5.31
 -22  -8   0    4.74    3.57
  22  -8   0    0.38    2.67
 -22  -8   0   -1.45    3.15
  22  -8   0    1.08    2.94
  22   8   0    7.76    3.86
  22   8   0    9.11    5.11
 -22   8   0    3.70    4.02
 -22   8   0   -1.83    1.85
  22   8   0    7.65    3.40
  22   8   0    5.60    3.93
 -22   8   0    7.37    3.81
  22   8   0    4.71    4.18
  22   8   0    6.67    4.67
 -22   8   0    3.05    3.94
  24  -8   0    1.22    2.97
  24  -8   0    0.63    2.63
 -24  -8   0    0.24    3.26
 -24  -8   0   -1.13    1.57
 -24  -8   0   -1.59    3.00
 -24  -8   0   -3.41    1.94
  24  -8   0    1.58    3.52
  24   8   0    2.12    3.35
  24   8   0    2.57    3.37
  24   8   0   -0.43    2.47
  24   8   0   -1.72    2.29
 -24   8   0    4.08    4.23
 -24   8   0   -2.03    2.24
 -24   8   0   -0.22    2.33
 -24   8   0    9.38    5.13
  24   8   0    0.73    2.12
  24   8   0   -2.34    2.07
  26  -8   0   31.69    8.17
 -26  -8   0   43.20    8.60
 -26  -8   0   28.35    6.22
  26  -8   0   30.48    7.77
  26  -8   0   36.98    7.87
  26  -8   0   25.61    8.41
 -26  -8   0   20.88    7.65
  26   8   0   24.28    6.73
 -26   8   0   29.05    7.70
  26   8   0   41.21    9.27
 -26   8   0   26.03    8.17
 -26   8   0   37.15    8.56
  26   8   0   26.06    7.22
  26   8   0   15.52    4.89
  26   8   0   28.23    7.44
  28  -8   0    1.28    2.61
  28  -8   0   10.65    5.11
 -28  -8   0   -0.27    3.36
 -28  -8   0   -2.89    2.50
 -28  -8   0    7.15    4.27
 -28  -8   0    0.78    2.28
 -28   8   0    4.38    3.91
 -28   8   0    2.87    3.63
  28   8   0    1.85    2.51
  28   8   0   -0.11    3.78
  28   8   0    4.84    3.88
 -28   8   0    0.19    2.80
  28   8   0   -2.59    2.76
 -28   8   0    0.87    2.84
 -30  -8   0   10.28    9.60
 -30  -8   0   10.25    5.45
  30  -8   0    1.12    2.84
  30  -8   0   -2.08    1.61
  30  -8   0   14.98    6.52
 -30  -8   0    6.49    5.45
 -30  -8   0    5.27    3.29
 -30   8   0    5.56    3.98
  30   8   0    2.60    2.72
  30   8   0    7.80    4.75
 -30   8   0    0.27    3.53
  30   8   0    4.49    4.05
  30   8   0    3.90    4.49
  30   8   0    7.15    4.71
 -30   8   0    1.63    3.26
 -32  -8   0   16.02    6.17
  32  -8   0   13.05    5.30
  32  -8   0   21.23    7.33
 -32  -8   0    5.04    4.76
 -32  -8   0   26.84    9.45
  32  -8   0   23.54    7.32
 -32  -8   0   17.88    5.20
  32   8   0   14.21    6.34
  32   8   0   13.74    5.86
  32   8   0   27.07    7.79
 -32   8   0   22.32    7.09
  32   8   0   20.77    7.00
 -32   8   0   20.12    7.00
 -32   8   0   31.81    8.20
  32   8   0   25.13    8.01
  34  -8   0   11.98    5.79
  34  -8   0   -0.63    2.63
 -34  -8   0    4.98    4.87
  34  -8   0    1.98    3.77
 -34  -8   0    3.50    2.99
 -34  -8   0    0.15    4.69
  34   8   0   -0.06    3.79
 -34   8   0    5.38    4.02
  34   8   0    3.14    4.38
  34   8   0    1.30    3.57
 -34   8   0   -0.48    3.21
  34   8   0    2.91    3.57
 -36  -8   0    1.11    4.75
 -36  -8   0    5.63    4.20
  36  -8   0    5.22    4.42
  36  -8   0    8.64    4.47
  36  -8   0   12.30    6.39
 -36   8   0    1.88    3.19
  36   8   0    9.02    3.62
  36   8   0    4.34    4.68
  36   8   0    3.14    4.32
  36   8   0    8.29    5.49
 -36   8   0   -2.24    3.20
  38  -8   0   12.16    5.53
  38  -8   0    0.39    2.50
 -38  -8   0    6.62    6.36
  38  -8   0   21.17    6.39
 -38  -8   0   14.85    6.62
  38   8   0   12.27    6.29
  38   8   0   12.37    5.85
 -38   8   0   12.61    5.38
 -38   8   0    5.22    4.76
  38   8   0   13.65    6.48
  40  -8   0    0.83    2.57
  40  -8   0    6.81    4.53
  40  -8   0    0.06    3.31
 -40  -8   0    6.96    7.87
  40   8   0    0.36    2.89
 -40   8   0    9.64    5.77
  40   8   0   -2.47    2.81
 -40   8   0    4.55    4.63
 -42  -8   0   17.58    8.24
  42  -8   0    7.29    6.54
  42  -8   0   14.26    6.94
  42  -8   0   10.29    5.22
 -42   8   0   19.79    7.61
  42   8   0   11.66    6.43
  42   8   0    9.68    6.70
   1  -9   0   18.22    6.59
  -1  -9   0   21.41    5.84
   1  -9   0   27.75    6.55
  -1  -9   0   27.43    8.38
  -1  -9   0   19.39    6.27
   1  -9   0   21.26    6.14
  -1  -9   0   22.32    6.55
   1  -9   0   30.56    7.50
  -1   9   0   26.53    6.68
  -1   9   0   23.25    7.07
   1   9   0   31.30    7.66
  -1   9   0   11.41    5.55
   1   9   0   33.87    8.74
  -1   9   0   28.72    7.14
   1   9   0   27.10    6.95
   1   9   0   39.63    7.92
   3  -9   0   36.72    8.04
  -3  -9   0   31.04    7.73
   3  -9   0   31.71    9.03
  -3  -9   0   28.35    7.11
  -3  -9   0   46.93   10.02
  -3  -9   0   41.15   10.08
   3  -9   0   35.02    7.55
  -3  -9   0   31.10   10.06
   3  -9   0   31.31    8.05
   3   9   0   37.06    8.64
  -3   9   0   43.66    8.54
  -3   9   0   20.31    6.76
   3   9   0   20.07    5.90
   3   9   0   28.84    7.56
   3   9   0   38.02    7.50
  -3   9   0   39.10    7.80
  -3   9   0   28.46    7.94
   5  -9   0  101.24   14.89
   5  -9   0  144.16   17.71
   5  -9   0  105.41   20.92
  -5  -9   0  108.95   16.87
  -5  -9   0  115.80   16.30
  -5  -9   0  110.91   15.49
   5  -9   0  133.43   19.41
   5  -9   0  107.49   15.32
   5   9   0  106.23   16.09
   5   9   0  110.38   16.19
   5   9   0  108.16   13.93
  -5   9   0  120.95   15.84
  -5   9   0  103.61   13.80
  -5   9   0  102.17   16.05
  -5   9   0   91.94   13.95
   5   9   0  110.30   14.45
   7  -9   0    8.63    4.85
   7  -9   0    1.23    2.50
   7  -9   0    1.58    2.38
  -7  -9   0    3.73    3.47
  -7  -9   0    6.19    4.38
  -7  -9   0    8.34    5.17
  -7  -9   0    0.77    2.17
   7  -9   0    6.47    3.83
   7  -9   0   10.21    3.97
   7   9   0    3.10    2.85
   7   9   0    5.74    3.86
   7   9   0    4.35    3.95
   7   9   0    0.17    2.10
  -7   9   0    0.01    2.36
  -7   9   0    2.41    3.16
  -7   9   0    8.27    4.24
  -7   9   0    4.62    3.10
  -9  -9   0   28.21    7.52
   9  -9   0   23.48    7.31
   9  -9   0   28.88    7.00
  -9  -9   0   20.58    5.67
  -9  -9   0   27.45    7.56
   9  -9   0   42.61    8.36
   9  -9   0   26.27    7.35
  -9  -9   0   29.73    8.86
   9  -9   0   20.87    6.37
  -9   9   0   27.79    6.78
   9   9   0   29.92    7.23
   9   9   0   28.16    7.66
   9   9   0   28.85    6.14
  -9   9   0   50.51    9.86
  -9   9   0   26.81    7.34
  -9   9   0   27.85    6.79
   9   9   0   34.67    8.06
 -11  -9   0    2.93    4.15
  11  -9   0    3.98    3.54
 -11  -9   0    3.54    3.69
  11  -9   0    4.31    3.63
  11  -9   0    1.09    3.30
 -11  -9   0    5.64    4.23
 -11  -9   0    3.09    3.02
 -11   9   0    5.39    3.81
  11   9   0    5.60    4.68
  11   9   0    6.44    3.93
  11   9   0    2.44    2.64
  11   9   0    9.52    4.78
 -11   9   0    3.50    3.78
 -11   9   0    7.72    3.91
 -11   9   0   10.88    4.63
  13  -9   0   -1.25    2.17
  13  -9   0    4.98    4.46
 -13  -9   0    1.05    3.00
 -13  -9   0    0.60    3.68
 -13  -9   0   -1.67    1.58
  13  -9   0    3.31    3.51
  13  -9   0    6.93    4.16
 -13   9   0    1.60    2.78
 -13   9   0    3.04    3.49
 -13   9   0   13.10    5.33
  13   9   0    9.71    4.00
  13   9   0    4.53    4.66
  13   9   0   10.99    4.87
  13   9   0    7.90    4.38
  13   9   0    7.27    4.19
  15  -9   0   47.54    9.97
  15  -9   0   35.54    8.28
  15  -9   0   56.37    9.68
  15  -9   0   59.34   12.84
 -15  -9   0   74.46   13.86
 -15  -9   0   50.96   10.89
 -15  -9   0   57.71   10.96
  15  -9   0   58.81   10.84
  15   9   0   44.36   10.10
 -15   9   0   61.03   11.08
  15   9   0   52.82    9.56
 -15   9   0   74.92   11.77
  15   9   0   32.95    9.03
  15   9   0   51.68    9.70
  15   9   0   37.18    7.67
  15   9   0   32.92    8.77
 -15   9   0   31.53    8.95
  17  -9   0   28.15    8.54
 -17  -9   0   36.66    7.68
 -17  -9   0   27.16    8.09
  17  -9   0   39.01    8.63
 -17  -9   0   43.59   10.60
 -17  -9   0   48.91    8.66
  17  -9   0   27.66    7.88
  17  -9   0   56.62   11.27
  17   9   0   32.04    8.13
  17   9   0   45.82    8.89
  17   9   0   42.89    8.02
 -17   9   0   34.95    7.89
 -17   9   0   38.11    9.15
  17   9   0   46.54    9.87
  17   9   0   23.09    6.47
 -17   9   0   20.66    7.58
  17   9   0   35.98    9.25
  19  -9   0   17.91    5.47
 -19  -9   0   13.94    6.46
  19  -9   0   19.58    7.20
  19  -9   0   16.64    5.99
 -19  -9   0   12.93    4.48
  19  -9   0   16.16    5.90
 -19  -9   0   10.68    4.74
  19   9   0    9.67    7.40
 -19   9   0    8.80    4.24
  19   9   0   11.75    5.35
  19   9   0    9.36    3.76
  19   9   0    6.35    4.46
  19   9   0    3.55    3.93
  19   9   0   11.61    6.55
 -19   9   0   13.38    5.43
 -19   9   0   18.46    6.29
 -21  -9   0    5.60    4.10
 -21  -9   0    6.45    5.52
 -21  -9   0    7.99    4.15
  21  -9   0    2.62    3.65
  21  -9   0    1.28    2.99
  21  -9   0    1.66    2.99
 -21  -9   0    4.28    4.85
  21  -9   0    5.45    4.27
 -21   9   0    3.99    3.99
  21   9   0   11.26    5.71
  21   9   0   13.22    4.90
 -21   9   0   -3.77    1.88
 -21   9   0   12.09    4.77
 -21   9   0    2.69    3.21
  21   9   0    2.29    3.90
  21   9   0    6.19    3.27
  21   9   0    4.64    3.83
  21   9   0   13.99    5.42
 -23  -9   0   19.64    5.76
 -23  -9   0   10.85    6.49
  23  -9   0   25.56    6.69
  23  -9   0   15.13    5.52
  23  -9   0   18.36    6.12
 -23  -9   0   35.61    7.95
 -23  -9   0   25.67    8.61
 -23   9   0   22.97    6.81
 -23   9   0   17.31    7.70
  23   9   0   20.41    7.16
  23   9   0    9.79    5.31
  23   9   0   16.63    5.72
 -23   9   0   11.99    5.61
 -23   9   0   13.48    4.81
  23   9   0   16.01    4.94
  23   9   0   18.90    6.36
 -25  -9   0    9.95    4.51
  25  -9   0   17.99    5.93
 -25  -9   0    7.03    5.52
 -25  -9   0    6.53    6.25
 -25  -9   0    9.99    4.31
  25  -9   0    5.02    4.06
  25  -9   0    0.68    2.80
  25   9   0   11.31    4.90
 -25   9   0   16.55    6.09
  25   9   0   12.16    5.76
  25   9   0   10.51    5.77
  25   9   0   13.74    5.04
  25   9   0   10.64    4.23
  25   9   0    7.01    5.00
 -25   9   0    5.54    4.23
 -27  -9   0    3.94    6.27
 -27  -9   0   15.06    5.49
  27  -9   0   14.32    5.52
 -27  -9   0    8.18    4.11
  27  -9   0    2.63    4.10
 -27  -9   0   13.13    7.04
  27  -9   0   10.99    5.14
  27   9   0   21.24    7.17
 -27   9   0   16.84    5.84
  27   9   0   11.07    5.90
  27   9   0   12.98    4.99
 -27   9   0   16.18    6.15
  27   9   0   12.13    5.81
  27   9   0   19.72    6.70
 -27   9   0    8.64    5.65
 -29  -9   0    2.87    5.18
  29  -9   0   15.28    6.19
 -29  -9   0   10.35    4.40
  29  -9   0    5.57    3.61
 -29  -9   0   16.40    6.07
  29  -9   0   13.91    6.13
  29   9   0    8.95    5.77
 -29   9   0   10.09    5.62
  29   9   0   20.29    8.07
 -29   9   0    8.20    5.01
  29   9   0   20.19    8.24
  29   9   0    7.16    5.20
 -31  -9   0   20.04    5.81
  31  -9   0   20.33    7.46
 -31  -9   0   29.33    9.74
 -31  -9   0   20.67    6.54
  31  -9   0   21.88    7.08
  31  -9   0   18.30    5.98
  31   9   0   19.15    7.82
  31   9   0   14.33    6.98
 -31   9   0   32.84    7.98
 -31   9   0   30.15    8.58
  31   9   0   21.32    7.20
 -33  -9   0    2.01    2.66
  33  -9   0   -1.36    2.53
 -33  -9   0   10.98    6.13
  33  -9   0   -0.28    2.87
 -33  -9   0    3.86    4.46
  33  -9   0    0.40    2.80
  33   9   0    8.12    5.41
 -33   9   0    3.41    4.53
  33   9   0    3.44    3.52
  33   9   0    0.11    3.70
 -33   9   0    0.88    3.36
  35  -9   0   -0.03    3.17
 -35  -9   0    0.66    2.54
  35  -9   0    3.80    4.58
 -35  -9   0   -2.51    4.03
 -35  -9   0   -1.65    2.74
  35  -9   0    1.32    2.81
  35   9   0   -0.23    3.00
 -35   9   0    1.53    4.06
  35   9   0   -3.38    3.08
 -35   9   0    0.47    3.10
  35   9   0    0.50    4.26
  37  -9   0    4.95    4.67
  37  -9   0   -2.93    2.22
 -37  -9   0    4.97    3.45
 -37  -9   0   -0.37    4.50
  37  -9   0    6.70    4.41
  37   9   0    0.83    3.18
  37   9   0    1.14    3.93
 -37   9   0    6.07    5.34
   0 -10   0   10.20    4.85
   0 -10   0   23.30    8.74
   0 -10   0    8.47    4.80
   0 -10   0   12.04    5.77
   0 -10   0   13.31    5.99
   0  10   0   13.65    5.77
   0  10   0   13.23    6.21
   0  10   0   26.31    7.00
   0  10   0   16.95    5.77
   2 -10   0    1.62    3.55
   2 -10   0   10.27    5.13
  -2 -10   0   11.66    6.21
   2 -10   0    3.95    3.71
  -2 -10   0    2.25    4.36
   2 -10   0   13.61    6.21
  -2 -10   0    0.25    3.22
   2 -10   0   18.40    6.33
  -2 -10   0   13.04    5.55
   2  10   0   18.10    6.07
   2  10   0   15.78    5.64
  -2  10   0    7.17    4.57
  -2  10   0   11.74    4.74
   2  10   0   15.21    6.30
   2  10   0    6.25    5.04
  -2  10   0   21.86    7.34
  -2  10   0   13.61    5.22
   4 -10   0    1.85    3.56
   4 -10   0    5.99    3.80
  -4 -10   0    6.35    4.59
   4 -10   0    2.96    5.18
   4 -10   0    1.13    3.17
  -4 -10   0   -4.09    2.24
   4 -10   0    4.16    3.68
  -4 -10   0   -1.10    2.42
   4  10   0    0.48    3.04
  -4  10   0    3.38    3.63
   4  10   0    6.15    3.61
   4  10   0   -1.95    3.03
  -4  10   0    3.13    3.81
  -4  10   0    7.68    4.26
   4  10   0    4.07    3.93
  -4  10   0   -1.58    2.56
   6 -10   0   35.50    8.71
  -6 -10   0   49.01   11.04
  -6 -10   0   61.41   11.22
   6 -10   0   31.12    8.24
   6 -10   0   47.24   10.43
  -6 -10   0   39.77    9.03
   6 -10   0   52.75   10.96
   6  10   0   39.65    8.91
  -6  10   0   40.68    8.67
  -6  10   0   53.51    9.61
   6  10   0   46.41    8.68
  -6  10   0   47.01    9.83
  -6  10   0   42.61   10.48
   6  10   0   40.69    9.46
  -8 -10   0  111.58   16.05
  -8 -10   0  111.93   16.51
  -8 -10   0  135.73   20.39
  -8 -10   0  112.09   17.60
   8 -10   0  110.69   17.34
   8 -10   0  101.94   15.81
   8 -10   0  100.99   14.64
  -8  10   0  131.83   17.10
   8  10   0  115.62   16.92
  -8  10   0  141.18   18.94
   8  10   0   98.74   18.22
  -8  10   0  116.84   16.28
  -8  10   0  104.73   14.92
   8  10   0  129.28   15.55
  10 -10   0   20.19    8.04
  10 -10   0    6.11    4.76
 -10 -10   0    7.99    4.91
 -10 -10   0    8.30    4.68
  10 -10   0   11.87    5.17
 -10 -10   0    6.47    5.39
  10 -10   0    5.07    4.96
  10 -10   0    6.69    3.73
 -10 -10   0    3.07    3.88
 -10  10   0    3.07    2.80
  10  10   0    1.08    2.38
  10  10   0    1.60    4.02
 -10  10   0    4.65    3.33
  10  10   0    0.21    2.91
 -10  10   0    7.46    4.70
  10  10   0   -0.98    2.56
 -10  10   0    0.96    3.01
 -12 -10   0   29.70    7.15
 -12 -10   0   20.79    8.19
  12 -10   0   27.39    8.10
  12 -10   0   26.13    7.37
  12 -10   0   20.97    6.35
 -12 -10   0   16.21    6.66
  12 -10   0   24.61    7.57
 -12 -10   0   31.22    8.10
  12  10   0   37.70    8.96
  12  10   0   25.27    8.06
  12  10   0   36.44    8.77
 -12  10   0   26.19    7.25
 -12  10   0   35.87    9.04
 -12  10   0   32.20    8.25
  12  10   0   34.39    7.57
  14 -10   0   36.06    9.29
 -14 -10   0   26.32    7.14
  14 -10   0   17.00    6.67
 -14 -10   0    8.32    5.53
  14 -10   0   22.20    6.47
 -14 -10   0   14.55    8.17
  14 -10   0   17.23    5.86
  14  10   0   12.00    5.81
  14  10   0   13.30    5.25
 -14  10   0   14.18    6.38
  14  10   0   24.30    7.66
 -14  10   0   15.59    6.00
 -14  10   0   14.07    6.42
  14  10   0   22.94    7.17
  16 -10   0   34.54    8.53
 -16 -10   0   38.78    8.75
 -16 -10   0   40.54   10.56
  16 -10   0   33.35    7.92
  16 -10   0   37.27    9.25
  16 -10   0   40.33    8.99
 -16  10   0   50.39   10.13
  16  10   0   45.19   10.51
  16  10   0   43.77   10.32
 -16  10   0   49.03    9.74
  16  10   0   41.41    8.32
  16  10   0   32.88    8.21
 -18 -10   0    7.71    3.91
  18 -10   0    2.62    3.43
 -18 -10   0    8.45    5.32
  18 -10   0    6.31    4.15
  18 -10   0    5.13    5.00
 -18 -10   0    5.61    5.39
 -18 -10   0    6.65    3.74
  18 -10   0   12.53    5.28
 -18  10   0   16.28    5.80
 -18  10   0   17.62    6.61
  18  10   0    2.85    4.51
  18  10   0   18.27    7.40
  18  10   0    8.06    3.93
  18  10   0    3.67    3.99
 -18  10   0   13.76    6.25
  18  10   0    1.04    3.40
 -20 -10   0   41.77    8.96
 -20 -10   0   30.28    9.09
  20 -10   0   44.23    9.67
  20 -10   0   37.98    9.91
  20 -10   0   41.11    8.72
  20 -10   0   46.72   10.67
 -20 -10   0   34.94   10.34
  20  10   0   32.87    8.02
 -20  10   0   52.35   10.36
  20  10   0   30.59   13.64
 -20  10   0   59.03   11.83
  20  10   0   50.92    8.78
  20  10   0   37.75    9.03
  20  10   0   48.85   10.73
  20  10   0   30.31    8.80
 -20  10   0   42.15    9.95
 -22 -10   0    6.23    3.76
 -22 -10   0    7.24    5.30
  22 -10   0    8.54    5.13
  22 -10   0    7.38    4.33
  22 -10   0    2.10    2.95
 -22  10   0    5.69    3.98
  22  10   0    6.92    4.34
  22  10   0    5.24    4.50
 -22  10   0    2.08    3.16
 -22  10   0    3.81    4.03
  22  10   0    9.64    5.33
  22  10   0    1.01    3.56
  24 -10   0   -0.22    2.74
  24 -10   0    3.17    3.71
 -24 -10   0    0.65    2.55
 -24 -10   0   -0.80    3.51
  24 -10   0    1.55    2.48
  24  10   0    3.56    4.36
  24  10   0    0.30    3.50
 -24  10   0    3.89    4.41
  24  10   0    1.89    3.32
 -24  10   0   -2.54    2.66
  26 -10   0   12.20    6.06
  26 -10   0   18.26    6.52
 -26 -10   0   18.56    6.48
 -26 -10   0   34.31   11.12
  26 -10   0    9.97    5.46
  26  10   0   10.81    5.81
  26  10   0   28.91    7.95
 -26  10   0   18.30    7.38
  26  10   0   15.75    6.66
 -26  10   0   28.50    7.47
  28 -10   0    0.76    3.02
 -28 -10   0   -2.32    3.70
  28 -10   0   -3.41    1.70
 -28 -10   0    2.61    3.50
  28 -10   0   -0.80    3.08
 -28  10   0    8.53    6.13
 -28  10   0    0.57    3.23
  28  10   0    0.12    3.04
  28  10   0    3.61    4.53
  28  10   0   -1.69    3.09
  30 -10   0   31.57    8.52
 -30 -10   0   77.77   14.70
  30 -10   0   39.37    9.06
  30 -10   0   38.90   10.32
 -30 -10   0   38.03    8.40
  30  10   0   33.74    9.19
  30  10   0   16.06    7.63
 -30  10   0   42.88   13.36
  30  10   0   43.01   11.07
 -30  10   0   34.61   10.37
  32 -10   0    2.00    2.83
 -32 -10   0   -0.50    1.68
 -32 -10   0    6.77    5.49
  32 -10   0   -2.88    2.90
  32 -10   0    2.35    2.88
  32  10   0    4.12    4.73
  32  10   0    2.96    4.18
 -32  10   0    3.67    4.57
   1 -11   0   54.17   10.30
   1 -11   0   28.82    8.31
  -1 -11   0   23.03    8.75
   1 -11   0   34.51   10.19
  -1 -11   0   28.01    7.44
   1 -11   0   26.43    8.17
  -1 -11   0   45.83   10.67
  -1  11   0   44.46    9.79
  -1  11   0   52.68   10.25
   1  11   0   35.23    8.46
  -1  11   0   27.00    8.71
   1  11   0   14.66    7.16
  -1  11   0   44.25   15.76
   1  11   0   39.73    9.65
   3 -11   0   26.75    9.03
  -3 -11   0   34.37    9.68
   3 -11   0   23.68    7.85
  -3 -11   0   15.08    7.73
   3 -11   0    9.17    5.47
   3 -11   0   23.38    7.01
  -3 -11   0   17.34    5.87
   3  11   0   25.41    6.84
  -3  11   0   19.91    7.18
   3  11   0   13.78    5.41
   3  11   0   22.07    9.38
  -3  11   0   21.25    7.93
  -3  11   0   35.16    8.48
   3  11   0   12.83    6.13
   5 -11   0   26.47    8.15
  -5 -11   0   64.13   13.27
   5 -11   0   17.76    7.25
  -5 -11   0   23.97    7.16
  -5 -11   0   31.47    9.85
   5 -11   0   56.78   11.98
   5  11   0   64.70   11.51
  -5  11   0   31.46    8.23
   5  11   0   24.67    8.22
  -5  11   0   34.00   11.08
  -5  11   0   32.14    8.14
   5  11   0   21.47    6.71
   5  11   0   29.41    8.59
  -5  11   0   42.71   10.07
   7 -11   0   10.62    5.75
   7 -11   0    1.83    3.50
  -7 -11   0    3.89    3.88
   7 -11   0    1.26    2.88
  -7 -11   0   -1.92    2.52
  -7 -11   0    1.08    5.05
   7  11   0   -0.94    2.39
  -7  11   0    2.15    2.96
  -7  11   0   -0.42    3.05
  -7  11   0    4.60    5.17
   7  11   0   -1.08    2.11
  -7  11   0    4.37    3.45
   7  11   0    3.37    3.51
   7  11   0    1.04    2.94
  -9 -11   0   13.37    6.28
   9 -11   0   14.22    5.76
   9 -11   0   12.09    5.56
  -9 -11   0   16.21    5.63
   9 -11   0   25.10    8.56
   9  11   0   25.18    8.28
  -9  11   0   19.55    6.82
   9  11   0    6.88    5.07
  -9  11   0    7.37    4.34
  -9  11   0    8.85    5.53
   9  11   0   15.43    5.88
   9  11   0   13.70    6.22
  11 -11   0    2.58    3.32
  11 -11   0   -2.28    1.68
 -11 -11   0   -0.58    2.67
  11 -11   0    2.06    3.09
  11 -11   0    3.97    3.95
 -11 -11   0    0.00    2.92
 -11  11   0    2.74    3.31
 -11  11   0    5.28    4.71
  11  11   0    1.25    2.55
  11  11   0    7.94    5.98
  11  11   0    1.51    3.67
  13 -11   0   12.73    6.11
  13 -11   0   11.89    5.51
  13 -11   0    8.97    4.82
 -13 -11   0   10.94    6.11
  13 -11   0    8.06    4.79
 -13 -11   0   23.20    6.81
  13  11   0    7.04    5.44
 -13  11   0   -0.59    3.54
 -13  11   0    6.61    4.80
 -13  11   0    6.92    5.33
  13  11   0    5.55    4.60
  13  11   0   18.68    6.08
 -15 -11   0   -0.32    2.38
  15 -11   0    5.59    5.10
  15 -11   0    6.05    4.59
  15 -11   0   -1.34    3.15
 -15 -11   0    0.85    3.87
  15 -11   0    1.92    3.37
 -15  11   0   -0.31    3.47
  15  11   0    2.84    3.88
  15  11   0    1.16    4.36
 -15  11   0   -1.53    3.00
 -15  11   0   -4.17    2.17
 -17 -11   0    0.10    2.42
  17 -11   0    3.89    3.67
  17 -11   0    0.48    2.57
 -17 -11   0    0.68    4.23
  17 -11   0    3.32    3.44
  17 -11   0   -1.05    2.62
  17  11   0    0.14    4.30
 -17  11   0    3.11    3.95
 -17  11   0    3.55    4.80
  17  11   0    0.27    3.33
  19 -11   0   53.31   11.88
  19 -11   0   65.32   12.87
  19 -11   0  100.11   14.89
 -19 -11   0   81.51   16.42
  19 -11   0   54.65   11.11
 -19 -11   0   51.87   10.14
  19  11   0   58.77   12.52
  19  11   0   60.81   12.55
 -19  11   0   85.37   15.54
 -19  11   0   51.00   11.59
 -21 -11   0   11.20    6.62
  21 -11   0    3.78    4.30
 -21 -11   0    5.19    3.69
  21 -11   0    4.65    3.75
  21 -11   0    2.63    3.47
  21 -11   0    3.59    4.77
 -21  11   0    2.17    4.26
  21  11   0   -0.86    2.60
  21  11   0   -1.09    3.92
 -21  11   0    3.90    4.57
  23 -11   0    6.79    5.56
 -23 -11   0   35.14   11.51
  23 -11   0   16.63    7.48
  23 -11   0   11.09    4.91
 -23 -11   0   25.97    7.62
  23 -11   0   22.74    7.31
 -23  11   0    3.29    4.88
  23  11   0   15.53    6.43
 -25 -11   0   16.12    9.03
  25 -11   0    6.99    5.03
  25 -11   0   10.31    5.59
  25 -11   0    7.50    4.27
  25 -11   0    6.33    4.81
 -25 -11   0   10.67    5.29
  25  11   0    8.59    5.89
 -25  11   0    4.88    4.57
 -27 -11   0   12.94    5.78
 -27 -11   0   16.24    8.76
  27 -11   0   10.92    5.59
  27 -11   0   13.87    6.89
  27 -11   0   16.85    6.79
  27  11   0   14.03    6.53
 -27  11   0   14.65    7.07
   0 -12   0    3.74    4.21
   0 -12   0   -1.81    3.22
   0  12   0    0.34    2.85
   0  12   0    2.33    3.83
   0  12   0    3.20    4.24
  -2 -12   0   48.23   11.65
  -2 -12   0   63.10   11.94
   2 -12   0   70.55   13.05
   2 -12   0   56.72   12.20
   2 -12   0   54.93   12.24
   2  12   0   66.89   12.22
   2  12   0   68.14   13.06
   2  12   0   62.11   13.04
  -2  12   0   74.71   13.38
  -2  12   0   73.87   13.36
  -2  12   0   57.93   13.55
   4 -12   0    1.82    3.16
   4 -12   0    0.31    3.46
  -4 -12   0    5.18    3.66
  -4 -12   0    4.59    4.47
   4 -12   0    1.41    4.19
  -4  12   0    6.43    4.83
   4  12   0    0.79    3.00
   4  12   0   -0.68    2.86
  -4  12   0    6.62    5.41
  -4  12   0    0.99    2.92
   4  12   0    0.47    3.91
  -6 -12   0   23.66    8.95
   6 -12   0   38.14    9.86
  -6 -12   0   23.92    7.07
   6 -12   0   33.56    9.06
   6 -12   0   27.43    8.43
  -6  12   0   47.00   10.92
   6  12   0   41.92   16.87
   6  12   0   33.11    9.24
   6  12   0   49.16   15.15
  -6  12   0   33.86   10.02
   8 -12   0    2.12    4.22
  -8 -12   0   10.26    4.90
   8 -12   0    9.05    5.08
  -8 -12   0   17.17    7.89
   8 -12   0   18.46    7.43
  -8  12   0   25.63    8.14
  -8  12   0   25.36    7.96
   8  12   0   16.13    6.48
  10 -12   0   -0.09    3.27
 -10 -12   0   -0.39    2.94
  10 -12   0    2.73    3.41
  10 -12   0    4.79    4.48
 -10 -12   0    2.74    6.10
 -10  12   0    1.73    3.54
 -10  12   0    0.10    3.09
  10  12   0    2.66    4.57
 -12 -12   0   17.13    7.98
  12 -12   0   14.21    6.81
 -12 -12   0   30.40    7.99
  12 -12   0   10.28    5.91
  12 -12   0    7.30    6.05
  12  12   0   15.54    7.24
 -12  12   0   15.86    6.73
 -14 -12   0   -1.04    2.31
  14 -12   0    1.42    3.67
  14 -12   0   -0.15    2.81
 -14 -12   0   -1.63    3.38
  14 -12   0   -0.80    2.80
  14  12   0   -0.57    3.45
 -14  12   0   -1.61    4.23
  16 -12   0   44.01   11.41
  16 -12   0   78.26   13.55
  16 -12   0   62.28   13.18
 -16 -12   0   65.01   11.59
  16 -12   0   57.42   12.15
 -16 -12   0   79.24   15.23
 -16  12   0   75.65   15.21
  16  12   0  100.69   17.34
  54   0  -1   -1.22    2.97
  54   0  -1   -0.14    2.75
  52   0  -1    4.71    4.03
  52   0  -1    1.43    2.85
  50   0  -1   -1.48    2.93
  50   0  -1    0.92    3.26
  50   0  -1   -3.24    1.82
 -50   0   1   -4.67    2.35
  48   0  -1   -1.37    1.56
  48   0  -1    3.92    3.82
 -48   0   1    2.14    3.97
  48   0  -1   -5.22    3.59
 -48   0   1   -3.46    2.30
 -48   0   1    3.42    4.38
  48   0  -1   -1.79    2.27
  46   0  -1   -0.16    3.64
  46   0  -1   -1.75    1.18
 -46   0   1   -1.66    3.67
 -46   0   1   -3.65    4.03
 -46   0   1   -0.43    3.04
  46   0  -1    7.76    5.75
  46   0  -1    2.41    3.28
  44   0  -1    7.32    5.03
  44   0  -1   -0.39    2.36
 -44   0   1    4.80    4.22
  44   0  -1   -0.74    1.35
  44   0  -1    9.36    5.70
 -44   0   1   -2.70    3.93
 -44   0   1    0.36    3.80
  44   0  -1   -2.87    1.77
 -42   0   1   -2.95    1.91
 -42   0   1    4.24    4.02
  42   0  -1   -2.19    1.70
 -42   0   1   -3.52    2.30
  42   0  -1   -3.26    1.49
  42   0  -1    4.41    4.21
  42   0  -1   -0.48    1.92
  40   0  -1    5.47    4.27
 -40   0   1   -0.04    3.11
  40   0  -1    2.66    2.23
  40   0  -1    1.29    2.32
  40   0  -1    1.23    2.36
 -40   0   1    2.12    3.89
 -40   0   1    2.91    3.91
  40   0  -1   -1.45    2.81
  38   0  -1   -3.38    2.59
  38   0  -1   -1.04    2.44
 -38   0   1   -1.58    2.80
  38   0  -1    0.97    1.88
 -38   0   1    2.49    2.97
  38   0  -1   -0.37    2.08
  38   0  -1   -2.19    1.19
 -38   0   1    3.74    3.61
  36   0  -1    0.20    2.43
  36   0  -1    4.20    2.84
  36   0  -1    5.26    4.37
  36   0  -1    4.98    3.96
 -36   0   1    6.21    4.43
 -36   0   1   -0.62    2.80
 -36   0   1    1.98    2.78
  34   0  -1    0.93    2.23
 -34   0   1    0.11    2.11
  34   0  -1    0.30    2.58
 -34   0   1   -4.10    2.64
  34   0  -1   -2.59    1.41
  34   0  -1    0.39    2.53
 -34   0   1   -0.40    1.62
 -32   0   1    0.30    2.19
  32   0  -1   -1.07    2.27
 -32   0   1    1.57    2.27
  32   0  -1    1.81    3.09
  32   0  -1    0.45    1.98
  32   0  -1   -2.07    1.56
 -32   0   1   -0.55    1.38
 -32   0   1   -0.08    2.51
 -30   0   1   -2.05    0.94
 -30   0   1   -0.61    2.93
 -30   0   1   -1.50    1.83
  30   0  -1   -1.70    2.24
  30   0  -1   -0.65    2.24
  30   0  -1   -0.06    1.69
  30   0  -1    3.46    2.64
 -30   0   1    2.12    2.41
  28   0  -1   -3.84    1.85
 -28   0   1   -1.06    1.73
 -28   0   1   -0.79    1.22
  28   0  -1    1.16    1.92
  28   0  -1   -2.15    1.80
  28   0  -1    0.89    1.36
 -28   0   1   -0.49    2.07
 -28   0   1   -0.88    1.54
  26   0  -1   -1.25    1.10
  26   0  -1    1.35    2.33
 -26   0   1   -2.30    1.41
 -26   0   1    1.02    1.29
  26   0  -1    2.17    2.80
 -26   0   1   -0.21    2.63
 -26   0   1    4.00    2.55
  26   0  -1    0.29    1.79
  24   0  -1    0.09    2.05
  24   0  -1   -0.65    1.40
  24   0  -1    4.40    3.03
 -24   0   1    2.04    2.50
 -24   0   1    1.14    2.58
 -24   0   1    0.95    1.89
 -24   0   1    0.17    1.20
  24   0  -1    0.78    1.40
  22   0  -1    1.03    2.45
 -22   0   1   -0.31    1.06
 -22   0   1    0.89    2.01
 -22   0   1    0.38    2.09
 -22   0   1    1.43    1.90
  22   0  -1   -1.43    1.82
  22   0  -1   -0.51    1.33
  22   0  -1   -0.83    1.44
 -20   0   1   -1.33    1.92
 -20   0   1    1.11    2.46
  20   0  -1   -2.61    1.84
  20   0  -1    2.09    1.91
 -20   0   1    0.68    1.25
  20   0  -1   -0.61    2.04
  20   0  -1    0.52    1.40
 -20   0   1    1.70    1.97
  18   0  -1    4.12    2.35
  18   0  -1   -0.09    1.50
 -18   0   1    3.28    2.30
 -18   0   1    0.40    2.09
  18   0  -1    1.28    1.45
  18   0  -1    2.97    2.52
 -18   0   1    1.05    1.66
 -18   0   1   -0.38    1.12
  16   0  -1    1.31    1.75
  16   0  -1    0.91    1.14
 -16   0   1    0.30    0.98
 -16   0   1    0.36    1.56
 -16   0   1   -0.29    1.47
 -16   0   1   -0.91    1.56
  16   0  -1   -1.97    1.08
  16   0  -1    0.48    1.83
  14   0  -1    1.20    1.33
  14   0  -1    1.14    1.14
 -14   0   1    1.80    1.86
  14   0  -1   -1.35    1.67
 -14   0   1    1.58    1.75
 -14   0   1   -1.83    0.86
 -14   0   1    0.71    0.97
 -12   0   1   -1.87    0.90
  12   0  -1   -0.35    1.44
  12   0  -1    0.22    1.57
 -12   0   1   -0.61    1.41
  12   0  -1    1.66    1.17
 -12   0   1    1.01    1.56
 -12   0   1    0.29    0.67
  12   0  -1   -0.45    0.99
  10   0  -1    2.31    1.46
 -10   0   1   -2.43    1.21
 -10   0   1    0.68    0.86
 -10   0   1   -0.18    1.01
  10   0  -1    1.12    0.93
 -10   0   1   -1.14    1.15
  10   0  -1    0.89    1.21
  10   0  -1    0.01    1.43
  -8   0   1   -0.06    0.57
   8   0  -1   -0.19    0.79
   8   0  -1    0.34    1.08
  -8   0   1   -0.79    0.92
  -8   0   1   -0.49    0.91
   8   0  -1   -0.32    1.17
   8   0  -1    0.11    0.65
   6   0  -1    0.18    0.74
  -6   0   1    0.53    0.84
  -6   0   1   -0.32    0.77
   6   0  -1    0.32    0.57
  -6   0   1   -0.36    0.53
   6   0  -1    0.19    0.84
   6   0  -1    0.10    0.75
  -6   0   1    0.09    0.48
  -4   0   1   -0.11    0.50
   4   0  -1    0.34    0.60
  -4   0   1    1.03    0.46
   4   0   1   -0.69    0.61
   4   0   1    0.20    0.49
  -4   0  -1   -0.11    0.27
  -4   0  -1    0.53    0.59
  -4   0  -1    0.26    0.45
  -6   0  -1   -0.76    0.80
   6   0   1    0.44    0.81
  -6   0  -1   -0.25    0.38
  -6   0  -1   -0.54    0.68
   6   0   1   -0.45    0.42
   6   0   1   -0.81    0.69
  -6   0  -1   -0.10    0.84
   6   0   1   -0.04    0.84
   8   0   1    0.29    0.77
  -8   0  -1    0.16    0.89
   8   0   1   -0.47    1.34
  -8   0  -1   -0.56    1.36
   8   0   1   -0.76    0.77
   8   0   1    0.14    1.08
  -8   0  -1    0.16    0.69
  -8   0  -1   -0.95    1.14
 -10   0  -1    0.58    1.14
 -10   0  -1    0.28    0.79
 -10   0  -1    0.49    1.49
  10   0   1    1.08    1.40
 -10   0  -1   -2.56    0.97
  10   0   1   -0.38    1.31
  10   0   1    0.42    0.94
 -12   0  -1   -1.08    0.55
  12   0   1   -0.08    0.83
  12   0   1    0.25    1.48
  12   0   1    0.59    1.28
 -12   0  -1   -1.26    1.35
 -12   0  -1    1.54    1.63
 -12   0  -1    1.94    1.46
  12   0   1    0.41    1.47
  14   0   1    1.78    1.57
 -14   0  -1    1.25    1.51
 -14   0  -1    0.27    0.89
 -14   0  -1    0.85    1.73
 -14   0  -1    2.63    2.07
  14   0   1    2.69    2.06
  14   0   1    1.05    1.23
  14   0   1   -0.67    1.72
  16   0   1   -0.09    1.07
 -16   0  -1   -1.58    1.51
 -16   0  -1    0.85    1.38
  16   0   1   -1.81    1.30
  16   0   1    0.85    1.99
 -16   0  -1   -1.09    0.69
 -16   0  -1    3.06    2.10
  16   0   1   -0.23    1.50
  18   0   1   -1.34    2.14
  18   0   1    2.14    1.97
 -18   0  -1    1.21    1.36
  18   0   1    1.89    1.63
  18   0   1    9.44    3.12
 -18   0  -1    2.73    1.94
 -18   0  -1    2.78    2.34
 -18   0  -1    4.51    3.15
  20   0   1   -0.93    1.51
  20   0   1   -0.35    2.28
 -20   0  -1   -0.06    1.06
  20   0   1   -0.26    2.10
 -20   0  -1   -1.07    1.80
 -20   0  -1    0.55    1.76
 -20   0  -1    0.14    2.26
  20   0   1   -2.40    1.05
 -22   0  -1    1.70    2.69
  22   0   1    2.37    2.45
 -22   0  -1    2.27    2.00
  22   0   1    0.84    1.38
  22   0   1   -0.84    1.71
 -22   0  -1   -0.91    2.02
  22   0   1    1.39    1.97
 -22   0  -1    0.22    1.17
  24   0   1    0.75    2.10
  24   0   1   -2.05    1.73
 -24   0  -1    0.37    1.87
  24   0   1    0.30    1.39
 -24   0  -1   -2.74    1.45
 -24   0  -1    1.20    2.22
  24   0   1    0.38    2.20
 -24   0  -1   -0.87    0.87
  26   0   1    1.18    1.76
  26   0   1   -1.20    2.09
  26   0   1   -1.33    1.84
 -26   0  -1   -2.01    1.11
 -26   0  -1    2.09    1.71
 -26   0  -1   -2.57    1.73
  26   0   1    2.02    2.30
 -26   0  -1   -3.17    1.50
 -28   0  -1    3.33    3.41
 -28   0  -1   -2.16    1.85
  28   0   1   -1.10    1.18
  28   0   1   -0.62    1.32
 -28   0  -1   -2.46    1.16
  28   0   1   -1.88    2.03
  28   0   1   -1.65    1.55
 -28   0  -1   -1.31    0.96
  30   0   1   -0.27    1.53
  30   0   1   -2.66    1.68
 -30   0  -1    4.09    3.22
 -30   0  -1   -2.63    1.27
  30   0   1    1.23    1.80
  30   0   1    0.46    2.41
 -30   0  -1   -1.50    1.08
 -32   0  -1   -2.07    1.03
  32   0   1    0.48    2.33
 -32   0  -1    6.57    4.18
 -32   0  -1    4.61    2.97
  32   0   1    1.10    2.01
  32   0   1    7.48    3.75
 -32   0  -1    4.13    3.36
  32   0   1    0.87    2.20
 -34   0  -1    2.89    3.59
  34   0   1   -0.31    2.49
  34   0   1   -0.76    1.94
 -34   0  -1   -0.92    2.12
 -34   0  -1   -0.08    3.25
 -34   0  -1    1.17    1.89
  34   0   1   -0.57    3.13
  34   0   1    0.04    2.07
  34   0   1    2.63    1.86
 -36   0  -1    4.72    2.61
 -36   0  -1    4.95    3.53
 -36   0  -1    4.33    3.94
  36   0   1    1.87    4.14
  36   0   1    2.74    2.27
  36   0   1    0.06    3.35
  36   0   1    3.82    3.19
 -36   0  -1    0.38    3.45
  36   0   1    3.10    2.37
  38   0   1    2.30    3.73
  38   0   1   -1.81    1.80
  38   0   1   -1.44    1.76
 -38   0  -1    1.96    3.45
  38   0   1    3.62    2.34
 -38   0  -1   -1.17    1.41
  38   0   1   -0.47    3.05
 -38   0  -1    6.59    4.25
 -38   0  -1    1.69    2.63
  40   0   1    4.47    3.17
  40   0   1   -0.52    2.80
 -40   0  -1    1.73    3.62
  40   0   1    3.43    4.48
 -40   0  -1    4.46    4.96
  40   0   1   -1.89    2.09
 -40   0  -1    2.63    2.95
  40   0   1    0.11    1.87
 -42   0  -1   -1.35    2.48
  42   0   1    3.18    4.25
  42   0   1    0.90    2.83
 -42   0  -1    1.60    4.61
  42   0   1    0.13    2.43
  42   0   1    4.49    2.63
 -42   0  -1   -0.56    2.84
 -44   0  -1   -3.97    1.89
  44   0   1    3.39    3.75
  44   0   1    2.00    3.28
  44   0   1   -2.54    3.12
 -44   0  -1    1.13    3.55
  44   0   1    2.56    2.31
 -46   0  -1    4.75    5.34
  46   0   1    6.19    5.24
 -46   0  -1    0.30    3.21
 -46   0  -1   -0.36    3.54
  46   0   1    1.87    3.35
  46   0   1    1.85    2.70
  46   0   1   -0.90    1.71
  48   0   1   -0.43    2.77
 -48   0  -1   -3.35    3.21
 -48   0  -1   11.56    5.73
 -48   0  -1    1.00    3.82
  48   0   1    0.98    2.61
  48   0   1   -0.48    2.27
  50   0   1    2.55    3.38
  50   0   1   -2.23    2.17
  50   0   1   -0.47    2.15
  52   0   1   -0.44    2.40
  52   0   1    5.00    4.64
  54   0   1   -0.97    3.08
  54   0   1    1.70    3.77
  53  -1  -1    7.24    5.05
  53  -1  -1   14.06    6.57
  53   1  -1   17.10    7.88
  53   1  -1    3.72    3.71
  53   1  -1    6.66    4.85
  51  -1  -1    0.26    2.94
  51  -1  -1   -0.33    3.24
  51   1  -1    9.16    4.52
 -51   1   1    3.98    4.02
  51   1  -1    4.36    4.91
  51   1  -1   -0.77    2.71
  49  -1  -1    1.43    2.11
  49  -1  -1    2.97    3.28
  49  -1  -1   -1.31    2.27
 -49  -1   1    2.22    3.77
  49   1  -1    4.82    4.18
  49   1  -1    7.25    5.31
 -49   1   1    9.18    5.39
  49   1  -1   11.75    4.82
  49   1  -1    0.71    3.05
 -49   1   1   10.33    6.35
 -47  -1   1    0.44    2.99
 -47  -1   1   -0.22    2.88
  47  -1  -1   -1.81    2.07
  47  -1  -1   -2.31    1.83
 -47  -1   1   -1.10    3.59
  47   1  -1    3.25    4.41
 -47   1   1    9.14    5.84
  47   1  -1   -1.32    2.09
 -47   1   1   -1.06    2.90
 -47   1   1   -0.02    3.16
  47   1  -1   -0.55    1.81
 -45  -1   1    3.44    5.46
  45  -1  -1    0.41    3.04
  45  -1  -1    0.48    2.91
  45  -1  -1    3.15    3.56
 -45  -1   1   -0.29    3.39
 -45  -1   1    3.28    3.70
  45  -1  -1    4.75    3.82
  45   1  -1    2.33    4.38
  45   1  -1    0.58    2.77
  45   1  -1    0.93    2.64
 -45   1   1    4.00    4.33
  45   1  -1    0.12    1.92
 -45   1   1    5.13    4.09
 -45   1   1   -0.23    2.04
  45   1  -1   -1.66    3.38
  43  -1  -1  138.53   18.40
  43  -1  -1  133.09   17.33
 -43  -1   1  168.93   22.17
  43  -1  -1  122.18   19.12
 -43  -1   1  149.25   19.49
  43  -1  -1  137.48   19.09
 -43  -1   1  133.82   20.45
  43   1  -1  182.66   23.33
  43   1  -1  137.66   19.23
 -43   1   1  140.55   20.00
 -43   1   1  149.71   17.23
  43   1  -1  128.63   17.58
 -43   1   1  119.44   17.82
  43   1  -1  144.64   14.85
  43   1  -1  159.29   15.48
 -43   1   1  177.11   21.38
 -41  -1   1   33.52    9.37
  41  -1  -1   16.27    5.87
  41  -1  -1   18.40    7.05
  41  -1  -1   30.70    7.96
 -41  -1   1   17.36    6.58
  41  -1  -1   22.83    5.90
 -41  -1   1   34.91    9.61
  41   1  -1   27.10    6.40
 -41   1   1   12.96    4.53
  41   1  -1   22.33    9.21
 -41   1   1   13.02    6.03
  41   1  -1   28.85    6.08
 -41   1   1   15.49    6.95
  41   1  -1   26.21    7.75
 -41   1   1   22.45    6.52
  41   1  -1   17.36    8.26
 -39  -1   1   35.18    8.78
 -39  -1   1   29.14    7.91
  39  -1  -1   25.04    7.98
  39  -1  -1   45.41    9.98
  39  -1  -1   43.36    9.11
  39  -1  -1   32.39    6.76
 -39  -1   1   28.82    8.24
  39   1  -1   35.44    8.36
 -39   1   1   25.35    6.41
 -39   1   1   31.42    8.06
  39   1  -1   40.02    9.28
 -39   1   1   33.58    7.89
  39   1  -1   20.33    6.00
 -39   1   1   26.62    7.97
  39   1  -1   37.67    6.75
  39   1  -1   40.28    7.71
 -37  -1   1    2.78    3.78
 -37  -1   1    5.15    4.80
  37  -1  -1    0.65    3.48
 -37  -1   1   -2.12    1.97
  37  -1  -1    0.84    2.97
  37  -1  -1    0.42    2.55
  37  -1  -1    9.62    4.94
 -37   1   1    4.24    2.64
 -37   1   1    4.61    3.36
  37   1  -1    0.65    2.09
 -37   1   1    2.20    3.32
  37   1  -1   -0.51    2.88
  37   1  -1    1.33    3.32
  37   1  -1   -3.02    2.77
  37   1  -1    1.33    1.92
 -37   1   1    0.79    3.52
  35  -1  -1    8.98    4.78
 -35  -1   1    1.12    2.75
  35  -1  -1    2.48    3.83
  35  -1  -1    7.04    3.58
 -35  -1   1    2.25    3.67
  35  -1  -1    5.58    2.88
 -35  -1   1    3.02    3.26
  35   1  -1    1.46    3.41
 -35   1   1    0.17    2.85
  35   1  -1    1.05    2.10
  35   1  -1    2.25    2.48
 -35   1   1    7.46    4.02
 -35   1   1    9.31    3.49
  35   1  -1    5.30    4.35
  35   1  -1    4.62    2.63
 -35   1   1    7.13    4.51
  33  -1  -1   -0.07    2.24
  33  -1  -1    9.56    4.19
 -33  -1   1    5.55    3.71
 -33  -1   1    2.18    3.31
  33  -1  -1    3.56    2.93
 -33  -1   1    2.86    3.13
  33  -1  -1    5.21    3.55
  33   1  -1    1.74    3.05
 -33   1   1    7.09    2.78
 -33   1   1    4.69    3.76
 -33   1   1    5.08    3.32
  33   1  -1    6.11    2.60
  33   1  -1    2.76    2.65
 -33   1   1    6.86    3.50
  33   1  -1    5.98    4.16
  33   1  -1    2.10    2.69
  31  -1  -1  121.88   11.89
  31  -1  -1   87.83   13.13
  31  -1  -1   97.23   14.08
 -31  -1   1  125.17   15.76
  31  -1  -1  110.78   13.83
 -31  -1   1   99.36   14.67
 -31  -1   1  118.98   14.52
  31   1  -1  139.88   16.54
  31   1  -1  123.03   11.50
  31   1  -1  111.18   11.17
 -31   1   1  131.42   15.22
  31   1  -1  126.98   15.05
  31   1  -1  114.76   14.55
 -31   1   1   93.45   13.66
 -29  -1   1  162.94   14.90
  29  -1  -1  142.78   14.59
  29  -1  -1  130.97   13.35
  29  -1  -1  159.54   15.50
 -29  -1   1  150.25   17.57
  29  -1  -1  133.30   13.92
  29   1  -1  136.43   13.01
 -29   1   1  145.06   17.27
 -29   1   1  147.15   14.77
  29   1  -1  117.08   15.56
  29   1  -1  147.45   13.33
  29   1  -1  148.29   14.38
 -29   1   1  157.95   14.57
  29   1  -1  148.58   15.09
 -29   1   1  133.41   13.16
 -27  -1   1   74.20   11.32
  27  -1  -1   68.73   10.36
 -27  -1   1   97.54   12.17
  27  -1  -1  100.49   11.99
 -27  -1   1  103.24   13.51
  27  -1  -1   71.77   11.09
  27  -1  -1   96.55    9.64
  27   1  -1   92.26   12.10
 -27   1   1   98.40    9.52
  27   1  -1   81.08   11.61
  27   1  -1  106.64    9.52
 -27   1   1  101.86   12.14
 -27   1   1   78.34   10.75
 -27   1   1   76.98   11.34
  27   1  -1   83.49   11.15
  27   1  -1   97.59    9.30
  25  -1  -1  436.15   36.00
  25  -1  -1  437.76   36.67
 -25  -1   1  437.76   36.06
  25  -1  -1  456.54   35.36
  25  -1  -1  427.20   35.66
 -25  -1   1  437.82   36.42
 -25  -1   1  434.95   36.73
  25   1  -1  468.16   34.97
 -25   1   1  468.97   35.20
 -25   1   1  449.90   35.77
 -25   1   1  456.13   36.62
  25   1  -1  482.80   36.81
  25   1  -1  455.34   36.09
  25   1  -1  430.19   37.68
  25   1  -1  461.38   34.96
 -25   1   1  476.87   36.45
 -23  -1   1    8.26    4.08
  23  -1  -1   18.33    5.41
 -23  -1   1   12.41    4.23
  23  -1  -1    9.87    3.85
 -23  -1   1    3.59    2.53
  23  -1  -1    5.53    2.65
  23  -1  -1    5.69    2.68
 -23   1   1   10.00    3.32
  23   1  -1    8.17    3.58
 -23   1   1    6.04    3.44
  23   1  -1    7.59    3.26
 -23   1   1   11.00    3.30
  23   1  -1    9.67    2.78
  23   1  -1    7.92    3.14
  23   1  -1    8.15    2.32
 -23   1   1   13.04    4.13
 -21  -1   1   28.86    5.91
  21  -1  -1   33.40    5.99
 -21  -1   1   27.52    5.73
  21  -1  -1   37.00    5.25
  21  -1  -1   35.66    6.19
 -21  -1   1   35.14    6.00
  21  -1  -1   31.21    5.86
  21   1  -1   34.43    6.02
  21   1  -1   36.76    6.49
  21   1  -1   25.75    4.98
 -21   1   1   29.86    5.47
 -21   1   1   22.58    5.19
 -21   1   1   21.32    4.10
  21   1  -1   26.31    4.37
 -21   1   1   23.43    5.34
  21   1  -1   36.34    5.19
  19  -1  -1  310.69   24.22
  19  -1  -1  297.00   23.86
 -19  -1   1  307.07   24.51
  19  -1  -1  283.55   24.41
 -19  -1   1  291.99   24.64
  19  -1  -1  286.81   23.48
 -19  -1   1  306.56   24.23
  19   1  -1  301.34   24.55
  19   1  -1  294.02   23.15
 -19   1   1  305.39   23.83
 -19   1   1  273.38   23.95
  19   1  -1  294.17   23.13
 -19   1   1  287.81   24.35
  19   1  -1  342.36   28.77
 -19   1   1  297.53   23.44
  17  -1  -1   58.37    7.07
 -17  -1   1   47.05    7.27
  17  -1  -1   63.02    7.01
 -17  -1   1   62.04    8.29
  17  -1  -1   78.72    8.99
 -17  -1   1   60.16    7.73
  17  -1  -1   58.91    7.49
 -17   1   1   60.50    7.16
 -17   1   1   65.64    7.75
  17   1  -1   40.65    5.69
 -17   1   1   49.83    7.21
  17   1  -1   58.73    7.94
  17   1  -1   64.20    8.18
 -17   1   1   58.95    7.66
  17   1  -1   55.12    5.66
  17   1  -1   48.47    7.00
 -15  -1   1   86.38    8.42
 -15  -1   1   74.78    9.04
  15  -1  -1   72.30    7.33
  15  -1  -1   94.70   14.21
  15  -1  -1   69.94    7.50
  15  -1  -1   79.17    7.89
  15   1  -1   77.26    7.01
 -15   1   1   63.98    8.20
  15   1  -1   71.76    7.71
  15   1  -1   78.08    7.11
 -15   1   1   86.94    8.28
 -15   1   1   77.94    7.61
  15   1  -1   82.64    8.28
 -15   1   1   78.79    7.35
  15   1  -1   83.90    8.17
  13  -1  -1   17.50    3.63
 -13  -1   1   18.31    3.35
  13  -1  -1    9.52    2.75
 -13  -1   1   12.88    3.29
  13  -1  -1   17.58    3.36
  13  -1  -1   18.29    3.21
 -13  -1   1   13.29    3.19
 -13   1   1   17.64    3.62
  13   1  -1   21.27    3.79
 -13   1   1   20.35    3.42
 -13   1   1   14.96    2.84
  13   1  -1   14.57    3.46
 -13   1   1   10.35    2.47
  13   1  -1   19.17    3.69
  13   1  -1   10.64    2.19
  13   1  -1   16.47    2.57
 -11  -1   1  546.22   43.23
  11  -1  -1  587.82   42.85
  11  -1  -1  587.42   42.91
  11  -1  -1  566.72   42.91
 -11  -1   1  552.42   43.21
  11  -1  -1  608.68   43.38
 -11  -1   1  575.24   43.16
  11   1  -1  596.93   43.16
  11   1  -1  603.93   42.61
  11   1  -1  586.35   42.46
 -11   1   1  588.32   42.88
 -11   1   1  577.53   42.75
 -11   1   1  550.04   42.89
  11   1  -1  576.12   43.31
  -9  -1   1   29.41    4.22
   9  -1  -1   41.02    4.69
  -9  -1   1   44.38    5.22
  -9  -1   1   33.73    4.73
   9  -1  -1   41.63    4.66
   9  -1  -1   32.25    4.35
   9   1  -1   36.71    4.52
  -9   1   1   28.89    3.87
  -9   1   1   33.30    4.04
  -9   1   1   35.79    4.73
   9   1  -1   43.18    5.29
  -9   1   1   37.15    4.58
  -7  -1   1  810.86   57.50
  -7  -1   1  794.85   57.47
   7  -1  -1  788.07   57.08
  -7   1   1  800.98   57.09
   7   1  -1  784.87   57.46
   7   1  -1  756.31   57.41
   7   1  -1  767.63   57.44
  -7   1   1  788.04   57.19
   5  -1  -1    5.02    1.17
   5  -1  -1    2.91    1.23
  -5  -1   1    2.51    0.76
  -5  -1   1    3.72    1.46
   5  -1  -1    3.30    1.02
   5  -1  -1    2.39    0.92
  -5  -1   1    2.77    1.30
  -5  -1   1    2.47    1.14
  -5   1   1    4.47    1.14
  -5   1   1    2.29    1.15
  -5   1   1    1.37    0.82
  -5   1   1    3.91    1.18
   5   1  -1    1.48    1.03
   5   1  -1    3.98    1.36
   5   1  -1    4.44    1.42
   5   1  -1    2.38    0.88
   3  -1  -1    7.26    1.31
  -3  -1   1    9.66    1.81
   3  -1  -1    7.44    1.32
  -3  -1   1   10.95    1.39
   3  -1  -1    9.77    1.62
   3  -1  -1    7.24    1.37
   3  -1  -1   10.37    1.68
  -3  -1   1    8.93    1.47
   3   1  -1    8.44    1.51
   3   1  -1   11.14    1.94
  -3   1   1    9.51    1.39
  -3   1   1    7.90    1.46
   3   1  -1    8.73    1.33
   3   1  -1   10.96    1.66
  -3   1   1    7.73    1.31
   1  -1  -1    8.51    1.30
  -1  -1   1    5.70    1.29
  -1  -1   1   11.19    2.05
   1  -1  -1    7.59    1.26
   1  -1  -1    7.54    1.20
  -1  -1   1    8.76    1.33
   1  -1  -1    6.23    1.07
  -1  -1   1    6.18    1.06
   1  -1  -1    7.03    1.33
  -1  -1   1    8.40    1.60
   1   1  -1    5.91    1.11
  -1   1   1    8.28    1.87
  -1   1   1    7.14    1.22
   1   1  -1    8.71    1.71
   1   1  -1    6.39    1.19
   1   1  -1    7.56    1.34
  -1   1   1    7.15    1.16
  -1   1   1    7.52    1.12
   1   1  -1    8.32    1.54
   1  -1   1  203.94   15.09
  -1  -1  -1  213.63   14.97
   1  -1   1  201.96   14.88
  -1  -1  -1  190.78   14.69
  -1  -1  -1  200.16   14.97
  -1  -1  -1  217.35   15.06
   1  -1   1  209.01   15.22
  -1  -1  -1  204.19   14.97
   1  -1   1  205.96   15.09
   1  -1   1  196.86   14.94
  -1   1  -1  197.19   15.20
   1   1   1  192.73   14.90
   1   1   1  195.25   14.70
  -1   1  -1  202.02   14.97
  -1   1  -1  211.07   15.11
   1   1   1  183.21   15.11
  -1   1  -1  199.97   14.82
   1   1   1  203.32   14.93
   1   1   1  189.39   14.94
   3  -1   1   61.41    5.27
  -3  -1  -1   74.99    5.53
   3  -1   1   63.79    5.61
   3  -1   1   71.33    5.74
  -3  -1  -1   63.36    5.42
   3  -1   1   68.63    5.54
  -3  -1  -1   61.08    5.55
   3   1   1   69.73    5.60
   3   1   1   68.72    5.63
   3   1   1   62.43    5.41
   3   1   1   70.78    5.49
  -3   1  -1   66.02    5.53
  -3   1  -1   67.78    5.71
  -5  -1  -1   10.83    2.07
   5  -1   1    9.95    1.88
  -5  -1  -1    9.76    1.53
   5  -1   1   11.79    2.02
   5  -1   1   12.40    2.29
  -5  -1  -1   11.08    2.04
  -5  -1  -1    8.52    1.92
   5   1   1   10.55    2.02
   5   1   1   10.51    1.86
  -5   1  -1   11.55    2.30
   5   1   1   11.48    1.99
  -5   1  -1   10.27    1.81
  -5   1  -1   11.60    2.17
   5   1   1   11.77    1.90
  -7  -1  -1  225.67   17.37
   7  -1   1  213.90   16.94
  -7  -1  -1  220.59   17.21
   7  -1   1  234.80   17.41
  -7  -1  -1  229.80   16.78
   7  -1   1  218.14   17.12
  -7   1  -1  224.24   17.49
   7   1   1  220.68   16.77
   7   1   1  222.24   17.11
   7   1   1  212.49   17.17
  -7   1  -1  238.98   17.43
  -7   1  -1  210.75   17.03
  -7   1  -1  220.87   16.94
   9  -1   1   63.54    5.73
   9  -1   1   64.88    5.89
  -9  -1  -1   54.13    6.56
  -9  -1  -1   57.05    5.29
  -9  -1  -1   72.25    6.39
  -9  -1  -1   61.28    5.92
   9  -1   1   63.07    6.25
   9   1   1   59.11    5.09
  -9   1  -1   53.86    5.72
   9   1   1   59.90    5.37
   9   1   1   58.38    6.08
   9   1   1   63.60    6.00
  -9   1  -1   67.85    6.31
  -9   1  -1   59.75    5.86
  -9   1  -1   55.91    5.55
   9   1   1   60.72    6.14
 -11  -1  -1 1158.91   82.74
  11  -1   1 1102.18   82.42
  11  -1   1 1151.34   83.87
  11  -1   1 1116.31   82.20
 -11  -1  -1 1113.18   82.55
  11   1   1 1110.76   82.64
 -11   1  -1 1155.21   82.52
  11   1   1 1070.85   82.43
 -11   1  -1 1155.84   82.50
 -11   1  -1 1139.34   82.87
 -11   1  -1 1176.65   82.22
  13  -1   1  183.02   14.39
  13  -1   1  172.75   15.01
  13  -1   1  186.89   14.71
 -13  -1  -1  178.60   15.01
  13  -1   1  188.80   14.78
 -13  -1  -1  178.11   14.75
 -13  -1  -1  179.07   15.16
 -13   1  -1  172.88   15.00
  13   1   1  180.64   13.79
  13   1   1  178.60   14.06
  13   1   1  173.95   15.01
 -13   1  -1  172.19   14.54
  13   1   1  191.02   14.78
  13   1   1  159.81   14.78
 -13   1  -1  168.73   14.63
 -13   1  -1  164.69   14.18
 -15  -1  -1  389.55   30.12
  15  -1   1  367.97   29.37
  15  -1   1  360.88   29.40
 -15  -1  -1  397.99   29.67
  15  -1   1  370.06   29.04
  15  -1   1  406.47   30.13
 -15  -1  -1  399.67   30.00
  15   1   1  372.37   29.75
 -15   1  -1  391.60   29.97
 -15   1  -1  384.07   29.63
  15   1   1  382.32   28.76
 -15   1  -1  374.00   28.96
  15   1   1  383.78   29.48
 -15   1  -1  387.30   29.39
  15   1   1  357.08   29.76
  15   1   1  374.26   28.53
  17  -1   1  259.75   20.55
  17  -1   1  264.14   20.03
  17  -1   1  234.27   20.78
 -17  -1  -1  242.18   20.41
  17  -1   1  259.32   20.38
 -17  -1  -1  260.19   20.92
  17   1   1  252.46   20.37
 -17   1  -1  228.19   20.07
  17   1   1  254.28   20.89
  17   1   1  283.14   21.07
 -17   1  -1  242.22   20.46
 -17   1  -1  252.86   19.80
  17   1   1  221.04   19.22
  17   1   1  265.01   19.68
 -17   1  -1  234.27   20.68
 -19  -1  -1   -1.17    1.94
  19  -1   1    3.36    1.78
  19  -1   1    0.30    1.67
 -19  -1  -1    3.21    2.19
 -19  -1  -1    0.52    2.06
  19  -1   1    0.86    2.16
  19  -1   1   -0.30    2.01
 -19   1  -1    0.40    1.91
  19   1   1   -0.98    1.81
  19   1   1   -3.39    1.72
  19   1   1   -0.89    1.11
  19   1   1    1.20    1.31
 -19   1  -1    1.77    2.23
 -19   1  -1    0.77    2.17
  19   1   1   -0.41    2.07
 -19   1  -1   -0.32    1.29
 -21  -1  -1  112.56   13.48
 -21  -1  -1   78.84   10.75
  21  -1   1  118.94   10.86
  21  -1   1  105.65   10.28
 -21  -1  -1   94.96   12.17
  21  -1   1  128.63   11.20
  21  -1   1   82.12   11.45
  21   1   1  116.99   11.13
 -21   1  -1   89.96   11.29
 -21   1  -1  102.62    9.48
 -21   1  -1  109.29   10.74
  21   1   1   91.67    8.99
  21   1   1   97.09   10.07
  21   1   1   83.10   11.14
  21   1   1   89.60    9.01
 -21   1  -1  121.86   13.22
  23  -1   1   95.92    9.29
 -23  -1  -1   96.30   11.61
  23  -1   1  105.71   12.04
  23  -1   1   84.53   10.90
 -23  -1  -1   98.49   12.38
  23  -1   1  103.69   12.14
 -23  -1  -1   94.06   12.82
 -23   1  -1   92.41   11.60
 -23   1  -1   76.85   10.85
 -23   1  -1   85.31    8.82
  23   1   1  100.42   12.15
  23   1   1   88.57    8.68
  23   1   1   92.68   11.26
 -23   1  -1   73.82   10.17
  23   1   1   85.59    8.54
  23   1   1  113.76   13.12
 -25  -1  -1    5.13    3.26
  25  -1   1    4.79    2.78
  25  -1   1   11.65    3.25
  25  -1   1    4.50    2.02
 -25  -1  -1    3.23    2.40
  25  -1   1    4.97    2.66
 -25  -1  -1    2.54    2.29
  25   1   1    6.23    3.20
  25   1   1    3.99    2.06
 -25   1  -1    4.91    3.03
 -25   1  -1    4.59    3.12
  25   1   1    3.37    2.31
  25   1   1    4.57    1.97
 -25   1  -1    4.83    2.09
 -25   1  -1    5.74    2.50
  25   1   1    4.79    3.35
 -27  -1  -1  114.77   13.75
 -27  -1  -1   99.73   13.95
  27  -1   1  131.14   12.36
  27  -1   1  133.13   11.74
  27  -1   1  101.34   13.66
  27  -1   1  113.87   14.11
 -27  -1  -1  135.99   16.47
  27   1   1  110.07   10.82
 -27   1  -1  105.43   13.49
  27   1   1  130.25   14.94
 -27   1  -1   99.31   13.59
 -27   1  -1  116.54   11.16
 -27   1  -1  105.56   13.06
  27   1   1  128.65   11.17
  27   1   1  104.29   13.15
  27   1   1  109.47   14.48
  29  -1   1   67.08   10.40
  29  -1   1   54.87    8.09
  29  -1   1   65.92   11.29
  29  -1   1   46.83    8.28
 -29  -1  -1   72.21   11.64
 -29  -1  -1   65.11   10.44
 -29   1  -1   50.71    8.48
 -29   1  -1   58.71    7.72
  29   1   1   55.91    9.81
 -29   1  -1   54.36    9.90
  29   1   1   46.01    7.03
  29   1   1   61.70    9.86
  29   1   1   47.51    7.15
 -29   1  -1   52.44    9.20
  29   1   1   65.83    9.79
  31  -1   1  179.24   19.02
 -31  -1  -1  189.16   18.46
 -31  -1  -1  199.28   19.15
  31  -1   1  209.48   17.87
 -31  -1  -1  193.56   19.47
  31  -1   1  192.40   18.60
  31  -1   1  194.24   18.29
 -31   1  -1  197.75   18.99
 -31   1  -1  196.48   18.38
  31   1   1  192.10   18.93
  31   1   1  204.39   17.24
 -31   1  -1  199.42   17.32
  31   1   1  198.01   19.43
  31   1   1  200.48   17.18
  31   1   1  168.34   17.85
 -33  -1  -1  116.70   15.73
  33  -1   1  115.26   14.41
 -33  -1  -1  110.13   13.98
 -33  -1  -1   91.19   14.35
  33  -1   1   67.59   11.46
  33  -1   1  111.17   15.78
  33  -1   1  105.19   12.89
 -33   1  -1   88.59   13.79
  33   1   1  111.92   14.12
  33   1   1  117.89   11.08
 -33   1  -1  118.35   15.18
 -33   1  -1  113.39   10.98
  33   1   1  108.66   15.44
  33   1   1   88.24   11.38
 -33   1  -1   97.38   13.30
  33   1   1   99.44   14.12
  35  -1   1   17.70    4.89
 -35  -1  -1   11.64    5.36
 -35  -1  -1   15.06    5.36
 -35  -1  -1   15.53    5.23
  35  -1   1   11.21    4.68
  35  -1   1   17.36    5.85
  35  -1   1   14.32    5.12
  35   1   1   19.67    6.28
 -35   1  -1   14.68    5.72
  35   1   1   14.05    4.96
  35   1   1   22.02    6.65
  35   1   1   22.48    4.48
 -35   1  -1   15.44    4.64
  35   1   1   15.61    4.37
 -35   1  -1   17.15    5.59
 -35   1  -1   17.15    5.43
  37  -1   1    0.55    3.30
 -37  -1  -1    2.28    4.34
  37  -1   1   -1.31    3.06
 -37  -1  -1    2.39    3.79
  37  -1   1    1.76    2.20
  37  -1   1    1.53    2.93
 -37  -1  -1   -1.36    2.11
 -37   1  -1    1.76    2.88
  37   1   1    0.32    3.53
  37   1   1    1.98    2.29
 -37   1  -1   -1.33    3.36
  37   1   1    2.25    3.26
 -37   1  -1   -0.47    1.95
 -37   1  -1    6.06    4.35
  37   1   1    4.45    3.67
  37   1   1    6.48    2.86
 -39  -1  -1   -0.03    2.26
  39  -1   1    1.66    3.70
  39  -1   1   18.88    5.41
 -39  -1  -1    8.94    5.21
  39  -1   1   11.65    5.11
 -39  -1  -1    7.50    5.33
 -39   1  -1    0.43    3.72
  39   1   1   12.56    4.20
 -39   1  -1    4.41    3.80
  39   1   1   10.81    4.74
  39   1   1    5.25    4.25
  39   1   1   17.22    4.30
 -39   1  -1   13.84    4.41
  39   1   1    5.98    4.30
 -39   1  -1    6.29    4.61
 -41  -1  -1   15.80    6.71
  41  -1   1   15.40    6.45
 -41  -1  -1    1.69    3.58
  41  -1   1   15.23    5.16
 -41  -1  -1    9.17    5.35
  41   1   1   14.40    6.62
 -41   1  -1    3.67    2.98
 -41   1  -1    6.19    3.91
 -41   1  -1    9.49    5.61
  41   1   1   10.60    3.98
  41   1   1   11.09    4.22
 -41   1  -1   19.94    7.32
 -43  -1  -1    1.98    3.93
 -43  -1  -1    2.34    5.05
 -43  -1  -1    7.49    6.58
  43  -1   1    7.04    4.00
  43  -1   1    2.98    3.29
 -43   1  -1    2.30    3.74
  43   1   1    2.03    2.46
 -43   1  -1   -3.90    2.85
  43   1   1    4.65    2.76
 -43   1  -1   -1.14    2.45
  43   1   1    2.52    3.50
  43   1   1    2.40    4.08
 -43   1  -1    7.31    3.60
  43   1   1   -1.89    2.85
  45  -1   1   -1.13    3.26
  45  -1   1   -2.00    2.81
 -45  -1  -1   -0.81    2.92
 -45  -1  -1   -3.53    2.70
  45  -1   1    3.01    2.45
  45  -1   1    2.11    3.23
 -45  -1  -1    1.15    3.48
  45   1   1    0.56    3.89
 -45   1  -1    0.66    3.15
  45   1   1   12.02    6.07
 -45   1  -1    1.76    5.64
  45   1   1   -0.29    2.63
 -45   1  -1   -3.22    2.86
 -45   1  -1   -1.07    1.76
  47  -1   1    2.19    3.31
 -47  -1  -1    4.71    4.98
 -47  -1  -1    5.00    3.90
  47  -1   1    5.21    3.27
  47  -1   1    6.16    4.24
 -47  -1  -1    3.84    4.90
  47   1   1    5.43    4.84
  47   1   1    3.98    3.58
 -47   1  -1   11.12    6.71
  47   1   1    5.50    3.36
 -47   1  -1    0.75    4.27
 -47   1  -1    0.35    2.41
 -47   1  -1   -1.54    2.59
  47   1   1    1.62    4.22
  47   1   1    2.43    2.97
  49  -1   1    7.82    3.74
  49  -1   1    1.86    2.80
  49  -1   1    4.25    3.87
 -49  -1  -1   -1.28    3.42
 -49  -1  -1    0.11    3.57
  49   1   1   -0.97    2.89
 -49   1  -1    3.54    3.65
  49   1   1    8.81    4.19
  49   1   1   -1.17    2.45
  49   1   1    3.57    4.71
  51  -1   1   -3.21    2.21
  51  -1   1    6.14    3.66
  51   1   1   -1.85    2.54
  51   1   1   -0.13    2.74
  53  -1   1   23.27    7.85
  53  -1   1    8.33    5.29
  53   1   1   17.71    6.51
  53   1   1   -0.40    3.28
  54  -2  -1   11.15    5.27
  54  -2  -1   10.43    5.86
  54   2  -1    1.44    4.54
  54   2  -1    0.35    3.28
  54   2  -1    3.39    3.65
  52  -2  -1    3.45    5.06
  52  -2  -1    2.84    4.19
  52   2  -1   11.93    5.41
  52   2  -1    2.81    3.64
  52   2  -1    2.29    4.61
  50  -2  -1    5.28    4.45
  50  -2  -1    7.68    4.96
  50   2  -1   16.92    7.39
  50   2  -1   21.84    6.48
  50   2  -1   18.84    7.05
 -50   2   1    5.59    3.69
 -50   2   1   22.05    7.71
  48  -2  -1    4.38    3.52
 -48  -2   1    5.73    5.02
  48  -2  -1    6.42    4.43
 -48  -2   1    3.45    4.04
 -48   2   1    3.34    2.94
  48   2  -1    5.97    4.16
 -48   2   1    0.20    3.74
 -48   2   1    7.94    6.15
  48   2  -1    2.55    3.45
  48   2  -1    7.02    6.28
  48   2  -1    0.05    2.44
 -46  -2   1    5.12    5.03
 -46  -2   1   17.33    7.29
 -46  -2   1    0.52    3.10
  46  -2  -1    7.27    4.41
  46  -2  -1   13.39    5.39
  46   2  -1    6.60    3.76
  46   2  -1    7.55    3.91
  46   2  -1    5.48    5.02
 -46   2   1    9.02    5.64
 -46   2   1   16.49    7.38
 -46   2   1    7.87    4.42
 -46   2   1   14.00    6.95
  46   2  -1    6.11    5.72
  46   2  -1    4.34    3.55
  44  -2  -1   12.40    5.87
  44  -2  -1    4.49    4.75
 -44  -2   1    5.96    5.02
 -44  -2   1   10.25    5.64
  44  -2  -1   19.98    6.52
 -44  -2   1   14.76    6.68
 -44   2   1   12.30    5.76
  44   2  -1    8.99    4.60
  44   2  -1   16.18    6.96
 -44   2   1   16.18    4.90
  44   2  -1   31.97    9.47
  44   2  -1   19.60    5.68
  44   2  -1   12.16    5.33
 -44   2   1    8.95    6.11
 -44   2   1   12.61    5.95
 -42  -2   1    3.18    4.60
  42  -2  -1    1.50    2.52
  42  -2  -1    3.51    4.35
 -42  -2   1    0.45    2.59
  42  -2  -1   -3.00    1.93
 -42  -2   1    3.11    3.50
  42   2  -1    2.09    2.14
  42   2  -1   -1.81    2.09
 -42   2   1   -1.06    1.81
 -42   2   1    6.89    3.58
  42   2  -1   -1.42    1.80
  42   2  -1   -1.86    2.85
 -42   2   1    2.75    3.98
  42   2  -1   -1.62    3.47
 -42   2   1   -2.05    2.67
  40  -2  -1   40.93    8.53
 -40  -2   1   51.72   10.18
 -40  -2   1   41.03    9.99
 -40  -2   1   27.13    8.16
  40  -2  -1   35.77    9.87
  40   2  -1   31.63    7.75
  40   2  -1   17.23    6.75
  40   2  -1   38.40    9.30
 -40   2   1   28.75    6.58
 -40   2   1   37.28    8.01
 -40   2   1   35.06    8.68
 -40   2   1   29.99    8.56
  40   2  -1   43.65    7.74
  40   2  -1   43.50    7.53
  38  -2  -1    8.25    5.07
 -38  -2   1   11.93    6.37
  38  -2  -1   14.19    4.65
 -38  -2   1   17.37    6.08
 -38  -2   1   21.50    7.15
  38   2  -1   18.00    4.62
  38   2  -1   10.80    5.24
 -38   2   1   25.56    5.87
 -38   2   1   22.78    6.82
  38   2  -1   17.98    6.53
 -38   2   1   23.18    6.04
  38   2  -1   21.30    6.74
 -38   2   1   17.06    5.80
  38   2  -1   17.35    4.87
  36  -2  -1   25.02    6.92
 -36  -2   1   31.23    8.65
  36  -2  -1   37.26    8.70
 -36  -2   1   13.20    5.11
  36  -2  -1   33.00    6.99
 -36  -2   1   15.79    6.11
  36  -2  -1   27.33    7.36
  36   2  -1   24.81    5.89
  36   2  -1   32.60    6.02
 -36   2   1   25.91    6.82
 -36   2   1   23.46    6.41
  36   2  -1   14.98    5.82
  36   2  -1   23.45    7.20
 -36   2   1   19.37   10.38
  36   2  -1   24.61    6.47
 -36   2   1   29.69    5.88
 -34  -2   1   14.81    5.38
 -34  -2   1    7.52    4.67
  34  -2  -1   17.28    5.93
  34  -2  -1   23.10    5.51
  34  -2  -1   14.25    4.62
 -34  -2   1   10.68    5.06
  34  -2  -1   16.05    5.83
  34   2  -1   21.17    4.73
  34   2  -1   14.50    5.37
 -34   2   1   24.84    6.81
  34   2  -1    5.97    4.30
  34   2  -1   11.60    4.79
 -34   2   1   18.81    4.92
 -34   2   1   14.20    5.03
 -34   2   1   16.64    5.19
  34   2  -1   12.60    3.95
  32  -2  -1  181.52   16.35
  32  -2  -1  161.56   16.43
 -32  -2   1  162.15   16.92
 -32  -2   1  218.32   23.35
  32  -2  -1  183.87   16.99
 -32  -2   1  178.90   17.54
  32  -2  -1  144.47   19.43
 -32   2   1  172.45   17.44
  32   2  -1  148.91   18.60
  32   2  -1  162.83   15.45
  32   2  -1  170.87   15.27
 -32   2   1  161.96   15.70
  32   2  -1  181.27   20.42
 -32   2   1  156.22   16.62
 -32   2   1  153.67   16.13
  32   2  -1  164.79   16.77
  30  -2  -1    0.96    2.48
 -30  -2   1    3.58    2.97
  30  -2  -1    1.09    2.11
  30  -2  -1    7.93    3.99
  30  -2  -1    0.14    2.26
 -30  -2   1    4.29    3.30
 -30  -2   1    0.93    2.58
  30   2  -1    2.76    2.13
  30   2  -1    7.22    3.37
  30   2  -1    2.05    3.48
 -30   2   1    1.20    3.00
  30   2  -1    4.74    2.49
 -30   2   1    0.15    1.61
  30   2  -1    3.22    3.06
 -30   2   1    5.93    2.73
 -30   2   1    0.67    2.46
  28  -2  -1  139.11   16.68
  28  -2  -1  135.15   13.85
  28  -2  -1  149.73   14.54
 -28  -2   1  144.47   14.84
 -28  -2   1  149.66   18.43
  28  -2  -1  146.54   14.45
  28   2  -1  159.60   15.55
 -28   2   1  128.75   13.87
  28   2  -1  152.03   13.34
 -28   2   1  141.47   14.72
  28   2  -1  153.43   15.43
 -28   2   1  156.54   15.30
  28   2  -1  179.11   15.27
  28   2  -1  115.60   15.92
 -26  -2   1   18.16    5.08
 -26  -2   1    6.99    3.77
  26  -2  -1   10.73    3.93
  26  -2  -1   11.23    4.35
  26  -2  -1    9.49    3.91
 -26  -2   1    4.13    3.61
  26  -2  -1    7.77    2.92
  26   2  -1    8.59    2.98
 -26   2   1   10.78    3.34
  26   2  -1    0.18    2.26
  26   2  -1   11.62    4.08
 -26   2   1    5.08    3.24
 -26   2   1   11.49    3.95
 -26   2   1    9.96    3.51
  26   2  -1    4.39    3.11
  26   2  -1   12.03    3.13
 -24  -2   1   77.55   11.35
  24  -2  -1   60.61    8.78
  24  -2  -1   69.18    9.45
  24  -2  -1   75.76   10.08
 -24  -2   1   74.84   10.49
 -24  -2   1   88.22   10.76
  24  -2  -1   66.79    9.76
  24   2  -1   73.07    9.78
  24   2  -1   74.98    7.40
 -24   2   1   71.07    9.72
  24   2  -1   70.63   10.16
  24   2  -1   75.38   10.49
  24   2  -1   60.71    7.87
 -24   2   1   64.46    8.51
 -24   2   1   70.46   10.22
 -24   2   1   62.54    9.04
 -22  -2   1  558.07   43.98
  22  -2  -1  577.01   43.46
  22  -2  -1  572.40   43.66
  22  -2  -1  514.79   44.03
 -22  -2   1  524.05   43.97
  22  -2  -1  587.56   43.64
 -22  -2   1  549.44   44.56
  22   2  -1  550.44   43.78
  22   2  -1  582.08   44.44
  22   2  -1  547.41   42.85
 -22   2   1  558.59   43.65
 -22   2   1  566.03   44.26
  22   2  -1  567.73   44.36
 -22   2   1  581.68   43.56
 -22   2   1  587.49   43.31
  22   2  -1  597.85   42.63
  20  -2  -1  120.81   11.49
  20  -2  -1  117.83   11.21
  20  -2  -1  120.34   12.01
 -20  -2   1  113.78   11.66
 -20  -2   1  146.29   12.82
 -20  -2   1  111.01   11.84
  20  -2  -1  109.06   11.16
 -20   2   1  122.82   11.10
 -20   2   1  121.07   11.99
  20   2  -1  106.26   10.55
 -20   2   1  127.16   11.65
  20   2  -1  108.64   10.26
 -20   2   1  128.47   11.40
  20   2  -1  127.88   11.82
  20   2  -1  106.91   13.14
  20   2  -1  121.81   12.20
 -18  -2   1  158.56   14.14
  18  -2  -1  143.26   13.48
 -18  -2   1  167.83   14.40
 -18  -2   1  147.83   14.25
  18  -2  -1  143.93   14.01
  18  -2  -1  155.67   14.35
  18  -2  -1  157.89   13.70
  18   2  -1  153.58   12.99
 -18   2   1  142.90   13.18
  18   2  -1  145.09   13.73
  18   2  -1  156.42   12.73
 -18   2   1  152.85   13.41
 -18   2   1  160.04   14.20
  18   2  -1  147.80   14.26
  18   2  -1  150.01   14.08
 -18   2   1  147.50   13.59
  16  -2  -1  234.43   19.10
  16  -2  -1  230.53   19.70
  16  -2  -1  237.54   19.00
  16  -2  -1  230.70   19.00
 -16  -2   1  232.79   19.53
 -16  -2   1  238.41   19.91
 -16  -2   1  228.37   19.50
  16   2  -1  232.11   19.41
 -16   2   1  220.04   19.45
  16   2  -1  217.21   19.50
  16   2  -1  232.41   18.60
 -16   2   1  242.53   19.02
 -16   2   1  242.80   19.07
  16   2  -1  253.47   19.84
 -16   2   1  224.94   18.93
  14  -2  -1 1808.60  130.57
 -14  -2   1 1825.04  131.01
  14  -2  -1 1839.24  131.11
 -14  -2   1 1830.99  131.25
  14  -2  -1 1795.05  130.25
 -14  -2   1 1765.00  130.99
 -14   2   1 1747.58  130.30
  14   2  -1 1802.59  131.04
  14   2  -1 1827.27  131.07
 -14   2   1 1872.33  130.59
 -14   2   1 1779.02  130.46
  14   2  -1 1699.07  130.80
  12  -2  -1   16.64    3.65
  12  -2  -1   13.76    3.10
 -12  -2   1   11.65    2.84
 -12  -2   1   13.90    2.51
 -12  -2   1   13.47    3.22
 -12  -2   1   10.54    3.12
  12  -2  -1   12.87    2.95
 -12   2   1   12.44    2.81
  12   2  -1   10.22    2.82
 -12   2   1   15.12    3.14
 -12   2   1   13.01    3.33
 -12   2   1   17.07    2.98
  12   2  -1   11.38    2.37
  12   2  -1    9.78    2.77
  12   2  -1   16.83    3.56
 -10  -2   1  149.03   13.19
 -10  -2   1  149.44   13.14
  10  -2  -1  153.65   13.13
 -10  -2   1  155.21   12.46
  10  -2  -1  161.49   12.85
 -10  -2   1  163.77   13.07
  10   2  -1  143.18   13.03
 -10   2   1  156.65   12.45
  10   2  -1  157.78   13.13
  10   2  -1  149.57   12.47
 -10   2   1  163.97   13.10
  10   2  -1  136.49   12.91
 -10   2   1  161.53   12.73
   8  -2  -1  292.04   23.15
  -8  -2   1  291.92   22.89
  -8  -2   1  288.38   23.22
  -8  -2   1  304.79   23.69
   8  -2  -1  295.09   23.17
   8  -2  -1  283.99   23.35
  -8  -2   1  305.36   23.61
  -8   2   1  319.10   23.27
   8   2  -1  310.11   23.03
   8   2  -1  314.63   23.69
   8   2  -1  314.75   23.45
  -8   2   1  328.57   23.48
  -8   2   1  311.46   23.11
  -8   2   1  290.52   22.74
   8   2  -1  299.95   23.39
   6  -2  -1  172.45   14.45
  -6  -2   1  192.90   14.91
  -6  -2   1  167.47   14.45
  -6  -2   1  185.75   14.38
   6  -2  -1  188.98   14.77
   6  -2  -1  194.32   14.66
  -6  -2   1  186.70   15.03
   6  -2  -1  172.10   14.36
   6   2  -1  182.46   14.65
   6   2  -1  189.52   14.83
   6   2  -1  191.62   15.05
  -6   2   1  205.35   15.07
  -6   2   1  176.42   14.63
  -6   2   1  175.43   14.51
  -6   2   1  190.48   14.52
   4  -2  -1  113.11   10.30
  -4  -2   1  127.45   10.36
   4  -2  -1  124.41   10.21
  -4  -2   1  121.53   10.05
   4  -2  -1  115.57   10.08
  -4  -2   1  108.60   10.41
  -4  -2   1  125.84    9.99
   4  -2  -1  117.15    9.95
   4  -2  -1  122.38   10.04
   4   2  -1  119.97   10.00
  -4   2   1  127.29   10.02
  -4   2   1  135.29   10.50
   4   2  -1  120.23   10.79
   4   2  -1  138.55   10.14
   4   2  -1  127.96   10.32
  -4   2   1  124.47   10.19
  -4   2   1  131.53   10.11
   4   2  -1  119.73   10.48
  -4   2   1  115.45   10.01
  -2  -2   1   84.41    7.78
   2  -2  -1   94.41    7.80
   2  -2  -1  104.00    8.17
  -2  -2   1   79.50    8.03
   2  -2  -1   92.61    7.57
  -2  -2   1   97.60    7.88
   2  -2  -1   81.53    7.60
  -2  -2   1   95.17    7.45
  -2  -2   1   86.28    7.54
   2   2  -1   90.85    7.89
  -2   2   1   97.02    8.03
  -2   2   1   96.43    7.70
  -2   2   1   82.93    7.61
   2   2  -1   94.57    7.64
   2   2  -1   91.48    8.20
  -2   2   1   84.34    7.47
   2   2  -1   89.33    7.49
   2   2  -1   87.03    7.43
  -2   2   1   87.16    7.66
   0  -2   1  283.13   21.88
   0  -2   1  288.34   22.23
   0  -2   1  301.56   22.21
   0  -2  -1  278.29   21.99
   0  -2  -1  298.76   22.12
   0  -2   1  297.88   22.10
   0  -2   1  306.57   22.51
   0  -2  -1  291.95   22.30
   0  -2  -1  290.21   21.97
   0  -2   1  284.84   21.91
   0  -2  -1  294.01   21.77
   0   2  -1  300.93   22.53
   0   2   1  306.57   22.25
   0   2  -1  295.02   22.22
   0   2  -1  284.24   21.91
   0   2  -1  284.65   21.88
   0   2   1  286.55   21.98
   0   2   1  292.33   22.04
   0   2   1  298.51   21.97
   0   2  -1  278.08   21.61
   2  -2   1   45.80    5.17
   2  -2   1   39.98    4.53
  -2  -2  -1   48.01    5.34
  -2  -2  -1   43.17    4.43
   2  -2   1   49.78    5.62
  -2  -2  -1   32.29    4.30
   2  -2   1   46.24    5.22
  -2  -2  -1   42.63    3.95
   2  -2   1   43.12    4.30
  -2  -2  -1   42.03    4.78
  -2   2  -1   40.37    4.88
  -2   2  -1   46.69    4.55
   2   2   1   33.88    4.48
   2   2   1   51.73    5.41
   2   2   1   47.17    5.15
  -2   2  -1   37.44    4.91
   2   2   1   38.35    3.90
  -2   2  -1   47.44    5.14
   2   2   1   43.87    4.36
  -2   2  -1   40.66    4.08
   4  -2   1    5.33    1.42
  -4  -2  -1    4.39    1.47
   4  -2   1    7.36    2.01
   4  -2   1    5.93    1.74
   4  -2   1    5.73    1.66
  -4  -2  -1    8.03    1.73
  -4  -2  -1    4.90    1.95
  -4  -2  -1    5.73    1.99
  -4   2  -1    9.59    2.83
   4   2   1    2.99    1.33
   4   2   1    7.91    2.06
  -4   2  -1    5.16    1.41
  -4   2  -1    7.97    2.15
   4   2   1    6.55    1.84
   4   2   1    6.36    1.73
  -4   2  -1    6.97    1.81
  -4   2  -1    5.89    1.74
   4   2   1    3.32    1.68
  -6  -2  -1   48.06    5.05
   6  -2   1   46.49    5.58
  -6  -2  -1   69.38    7.10
  -6  -2  -1   53.04    5.97
   6  -2   1   50.42    5.94
   6  -2   1   50.57    6.04
   6  -2   1   47.12    4.78
   6   2   1   53.94    5.45
   6   2   1   53.80    5.12
  -6   2  -1   45.62    5.65
   6   2   1   61.61    6.61
   6   2   1   51.84    5.74
  -6   2  -1   62.90    6.65
   8  -2   1  266.38   19.36
  -8  -2  -1  233.22   18.91
  -8  -2  -1  264.48   19.74
  -8  -2  -1  236.94   19.21
  -8  -2  -1  243.86   19.54
   8  -2   1  254.27   19.88
   8   2   1  237.13   19.41
   8   2   1  249.81   19.51
  -8   2  -1  246.70   19.27
  -8   2  -1  248.64   19.40
   8   2   1  238.56   19.28
  -8   2  -1  248.56   19.54
   8   2   1  247.95   19.07
 -10  -2  -1   78.09    8.13
 -10  -2  -1   81.66    7.98
 -10  -2  -1   93.32    8.49
 -10  -2  -1   82.64    7.49
  10  -2   1   94.46    8.67
  10  -2   1   90.44    8.12
  10   2   1   77.13    7.48
 -10   2  -1   76.85    7.57
 -10   2  -1   87.51    7.94
 -10   2  -1   82.14    7.78
  10   2   1   91.17    8.30
  10   2   1   84.99    8.10
  10   2   1   89.10    8.15
 -10   2  -1   89.98    8.37
  12  -2   1  104.55    9.99
  12  -2   1  106.61   10.43
 -12  -2  -1  113.43   10.38
 -12  -2  -1  112.08   10.56
 -12  -2  -1  117.66    9.68
 -12  -2  -1  114.78   10.39
  12  -2   1  118.14   10.12
 -12   2  -1  102.64   10.32
  12   2   1   99.53   10.24
 -12   2  -1  106.70    9.87
  12   2   1  118.28   10.47
  12   2   1  116.22   10.32
 -12   2  -1  114.24   10.11
 -12   2  -1  119.06   10.05
  12   2   1  118.50    9.77
 -14  -2  -1 2718.24  198.16
  14   2   1 2763.44  198.21
  16  -2   1  157.91   13.04
  16  -2   1  159.84   13.85
 -16  -2  -1  147.09   13.63
  16  -2   1  142.67   13.08
 -16  -2  -1  139.32   13.29
 -16  -2  -1  157.65   13.50
 -16  -2  -1  143.86   12.27
  16   2   1  142.31   13.45
 -16   2  -1  132.70   12.83
  16   2   1  153.83   13.34
 -16   2  -1  149.34   13.05
 -16   2  -1  150.22   13.60
  16   2   1  142.17   13.37
 -16   2  -1  145.85   12.78
  16   2   1  144.07   12.44
  16   2   1  145.72   11.90
 -18  -2  -1  237.74   20.07
 -18  -2  -1  240.00   20.17
  18  -2   1  238.95   20.40
 -18  -2  -1  244.80   20.49
  18  -2   1  239.85   19.78
  18   2   1  240.25   20.38
 -18   2  -1  258.68   20.49
  18   2   1  255.37   19.17
 -18   2  -1  243.38   19.69
  18   2   1  243.32   18.49
 -18   2  -1  194.70   19.28
  18   2   1  215.47   19.98
 -18   2  -1  223.54   19.23
  18   2   1  225.77   19.66
 -20  -2  -1  424.85   33.61
 -20  -2  -1  408.45   32.89
  20  -2   1  459.16   32.59
  20  -2   1  419.08   33.41
 -20  -2  -1  387.37   32.86
  20  -2   1  411.98   32.65
  20   2   1  407.38   33.18
 -20   2  -1  403.00   32.06
  20   2   1  397.09   31.71
  20   2   1  421.42   32.76
  20   2   1  426.27   31.31
 -20   2  -1  411.81   33.28
 -20   2  -1  391.27   32.52
  20   2   1  385.94   32.90
 -20   2  -1  431.65   32.69
 -22  -2  -1   36.08    7.11
 -22  -2  -1   31.59    5.82
  22  -2   1   26.46    5.19
  22  -2   1   36.23    5.89
  22  -2   1   17.23    5.06
 -22  -2  -1   30.90    6.10
  22   2   1   33.54    6.11
  22   2   1   35.18    7.07
  22   2   1   29.56    4.33
  22   2   1   17.46    3.73
  22   2   1   18.00    4.45
 -22   2  -1   18.54    4.50
 -22   2  -1   20.44    4.27
 -22   2  -1   24.42    5.65
 -22   2  -1   23.84    5.06
 -24  -2  -1   84.58   12.62
  24  -2   1  109.46   13.58
 -24  -2  -1  111.19   14.06
  24  -2   1  108.57   11.42
  24  -2   1  118.30   11.31
 -24  -2  -1  120.85   11.99
 -24   2  -1  122.61   11.94
  24   2   1  108.22   13.53
  24   2   1  122.45   10.47
  24   2   1  106.01   10.51
 -24   2  -1  115.75   10.95
  24   2   1  105.10   13.01
 -24   2  -1  112.34   13.55
 -24   2  -1  107.13   11.26
  24   2   1  114.73   11.65
  26  -2   1   18.64    4.48
  26  -2   1   13.23    4.16
 -26  -2  -1   18.61    5.91
  26  -2   1   19.77    5.84
 -26  -2  -1   23.95    6.03
 -26  -2  -1   21.87    5.27
  26   2   1   24.70    6.31
 -26   2  -1   26.21    5.78
 -26   2  -1   15.45    4.09
 -26   2  -1   13.76    4.53
  26   2   1   13.47    4.87
 -26   2  -1   13.59    3.74
  26   2   1   13.90    3.64
  26   2   1   21.47    5.08
  26   2   1   19.76    4.00
  28  -2   1  236.49   21.46
 -28  -2  -1  232.94   22.35
  28  -2   1  231.61   19.95
 -28  -2  -1  226.21   21.55
  28  -2   1  226.12   20.29
 -28  -2  -1  215.46   21.55
 -28   2  -1  209.81   20.01
  28   2   1  206.52   19.04
  28   2   1  233.63   21.10
  28   2   1  206.04   20.53
  28   2   1  212.01   18.67
 -28   2  -1  240.26   21.37
 -28   2  -1  251.75   21.03
  28   2   1  227.16   20.50
 -28   2  -1  246.51   19.80
  30  -2   1   19.95    5.21
  30  -2   1   19.48    6.55
  30  -2   1   17.35    4.69
 -30  -2  -1   14.61    5.73
 -30  -2  -1   20.66    6.43
 -30  -2  -1   14.19    4.81
 -30   2  -1   17.05    5.51
  30   2   1   32.59    6.08
  30   2   1   30.73    7.11
  30   2   1   21.57    5.50
 -30   2  -1   39.40    7.81
  30   2   1   27.34    7.04
  30   2   1   27.27    4.93
 -30   2  -1   18.02    5.61
  32  -2   1  183.64   17.50
 -32  -2  -1  180.55   18.79
  32  -2   1  163.05   20.52
 -32  -2  -1  207.42   18.98
  32  -2   1  188.59   18.18
 -32  -2  -1  170.98   21.94
  32   2   1  188.91   16.51
  32   2   1  186.76   18.92
  32   2   1  188.08   18.90
 -32   2  -1  201.42   18.27
 -32   2  -1  181.30   18.34
 -32   2  -1  179.91   17.01
  32   2   1  193.87   17.05
  32   2   1  193.05   18.25
 -34  -2  -1    1.86    2.50
 -34  -2  -1    0.08    3.05
  34  -2   1    1.93    2.55
  34  -2   1   -3.13    2.20
 -34  -2  -1   -0.58    3.27
  34  -2   1    1.85    2.28
 -34   2  -1   -0.85    2.93
 -34   2  -1    0.17    1.98
  34   2   1    3.91    3.09
 -34   2  -1   -1.17    2.61
 -34   2  -1   -0.79    1.23
  34   2   1    0.58    3.32
  34   2   1   -0.92    1.59
  34   2   1    5.40    3.90
  34   2   1   -0.42    1.35
 -36  -2  -1   34.98    9.01
  36  -2   1    9.56    5.56
 -36  -2  -1    4.24    4.21
  36  -2   1   18.85    5.56
  36  -2   1   22.75    6.43
 -36  -2  -1   21.90    6.58
  36   2   1   12.38    4.88
 -36   2  -1   19.18    6.35
 -36   2  -1   14.92    4.52
  36   2   1   18.47    6.10
 -36   2  -1   15.23    6.00
  36   2   1   22.13    5.07
  36   2   1   24.71    5.25
  36   2   1   14.95    6.02
 -36   2  -1   28.96    6.93
 -38  -2  -1    0.11    2.38
 -38  -2  -1   -2.24    2.93
 -38  -2  -1   -0.57    3.46
  38  -2   1    1.24    2.99
  38  -2   1   -0.65    2.12
  38  -2   1   -0.49    3.17
  38   2   1    0.65    2.70
 -38   2  -1    1.66    3.49
  38   2   1    1.50    2.22
 -38   2  -1    2.87    4.45
  38   2   1   -0.14    3.10
  38   2   1    1.66    1.88
 -38   2  -1    4.20    2.81
 -38   2  -1    3.51    2.77
  38   2   1    0.71    4.59
  40  -2   1   39.51    8.24
  40  -2   1   33.75    9.27
 -40  -2  -1   35.35    9.88
 -40  -2  -1   70.16   13.09
 -40  -2  -1   24.01    7.18
  40  -2   1   31.87    9.25
 -40   2  -1   33.31    8.69
  40   2   1   33.20    8.69
 -40   2  -1   39.97    8.95
  40   2   1   54.43    9.06
 -40   2  -1   30.91    6.90
 -40   2  -1   21.18    7.14
  40   2   1   59.90   17.76
  40   2   1   36.03   10.81
  40   2   1   28.46    6.43
 -42  -2  -1    5.81    5.27
 -42  -2  -1    0.98    3.46
  42  -2   1    3.49    4.05
 -42  -2  -1    7.57    4.95
  42  -2   1   -2.78    1.96
  42  -2   1    1.03    2.87
  42   2   1   -0.16    2.23
 -42   2  -1    7.49    4.49
  42   2   1    2.99    4.08
  42   2   1    1.07    3.11
 -42   2  -1    2.90    3.35
  42   2   1   -0.33    3.49
 -42   2  -1    1.40    3.38
 -42   2  -1   -0.10    4.31
  42   2   1    1.00    2.55
 -44  -2  -1   15.55    7.06
 -44  -2  -1   21.25    7.30
  44  -2   1   14.50    6.62
  44  -2   1   12.25    6.71
  44  -2   1    7.64    4.83
 -44  -2  -1   15.21    7.43
 -44   2  -1    6.61    3.89
  44   2   1   12.37    6.22
  44   2   1   23.37    6.92
 -44   2  -1   20.39    7.57
 -44   2  -1   13.45    5.96
  44   2   1   16.13    5.23
  44   2   1    4.06    4.41
 -44   2  -1   13.82    7.03
 -46  -2  -1   49.93   11.19
  46  -2   1   81.62   13.15
 -46  -2  -1   72.92   13.96
 -46  -2  -1   40.01   11.19
  46  -2   1   46.53   10.51
 -46   2  -1   62.90   13.08
 -46   2  -1   46.23   11.17
  46   2   1   82.20   12.59
  46   2   1   55.28   12.05
  46   2   1   54.11   11.47
  46   2   1   69.66   12.19
 -46   2  -1   65.33   11.89
  48  -2   1   10.39    4.82
  48  -2   1   15.18    6.03
 -48  -2  -1    7.89    6.09
 -48  -2  -1   17.50    7.21
  48   2   1   17.81    5.83
 -48   2  -1   15.71    6.84
  48   2   1   16.66    6.44
 -48   2  -1   17.41    5.54
 -48   2  -1   13.73    6.72
  48   2   1    9.31    6.86
  48   2   1   14.10    5.01
  50  -2   1    1.83    3.97
  50  -2   1   -0.88    2.79
 -50  -2  -1   -1.53    3.67
  50   2   1    1.85    4.77
  50   2   1    1.52    2.91
 -50   2  -1   -1.48    4.51
 -50   2  -1    0.53    2.56
  50   2   1    0.71    2.63
  52  -2   1   -3.43    1.85
  52  -2   1    1.14    3.64
  52   2   1   -0.84    2.56
  52   2   1   -1.98    4.04
  52   2   1   -0.74    2.79
  54  -2   1    5.70    5.11
  54  -2   1    8.82    5.36
  54   2   1    4.14    4.45
  54   2   1    1.53    5.10
  54   2   1    4.11    4.34
  53  -3  -1   -0.08    3.80
  53  -3  -1    4.94    4.16
  53   3  -1    0.73    2.87
  53   3  -1    9.07    6.50
  53   3  -1   -1.70    2.66
  51  -3  -1    9.76    6.05
  51  -3  -1   -0.91    3.04
  51   3  -1    3.97    3.61
  51   3  -1    2.54    4.40
  51   3  -1    2.52    5.36
 -51   3   1    6.63    8.40
  49  -3  -1    4.28    3.91
  49  -3  -1   -3.72    2.21
  49   3  -1    0.25    4.45
  49   3  -1   -0.71    2.80
 -49   3   1    9.92    5.37
 -49   3   1   -0.68    3.63
  49   3  -1    0.14    2.48
  47  -3  -1   60.92   11.52
  47  -3  -1   32.13    9.18
 -47  -3   1   38.78   10.78
 -47  -3   1   67.56   13.34
 -47   3   1   59.47   12.84
  47   3  -1   26.77    9.01
 -47   3   1   39.31    9.91
  47   3  -1   36.52    7.78
 -47   3   1   45.98    9.67
  47   3  -1   47.03   10.66
  47   3  -1   53.57   10.27
 -45  -3   1    3.27    3.68
 -45  -3   1    9.49    5.70
  45  -3  -1    4.98    4.48
  45  -3  -1   -0.10    2.57
 -45  -3   1   16.27    6.82
  45   3  -1    2.01    3.78
 -45   3   1    8.20    4.66
  45   3  -1    4.44    5.27
 -45   3   1    3.59    5.26
 -45   3   1   -2.36    2.18
  45   3  -1    4.41    5.02
  45   3  -1   12.08    4.96
 -43  -3   1   30.47    9.87
  43  -3  -1   48.67   10.86
 -43  -3   1   39.73   10.62
  43  -3  -1   41.21    9.29
  43  -3  -1   45.18   10.38
  43   3  -1   58.78    9.78
 -43   3   1   44.01    8.54
  43   3  -1   49.43   10.77
  43   3  -1   46.38    8.56
 -43   3   1   56.59   11.96
 -43   3   1   35.12    8.92
 -43   3   1   32.31    9.65
  43   3  -1   37.47   10.11
  43   3  -1   33.10    9.48
 -41  -3   1    9.43    5.09
 -41  -3   1    5.27    5.34
  41  -3  -1   10.06    5.63
  41  -3  -1    6.71    4.06
 -41  -3   1   24.70    7.74
 -41   3   1   10.38    4.93
  41   3  -1   13.57    5.35
 -41   3   1   14.45    4.96
 -41   3   1   12.61    5.78
  41   3  -1   11.67    4.10
  41   3  -1   22.94    7.93
  41   3  -1   15.83    7.04
  41   3  -1   11.50    4.16
 -41   3   1   10.06    5.39
 -39  -3   1    1.78    3.96
  39  -3  -1    0.82    2.25
 -39  -3   1    3.18    3.66
 -39  -3   1    3.53    4.01
  39  -3  -1    0.72    2.90
  39  -3  -1    1.04    3.22
 -39   3   1    2.57    3.68
 -39   3   1    6.40    3.45
  39   3  -1    3.66    4.63
  39   3  -1    8.63    5.56
 -39   3   1    1.11    2.86
 -39   3   1   -0.80    3.14
  39   3  -1    4.94    2.96
  39   3  -1    0.17    1.88
 -37  -3   1    1.26    3.52
  37  -3  -1    1.08    2.37
  37  -3  -1    2.42    3.19
 -37  -3   1    0.42    3.10
 -37  -3   1   -3.41    2.73
  37   3  -1   -1.05    3.02
  37   3  -1    0.12    2.92
 -37   3   1    1.60    3.38
  37   3  -1    2.62    3.26
  37   3  -1   -0.74    1.76
 -37   3   1    1.22    2.53
 -37   3   1    1.62    3.60
 -37   3   1    2.30    2.54
  37   3  -1   -0.26    1.57
 -35  -3   1    0.90    3.02
 -35  -3   1    1.21    3.02
 -35  -3   1   -0.27    2.47
  35  -3  -1   -0.14    1.78
  35  -3  -1    1.18    3.09
  35  -3  -1    2.37    2.85
  35   3  -1    3.38    2.26
  35   3  -1   -1.30    2.07
  35   3  -1   -1.69    1.62
 -35   3   1   -2.10    2.58
  35   3  -1    1.10    1.98
 -35   3   1   -1.41    2.54
 -35   3   1    1.31    2.84
  35   3  -1   -3.31    2.82
 -35   3   1   -1.87    1.07
  33  -3  -1   -1.40    1.84
 -33  -3   1    2.48    3.07
  33  -3  -1   -2.48    1.99
 -33  -3   1    3.80    3.64
 -33  -3   1   -0.90    2.25
  33  -3  -1   -1.01    1.57
  33   3  -1    1.79    1.99
 -33   3   1    2.92    3.13
  33   3  -1    9.01    4.50
  33   3  -1    4.35    2.65
 -33   3   1    4.68    3.08
  33   3  -1   -2.01    2.15
  33   3  -1   -0.17    3.23
 -33   3   1   -1.35    1.54
 -33   3   1    2.15    3.52
  31  -3  -1    3.38    3.01
 -31  -3   1    0.22    3.02
  31  -3  -1    2.84    2.29
 -31  -3   1    3.36    3.66
  31  -3  -1    1.31    2.57
 -31  -3   1    0.41    3.03
 -31   3   1    0.72    2.13
  31   3  -1    1.04    1.88
 -31   3   1    8.50    4.28
  31   3  -1    5.12    2.54
  31   3  -1    3.98    3.86
  31   3  -1    4.95    3.38
 -31   3   1   -1.75    1.50
  31   3  -1    3.18    3.40
  29  -3  -1  457.01   37.48
 -29  -3   1  408.51   37.63
  29  -3  -1  490.93   38.86
 -29  -3   1  470.92   38.94
 -29  -3   1  422.40   37.86
  29  -3  -1  486.63   37.34
  29   3  -1  479.46   36.77
 -29   3   1  467.06   38.24
 -29   3   1  438.37   37.19
  29   3  -1  409.11   37.64
 -29   3   1  483.10   37.78
 -29   3   1  479.03   37.05
  29   3  -1  461.78   37.76
  29   3  -1  473.81   35.95
  29   3  -1  480.25   38.36
  27  -3  -1   33.00    7.40
  27  -3  -1   28.91    7.08
 -27  -3   1   24.17    6.99
 -27  -3   1   44.74    8.71
  27  -3  -1   42.49    7.60
 -27  -3   1   49.58    8.93
 -27   3   1   41.06    6.84
 -27   3   1   45.05    8.19
  27   3  -1   48.83    8.32
 -27   3   1   24.55    6.38
  27   3  -1   41.61    7.95
  27   3  -1   28.23    6.84
  27   3  -1   34.72    5.72
  27   3  -1   32.25    5.74
 -27   3   1   29.99    6.29
 -25  -3   1    3.11    2.66
  25  -3  -1   -0.54    1.72
 -25  -3   1   -4.40    2.72
  25  -3  -1    1.25    2.31
 -25  -3   1    0.64    2.55
  25  -3  -1    0.64    2.26
 -25   3   1   -1.33    1.55
  25   3  -1    0.36    2.13
 -25   3   1   -1.07    1.57
 -25   3   1    0.18    2.24
 -25   3   1    3.50    1.90
  25   3  -1    2.41    2.07
  25   3  -1    3.77    3.06
  25   3  -1    2.52    1.68
  25   3  -1   -1.34    1.39
  23  -3  -1   20.71    4.84
 -23  -3   1   27.21    6.32
  23  -3  -1   26.59    6.10
 -23  -3   1   21.53    5.50
  23  -3  -1   26.66    5.54
 -23  -3   1   27.02    6.71
  23   3  -1   29.56    5.35
 -23   3   1   35.21    6.96
  23   3  -1   34.54    6.47
  23   3  -1   24.84    6.13
 -23   3   1   21.87    4.83
 -23   3   1   21.06    4.66
  23   3  -1   18.77    4.70
  23   3  -1   21.25    4.10
 -23   3   1   29.67    5.65
 -21  -3   1   76.27    7.70
  21  -3  -1   67.15    8.96
  21  -3  -1   70.48   10.26
 -21  -3   1   92.62   11.81
  21  -3  -1   58.29    8.55
 -21  -3   1   55.67    9.09
 -21  -3   1   67.23   10.04
 -21   3   1   78.99    9.84
  21   3  -1   82.11   10.75
 -21   3   1   77.46   10.48
  21   3  -1   87.53    8.22
 -21   3   1   91.49   10.19
  21   3  -1   62.75    9.76
 -21   3   1   75.92    9.36
  21   3  -1   67.54   10.23
 -19  -3   1   20.32    5.28
 -19  -3   1   16.72    4.52
  19  -3  -1   21.85    5.48
 -19  -3   1   33.98    5.14
 -19  -3   1   31.66    5.90
  19  -3  -1   18.91    4.40
  19  -3  -1   22.84    4.70
 -19   3   1   27.60    4.96
  19   3  -1   21.61    4.05
 -19   3   1   24.41    4.85
 -19   3   1   27.14    5.70
 -19   3   1   32.77    5.63
  19   3  -1   24.76    5.15
  19   3  -1   23.98    5.16
  19   3  -1   23.28    5.00
 -17  -3   1    1.01    1.33
  17  -3  -1   -0.51    1.62
 -17  -3   1    1.20    2.19
  17  -3  -1    2.00    1.79
 -17  -3   1   -0.74    1.77
  17  -3  -1    1.00    2.31
 -17  -3   1    1.33    1.98
 -17   3   1   -0.82    1.69
  17   3  -1   -1.93    1.07
 -17   3   1   -0.17    1.48
  17   3  -1   -0.67    0.94
 -17   3   1    1.17    1.93
  17   3  -1   -0.99    1.97
 -17   3   1    3.75    2.29
  17   3  -1   -1.18    1.52
 -15  -3   1   35.31    6.17
 -15  -3   1   55.47    6.64
  15  -3  -1   53.10    7.42
  15  -3  -1   56.51    6.90
 -15  -3   1   47.32    7.08
 -15  -3   1   47.04    6.95
  15  -3  -1   35.85    5.84
 -15   3   1   39.87    6.07
 -15   3   1   54.33    7.26
  15   3  -1   40.83    5.66
  15   3  -1   53.43    7.41
  15   3  -1   49.70    7.02
 -15   3   1   39.77    5.80
 -15   3   1   53.82    7.01
  15   3  -1   42.21    6.81
 -13  -3   1  337.78   26.32
 -13  -3   1  326.43   25.67
  13  -3  -1  339.57   25.65
 -13  -3   1  315.58   26.05
  13  -3  -1  333.70   25.63
 -13  -3   1  313.02   24.99
  13   3  -1  314.37   25.95
 -13   3   1  314.87   24.86
 -13   3   1  328.54   25.42
  13   3  -1  302.74   25.11
  13   3  -1  327.35   25.83
 -13   3   1  336.62   25.57
 -13   3   1  334.32   25.85
  13   3  -1  298.66   25.63
 -11  -3   1 1254.88   97.55
 -11  -3   1 1322.64   98.31
  11  -3  -1 1339.67   97.68
 -11  -3   1 1383.27   98.32
  11  -3  -1 1328.20   97.76
 -11  -3   1 1298.03   97.25
  11  -3  -1 1368.42   98.15
 -11   3   1 1330.80   98.00
 -11   3   1 1314.30   97.61
  11   3  -1 1318.15   97.40
  11   3  -1 1360.80   97.85
 -11   3   1 1356.31   97.61
 -11   3   1 1359.97   97.88
  11   3  -1 1323.22   97.95
  11   3  -1 1400.18   98.33
   9  -3  -1  114.60   11.05
  -9  -3   1  134.78   11.49
  -9  -3   1  121.03   10.80
  -9  -3   1  124.42   11.49
   9  -3  -1  122.48   10.63
   9  -3  -1  119.08   10.91
   9  -3  -1  121.90   10.81
  -9  -3   1  122.87   10.57
   9   3  -1  122.24   11.12
   9   3  -1  128.24   11.03
  -9   3   1  122.87   11.30
   9   3  -1  116.82   11.31
  -9   3   1  127.86   10.94
   9   3  -1  117.96   10.64
  -9   3   1  115.89   10.76
  -9   3   1  135.46   11.19
   7  -3  -1  119.09   10.75
  -7  -3   1  121.05   10.99
   7  -3  -1  120.25   10.88
   7  -3  -1  128.57   10.60
  -7  -3   1  130.58   10.58
   7  -3  -1  135.51   10.85
  -7  -3   1  124.69   10.50
  -7  -3   1  125.24   11.27
   7   3  -1  116.31   10.59
   7   3  -1  115.46   10.50
  -7   3   1  124.60   10.45
   7   3  -1  131.02   11.01
  -7   3   1  117.42   10.76
  -7   3   1  115.85   11.02
   7   3  -1  108.99   10.66
  -7   3   1  106.11   10.43
  -7   3   1  125.84   10.71
   7   3  -1  132.66   11.44
   5  -3  -1   30.90    4.37
  -5  -3   1   31.09    4.71
   5  -3  -1   42.74    5.57
  -5  -3   1   50.89    6.90
   5  -3  -1   28.84    4.38
  -5  -3   1   44.91    5.75
   5  -3  -1   38.04    5.45
  -5  -3   1   36.54    4.61
   5  -3  -1   29.75    4.51
  -5   3   1   45.36    6.05
  -5   3   1   31.30    4.44
   5   3  -1   29.37    4.38
   5   3  -1   31.98    5.35
  -5   3   1   32.59    4.81
   5   3  -1   32.19    4.77
  -5   3   1   30.85    4.43
   5   3  -1   38.35    5.03
   5   3  -1   45.98    6.13
  -5   3   1   33.54    4.62
   3  -3  -1    6.24    2.30
   3  -3  -1    2.25    1.66
   3  -3  -1    2.18    1.38
  -3  -3   1    4.88    1.63
  -3  -3   1    2.83    2.12
  -3  -3   1    1.80    1.54
   3  -3  -1    3.09    1.43
  -3  -3   1    1.64    1.55
   3  -3  -1    3.21    1.96
  -3  -3   1    3.73    1.80
   3   3  -1    4.24    2.44
   3   3  -1    4.69    1.97
  -3   3   1    3.49    1.70
   3   3  -1    4.96    2.16
   3   3  -1    3.76    1.76
  -3   3   1    6.30    2.45
  -3   3   1    3.59    1.74
   3   3  -1    3.52    1.60
   3   3  -1    4.53    1.87
  -3   3   1    2.65    1.72
  -3   3   1    3.16    1.49
  -1  -3   1   15.40    2.56
   1  -3  -1   10.93    2.82
  -1  -3   1    7.90    2.48
  -1  -3   1   10.59    3.32
   1  -3  -1    8.87    2.40
  -1  -3   1   11.86    2.96
  -1  -3   1   10.13    2.58
   1  -3  -1   10.41    2.48
   1  -3  -1   16.93    3.07
   1  -3  -1   13.15    2.62
   1  -3  -1   10.70    2.43
  -1  -3   1   10.63    2.51
  -1   3   1    9.65    2.21
   1   3  -1   12.00    3.14
  -1   3   1    7.83    2.09
  -1   3   1   14.48    3.17
   1   3  -1    9.64    2.10
   1   3  -1    5.81    2.04
  -1   3   1   23.94    4.20
   1   3  -1   14.47    2.90
   1   3  -1   12.29    3.27
  -1  -3  -1  185.13   14.94
  -1  -3  -1  193.97   14.85
   1  -3   1  188.12   14.69
  -1  -3  -1  156.06   14.97
   1  -3   1  182.42   15.42
   1  -3   1  175.46   14.77
   1  -3   1  188.33   15.00
  -1  -3  -1  192.03   14.42
   1  -3   1  192.20   15.15
  -1  -3  -1  188.22   14.81
   1  -3   1  160.63   14.42
  -1   3  -1  185.85   14.63
   1   3   1  184.33   14.74
  -1   3  -1  185.01   14.11
  -1   3  -1  177.73   15.34
   1   3   1  179.64   14.32
  -1   3  -1  181.88   14.98
   1   3   1  190.78   15.20
  -1   3  -1  164.67   14.47
   1   3   1  173.72   14.77
   1   3   1  186.85   14.79
   3  -3   1  121.88   10.06
  -3  -3  -1  116.36   10.28
  -3  -3  -1  125.40   10.37
   3  -3   1  110.30   10.02
  -3  -3  -1  134.79   10.35
   3  -3   1  126.18   10.97
   3  -3   1  120.79   10.53
  -3  -3  -1   99.34   10.41
   3  -3   1  103.61   10.30
  -3   3  -1  135.76   11.13
  -3   3  -1  109.14    9.86
   3   3   1  113.86   10.52
   3   3   1  108.15   10.18
   3   3   1  122.14   10.27
   3   3   1  117.37   10.23
  -3   3  -1  133.28   10.59
   3   3   1  110.17    9.63
  -3   3  -1  114.39   10.06
  -3   3  -1  110.41   10.27
  -5  -3  -1    7.04    1.94
   5  -3   1    8.14    2.36
  -5  -3  -1    6.72    2.41
   5  -3   1    3.95    1.93
  -5  -3  -1   11.15    2.79
   5  -3   1    8.33    2.05
  -5  -3  -1    5.08    1.84
   5  -3   1   11.85    2.79
   5   3   1    7.05    2.32
  -5   3  -1    9.06    2.12
  -5   3  -1   13.20    3.21
  -5   3  -1   14.84    3.38
   5   3   1    8.07    2.06
   5   3   1   11.01    2.15
  -5   3  -1    7.65    2.42
   5   3   1    6.66    2.22
   5   3   1   10.86    2.80
   5   3   1    8.47    2.42
  -5   3  -1   11.91    2.86
  -7  -3  -1   79.26    6.99
   7  -3   1   68.46    8.06
  -7  -3  -1   75.43    8.72
   7  -3   1   71.41    7.42
   7  -3   1   72.77    6.86
  -7  -3  -1   74.48    7.45
   7   3   1   67.30    7.08
   7   3   1   65.94    7.92
   7   3   1   77.81    7.37
   7   3   1   65.42    7.75
  -7   3  -1  100.41   10.52
  -7   3  -1   68.23    7.04
  -7   3  -1   73.46    7.47
  -7   3  -1   75.13    7.36
   7   3   1   66.80    6.91
  -7   3  -1   69.47    6.69
  -9  -3  -1   22.13    3.95
   9  -3   1   29.03    4.64
  -9  -3  -1   21.27    4.34
   9  -3   1   21.84    4.04
   9  -3   1   24.04    3.79
   9  -3   1   19.99    3.91
  -9  -3  -1   24.26    3.85
  -9  -3  -1   18.43    3.88
   9   3   1   20.96    4.06
  -9   3  -1   25.63    4.40
  -9   3  -1   22.17    4.31
   9   3   1   19.83    3.81
  -9   3  -1   26.37    4.14
  -9   3  -1   26.34    4.37
   9   3   1   24.58    3.89
   9   3   1   16.68    3.78
 -11  -3  -1  135.32   13.04
  11  -3   1  151.73   12.28
  11  -3   1  148.89   12.81
 -11  -3  -1  137.00   12.65
  11  -3   1  135.54   12.69
  11  -3   1  163.64   13.55
 -11  -3  -1  135.83   12.25
 -11  -3  -1  144.72   13.21
 -11   3  -1  153.94   12.80
  11   3   1  167.41   13.43
 -11   3  -1  143.64   12.73
  11   3   1  139.31   12.81
 -11   3  -1  143.44   13.03
  11   3   1  149.96   12.54
  11   3   1  143.49   12.84
  13  -3   1    1.06    1.90
 -13  -3  -1    0.39    1.93
  13  -3   1    0.22    1.51
 -13  -3  -1    0.03    1.62
 -13  -3  -1    2.05    1.65
 -13  -3  -1    0.14    1.78
  13  -3   1   -0.42    1.09
  13  -3   1   -3.17    1.45
  13   3   1   -0.66    0.93
  13   3   1   -2.02    1.57
  13   3   1    0.48    1.57
 -13   3  -1    0.50    1.70
  13   3   1   -1.01    1.48
 -13   3  -1    0.33    1.36
 -13   3  -1   -1.00    1.65
 -13   3  -1    1.00    1.50
 -15  -3  -1    0.65    2.09
 -15  -3  -1    1.24    1.45
 -15  -3  -1   -1.33    1.95
 -15  -3  -1   -1.33    1.72
  15  -3   1   -1.91    1.21
  15  -3   1    1.46    1.92
  15  -3   1    0.14    1.91
 -15   3  -1    3.22    2.18
  15   3   1    2.78    2.48
 -15   3  -1    0.46    1.50
  15   3   1   -2.25    1.32
 -15   3  -1    1.12    1.95
  15   3   1   -2.47    1.02
 -15   3  -1    0.14    1.43
  15   3   1    0.87    1.92
  17  -3   1    4.55    2.83
  17  -3   1    3.32    2.37
 -17  -3  -1    5.67    2.91
 -17  -3  -1    8.26    2.18
 -17  -3  -1    8.75    3.31
  17  -3   1   10.98    3.51
 -17  -3  -1   10.37    3.74
 -17   3  -1   13.30    3.71
 -17   3  -1    5.76    2.87
  17   3   1    5.65    2.87
  17   3   1    6.93    3.32
 -17   3  -1    9.34    2.83
  17   3   1   10.08    3.37
  17   3   1    8.90    2.71
 -17   3  -1   13.14    3.71
 -19  -3  -1   85.62    8.27
  19  -3   1   84.77   11.09
 -19  -3  -1   81.39   11.33
 -19  -3  -1  104.15   12.10
 -19  -3  -1   87.96   11.59
  19  -3   1   83.18   10.23
  19  -3   1   88.21   10.22
 -19   3  -1  146.25   14.35
  19   3   1   79.44   10.55
  19   3   1   66.14    8.63
 -19   3  -1   64.58    9.45
 -19   3  -1   75.85    9.80
  19   3   1  112.88   12.39
  19   3   1   79.67   10.00
 -19   3  -1   85.51   10.17
  21  -3   1  182.02   14.65
  21  -3   1  146.38   14.22
 -21  -3  -1  168.18   13.60
  21  -3   1  154.70   15.12
 -21  -3  -1  138.68   19.01
 -21  -3  -1  159.24   14.93
 -21  -3  -1  148.01   14.61
 -21   3  -1  147.97   14.12
 -21   3  -1  143.35   13.83
 -21   3  -1  158.55   14.36
  21   3   1  149.49   13.63
 -21   3  -1  156.58   14.94
  21   3   1  140.46   14.30
  21   3   1  143.39   14.58
  21   3   1  141.61   14.51
  21   3   1  158.00   12.92
 -23  -3  -1   13.13    4.60
  23  -3   1   12.49    4.74
  23  -3   1   13.99    3.76
 -23  -3  -1   11.19    3.87
 -23  -3  -1    8.13    3.72
  23  -3   1   14.48    4.29
 -23   3  -1   13.46    4.26
  23   3   1   10.09    2.99
  23   3   1    9.49    3.50
  23   3   1    8.38    2.53
  23   3   1   11.30    4.21
 -23   3  -1   15.99    4.27
 -23   3  -1   10.62    3.32
 -23   3  -1    9.66    3.51
  23   3   1   16.93    4.97
  25  -3   1   12.09    4.61
 -25  -3  -1   18.66    5.73
  25  -3   1   20.10    5.00
  25  -3   1   13.69    4.27
 -25  -3  -1   19.23    5.29
 -25  -3  -1   22.46    5.95
 -25   3  -1   28.34    5.27
 -25   3  -1   16.57    4.57
  25   3   1   20.09    3.82
  25   3   1   22.56    5.68
 -25   3  -1    7.97    3.69
  25   3   1   16.14    3.98
  25   3   1   23.81    5.47
  25   3   1   24.77    6.13
 -25   3  -1   19.01    5.03
  27  -3   1    8.21    3.49
 -27  -3  -1    0.57    2.18
 -27  -3  -1    2.90    3.09
  27  -3   1    5.29    2.78
 -27  -3  -1   -0.12    2.31
  27  -3   1    3.91    3.30
  27   3   1    1.28    2.44
  27   3   1    1.42    3.20
 -27   3  -1    3.14    3.33
 -27   3  -1    1.44    2.02
  27   3   1    5.11    2.23
 -27   3  -1    2.18    3.02
  27   3   1    4.97    2.55
  27   3   1    3.21    2.66
 -29  -3  -1  660.74   52.27
  29  -3   1  664.13   51.21
  29  -3   1  642.69   51.52
 -29  -3  -1  652.08   52.24
  29  -3   1  656.23   52.73
 -29  -3  -1  642.42   53.00
  29   3   1  677.31   51.83
  29   3   1  698.99   52.59
 -29   3  -1  626.15   50.70
  29   3   1  665.97   49.74
 -29   3  -1  664.80   51.70
 -29   3  -1  635.56   51.30
 -29   3  -1  606.80   52.04
  29   3   1  676.85   52.50
  29   3   1  677.81   50.72
  31  -3   1   25.96    6.41
  31  -3   1   30.94    6.98
 -31  -3  -1   35.71    7.67
 -31  -3  -1   29.97    7.63
 -31  -3  -1   33.18    8.03
  31  -3   1   24.58    5.65
 -31   3  -1   22.02    6.46
  31   3   1   33.90    5.47
 -31   3  -1   32.89    8.28
 -31   3  -1   30.92    6.78
  31   3   1   33.75    8.10
  31   3   1   18.63    6.05
  31   3   1   39.29    7.30
 -31   3  -1   24.89    6.19
  31   3   1   29.28    6.58
  33  -3   1    1.28    2.66
 -33  -3  -1   -0.27    2.50
  33  -3   1   -1.79    2.34
 -33  -3  -1   -0.90    3.66
 -33  -3  -1   -0.88    1.66
  33  -3   1   -0.09    2.29
  33   3   1    3.63    2.52
 -33   3  -1   -2.40    1.75
 -33   3  -1    0.20    2.21
  33   3   1    2.96    2.20
  33   3   1    3.15    3.96
  33   3   1   -2.45    2.59
  33   3   1    0.50    2.58
 -33   3  -1    0.20    1.94
 -33   3  -1    1.20    2.34
 -35  -3  -1   36.46    8.94
  35  -3   1   46.46    8.37
 -35  -3  -1   37.86    8.90
  35  -3   1   36.94    8.70
 -35  -3  -1   41.02   10.02
  35  -3   1   35.76    8.18
  35   3   1   52.49    9.93
  35   3   1   50.37    7.95
 -35   3  -1   67.21   10.00
 -35   3  -1   56.10   10.08
  35   3   1   41.07    6.80
  35   3   1   49.28    9.91
 -35   3  -1   52.83    9.73
  35   3   1   35.59    8.09
 -35   3  -1   36.48    8.27
 -37  -3  -1    2.41    4.03
  37  -3   1   10.83    4.82
 -37  -3  -1    5.40    4.74
 -37  -3  -1    6.03    4.27
  37  -3   1    7.33    3.97
  37  -3   1   14.92    5.95
  37   3   1    9.08    4.89
 -37   3  -1    7.34    4.90
  37   3   1    4.45    2.97
  37   3   1    9.49    4.63
 -37   3  -1    2.81    4.40
  37   3   1   11.24    4.35
 -37   3  -1    2.53    3.24
 -37   3  -1    3.37    2.59
  37   3   1   13.95    5.32
 -39  -3  -1   20.94    7.59
 -39  -3  -1   10.11    4.99
  39  -3   1   -0.32    2.95
  39  -3   1   10.21    7.02
  39  -3   1   12.14    4.94
 -39  -3  -1    5.35    4.67
  39   3   1    4.77    4.65
  39   3   1    6.67    6.51
 -39   3  -1   13.27    4.81
  39   3   1    1.57    2.82
  39   3   1   12.20    4.39
 -39   3  -1   20.02    6.35
 -39   3  -1    5.09    4.11
 -39   3  -1   10.70    5.93
 -41  -3  -1   12.94    5.76
  41  -3   1   20.64    7.62
 -41  -3  -1   22.17    7.52
 -41  -3  -1   19.89    7.24
  41  -3   1   22.59    6.81
  41  -3   1   10.42    5.70
 -41   3  -1   13.75    5.62
 -41   3  -1    9.64    5.18
  41   3   1    9.34    4.99
 -41   3  -1   22.71    7.08
  41   3   1   15.76    5.18
 -41   3  -1   16.63    5.37
  41   3   1   24.21    5.60
  41   3   1   13.82    5.99
  41   3   1   16.66    6.79
 -43  -3  -1  108.01   16.83
 -43  -3  -1  117.20   19.30
  43  -3   1  124.36   19.89
  43  -3   1  113.62   16.86
  43  -3   1  106.94   15.76
 -43  -3  -1  130.17   20.00
 -43   3  -1   97.53   16.35
  43   3   1  116.59   17.11
 -43   3  -1  112.79   15.11
  43   3   1  107.81   17.50
 -43   3  -1   97.55   15.95
  43   3   1  108.03   17.14
 -43   3  -1  112.04   17.05
  43   3   1  115.98   14.29
  43   3   1  134.35   16.90
  45  -3   1    1.42    3.26
 -45  -3  -1   -4.40    3.19
 -45  -3  -1    5.39    4.76
 -45  -3  -1    5.81    5.43
  45  -3   1    4.50    4.30
  45   3   1    3.14    3.17
  45   3   1    3.71    4.62
 -45   3  -1   -2.27    2.64
 -45   3  -1    2.90    3.73
 -45   3  -1   -2.90    1.67
  45   3   1   -1.25    3.03
  45   3   1   -3.44    2.51
 -45   3  -1    2.61    4.83
  45   3   1   -2.58    1.65
 -47  -3  -1   76.02   15.91
  47  -3   1   97.49   14.95
 -47  -3  -1   85.62   17.90
  47  -3   1   99.60   16.39
  47   3   1  104.87   17.39
  47   3   1  134.82   19.17
 -47   3  -1   75.87   14.90
 -47   3  -1   89.71   15.36
 -47   3  -1   88.89   14.14
  47   3   1   86.80   13.25
  47   3   1  115.79   14.51
  47   3   1  101.86   16.37
  49  -3   1   -2.27    1.64
 -49  -3  -1    8.33    8.74
  49  -3   1    1.47    3.47
 -49   3  -1   13.86    6.49
  49   3   1   11.38    6.08
  49   3   1   12.84    6.98
  49   3   1    3.93    3.81
 -49   3  -1    5.08    4.66
 -49   3  -1    0.96    4.57
  51  -3   1   25.58    9.13
  51  -3   1   39.29    9.39
  51   3   1   24.05    6.50
  51   3   1   13.31    6.21
  51   3   1   21.20    8.76
  53  -3   1   12.19    5.88
  53  -3   1    7.26    4.91
  53   3   1    1.11    5.54
  53   3   1   -1.03    3.01
  52  -4  -1   14.42    5.77
  52  -4  -1    7.00    5.48
  52   4  -1   12.24    6.48
  52   4  -1    2.45    5.15
  52   4  -1    4.00    4.24
  50  -4  -1   -0.20    3.88
  50  -4  -1   -1.62    2.75
  50   4  -1   -2.17    3.92
 -50   4   1    4.69    3.98
  50   4  -1    1.25    3.30
  50   4  -1   -0.40    2.89
  48  -4  -1   10.07    5.22
  48  -4  -1    2.42    3.71
 -48  -4   1   -1.03    4.89
 -48   4   1    3.98    5.29
  48   4  -1    4.43    3.82
  48   4  -1    5.77    6.12
  48   4  -1   -0.01    2.34
 -48   4   1    0.65    3.60
 -46  -4   1   -1.74    2.95
  46  -4  -1   -3.35    2.02
  46  -4  -1    0.95    3.37
 -46  -4   1    7.82    6.38
 -46   4   1    1.84    3.96
 -46   4   1    3.99    3.27
  46   4  -1   -0.50    3.78
  46   4  -1    2.54    2.50
 -46   4   1    2.47    2.94
  46   4  -1    0.53    3.18
  44  -4  -1   60.08   11.55
  44  -4  -1   71.25   13.06
 -44  -4   1   66.49   13.89
 -44  -4   1   70.99   15.32
 -44  -4   1   63.16   13.29
  44   4  -1   69.56   14.66
  44   4  -1   69.31   13.50
 -44   4   1   75.15   13.84
 -44   4   1   73.72   13.08
  44   4  -1   86.58   13.32
  44   4  -1   71.91   11.19
 -44   4   1   86.98   13.50
  44   4  -1   84.48   14.35
 -42  -4   1   49.74   11.15
  42  -4  -1   53.05   10.38
 -42  -4   1   54.72   12.00
  42  -4  -1   34.48    8.82
 -42  -4   1   26.10    9.63
 -42   4   1   57.65   10.37
  42   4  -1   44.16    8.51
 -42   4   1   52.49   11.15
  42   4  -1   46.47   11.16
  42   4  -1   40.02   10.31
  42   4  -1   37.68    7.61
 -42   4   1   52.58   10.12
  42   4  -1   53.33   11.23
 -42   4   1   38.18    9.95
 -40  -4   1    5.35    4.81
  40  -4  -1   13.41    5.17
  40  -4  -1   17.40    5.97
 -40  -4   1    7.50    5.50
  40  -4  -1   10.70    6.06
 -40  -4   1    6.91    4.76
  40   4  -1   17.09    5.30
 -40   4   1   11.51    5.42
 -40   4   1   16.41    6.74
  40   4  -1    3.52    4.41
 -40   4   1    4.57    3.40
  40   4  -1    2.84    2.55
  40   4  -1   20.06    6.80
  40   4  -1    6.35    4.69
 -40   4   1   16.69    6.35
  38  -4  -1   -1.18    2.66
  38  -4  -1   -1.42    2.19
 -38  -4   1    5.46    4.52
  38  -4  -1   -3.29    2.85
 -38  -4   1   -1.22    2.87
 -38  -4   1    5.16    3.97
 -38   4   1    3.62    4.06
 -38   4   1    3.48    3.67
  38   4  -1   -4.39    1.95
 -38   4   1    1.07    2.82
 -38   4   1   -0.66    1.63
  38   4  -1    3.39    2.92
  38   4  -1    1.23    3.67
  38   4  -1   -2.83    1.57
  36  -4  -1    8.93    4.53
  36  -4  -1    3.54    4.35
 -36  -4   1    7.71    4.54
 -36  -4   1   17.49    6.36
  36  -4  -1   15.22    5.19
 -36  -4   1   18.23    7.18
 -36   4   1   19.05    5.78
  36   4  -1   15.35    5.72
  36   4  -1   14.04    6.34
 -36   4   1   14.38    5.27
  36   4  -1   19.82    4.88
  36   4  -1   21.08    6.69
  36   4  -1   11.52    4.59
 -36   4   1   23.36    6.03
 -34  -4   1    4.65    3.52
 -34  -4   1    5.34    3.91
  34  -4  -1    1.34    2.60
  34  -4  -1   11.50    5.30
  34  -4  -1    4.43    3.84
 -34  -4   1    6.93    4.90
  34   4  -1   12.54    4.99
 -34   4   1    5.42    3.40
 -34   4   1    1.68    2.99
  34   4  -1   10.79    4.75
 -34   4   1    1.76    2.77
  34   4  -1    5.21    2.81
  34   4  -1    5.15    3.03
 -34   4   1   11.07    3.93
  34   4  -1   -5.09    2.39
 -32  -4   1   -3.61    1.80
  32  -4  -1   -1.34    2.31
 -32  -4   1    3.27    3.41
  32  -4  -1   -2.66    1.70
  32  -4  -1   -0.30    2.58
 -32  -4   1   -2.27    1.98
  32   4  -1   -2.70    1.64
  32   4  -1   -0.30    1.60
 -32   4   1    0.07    1.79
 -32   4   1   -1.66    1.51
  32   4  -1   -4.28    1.92
  32   4  -1    0.94    2.21
 -32   4   1   -4.99    2.13
  32   4  -1    0.61    2.64
 -32   4   1   -0.08    2.20
 -30  -4   1   13.54    5.08
  30  -4  -1    9.61    3.69
  30  -4  -1   12.71    4.40
 -30  -4   1   24.10    7.66
 -30  -4   1    3.51    3.34
  30  -4  -1   14.61    5.50
  30   4  -1   15.46    5.65
 -30   4   1    5.78    3.81
  30   4  -1   18.10    5.77
 -30   4   1   15.69    4.63
  30   4  -1   24.27    6.97
 -30   4   1    9.46    3.93
  30   4  -1   10.65    3.61
 -30   4   1   11.03    4.70
  30   4  -1   12.32    3.67
  28  -4  -1   -0.05    2.18
 -28  -4   1    3.13    3.33
 -28  -4   1   -2.82    1.88
  28  -4  -1    4.65    2.82
  28  -4  -1    2.56    3.08
 -28  -4   1    5.30    4.24
  28   4  -1    3.56    1.96
  28   4  -1    0.96    1.70
 -28   4   1    1.27    2.11
 -28   4   1    1.07    2.32
 -28   4   1    3.14    3.24
 -28   4   1    1.48    2.42
  28   4  -1    4.55    3.07
  28   4  -1    0.83    2.51
  28   4  -1   -2.30    2.19
 -26  -4   1   64.85   10.96
  26  -4  -1   62.99   11.10
 -26  -4   1   78.92   12.05
  26  -4  -1   83.09   10.72
  26  -4  -1   74.17   10.38
 -26  -4   1   66.98   10.61
  26   4  -1   66.04   10.72
 -26   4   1   69.71    9.80
  26   4  -1   84.32   12.40
  26   4  -1   67.26    9.08
 -26   4   1   54.39    8.99
 -26   4   1   85.26   12.06
 -26   4   1   70.47    9.82
  26   4  -1   46.19    8.80
  24  -4  -1  107.07   14.79
 -24  -4   1  132.81   12.47
 -24  -4   1  139.07   16.97
  24  -4  -1  129.46   13.40
  24  -4  -1  144.64   13.62
 -24  -4   1  137.72   16.19
 -24  -4   1  104.64   15.17
  24   4  -1  113.15   14.75
  24   4  -1  135.24   12.98
 -24   4   1  136.54   13.31
 -24   4   1  139.59   13.18
  24   4  -1  146.84   14.46
  24   4  -1  131.18   15.64
 -24   4   1  142.73   14.06
 -24   4   1  145.89   13.70
 -22  -4   1   -2.66    1.56
 -22  -4   1   -2.48    1.31
  22  -4  -1   -0.75    1.20
 -22  -4   1   -1.64    1.76
  22  -4  -1   -0.64    1.43
 -22  -4   1    0.67    1.48
  22  -4  -1    1.24    2.25
  22   4  -1    2.47    2.99
  22   4  -1   -0.42    1.56
 -22   4   1   -0.90    1.35
 -22   4   1   -2.10    1.37
 -22   4   1    1.73    2.00
 -22   4   1    1.76    2.41
  22   4  -1   -0.12    1.44
  22   4  -1    4.30    2.67
  20  -4  -1    1.43    2.24
 -20  -4   1   -0.47    1.80
  20  -4  -1    2.64    2.61
 -20  -4   1    4.44    2.98
  20  -4  -1    2.55    2.20
 -20  -4   1    1.76    1.79
  20   4  -1   -1.27    2.10
 -20   4   1    4.37    2.41
  20   4  -1    1.20    2.18
 -20   4   1    2.81    2.40
  20   4  -1   -1.24    1.27
 -20   4   1   -0.67    2.02
 -20   4   1   -1.63    1.35
  20   4  -1    0.22    1.79
  18  -4  -1    6.35    2.81
 -18  -4   1   -0.27    1.97
 -18  -4   1    1.95    1.55
 -18  -4   1    0.95    2.18
  18  -4  -1    1.04    1.51
  18  -4  -1   10.47    3.79
 -18  -4   1    2.46    2.44
  18  -4  -1    1.62    2.18
  18   4  -1    0.96    1.37
  18   4  -1   -1.48    1.91
 -18   4   1    3.29    2.12
  18   4  -1    3.54    2.36
 -18   4   1   10.75    3.75
 -18   4   1    4.35    2.09
 -18   4   1    3.83    2.16
  18   4  -1    0.39    1.87
  16  -4  -1   68.51    9.19
 -16  -4   1  110.04   12.52
 -16  -4   1   66.63    9.50
  16  -4  -1   71.97    9.98
  16  -4  -1   88.39   10.29
 -16  -4   1   92.10    8.54
 -16  -4   1   76.54   10.53
  16  -4  -1   80.70   10.05
 -16   4   1  102.39    9.23
  16   4  -1   65.47    9.77
 -16   4   1   78.13    8.07
  16   4  -1   83.97   10.64
 -16   4   1   83.27   10.78
  16   4  -1   95.96   11.43
 -16   4   1  111.85   12.11
  16   4  -1   87.39    8.67
 -16   4   1   55.94    8.56
  14  -4  -1  217.52   18.18
 -14  -4   1  184.51   17.85
  14  -4  -1  194.38   17.44
 -14  -4   1  205.53   17.42
 -14  -4   1  201.03   18.12
  14  -4  -1  203.72   17.02
 -14  -4   1  207.07   17.00
  14  -4  -1  194.67   17.29
  14   4  -1  218.82   17.35
 -14   4   1  202.01   17.39
  14   4  -1  226.88   18.33
  14   4  -1  200.53   17.71
 -14   4   1  200.59   19.49
 -14   4   1  210.98   17.31
 -14   4   1  199.22   17.65
  14   4  -1  153.44   18.22
 -12  -4   1   96.43   11.42
  12  -4  -1  113.62    9.80
  12  -4  -1   96.63    9.81
  12  -4  -1   99.62   10.25
 -12  -4   1   75.64   10.80
 -12  -4   1  105.64    9.51
 -12  -4   1   95.91    9.67
  12  -4  -1  109.14   11.87
  12   4  -1   92.64   11.41
 -12   4   1  104.67   10.52
  12   4  -1   89.22   10.66
  12   4  -1   95.85   10.00
 -12   4   1   94.70    9.64
 -12   4   1   86.27   10.67
 -12   4   1   96.57    9.64
  12   4  -1  110.67   10.26
  10  -4  -1  821.60   62.52
 -10  -4   1  799.04   61.71
  10  -4  -1  885.52   63.39
  10  -4  -1  847.17   62.36
 -10  -4   1  810.19   62.65
 -10  -4   1  900.98   63.20
 -10  -4   1  850.92   61.87
  10  -4  -1  833.98   62.04
 -10   4   1  826.62   62.72
  10   4  -1  875.49   63.07
 -10   4   1  814.97   62.03
 -10   4   1  814.61   62.05
  10   4  -1  831.87   62.44
  10   4  -1  799.22   61.89
  10   4  -1  812.00   62.36
 -10   4   1  819.95   62.34
  10   4  -1  835.96   62.07
  -8  -4   1  180.87   15.83
   8  -4  -1  209.88   18.03
   8  -4  -1  218.09   16.53
  -8  -4   1  164.90   16.41
   8  -4  -1  188.97   16.54
   8  -4  -1  202.42   16.26
  -8  -4   1  187.59   16.15
  -8  -4   1  191.53   17.14
   8   4  -1  182.69   16.43
   8   4  -1  191.67   17.14
  -8   4   1  191.59   16.44
  -8   4   1  195.91   16.87
  -8   4   1  200.96   16.39
   8   4  -1  204.02   16.31
   8   4  -1  192.94   16.25
  -8   4   1  182.05   16.16
   8   4  -1  199.09   16.68
  -8   4   1  194.33   16.02
   6  -4  -1    3.75    1.95
   6  -4  -1    5.03    2.40
  -6  -4   1    2.32    1.53
   6  -4  -1    4.00    2.49
  -6  -4   1    2.75    1.75
  -6  -4   1    6.42    2.80
  -6  -4   1    4.44    2.51
   6  -4  -1    4.69    2.12
   6   4  -1    2.06    1.74
  -6   4   1    3.12    1.98
  -6   4   1    0.61    2.25
  -6   4   1    6.08    2.08
   6   4  -1    2.07    1.92
  -6   4   1    3.81    1.93
   6   4  -1    2.87    2.40
   6   4  -1    4.10    1.96
   6   4  -1    6.20    2.07
  -6   4   1    1.30    1.94
   6   4  -1    2.44    2.07
  -4  -4   1   56.44    7.29
   4  -4  -1   54.82    7.25
  -4  -4   1   63.48    7.93
  -4  -4   1   44.28    6.26
   4  -4  -1   57.08    6.99
  -4  -4   1   57.30    6.51
   4  -4  -1   60.31    7.36
  -4  -4   1   45.40    7.41
   4  -4  -1   67.19    9.19
   4   4  -1   66.96    7.83
   4   4  -1   45.51    6.08
  -4   4   1   61.90    7.13
   4   4  -1   56.57    7.49
  -4   4   1   63.47    8.05
   4   4  -1   56.63    6.75
   4   4  -1   66.54    7.66
   4   4  -1   53.45    7.76
  -4   4   1   73.11    8.13
  -4   4   1   52.03    6.72
  -2  -4   1  112.59   10.33
  -2  -4   1  119.37   10.45
   2  -4  -1  102.06   10.22
   2  -4  -1  110.27   10.06
  -2  -4   1  125.14   11.17
   2  -4  -1  109.34   10.05
   2  -4  -1   96.81   10.55
  -2  -4   1  112.39   10.40
  -2  -4   1  117.26   10.04
   2  -4  -1  102.24    9.66
  -2   4   1   95.51    9.68
  -2   4   1  114.84    9.86
   2   4  -1  104.77    9.87
  -2   4   1  110.53   10.59
  -2   4   1  100.07    9.97
   2   4  -1   97.57    9.89
   2   4  -1  116.22   10.52
   2   4  -1  105.32    9.30
   2   4  -1  110.28    9.80
   2   4  -1   93.57   11.50
   0  -4  -1  492.98   35.94
   0  -4  -1  480.29   36.20
   0  -4   1  478.39   36.25
   0  -4  -1  421.13   36.62
   0  -4  -1  460.76   35.36
   0  -4   1  435.93   36.50
   0  -4   1  480.33   35.58
   0  -4   1  479.24   35.76
   0  -4   1  473.02   36.07
   0  -4  -1  464.43   36.45
   0  -4  -1  495.12   35.98
   0  -4   1  475.96   35.97
   0   4  -1  462.81   35.63
   0   4   1  462.98   35.73
   0   4   1  441.89   35.32
   0   4  -1  482.64   36.65
   0   4   1  481.78   35.99
   0   4  -1  482.19   35.62
   0   4   1  450.84   36.13
   0   4  -1  462.41   34.89
   0   4  -1  469.33   36.13
   2  -4   1  105.02   10.91
   2  -4   1  110.26   10.50
  -2  -4  -1  124.70   11.03
  -2  -4  -1  110.44   10.76
   2  -4   1  127.77   11.00
  -2  -4  -1  121.43   11.47
   2  -4   1  109.32   10.43
   2  -4   1  123.03   13.73
   2  -4   1  117.81   11.06
  -2  -4  -1  110.06   10.15
   2   4   1  132.11   10.45
   2   4   1  120.37   10.77
  -2   4  -1  123.07   10.62
  -2   4  -1  111.89   10.91
  -2   4  -1  118.05   10.62
   2   4   1  125.90   11.35
   2   4   1  122.45   10.97
  -2   4  -1  131.79   11.73
   2   4   1  100.06   10.49
   4  -4   1   10.78    3.02
  -4  -4  -1   11.45    2.51
  -4  -4  -1   11.96    2.94
   4  -4   1   11.58    3.34
   4  -4   1   12.39    3.34
  -4  -4  -1   21.22    4.74
  -4  -4  -1   10.44    3.06
  -4  -4  -1   11.27    3.08
   4  -4   1   10.35    3.46
   4  -4   1   10.89    2.82
  -4   4  -1   12.94    3.35
  -4   4  -1   13.88    3.12
   4   4   1    7.14    2.72
  -4   4  -1   10.67    3.21
  -4   4  -1   11.46    3.60
   4   4   1   19.98    4.28
   4   4   1   11.32    3.66
   4   4   1   10.60    3.14
   4   4   1    9.47    2.57
  -4   4  -1    5.99    2.44
   6  -4   1   97.44    9.74
   6  -4   1   83.39    9.13
  -6  -4  -1   87.01    9.08
  -6  -4  -1   92.32    8.65
  -6  -4  -1  105.80    9.86
   6  -4   1   97.21    9.81
  -6  -4  -1   96.50    9.98
   6  -4   1  102.52    9.26
   6   4   1   98.82    8.73
   6   4   1   95.82    9.54
  -6   4  -1  108.41    9.81
   6   4   1   93.32    9.83
   6   4   1  114.09    9.71
  -6   4  -1   94.33    9.57
   6   4   1   99.21    9.61
  -6   4  -1   87.65    8.91
  -6   4  -1   97.26    9.35
  -6   4  -1  102.62   12.08
   6   4   1  104.66    9.04
  -8  -4  -1   52.65    7.85
  -8  -4  -1   66.59    7.40
  -8  -4  -1   58.35    8.45
   8  -4   1   64.26    7.69
   8  -4   1   61.80    7.98
   8  -4   1   81.98    9.22
   8  -4   1   47.42    7.12
   8   4   1   63.54    6.65
  -8   4  -1   58.18    7.65
   8   4   1   47.78    7.16
   8   4   1   47.76    7.04
  -8   4  -1   55.58    8.41
  -8   4  -1   57.77    6.84
   8   4   1   52.19    6.67
   8   4   1   53.94    7.71
  -8   4  -1   54.94    7.54
  -8   4  -1   49.00    7.00
   8   4   1   54.02    7.38
 -10  -4  -1  238.38   19.01
  10  -4   1  239.12   19.87
 -10  -4  -1  224.79   19.80
 -10  -4  -1  270.54   20.15
  10  -4   1  207.92   18.63
  10  -4   1  240.30   19.88
  10  -4   1  214.46   19.07
 -10  -4  -1  222.21   18.74
  10   4   1  240.69   19.21
 -10   4  -1  239.24   19.38
 -10   4  -1  232.97   19.38
 -10   4  -1  226.93   20.09
  10   4   1  204.83   18.75
 -10   4  -1  262.79   19.89
  10   4   1  236.72   19.44
  10   4   1  220.92   19.28
 -12  -4  -1    3.38    1.83
  12  -4   1    2.67    2.09
  12  -4   1    1.89    1.99
 -12  -4  -1    3.01    2.28
 -12  -4  -1    3.95    2.37
  12  -4   1    2.89    1.83
 -12  -4  -1    2.82    2.46
  12  -4   1    6.03    2.94
 -12   4  -1    8.21    3.15
 -12   4  -1    9.00    2.88
 -12   4  -1   17.70    4.91
 -12   4  -1    4.28    2.33
  12   4   1    5.45    3.02
  12   4   1    5.81    2.93
  12   4   1    4.35    1.98
  12   4   1    8.72    3.44
 -14  -4  -1   16.46    3.54
 -14  -4  -1   13.80    4.09
  14  -4   1    8.36    3.56
  14  -4   1   14.45    3.47
  14  -4   1   21.77    4.77
 -14  -4  -1   15.42    4.14
  14  -4   1   12.72    3.54
 -14  -4  -1   19.98    4.92
  14   4   1   15.52    3.92
  14   4   1   13.74    3.60
  14   4   1   17.96    4.10
  14   4   1   20.72    4.95
 -14   4  -1   13.41    4.19
 -14   4  -1   14.62    3.74
 -14   4  -1   17.13    4.31
 -14   4  -1   13.83    3.79
  16  -4   1   19.32    4.49
  16  -4   1   29.99    5.56
  16  -4   1   22.58    5.20
 -16  -4  -1   20.67    4.64
 -16  -4  -1   23.80    4.74
 -16  -4  -1   20.49    5.84
  16  -4   1   28.86    4.92
 -16  -4  -1   31.95    6.16
  16   4   1   15.03    3.88
  16   4   1   13.19    3.95
 -16   4  -1   14.74    4.27
 -16   4  -1   28.89    5.65
 -16   4  -1   24.99    4.68
  16   4   1   23.67    5.15
 -16   4  -1   27.48    5.14
  16   4   1   39.60    6.84
  18  -4   1   48.17    7.36
  18  -4   1   50.85    8.31
  18  -4   1   45.14    6.39
 -18  -4  -1   42.24    7.68
  18  -4   1   46.80    7.28
 -18  -4  -1   43.59    6.39
 -18  -4  -1   40.48    7.12
 -18  -4  -1   45.88    8.08
 -18   4  -1   41.27    7.00
  18   4   1   30.32    6.37
  18   4   1   39.95    6.62
 -18   4  -1   44.13    7.07
  18   4   1   33.10    6.34
  18   4   1   45.64    7.52
 -18   4  -1   35.15    6.12
 -18   4  -1   41.73    6.55
  20  -4   1    1.86    2.31
  20  -4   1    5.65    3.06
  20  -4   1    4.82    2.67
 -20  -4  -1    6.22    3.25
 -20  -4  -1    8.64    3.68
 -20  -4  -1    3.85    2.13
 -20  -4  -1    3.15    2.75
 -20   4  -1   12.32    3.87
 -20   4  -1    9.12    3.60
 -20   4  -1    4.72    2.86
  20   4   1   10.05    3.85
  20   4   1    4.83    2.36
  20   4   1    6.47    3.86
  20   4   1    5.02    2.27
 -20   4  -1    4.52    2.83
 -22  -4  -1  124.91   15.00
 -22  -4  -1  105.08   11.08
  22  -4   1  104.26   14.03
  22  -4   1  104.35   13.31
 -22  -4  -1  112.72   14.94
 -22  -4  -1   99.97   13.56
  22  -4   1  125.08   12.21
  22   4   1  124.30   14.75
  22   4   1  130.21   12.02
 -22   4  -1  101.17   12.94
  22   4   1  129.15   12.76
  22   4   1  136.36   13.05
 -22   4  -1  101.31   12.97
 -22   4  -1  132.80   12.23
 -22   4  -1  152.79   13.53
 -24  -4  -1    3.87    2.78
 -24  -4  -1    1.87    2.48
  24  -4   1    2.72    2.42
  24  -4   1    2.45    2.87
 -24  -4  -1    2.66    2.58
 -24  -4  -1    5.43    2.28
  24  -4   1    2.27    2.34
 -24   4  -1   -0.91    1.71
 -24   4  -1   -0.75    2.16
  24   4   1    0.82    2.32
  24   4   1   -0.33    1.33
 -24   4  -1    6.90    3.11
  24   4   1    2.53    2.63
 -24   4  -1    4.46    2.36
  24   4   1    3.10    2.75
 -26  -4  -1   27.63    7.50
 -26  -4  -1   26.46    7.07
 -26  -4  -1   36.08    6.06
 -26  -4  -1   46.74    8.29
  26  -4   1   50.76    8.13
  26  -4   1   37.06    7.38
  26  -4   1   39.32    7.93
 -26   4  -1   47.18    7.46
 -26   4  -1   46.67    8.24
  26   4   1   31.40    7.21
  26   4   1   47.86    8.40
  26   4   1   43.77    6.05
  26   4   1   38.42    6.74
 -26   4  -1   50.35    9.17
  26   4   1   56.31    9.40
 -26   4  -1   67.68   10.11
 -28  -4  -1   47.14    8.99
  28  -4   1   47.88    9.29
  28  -4   1   44.63    7.76
 -28  -4  -1   43.89    8.99
  28  -4   1   53.45    9.38
 -28  -4  -1   37.85    8.64
  28   4   1   59.60   10.09
 -28   4  -1   50.29    8.63
  28   4   1   49.90    9.38
  28   4   1   46.05    8.65
 -28   4  -1   39.68    8.74
  28   4   1   32.68    6.36
 -28   4  -1   56.30    9.04
 -28   4  -1   44.59    7.89
  28   4   1   44.53    6.46
  30  -4   1   -1.63    1.56
  30  -4   1    1.37    2.64
 -30  -4  -1   -0.05    3.12
 -30  -4  -1    2.68    3.19
 -30  -4  -1    3.10    3.48
  30  -4   1    1.65    2.49
  30   4   1    2.32    1.97
  30   4   1    3.29    2.91
  30   4   1   -0.21    1.30
 -30   4  -1   -0.81    1.67
  30   4   1   -1.50    2.39
  30   4   1   -2.33    1.99
 -30   4  -1    1.94    3.18
 -30   4  -1   -1.36    1.86
 -32  -4  -1   17.23    5.79
 -32  -4  -1   26.91    7.46
  32  -4   1   24.11    6.19
 -32  -4  -1   30.30    8.67
  32  -4   1   14.61    5.83
  32  -4   1   21.10    6.21
 -32   4  -1   18.44    6.73
  32   4   1   12.18    3.55
 -32   4  -1   16.17    5.27
  32   4   1   17.84    5.79
 -32   4  -1   20.76    5.97
  32   4   1   20.93    5.34
  32   4   1   18.23    7.40
  32   4   1   35.50    8.31
 -32   4  -1   14.98    4.26
 -34  -4  -1    6.09    4.26
  34  -4   1    1.62    2.93
  34  -4   1    3.20    2.87
 -34  -4  -1    2.55    2.94
  34  -4   1   -0.99    2.44
 -34  -4  -1    1.27    3.52
  34   4   1    3.40    2.27
  34   4   1   -1.04    2.20
  34   4   1    5.21    3.81
  34   4   1    1.38    3.35
  34   4   1   -1.90    1.53
 -34   4  -1    4.96    4.19
 -34   4  -1   -3.36    2.36
 -34   4  -1    0.80    2.67
 -34   4  -1    0.38    2.67
 -36  -4  -1   47.30    9.98
  36  -4   1   49.64   10.23
 -36  -4  -1   60.20   10.93
  36  -4   1   50.75    9.90
  36  -4   1   62.33   10.97
 -36  -4  -1   57.23   12.07
 -36   4  -1   48.13   10.86
  36   4   1   34.30    9.13
  36   4   1   43.55    8.08
 -36   4  -1   45.24    9.21
 -36   4  -1   61.22   10.64
  36   4   1   46.57   10.26
  36   4   1   52.52    7.78
  36   4   1   47.19    9.53
 -36   4  -1   45.06    8.96
  38  -4   1   74.36   13.96
 -38  -4  -1   83.95   14.86
  38  -4   1   74.09   11.92
 -38  -4  -1   94.44   16.06
 -38  -4  -1   68.28   12.58
  38  -4   1   79.24   13.79
 -38   4  -1   66.59   12.88
 -38   4  -1   83.73   12.70
  38   4   1   74.48   10.22
  38   4   1   75.16   13.17
 -38   4  -1   75.06   12.10
  38   4   1   98.08   14.86
  38   4   1   77.77   11.88
 -38   4  -1  100.15   14.30
 -40  -4  -1   -2.58    2.70
 -40  -4  -1    5.37    5.23
  40  -4   1   -0.52    3.32
  40  -4   1    2.08    3.40
  40  -4   1    0.28    4.23
 -40   4  -1   -1.15    2.29
  40   4   1   -1.71    1.95
 -40   4  -1   -2.40    2.64
  40   4   1    5.23    4.44
 -40   4  -1   -0.31    2.15
  40   4   1   -2.15    2.02
 -40   4  -1   -4.86    3.07
  40   4   1    1.55    3.97
  40   4   1    0.76    2.35
  42  -4   1   -2.61    2.52
 -42  -4  -1    1.46    3.84
 -42  -4  -1    2.54    4.48
  42  -4   1   -1.76    2.37
  42  -4   1    0.65    4.89
 -42  -4  -1    0.68    3.47
 -42   4  -1   -1.59    3.35
  42   4   1    4.68    3.20
 -42   4  -1    5.03    4.77
  42   4   1   -5.88    2.28
 -42   4  -1    3.89    3.63
  42   4   1    1.38    3.89
  42   4   1   -1.78    1.59
  42   4   1    3.64    3.80
 -42   4  -1    0.48    4.69
 -44  -4  -1   20.75    8.24
 -44  -4  -1   10.97    5.65
 -44  -4  -1   14.05    7.77
  44  -4   1    4.17    4.36
  44  -4   1    6.13    4.97
 -44   4  -1   10.57    5.48
  44   4   1    9.71    4.38
  44   4   1    9.06    3.97
 -44   4  -1   12.01    6.44
 -44   4  -1    5.49    4.23
  44   4   1   16.84    6.52
  44   4   1   17.30    7.44
  44   4   1   17.97    8.10
  46  -4   1   32.48    7.82
 -46  -4  -1   19.81    8.81
  46  -4   1   21.60    8.28
  46   4   1   27.28    7.45
 -46   4  -1   22.93    7.39
  46   4   1   18.99    7.78
 -46   4  -1   16.41    7.47
  46   4   1   22.08    7.95
 -46   4  -1   21.15    6.32
  46   4   1   16.02    6.71
 -48  -4  -1    9.73    7.48
  48  -4   1    6.22    4.82
  48  -4   1   -0.94    3.24
 -48   4  -1    4.09    3.98
  48   4   1   10.24    4.39
  48   4   1   10.89    6.81
  48   4   1    1.84    3.52
 -48   4  -1   19.61    7.88
  50  -4   1    8.20    4.97
  50  -4   1    8.67    4.59
  50   4   1    8.99    6.09
  50   4   1   -1.68    3.14
  50   4   1   -0.63    2.86
  52  -4   1    2.91    3.91
  52   4   1   -0.77    4.69
  52   4   1    1.09    3.78
  49  -5  -1   -2.95    1.99
  49  -5  -1   -1.71    1.75
  49   5  -1    4.67    3.78
  49   5  -1    5.66    5.05
 -49   5   1    4.67    4.73
  49   5  -1    5.65    6.84
 -47  -5   1   13.24    8.27
  47  -5  -1    5.61    4.91
  47  -5  -1    1.96    3.79
 -47   5   1   10.63    5.49
  47   5  -1    7.28    4.84
 -47   5   1    1.61    3.58
  47   5  -1    5.32    5.84
  45  -5  -1    3.66    4.28
  45  -5  -1    2.66    3.66
 -45  -5   1    0.41    4.88
 -45   5   1    7.02    5.04
  45   5  -1    9.08    4.24
  45   5  -1    8.18    6.19
 -45   5   1   10.33    6.07
  45   5  -1   -0.08    2.82
  43  -5  -1    4.01    3.63
  43  -5  -1   11.81    5.57
 -43  -5   1   10.30    7.49
 -43  -5   1   11.87    6.82
 -43  -5   1    7.85    5.86
  43   5  -1    5.94    4.15
 -43   5   1   15.62    6.08
  43   5  -1   17.98    7.21
  43   5  -1    6.05    5.65
 -43   5   1    6.42    4.70
  43   5  -1   17.38    5.18
 -43   5   1    7.45    3.99
  43   5  -1    0.60    3.36
 -41  -5   1   51.26   12.61
 -41  -5   1   28.04    8.65
  41  -5  -1   19.40    6.78
  41  -5  -1   32.33    8.50
 -41  -5   1   29.74    8.71
  41   5  -1   31.34    8.03
 -41   5   1   25.91    7.96
  41   5  -1   43.95    7.64
  41   5  -1   30.88    9.08
 -41   5   1   30.44    8.25
  41   5  -1   52.22   11.83
  41   5  -1   24.23    7.56
 -41   5   1   51.28    9.58
 -39  -5   1   11.71    7.16
  39  -5  -1    3.46    3.86
 -39  -5   1    7.95    5.24
  39  -5  -1    4.20    3.92
  39  -5  -1   -2.12    3.29
  39   5  -1    0.93    4.61
 -39   5   1    3.06    3.91
  39   5  -1    2.80    3.51
  39   5  -1   13.60    5.18
  39   5  -1   -2.03    3.59
 -39   5   1   11.12    5.40
  39   5  -1    9.96    3.81
 -39   5   1    9.37    4.18
 -39   5   1    5.35    4.15
  37  -5  -1   13.09    5.11
 -37  -5   1   20.10    6.33
  37  -5  -1   15.81    7.06
  37  -5  -1   18.54    6.27
 -37  -5   1    6.15    5.40
 -37  -5   1   21.01    7.59
  37   5  -1   23.12    9.28
  37   5  -1   16.48    5.63
 -37   5   1   13.03    5.25
 -37   5   1   15.72    5.47
  37   5  -1   17.16    6.44
  37   5  -1   20.29    5.01
 -37   5   1   20.55    6.45
  37   5  -1   20.60    6.99
 -37   5   1   22.85    6.89
 -35  -5   1   28.40    8.33
 -35  -5   1   49.97   10.56
  35  -5  -1   42.29   10.00
  35  -5  -1   47.70    9.37
  35  -5  -1   36.27    8.20
 -35  -5   1   40.21    9.25
  35   5  -1   49.45    8.67
 -35   5   1   36.24    8.13
  35   5  -1   48.62    7.47
 -35   5   1   41.70    8.22
  35   5  -1   34.67    8.94
  35   5  -1   30.26    8.82
  35   5  -1   34.43   10.10
 -35   5   1   38.41    8.16
  33  -5  -1   32.75    8.64
 -33  -5   1   42.01    9.95
  33  -5  -1   38.24    7.67
 -33  -5   1   43.24   10.60
 -33  -5   1   34.09    8.34
  33   5  -1   31.37    7.95
  33   5  -1   44.04    6.89
 -33   5   1   36.78    7.91
  33   5  -1   33.21    8.55
  33   5  -1   34.37    8.36
  33   5  -1   30.48    6.83
 -33   5   1   48.22    9.17
 -33   5   1   30.89    7.56
 -33   5   1   31.10    7.73
  31  -5  -1   97.15   13.38
  31  -5  -1   85.23   14.51
 -31  -5   1   93.51   14.74
 -31  -5   1  108.78   16.26
 -31  -5   1  107.24   15.26
  31  -5  -1   86.29   12.99
 -31   5   1  124.45   15.57
  31   5  -1   76.92   12.94
 -31   5   1   79.94   12.64
  31   5  -1   98.38   11.26
  31   5  -1  113.24   13.96
 -31   5   1  101.67   13.50
  31   5  -1   89.41   13.78
 -31   5   1   80.15   13.63
 -29  -5   1    2.09    2.85
  29  -5  -1   12.35    4.52
 -29  -5   1    2.20    3.62
  29  -5  -1    0.07    2.37
  29  -5  -1    5.36    2.91
  29  -5  -1    2.09    3.50
 -29  -5   1   -1.09    2.87
 -29   5   1    1.48    2.37
 -29   5   1    4.97    3.60
  29   5  -1    2.11    3.68
  29   5  -1    6.16    2.89
  29   5  -1    0.72    2.52
 -29   5   1    1.87    2.30
  29   5  -1    5.59    3.68
 -29   5   1    1.09    2.45
  27  -5  -1   22.33    5.30
 -27  -5   1   23.40    6.78
  27  -5  -1   21.25    5.70
  27  -5  -1   16.36    4.84
 -27  -5   1   19.04    6.29
  27  -5  -1   24.99    6.83
 -27  -5   1   13.91    5.73
 -27  -5   1   30.86    5.73
  27   5  -1   27.05    5.69
 -27   5   1   25.62    6.06
  27   5  -1   25.81    6.42
 -27   5   1    9.82    4.71
  27   5  -1   28.72    6.53
 -27   5   1   17.40    4.84
  27   5  -1   21.48    6.31
 -27   5   1   28.06    6.20
  25  -5  -1   17.51    4.90
  25  -5  -1   33.01    5.99
 -25  -5   1   32.02    7.35
  25  -5  -1   18.62    6.19
 -25  -5   1   17.39    4.23
 -25  -5   1   28.32    7.21
  25  -5  -1   16.35    5.35
 -25  -5   1   19.26    5.87
 -25   5   1   24.10    5.17
  25   5  -1   22.42    5.84
  25   5  -1   23.96    5.72
 -25   5   1   28.57    6.73
  25   5  -1   32.01    7.51
  25   5  -1   22.28    6.46
 -25   5   1   33.86    6.45
  23  -5  -1   -0.34    1.56
 -23  -5   1    1.48    2.48
  23  -5  -1    7.88    3.51
  23  -5  -1    3.30    2.35
 -23  -5   1    3.27    2.72
 -23  -5   1    1.22    1.82
  23  -5  -1    2.85    3.11
 -23  -5   1    2.32    2.75
 -23   5   1    3.10    2.59
 -23   5   1   -1.83    1.84
 -23   5   1    4.21    2.84
  23   5  -1   -0.77    1.22
 -23   5   1    0.16    2.13
  23   5  -1    4.01    3.90
 -23   5   1    2.57    2.37
  23   5  -1    3.77    2.87
  23   5  -1    0.10    2.39
 -21  -5   1   -0.45    2.72
 -21  -5   1    1.83    1.82
  21  -5  -1   -0.10    2.13
  21  -5  -1    3.49    2.66
  21  -5  -1    3.25    2.86
  21  -5  -1    4.37    2.55
 -21  -5   1    0.74    2.31
 -21  -5   1    2.96    2.72
  21   5  -1    1.45    1.65
  21   5  -1    0.25    2.50
  21   5  -1    3.04    2.71
 -21   5   1    4.32    3.04
 -21   5   1    4.11    2.46
  21   5  -1   -1.06    2.20
 -21   5   1    0.13    2.09
 -21   5   1    0.52    1.58
 -21   5   1   -0.32    1.64
 -19  -5   1  283.47   27.06
  19  -5  -1  271.91   24.05
 -19  -5   1  301.77   25.43
  19  -5  -1  279.99   24.79
 -19  -5   1  279.86   23.94
  19  -5  -1  282.79   23.53
  19  -5  -1  270.11   23.82
 -19  -5   1  274.59   23.24
 -19   5   1  270.16   25.15
  19   5  -1  271.23   25.03
  19   5  -1  278.91   24.33
  19   5  -1  293.28   24.90
  19   5  -1  270.66   24.30
 -19   5   1  275.23   24.62
 -19   5   1  303.90   24.03
 -19   5   1  293.30   24.45
 -17  -5   1   22.55    6.01
  17  -5  -1   27.11    5.31
 -17  -5   1   29.93    5.43
 -17  -5   1   15.50    4.79
 -17  -5   1   30.48    5.82
  17  -5  -1   22.93    5.17
  17  -5  -1   34.68    6.68
  17  -5  -1   15.32    3.98
 -17   5   1   19.51    5.11
 -17   5   1   43.24    7.43
  17   5  -1   15.54    4.57
  17   5  -1   28.90    6.48
 -17   5   1   25.37    5.97
  17   5  -1   20.13    5.18
  17   5  -1   27.82    5.41
 -17   5   1   22.00    5.10
 -15  -5   1  657.72   52.21
  15  -5  -1  704.08   53.51
 -15  -5   1  667.70   53.52
 -15  -5   1  709.43   54.01
  15  -5  -1  700.66   52.70
  15  -5  -1  666.66   52.23
  15  -5  -1  670.65   52.91
 -15  -5   1  722.63   52.34
 -15   5   1  690.74   52.57
 -15   5   1  680.90   52.65
  15   5  -1  700.96   52.80
  15   5  -1  683.90   53.51
 -15   5   1  739.11   53.77
 -15   5   1  682.12   52.94
  15   5  -1  696.28   52.60
  15   5  -1  657.53   52.89
  15   5  -1  660.79   52.77
  13  -5  -1   31.38    6.40
  13  -5  -1   25.79    5.44
  13  -5  -1   27.42    5.10
 -13  -5   1   23.80    4.79
 -13  -5   1   19.96    5.19
 -13  -5   1   19.71    5.26
  13  -5  -1   17.70    4.14
 -13  -5   1   13.50    3.48
  13   5  -1   18.29    4.67
 -13   5   1   18.34    4.68
 -13   5   1   21.98    4.90
  13   5  -1   23.77    5.61
  13   5  -1   14.95    3.89
  13   5  -1   20.63    4.78
  13   5  -1   27.55    5.61
 -13   5   1   23.55    5.59
 -13   5   1   17.53    4.58
  11  -5  -1  164.04   14.17
  11  -5  -1  159.96   14.61
  11  -5  -1  155.71   14.19
  11  -5  -1  164.04   14.83
 -11  -5   1  141.82   13.69
 -11  -5   1  148.98   14.89
 -11  -5   1  172.45   13.99
 -11  -5   1  142.33   14.92
 -11   5   1  129.87   14.33
  11   5  -1  163.76   15.21
 -11   5   1  164.00   14.25
  11   5  -1  136.15   13.80
  11   5  -1  147.16   14.33
 -11   5   1  163.29   14.24
  11   5  -1  150.15   14.04
 -11   5   1  151.57   14.29
  11   5  -1  170.90   14.85
   9  -5  -1   49.14    7.51
   9  -5  -1   57.97    8.39
  -9  -5   1   54.71    7.00
  -9  -5   1   49.69    7.24
   9  -5  -1   48.12    6.96
  -9  -5   1   52.38    9.30
   9  -5  -1   45.67    6.72
   9   5  -1   46.27    7.44
   9   5  -1   59.65    6.84
  -9   5   1   60.83    7.46
  -9   5   1   30.96    6.15
   9   5  -1   48.03    7.56
  -9   5   1   42.37    6.86
   9   5  -1   45.02    7.76
   9   5  -1   38.68    6.32
  -9   5   1   38.76    7.25
   9   5  -1   62.81    8.42
  -9   5   1   48.32    7.18
  -7  -5   1  360.00   29.61
  -7  -5   1  354.44   28.30
   7  -5  -1  373.85   29.51
  -7  -5   1  355.84   27.66
   7  -5  -1  326.66   28.61
   7  -5  -1  350.31   28.33
   7  -5  -1  349.54   28.82
   7  -5  -1  370.90   28.43
  -7  -5   1  375.86   29.35
  -7   5   1  383.71   29.43
  -7   5   1  369.73   28.73
   7   5  -1  333.90   28.33
   7   5  -1  332.51   27.73
  -7   5   1  340.70   28.34
   7   5  -1  355.19   29.37
   7   5  -1  348.43   28.64
   7   5  -1  370.62   29.13
  -7   5   1  356.76   28.33
   7   5  -1  345.56   27.89
  -7   5   1  381.46   28.37
   5  -5  -1  260.34   23.76
   5  -5  -1  291.27   23.88
  -5  -5   1  299.33   23.25
   5  -5  -1  296.01   24.11
   5  -5  -1  319.05   24.74
   5  -5  -1  320.34   25.30
  -5  -5   1  328.21   24.77
  -5  -5   1  284.13   25.04
  -5  -5   1  312.34   24.12
   5  -5  -1  284.35   24.38
   5   5  -1  298.39   24.56
   5   5  -1  325.16   24.34
  -5   5   1  287.84   23.81
  -5   5   1  302.75   23.98
   5   5  -1  288.69   24.84
   5   5  -1  302.71   24.31
   5   5  -1  298.00   23.44
  -5   5   1  270.89   24.71
  -5   5   1  299.22   24.26
   5   5  -1  265.07   23.37
  -3  -5   1  670.15   51.72
  -3  -5   1  712.55   51.96
   3  -5  -1  696.68   51.53
  -3  -5   1  667.54   51.68
  -3  -5   1  678.88   52.50
  -3  -5   1  685.59   50.31
   3  -5  -1  661.36   52.18
  -3  -5   1  649.36   51.19
   3  -5  -1  676.31   51.83
   3  -5  -1  638.11   51.55
   3  -5  -1  680.12   51.41
   3   5  -1  635.74   51.15
   3   5  -1  743.48   50.63
   3   5  -1  706.00   52.44
  -3   5   1  625.58   53.29
   3   5  -1  647.57   50.87
   3   5  -1  693.28   51.89
  -3   5   1  658.28   51.01
  -3   5   1  684.20   51.61
  -3   5   1  738.18   51.50
   1  -5  -1  509.70   37.74
   1  -5  -1  498.63   38.20
  -1  -5   1  500.93   38.61
   1  -5  -1  486.06   38.48
   1  -5  -1  501.97   38.34
  -1  -5   1  425.93   37.95
   1  -5  -1  475.38   38.02
  -1  -5   1  497.47   38.35
   1  -5  -1  531.88   39.20
  -1  -5   1  484.12   39.05
  -1  -5   1  511.88   38.08
   1   5  -1  491.45   39.02
  -1   5   1  502.70   40.21
   1   5  -1  467.39   38.27
  -1   5   1  478.35   38.16
   1   5  -1  476.40   37.84
  -1   5   1  504.74   38.02
   1   5  -1  511.62   37.84
  -1   5   1  494.71   37.64
   1  -5   1  528.68   41.99
  -1  -5  -1  535.14   42.43
   1  -5   1  594.31   43.01
  -1  -5  -1  543.04   42.50
   1  -5   1  545.42   42.74
  -1  -5  -1  507.09   42.46
   1  -5   1  566.63   42.31
   1  -5   1  555.79   42.98
  -1  -5  -1  530.20   42.21
  -1  -5  -1  574.64   43.43
   1  -5   1  561.70   43.48
  -1  -5  -1  574.15   41.86
  -1   5  -1  526.37   43.21
  -1   5  -1  560.47   42.19
   1   5   1  556.74   41.89
   1   5   1  574.06   42.42
  -1   5  -1  550.34   42.76
   1   5   1  530.36   42.43
   1   5   1  570.08   43.35
  -1   5  -1  557.09   42.15
   3  -5   1   79.56   11.10
  -3  -5  -1   65.78    9.09
   3  -5   1   55.29    8.90
  -3  -5  -1   83.87   10.08
   3  -5   1   87.90   10.18
  -3  -5  -1   84.38   10.12
  -3  -5  -1   98.08   11.75
   3  -5   1   98.40   11.58
   3  -5   1   86.72    9.76
  -3   5  -1  131.16   13.74
   3   5   1   73.14    9.66
  -3   5  -1   92.82   10.76
   3   5   1   75.11    8.76
   3   5   1   77.58   10.00
   3   5   1   87.95   10.48
  -3   5  -1   61.27    8.53
  -3   5  -1   75.96    9.48
   3   5   1   91.24   11.59
   5  -5   1  111.33   12.93
   5  -5   1  112.80   11.22
  -5  -5  -1  116.70   12.77
  -5  -5  -1  113.19   13.36
   5  -5   1  112.22   10.50
   5  -5   1  117.77   13.73
  -5  -5  -1   93.91   10.22
   5  -5   1  107.17   10.40
   5   5   1  109.10    9.98
  -5   5  -1   92.78   10.22
  -5   5  -1  120.38   10.52
   5   5   1  101.53   11.63
  -5   5  -1  101.09   12.81
  -5   5  -1  110.95   12.54
   5   5   1  109.93   10.72
   5   5   1  102.97   10.76
  -5   5  -1  102.67   10.73
   5   5   1  103.30   12.60
   7  -5   1    4.83    2.84
   7  -5   1   12.50    3.78
  -7  -5  -1   11.35    4.33
  -7  -5  -1    9.16    2.95
   7  -5   1    5.73    3.23
  -7  -5  -1   12.79    3.67
   7  -5   1   10.99    3.07
   7   5   1   12.53    3.10
   7   5   1   11.13    3.44
  -7   5  -1    8.58    3.02
  -7   5  -1   18.59    5.14
   7   5   1   16.94    4.18
  -7   5  -1   19.76    4.28
   7   5   1   18.78    4.61
   7   5   1    9.24    3.43
  -7   5  -1   10.48    3.54
  -7   5  -1   11.54    3.69
   7   5   1   10.37    2.85
   9  -5   1   10.88    3.80
   9  -5   1   13.34    3.33
  -9  -5  -1   14.79    4.63
  -9  -5  -1   13.12    3.22
   9  -5   1    9.89    3.84
   9  -5   1    7.63    3.08
  -9  -5  -1    9.90    3.68
  -9  -5  -1    5.95    3.05
   9   5   1    6.24    3.11
  -9   5  -1    7.28    3.07
   9   5   1    9.09    3.15
   9   5   1   15.20    4.03
  -9   5  -1    5.37    3.72
   9   5   1    8.85    2.62
   9   5   1    8.24    3.42
  -9   5  -1    9.38    3.21
   9   5   1    6.87    3.06
  -9   5  -1    6.88    2.61
  -9   5  -1   10.48    3.46
  11  -5   1   32.44    6.02
 -11  -5  -1   21.04    5.35
  11  -5   1   20.38    4.91
 -11  -5  -1   25.87    4.69
 -11  -5  -1   16.16    4.98
  11  -5   1   23.80    4.74
  11  -5   1   35.49    6.27
 -11  -5  -1   17.23    4.00
 -11   5  -1   26.73    5.52
 -11   5  -1   22.28    4.85
 -11   5  -1   21.32    4.85
  11   5   1   18.32    4.10
  11   5   1   13.88    3.83
  11   5   1   22.93    5.43
  11   5   1   18.45    4.65
 -11   5  -1   24.08    5.70
  11   5   1   25.21    5.49
  11   5   1   24.29    4.08
  13  -5   1  281.85   22.76
  13  -5   1  265.95   22.21
 -13  -5  -1  226.93   20.83
 -13  -5  -1  249.35   22.31
  13  -5   1  295.56   22.15
 -13  -5  -1  249.43   22.53
 -13  -5  -1  259.64   21.35
  13  -5   1  282.28   21.53
 -13   5  -1  264.53   22.22
  13   5   1  262.13   22.25
 -13   5  -1  254.48   22.60
  13   5   1  240.55   21.41
 -13   5  -1  229.74   21.45
  13   5   1  232.12   22.52
  13   5   1  265.50   22.03
  13   5   1  249.69   21.71
 -13   5  -1  246.24   21.62
 -15  -5  -1  112.92   12.00
  15  -5   1   89.85   12.11
  15  -5   1   86.62   10.59
  15  -5   1   88.14   11.68
 -15  -5  -1   93.50    9.39
 -15  -5  -1   98.17   12.19
  15  -5   1   83.46   10.14
 -15  -5  -1  107.74   12.80
  15   5   1   96.36   11.73
  15   5   1  105.24   12.23
  15   5   1   70.85   10.66
  15   5   1  128.19   13.08
  15   5   1   71.75   10.21
 -15   5  -1   70.47   10.97
 -15   5  -1   81.19   10.57
 -15   5  -1   89.63   11.51
 -15   5  -1   86.22   10.85
 -17  -5  -1   72.78   10.43
  17  -5   1   64.81    9.71
  17  -5   1   82.51    9.97
 -17  -5  -1   84.24   11.70
  17  -5   1   94.74   12.35
 -17  -5  -1   90.97   12.21
  17  -5   1   61.11    9.40
 -17  -5  -1   78.06    9.33
  17   5   1   71.59   10.36
  17   5   1   78.53   10.55
 -17   5  -1   63.74    9.36
 -17   5  -1   88.78    9.92
  17   5   1   80.49   10.87
 -17   5  -1   71.81   10.86
 -17   5  -1   99.16   12.95
 -17   5  -1   84.07   10.68
  17   5   1   66.28   10.37
  19  -5   1   12.07    3.38
  19  -5   1   19.35    5.21
 -19  -5  -1    9.40    2.92
  19  -5   1    6.14    3.56
 -19  -5  -1   10.11    3.96
  19  -5   1    7.15    2.97
 -19  -5  -1   18.98    5.86
  19   5   1   13.67    4.15
  19   5   1    5.06    2.87
 -19   5  -1    6.08    2.77
 -19   5  -1   22.30    5.20
  19   5   1    7.55    3.65
 -19   5  -1   16.45    5.42
 -19   5  -1   11.06    3.84
 -21  -5  -1  102.73   13.19
 -21  -5  -1   75.15   12.24
  21  -5   1  103.61   10.56
 -21  -5  -1   96.87   13.51
  21  -5   1  107.24   12.68
 -21  -5  -1  104.39   10.61
  21  -5   1  100.69   13.96
  21  -5   1  102.54   13.27
 -21   5  -1  103.30   13.15
  21   5   1  112.44   13.45
 -21   5  -1  115.45   12.82
 -21   5  -1   93.10   12.85
  21   5   1  116.69   13.74
  21   5   1   97.37   12.87
 -21   5  -1   95.31   13.73
  21   5   1  107.81   13.67
 -21   5  -1  113.02   13.58
 -23  -5  -1   22.10    6.11
  23  -5   1   18.30    4.85
 -23  -5  -1   22.42    6.10
 -23  -5  -1   14.52    4.32
  23  -5   1   20.71    6.38
  23  -5   1   14.92    4.61
 -23  -5  -1    7.38    3.66
  23  -5   1   13.74    4.24
 -23   5  -1   20.38    6.33
 -23   5  -1   26.49    5.47
  23   5   1   14.70    4.14
  23   5   1    8.54    4.24
 -23   5  -1   15.79    4.81
  23   5   1    8.57    4.40
  23   5   1   25.88    6.46
 -23   5  -1   17.85    4.72
 -25  -5  -1   28.67    6.88
  25  -5   1   37.73    6.66
  25  -5   1   40.01    7.44
  25  -5   1   38.23    8.17
  25  -5   1   46.58    8.51
 -25  -5  -1   32.94    7.82
 -25  -5  -1   40.43    9.13
 -25  -5  -1   40.80    6.78
  25   5   1   33.51    6.49
  25   5   1   51.66    8.73
 -25   5  -1   46.15    8.29
  25   5   1   33.41    7.40
  25   5   1   52.13    9.16
 -25   5  -1   43.90    7.55
 -25   5  -1   43.65    7.56
 -25   5  -1   42.84    7.32
  27  -5   1   99.24   11.78
  27  -5   1   88.51   12.90
  27  -5   1   77.28   11.24
  27  -5   1   76.25   11.99
 -27  -5  -1   72.87   12.55
 -27  -5  -1   90.39   12.86
 -27  -5  -1   76.45   10.54
 -27  -5  -1   81.09   12.60
  27   5   1  100.50   13.74
 -27   5  -1  107.87   13.16
 -27   5  -1   95.32   12.85
  27   5   1   81.30   12.26
  27   5   1   92.00   13.05
 -27   5  -1  107.42   13.06
  27   5   1   90.92   11.72
 -27   5  -1  101.97   13.28
  29  -5   1   66.12   10.07
  29  -5   1   73.86   11.31
  29  -5   1   79.71   11.80
 -29  -5  -1   75.86   12.93
 -29  -5  -1   73.81   12.45
  29  -5   1   77.50   13.24
 -29  -5  -1   78.01   12.49
 -29  -5  -1   54.52    8.90
  29   5   1   82.20   12.66
 -29   5  -1   67.54   11.57
 -29   5  -1   81.70   11.46
 -29   5  -1   81.52   11.80
 -29   5  -1   94.15   12.24
  29   5   1   69.83   10.28
  29   5   1   69.96   12.40
  29   5   1   88.64    8.53
  29   5   1   84.61   12.32
  31  -5   1   25.44    6.69
 -31  -5  -1   29.68    8.95
  31  -5   1   22.33    7.11
 -31  -5  -1   34.59    8.67
  31  -5   1   24.11    7.14
 -31  -5  -1   25.62    7.35
 -31   5  -1   29.61    6.93
 -31   5  -1   18.05    6.21
 -31   5  -1   16.64    5.56
  31   5   1   28.91    5.20
  31   5   1   20.14    5.86
  31   5   1   25.93    6.18
  31   5   1   24.78    7.05
 -31   5  -1   16.32    5.56
  31   5   1   31.57    7.96
 -33  -5  -1   71.59   14.40
  33  -5   1  105.18   15.04
 -33  -5  -1  111.20   16.42
  33  -5   1  114.89   14.59
  33  -5   1  121.93   17.66
 -33  -5  -1   99.65   15.98
  33   5   1  111.93   10.99
  33   5   1  104.98   15.68
 -33   5  -1  116.78   14.48
  33   5   1   99.91   14.67
  33   5   1   94.04   15.18
  33   5   1  140.73   16.40
 -33   5  -1  101.65   14.48
 -33   5  -1  103.62   14.43
 -33   5  -1  120.33   15.66
 -35  -5  -1   -3.88    2.21
  35  -5   1   -1.69    2.02
 -35  -5  -1   -0.37    3.38
 -35  -5  -1   -2.23    1.92
  35  -5   1   -1.69    2.80
  35  -5   1   -0.86    2.26
 -35   5  -1   -1.35    3.11
 -35   5  -1    5.27    3.84
  35   5   1    2.09    3.18
  35   5   1   -0.86    2.67
 -35   5  -1   -3.31    1.54
 -35   5  -1    0.90    3.14
  35   5   1    0.63    2.28
  35   5   1    3.04    2.27
  35   5   1   -2.82    2.66
  37  -5   1   12.00    6.20
  37  -5   1    8.28    4.67
 -37  -5  -1   11.56    5.19
  37  -5   1    4.88    3.94
 -37  -5  -1   33.16    9.91
 -37  -5  -1    9.45    5.58
 -37   5  -1   18.84    5.80
 -37   5  -1   13.06    5.92
  37   5   1   19.54    4.68
 -37   5  -1   10.95    4.90
  37   5   1   21.07    6.52
  37   5   1    9.17    6.95
  37   5   1   21.86    7.29
  37   5   1   17.00    5.78
 -37   5  -1    7.43    4.21
  39  -5   1    2.52    3.01
  39  -5   1   -2.33    1.83
 -39  -5  -1    0.66    3.70
  39  -5   1   23.13    8.20
 -39  -5  -1    2.42    4.74
  39   5   1    5.96    3.06
 -39   5  -1    3.26    3.90
  39   5   1    2.12    4.49
 -39   5  -1    4.64    4.21
 -39   5  -1    6.55    4.40
  39   5   1    5.19    4.20
  39   5   1    1.56    3.15
 -39   5  -1   13.12    4.70
  39   5   1    7.21    5.09
 -41  -5  -1   16.41    7.07
  41  -5   1   23.57    7.28
 -41  -5  -1   44.60   11.37
  41  -5   1    8.60    5.20
 -41  -5  -1   17.43    7.08
  41   5   1   10.27    5.06
 -41   5  -1   32.04    7.73
 -41   5  -1   24.34    7.74
 -41   5  -1   23.72    7.48
 -41   5  -1   30.33    8.89
  41   5   1   17.16    6.39
  41   5   1   41.35   10.07
  41   5   1    8.62    5.24
  41   5   1   23.97    5.68
 -43  -5  -1   -0.76    2.53
  43  -5   1    1.06    3.10
 -43  -5  -1    4.94    4.85
 -43  -5  -1   -0.60    4.13
  43  -5   1   -0.29    3.38
  43   5   1   -3.73    3.29
  43   5   1    2.06    3.11
  43   5   1    1.61    3.72
 -43   5  -1   -1.21    2.55
 -43   5  -1   10.64    6.26
 -43   5  -1   -1.78    1.80
  43   5   1    0.78    2.34
  43   5   1   -3.72    2.45
  45  -5   1    3.40    3.39
 -45  -5  -1    7.03    6.24
  45  -5   1    5.86    4.32
 -45   5  -1   -2.05    2.75
  45   5   1   -0.45    3.19
 -45   5  -1    3.05    4.27
  45   5   1   -0.42    3.92
  45   5   1    4.32    4.49
  45   5   1    2.88    2.95
  47  -5   1    4.48    4.57
  47  -5   1    2.38    3.88
 -47   5  -1   -0.87    2.61
  47   5   1    1.38    5.15
  47   5   1    0.49    3.33
  47   5   1    2.21    4.07
 -47   5  -1    4.26    5.26
  49  -5   1    7.69    5.21
  49  -5   1    1.35    3.36
  49   5   1    7.19    5.25
  49   5   1   15.11    8.06
  48  -6  -1   -2.27    2.17
  48  -6  -1   -0.13    2.38
  48  -6  -1    0.21    4.03
  48   6  -1    6.56    4.92
  48   6  -1    0.61    4.64
  46  -6  -1    8.96    5.99
  46  -6  -1    2.91    3.72
  46  -6  -1   -0.89    3.48
 -46   6   1   -0.66    3.38
  46   6  -1    8.42    6.46
  46   6  -1    3.42    4.64
 -44  -6   1   16.74    8.18
  44  -6  -1    3.57    4.36
  44  -6  -1    2.09    3.30
  44  -6  -1    7.47    5.17
  44   6  -1    3.26    4.11
 -44   6   1    0.07    3.25
  44   6  -1    0.64    2.65
  44   6  -1    2.15    4.13
 -42  -6   1   26.65    8.66
  42  -6  -1   28.10    8.44
  42  -6  -1   36.21   10.03
  42  -6  -1   48.79    9.66
 -42   6   1   44.73   10.12
  42   6  -1   20.47    8.37
 -42   6   1   38.73   10.55
  42   6  -1   35.15    7.47
  42   6  -1   34.02   10.11
  42   6  -1   37.77    9.67
  40  -6  -1   41.40   10.07
 -40  -6   1   62.80   13.23
 -40  -6   1   91.22   17.26
 -40  -6   1   85.71   14.61
  40  -6  -1   63.01   10.70
  40  -6  -1   43.81    9.80
 -40   6   1   60.93   11.14
 -40   6   1   49.63   10.11
  40   6  -1   75.28   13.63
  40   6  -1   70.80   12.38
  40   6  -1   73.22   10.30
  40   6  -1   87.31   14.68
  40   6  -1   55.02   10.51
 -40   6   1   57.75   11.31
 -38  -6   1    0.28    2.65
 -38  -6   1   -2.21    2.79
 -38  -6   1   -2.70    3.14
  38  -6  -1   -0.86    2.74
  38  -6  -1   -0.93    2.44
  38  -6  -1   -1.75    2.09
 -38   6   1    2.23    3.32
  38   6  -1   -5.55    2.14
 -38   6   1    8.90    4.33
  38   6  -1    0.01    2.91
  38   6  -1   -0.48    3.93
  38   6  -1    2.06    2.88
  38   6  -1    1.62    2.59
 -38   6   1   -1.83    2.40
  36  -6  -1   11.06    5.97
  36  -6  -1   12.05    5.62
 -36  -6   1   11.76    6.93
  36  -6  -1   31.05    7.74
 -36  -6   1   18.95    7.04
 -36  -6   1   14.79    6.29
  36  -6  -1   14.74    6.05
  36   6  -1   22.77    6.43
 -36   6   1   11.65    5.99
 -36   6   1   21.56    6.85
 -36   6   1   25.76    7.27
 -36   6   1   17.54    5.86
 -36   6   1   18.28    6.34
  36   6  -1   26.82    8.27
  36   6  -1   18.07    6.68
  36   6  -1   21.05    5.00
  36   6  -1   18.91    6.80
 -34  -6   1    1.58    3.45
  34  -6  -1    5.25    3.66
  34  -6  -1   -0.99    2.56
  34  -6  -1   -0.26    3.08
 -34  -6   1    4.63    4.57
  34  -6  -1    1.62    2.96
 -34  -6   1   -0.71    2.63
 -34   6   1    2.61    2.67
  34   6  -1   -0.19    3.19
  34   6  -1    4.44    4.05
  34   6  -1   -2.15    2.20
  34   6  -1    1.70    2.86
 -34   6   1    0.15    2.40
  34   6  -1    1.20    2.09
 -34   6   1   -2.54    2.67
 -34   6   1   -1.95    2.57
 -32  -6   1    4.10    3.96
  32  -6  -1    1.66    3.44
 -32  -6   1   -2.99    2.03
  32  -6  -1    2.56    2.92
 -32  -6   1   -1.38    3.11
 -32   6   1   -1.35    1.70
  32   6  -1   -1.63    2.68
  32   6  -1    6.65    3.87
  32   6  -1   -0.97    1.70
  32   6  -1    0.98    3.28
 -32   6   1   -2.43    1.81
 -32   6   1   -0.55    2.42
 -32   6   1   -1.18    2.46
 -32   6   1    2.66    2.84
  30  -6  -1   11.79    5.26
  30  -6  -1   26.61    6.59
 -30  -6   1   17.49    4.50
 -30  -6   1   12.27    5.47
  30  -6  -1   20.38    5.34
 -30  -6   1    9.19    4.92
 -30  -6   1    8.17    5.88
  30   6  -1   11.95    5.02
  30   6  -1    7.16    3.53
 -30   6   1   16.23    5.34
 -30   6   1   22.42    6.64
  30   6  -1   13.80    5.96
 -30   6   1    7.09    3.88
 -30   6   1   18.81    5.55
 -30   6   1   23.49    6.94
  30   6  -1   27.53    7.14
  28  -6  -1  103.60   12.85
 -28  -6   1   79.64   13.26
 -28  -6   1   84.99   12.44
  28  -6  -1   62.60   12.20
 -28  -6   1   89.80   14.27
  28  -6  -1  113.47   14.99
 -28  -6   1   79.32   12.59
  28  -6  -1   92.21   14.25
 -28   6   1   84.89   12.39
  28   6  -1  111.90   15.07
 -28   6   1   77.83   12.40
  28   6  -1   82.39   13.56
  28   6  -1   74.42   12.53
 -28   6   1   88.22   11.56
  28   6  -1   61.85   10.97
 -28   6   1   98.54   13.39
 -28   6   1   87.83   13.40
 -26  -6   1   35.93    7.31
  26  -6  -1   46.70    8.99
  26  -6  -1   51.08    9.07
  26  -6  -1   73.89   10.77
 -26  -6   1   70.37   11.55
 -26  -6   1   95.19   13.63
 -26  -6   1   83.08   12.01
  26  -6  -1   66.81   11.16
  26   6  -1   70.94   11.30
  26   6  -1   67.50   11.37
  26   6  -1   51.89    8.67
 -26   6   1   69.59   10.67
 -26   6   1   57.01    9.36
  26   6  -1   72.92   11.95
 -26   6   1   76.11   11.30
 -26   6   1   59.81   10.50
  24  -6  -1   37.54    7.89
  24  -6  -1   19.81    5.70
 -24  -6   1   24.18    6.48
  24  -6  -1   36.27    7.15
  24  -6  -1   36.86    7.94
 -24  -6   1   36.75    8.69
 -24  -6   1   23.33    5.23
 -24  -6   1   25.81    7.02
 -24   6   1   27.40    6.58
  24   6  -1   40.20    8.43
 -24   6   1   41.48    7.49
  24   6  -1   27.72    6.63
  24   6  -1   23.77    6.74
 -24   6   1   33.61    7.22
  24   6  -1   25.14    6.71
 -24   6   1   33.61    7.61
 -22  -6   1  127.91   15.64
 -22  -6   1  171.97   19.25
 -22  -6   1  101.73   13.10
  22  -6  -1  108.90   14.41
  22  -6  -1  109.80   14.25
  22  -6  -1  126.98   12.91
 -22  -6   1  103.03   15.42
  22  -6  -1  150.27   17.45
 -22   6   1  147.57   13.83
 -22   6   1  141.08   16.09
  22   6  -1  119.65   15.93
  22   6  -1  119.03   15.23
 -22   6   1  170.96   17.75
 -22   6   1  115.89   15.50
  22   6  -1  153.99   17.34
  22   6  -1   99.55   13.86
 -20  -6   1    4.19    3.73
  20  -6  -1    7.14    3.95
 -20  -6   1    7.11    3.53
 -20  -6   1   11.04    4.39
 -20  -6   1    9.15    2.93
  20  -6  -1    5.81    3.21
  20  -6  -1    3.84    2.75
  20  -6  -1    2.24    3.08
 -20   6   1    6.00    3.55
  20   6  -1   15.03    5.20
  20   6  -1    6.60    3.67
 -20   6   1   12.93    4.65
 -20   6   1    8.13    3.30
  20   6  -1    7.13    3.26
 -20   6   1   11.27    4.65
  20   6  -1    6.04    4.09
  20   6  -1    5.70    3.69
  18  -6  -1   29.11    6.58
 -18  -6   1   22.29    5.37
  18  -6  -1   32.28    6.17
  18  -6  -1   25.20    6.25
 -18  -6   1   28.19    6.84
 -18  -6   1   34.65    7.32
 -18  -6   1   38.34    6.96
  18  -6  -1   40.14    7.01
 -18   6   1   38.96    7.06
  18   6  -1   20.75    5.37
 -18   6   1   32.87    7.67
  18   6  -1   32.58    7.21
 -18   6   1   34.63    6.43
 -18   6   1   32.16    6.80
  18   6  -1   30.95    6.66
  18   6  -1   25.67    6.30
  18   6  -1   28.16    6.34
  16  -6  -1    6.11    3.10
 -16  -6   1    8.71    3.56
  16  -6  -1    7.00    3.71
 -16  -6   1    9.07    3.55
  16  -6  -1    6.72    3.08
 -16  -6   1    5.73    3.60
  16  -6  -1    3.30    2.03
 -16  -6   1    8.99    4.30
  16   6  -1    4.92    2.77
 -16   6   1    2.76    2.36
 -16   6   1    2.13    2.87
 -16   6   1    7.79    3.19
  16   6  -1   10.76    4.23
 -16   6   1    3.19    3.37
  16   6  -1    6.78    3.42
  16   6  -1    5.84    3.18
  16   6  -1    8.34    3.48
  14  -6  -1   38.79    7.69
  14  -6  -1   55.02    8.48
  14  -6  -1   65.28    9.13
 -14  -6   1   33.83    7.38
 -14  -6   1   47.92    7.28
  14  -6  -1   54.32    8.04
 -14  -6   1   50.18    9.22
 -14  -6   1   56.75    7.92
 -14   6   1   31.24    7.21
 -14   6   1   57.39    8.83
  14   6  -1   45.91   12.20
  14   6  -1   56.60   10.50
  14   6  -1   61.16   10.01
  14   6  -1   49.54    8.29
 -14   6   1   43.56    7.77
  14   6  -1   35.33    7.20
 -14   6   1   47.66    8.34
  12  -6  -1    0.72    1.90
 -12  -6   1   -0.98    1.68
 -12  -6   1   -1.72    1.01
  12  -6  -1    0.83    1.71
  12  -6  -1    2.09    1.84
 -12  -6   1    1.80    2.63
 -12  -6   1    1.26    2.29
  12  -6  -1    0.19    2.10
  12   6  -1    0.61    1.65
 -12   6   1    1.07    1.68
 -12   6   1   -0.45    2.23
 -12   6   1    0.87    2.04
 -12   6   1   -1.60    1.37
  12   6  -1   -0.42    1.88
  12   6  -1    0.94    1.92
  12   6  -1   -1.68    0.89
  12   6  -1   -3.21    1.29
  12   6  -1    2.93    2.58
  10  -6  -1   31.12    5.66
  10  -6  -1   23.15    5.48
  10  -6  -1   28.83    5.40
 -10  -6   1   27.53    5.56
  10  -6  -1   25.59    5.84
 -10  -6   1   23.17    4.83
 -10  -6   1   34.55    7.16
 -10  -6   1   15.94    5.36
 -10   6   1   20.08    5.12
  10   6  -1   30.63    5.96
  10   6  -1   28.92    5.78
  10   6  -1   27.49    4.99
 -10   6   1   21.53    4.47
  10   6  -1   19.24    5.53
  10   6  -1   28.50    6.11
  10   6  -1   25.85    6.33
 -10   6   1   20.26    5.39
 -10   6   1   24.76    5.38
 -10   6   1   20.92    5.29
  -8  -6   1   58.37    9.91
   8  -6  -1   52.86    9.44
   8  -6  -1   69.81    9.59
  -8  -6   1   55.47    8.27
  -8  -6   1   59.38    9.89
   8  -6  -1   92.67   11.79
   8  -6  -1   91.31   10.89
   8  -6  -1   46.32    8.45
  -8  -6   1   90.28    9.45
  -8   6   1   63.10    9.21
   8   6  -1   76.85    9.23
   8   6  -1   66.21    9.92
  -8   6   1   61.96   10.05
   8   6  -1   82.95    9.54
   8   6  -1   75.31   10.14
   8   6  -1   70.82    9.18
  -8   6   1   52.14    8.27
  -8   6   1   59.69    8.90
   8   6  -1   45.80    8.47
   6  -6  -1  266.46   22.12
   6  -6  -1  271.45   22.68
   6  -6  -1  226.54   20.80
  -6  -6   1  240.53   21.03
   6  -6  -1  244.72   21.31
   6  -6  -1  272.50   21.56
  -6  -6   1  229.37   22.26
  -6  -6   1  250.60   21.76
  -6  -6   1  264.42   20.31
   6  -6  -1  251.38   21.80
   6   6  -1  247.41   21.53
   6   6  -1  248.15   20.67
   6   6  -1  255.25   20.48
   6   6  -1  265.85   22.62
  -6   6   1  227.04   20.80
   6   6  -1  251.88   21.86
   6   6  -1  204.29   20.72
  -6   6   1  284.22   22.52
  -6   6   1  244.16   21.27
  -6   6   1  241.53   20.99
   4  -6  -1  126.86   13.42
   4  -6  -1  144.45   14.02
  -4  -6   1  155.81   14.12
   4  -6  -1  148.50   15.12
   4  -6  -1  158.69   14.65
  -4  -6   1  156.01   14.64
   4  -6  -1  149.19   14.25
  -4  -6   1  182.16   15.16
   4  -6  -1  167.79   14.95
  -4  -6   1  137.75   14.27
  -4  -6   1  157.13   17.76
  -4   6   1  164.26   15.15
   4   6  -1  132.19   16.32
   4   6  -1  138.94   14.32
   4   6  -1  154.57   13.26
   4   6  -1  148.05   14.01
   4   6  -1  137.75   13.42
  -4   6   1  144.15   13.67
  -4   6   1  158.77   14.04
  -4   6   1  147.78   14.24
  -2  -6   1   30.31    5.72
  -2  -6   1   31.41    6.77
  -2  -6   1   30.24    6.24
  -2  -6   1   32.09    6.39
   2  -6  -1   27.83    5.50
  -2  -6   1   38.95    6.86
   2  -6  -1   30.39    6.21
   2  -6  -1   40.99    7.44
   2  -6  -1   38.86    7.72
   2  -6  -1   26.31    5.74
   2  -6  -1   46.11    6.78
  -2   6   1   43.34    7.12
   2   6  -1   32.16    6.35
  -2   6   1   39.79    7.77
   2   6  -1   56.37    9.16
   2   6  -1   36.60    6.01
   2   6  -1   54.95    7.95
  -2   6   1   47.79    7.20
  -2   6   1   58.80    7.96
   0  -6  -1  530.62   41.63
   0  -6  -1  527.57   39.84
   0  -6   1  475.01   40.61
   0  -6   1  501.32   41.61
   0  -6  -1  492.57   40.19
   0  -6   1  496.99   40.63
   0  -6   1  499.43   40.87
   0  -6  -1  515.97   40.87
   0  -6  -1  507.31   40.57
   0  -6   1  549.44   40.49
   0  -6  -1  529.63   40.80
   0   6   1  520.79   40.31
   0   6   1  539.87   39.98
   0   6  -1  524.33   40.29
   0   6   1  523.36   40.63
   0   6  -1  514.96   41.49
   0   6   1  516.96   41.21
   0   6  -1  516.62   40.08
   0   6  -1  519.94   40.93
  -2  -6  -1  169.02   18.31
  -2  -6  -1  140.22   13.70
   2  -6   1  120.85   13.21
  -2  -6  -1  150.13   13.65
   2  -6   1  150.05   14.20
   2  -6   1  147.78   13.27
   2  -6   1  148.59   16.88
   2  -6   1  145.65   14.08
   2  -6   1  148.22   13.46
  -2  -6  -1  133.44   13.62
  -2  -6  -1  135.46   13.55
   2   6   1  129.09   15.32
  -2   6  -1  142.71   13.18
  -2   6  -1  140.74   13.19
  -2   6  -1  141.11   14.46
   2   6   1  141.68   12.92
   2   6   1  128.38   13.90
   2   6   1  133.55   13.29
  -2   6  -1  138.80   13.82
   4  -6   1   36.72    7.47
   4  -6   1   47.82    8.53
   4  -6   1   40.51    6.66
   4  -6   1   32.31    7.30
   4  -6   1   43.15    7.30
  -4  -6  -1   50.80    8.23
   4  -6   1   39.63    6.79
  -4  -6  -1   28.87    5.76
  -4  -6  -1   46.29    7.61
  -4  -6  -1   55.38    9.07
   4   6   1   32.30    6.18
  -4   6  -1   42.20    8.19
   4   6   1   36.06    6.76
  -4   6  -1   27.55    5.52
  -4   6  -1   39.88    7.54
   4   6   1   48.40    7.85
  -4   6  -1   48.31    7.26
   4   6   1   45.57    6.56
   4   6   1   51.94    8.43
   6  -6   1    2.59    2.11
  -6  -6  -1    0.81    2.30
   6  -6   1    1.02    2.53
   6  -6   1    1.00    1.77
   6  -6   1    1.70    2.69
   6  -6   1    5.14    2.78
   6  -6   1    2.46    2.29
  -6  -6  -1    1.18    1.81
  -6  -6  -1    7.52    3.64
   6   6   1    4.04    2.86
   6   6   1   -1.25    1.63
  -6   6  -1   -1.54    1.28
   6   6   1    1.14    2.23
   6   6   1   -0.12    1.64
  -6   6  -1    0.31    1.60
  -6   6  -1    1.38    2.27
  -6   6  -1    3.22    2.70
   6   6   1    0.42    1.75
  -8  -6  -1    4.68    3.14
   8  -6   1    3.03    2.37
   8  -6   1    5.99    2.94
   8  -6   1    3.35    2.16
  -8  -6  -1    6.38    3.63
  -8  -6  -1    3.17    2.33
  -8  -6  -1    3.42    2.24
   8  -6   1    8.49    3.66
   8   6   1    5.57    2.39
  -8   6  -1    3.20    2.56
   8   6   1   11.33    4.01
   8   6   1    2.18    1.99
  -8   6  -1    7.37    3.01
   8   6   1   -0.14    1.83
  -8   6  -1    5.00    3.34
   8   6   1    8.99    3.80
  -8   6  -1    8.22    3.23
  -8   6  -1    6.89    3.04
  10  -6   1  193.72   16.37
  10  -6   1  176.51   16.93
 -10  -6  -1  176.54   16.18
 -10  -6  -1  176.19   15.31
 -10  -6  -1  173.62   17.46
  10  -6   1  171.14   16.97
  10  -6   1  181.00   16.46
 -10  -6  -1  168.42   16.85
  10   6   1  178.54   15.74
  10   6   1  195.97   15.64
  10   6   1  175.46   16.57
  10   6   1  183.46   16.53
  10   6   1  162.34   16.56
 -10   6  -1  161.77   15.60
  10   6   1  197.14   17.47
 -10   6  -1  161.64   16.08
 -10   6  -1  195.92   17.81
 -10   6  -1  188.84   16.81
 -10   6  -1  189.00   16.86
 -12  -6  -1   22.57    4.67
 -12  -6  -1   39.23    7.63
 -12  -6  -1   26.26    5.16
  12  -6   1   25.85    5.42
  12  -6   1   28.85    6.31
 -12  -6  -1   29.49    7.00
  12  -6   1   23.79    5.07
  12  -6   1   32.20    6.88
  12   6   1   31.72    6.70
  12   6   1   25.85    5.27
  12   6   1   30.87    6.77
 -12   6  -1   31.99    6.37
 -12   6  -1   15.35    4.79
  12   6   1   43.76    8.79
  12   6   1   37.32    6.83
  12   6   1   28.52    4.98
 -12   6  -1   17.22    5.33
 -12   6  -1   12.88    4.26
 -14  -6  -1   28.92    6.34
  14  -6   1   27.04    5.24
 -14  -6  -1   30.69    5.66
 -14  -6  -1   19.53    4.60
  14  -6   1   24.14    5.19
  14  -6   1   26.15    6.57
  14  -6   1   14.21    4.66
 -14  -6  -1   25.64    6.73
 -14   6  -1   22.27    5.77
  14   6   1   29.15    4.89
  14   6   1   33.14    6.78
 -14   6  -1   30.06    6.88
  14   6   1   27.23    5.80
  14   6   1   26.13    5.63
 -14   6  -1   23.92    5.47
  14   6   1   26.01    5.58
  14   6   1   20.10    5.19
 -14   6  -1   24.67    6.07
  16  -6   1    0.59    2.02
 -16  -6  -1    1.04    1.93
  16  -6   1   -0.69    1.34
 -16  -6  -1    0.02    1.87
 -16  -6  -1   -2.50    1.76
  16  -6   1   -1.83    1.15
  16  -6   1    1.83    2.56
 -16  -6  -1    1.67    2.92
  16   6   1   -0.03    1.76
  16   6   1   -2.96    1.86
 -16   6  -1    0.58    2.01
 -16   6  -1    1.63    2.47
 -16   6  -1   -0.65    1.91
 -16   6  -1    2.54    2.43
  16   6   1    4.50    3.32
  16   6   1    2.24    2.36
  16   6   1    0.06    1.37
 -18  -6  -1  216.96   18.38
  18  -6   1  182.05   17.79
 -18  -6  -1  222.02   18.53
  18  -6   1  202.96   18.72
 -18  -6  -1  223.27   20.25
 -18  -6  -1  188.89   19.46
  18  -6   1  171.18   19.06
  18  -6   1  202.07   19.19
 -18   6  -1  212.55   18.85
  18   6   1  201.84   19.05
  18   6   1  199.76   18.52
  18   6   1  207.07   19.35
  18   6   1  188.40   18.57
 -18   6  -1  191.33   17.33
 -18   6  -1  199.05   19.05
  18   6   1  234.06   19.04
 -18   6  -1  200.47   19.74
  20  -6   1   13.98    5.58
 -20  -6  -1    9.49    3.38
 -20  -6  -1   22.38    6.76
  20  -6   1   19.20    5.51
 -20  -6  -1   18.44    5.08
  20  -6   1   14.67    4.85
 -20  -6  -1   16.30    5.81
  20  -6   1    9.83    3.39
  20   6   1   11.84    4.54
 -20   6  -1    7.12    4.32
 -20   6  -1   14.32    4.32
  20   6   1   17.96    5.54
 -20   6  -1   21.63    5.75
 -20   6  -1   15.69    4.46
  20   6   1   12.96    4.48
 -20   6  -1   11.07    4.66
  20   6   1   13.64    4.45
  20   6   1   12.89    4.65
 -22  -6  -1   27.26    5.47
 -22  -6  -1   33.80    7.92
 -22  -6  -1   36.73   10.58
  22  -6   1   31.06    6.25
 -22  -6  -1   31.48    7.48
  22  -6   1   21.50    6.62
  22  -6   1   34.43    6.72
  22  -6   1   31.75    6.80
  22   6   1   20.08    5.75
 -22   6  -1   27.22    5.81
  22   6   1   36.28    7.16
 -22   6  -1   23.80    5.90
  22   6   1   10.61    5.67
 -22   6  -1   25.19    7.11
 -22   6  -1   33.26    7.07
  22   6   1   22.35    5.88
 -24  -6  -1  180.21   16.86
 -24  -6  -1  161.42   15.69
  24  -6   1  154.14   18.80
 -24  -6  -1  146.67   19.10
  24  -6   1  193.66   22.24
 -24  -6  -1  180.27   21.22
  24  -6   1  162.40   16.44
  24  -6   1  179.68   16.11
 -24   6  -1  201.05   21.43
 -24   6  -1  154.04   15.44
  24   6   1  167.23   16.31
 -24   6  -1  170.42   16.63
  24   6   1  137.16   18.45
  24   6   1  154.84   18.65
 -24   6  -1  146.65   19.38
 -24   6  -1  176.99   16.84
  24   6   1  144.28   18.76
  26  -6   1   20.33    5.53
 -26  -6  -1   24.93    6.96
  26  -6   1   19.96    6.39
 -26  -6  -1   21.95    4.91
 -26  -6  -1   25.01    6.48
  26  -6   1   21.19    5.41
  26  -6   1    9.54    4.18
 -26  -6  -1   17.71    6.14
 -26   6  -1   17.34    5.27
 -26   6  -1   25.58    6.89
  26   6   1   15.43    4.82
  26   6   1   14.90    5.34
  26   6   1   17.14    5.99
  26   6   1   19.74    6.12
 -26   6  -1   14.45    5.45
 -26   6  -1   15.42    5.86
 -26   6  -1   20.05    5.31
 -28  -6  -1   10.73    5.26
  28  -6   1   12.26    4.01
  28  -6   1   16.37    7.34
 -28  -6  -1    9.04    4.18
 -28  -6  -1    6.90    4.75
 -28  -6  -1    7.97    4.87
  28  -6   1    7.49    4.08
  28  -6   1   19.18    7.30
 -28   6  -1    6.69    3.62
  28   6   1    8.64    4.58
 -28   6  -1   13.05    5.16
  28   6   1    3.52    4.34
  28   6   1   10.94    4.88
 -28   6  -1   15.67    5.53
 -28   6  -1    5.27    4.00
  28   6   1    3.86    3.19
 -28   6  -1   14.01    6.05
 -30  -6  -1   18.81    6.22
  30  -6   1   21.88    7.72
 -30  -6  -1   26.10    7.21
  30  -6   1   18.31    5.50
 -30  -6  -1   32.20    8.86
  30  -6   1   19.62    5.66
  30  -6   1   18.47    6.08
 -30  -6  -1   20.57    5.22
  30   6   1   24.48    7.52
 -30   6  -1   23.35    6.38
 -30   6  -1   16.06    5.96
 -30   6  -1   12.73    4.87
 -30   6  -1   15.62    5.49
  30   6   1   11.07    5.04
  30   6   1   22.66    7.02
  30   6   1   14.02    4.79
 -30   6  -1   28.57    7.64
  32  -6   1   21.77    6.93
  32  -6   1   18.17    5.44
  32  -6   1   11.21    5.36
 -32  -6  -1   11.68    5.70
 -32  -6  -1   34.23    8.11
 -32  -6  -1   19.87    7.11
 -32   6  -1   18.28    6.25
  32   6   1   14.67    7.42
 -32   6  -1   25.87    6.52
 -32   6  -1   16.16    5.66
  32   6   1   18.12    6.41
 -32   6  -1   14.63    5.85
  32   6   1   20.83    6.24
  32   6   1   13.66    3.99
  32   6   1   29.51    7.73
 -32   6  -1   14.74    5.77
  34  -6   1    1.54    2.66
 -34  -6  -1    5.36    4.85
 -34  -6  -1    0.86    3.23
 -34  -6  -1    3.99    4.53
  34  -6   1    4.02    3.67
  34  -6   1    5.43    3.49
  34  -6   1    0.92    3.47
  34   6   1    1.56    3.55
 -34   6  -1    1.69    3.55
  34   6   1    0.94    2.97
  34   6   1   -1.42    2.08
 -34   6  -1    3.13    3.46
  34   6   1    2.64    2.44
 -34   6  -1    1.68    2.94
  34   6   1    5.74    4.48
 -34   6  -1    6.36    4.44
  36  -6   1   -0.13    2.13
 -36  -6  -1    3.51    3.98
 -36  -6  -1   -4.88    2.38
  36  -6   1    1.91    3.83
 -36  -6  -1    0.47    3.07
  36  -6   1   -1.26    2.68
  36  -6   1    4.86    3.44
  36   6   1   -0.13    1.90
 -36   6  -1    5.32    3.53
  36   6   1   -1.36    2.57
 -36   6  -1    4.52    3.84
 -36   6  -1    1.77    3.43
 -36   6  -1   -3.75    1.88
  36   6   1    7.41    4.67
  36   6   1    0.24    2.23
  36   6   1    0.49    3.21
  38  -6   1   11.54    5.32
 -38  -6  -1   -2.12    3.44
 -38  -6  -1    1.58    3.50
  38  -6   1    5.25    3.34
 -38  -6  -1    2.03    3.46
  38  -6   1    6.80    4.37
 -38   6  -1   -2.73    2.65
  38   6   1    4.44    4.90
 -38   6  -1   -1.38    3.01
  38   6   1    0.77    2.51
 -38   6  -1    1.85    3.59
  38   6   1    1.58    4.37
  38   6   1   -1.89    2.52
 -38   6  -1    6.03    3.76
  38   6   1    3.49    2.77
  40  -6   1   -1.74    2.48
  40  -6   1   -0.45    3.20
 -40  -6  -1    3.01    4.97
 -40  -6  -1    2.30    4.09
  40  -6   1   -1.06    2.92
 -40  -6  -1    8.26    6.31
  40   6   1    0.55    3.41
  40   6   1    1.98    3.48
 -40   6  -1    3.90    3.75
  40   6   1    5.41    3.35
  40   6   1   -0.90    3.83
 -40   6  -1    5.77    4.55
  40   6   1    4.13    4.28
 -40   6  -1   -1.64    2.74
 -42  -6  -1   -2.42    4.18
 -42  -6  -1    0.76    3.89
  42  -6   1   -3.07    1.81
  42  -6   1   -0.15    2.51
  42  -6   1    0.12    2.29
 -42   6  -1   -2.04    3.11
  42   6   1    1.11    2.43
 -42   6  -1   -0.32    2.84
  42   6   1   -1.92    2.71
  42   6   1   -0.24    3.55
  42   6   1    3.88    4.65
 -44  -6  -1    4.48    6.44
  44  -6   1    3.92    4.34
  44  -6   1    0.44    3.11
  44  -6   1    2.83    4.13
 -44   6  -1   -0.25    3.60
  44   6   1    0.59    3.95
  44   6   1    0.60    2.54
  44   6   1    2.81    4.46
  46  -6   1    6.42    4.25
  46  -6   1   -2.30    3.07
 -46  -6  -1   -1.12    3.91
  46  -6   1   -3.71    2.27
  46   6   1   -0.60    3.27
  46   6   1   -1.28    3.87
  48  -6   1    6.30    5.37
  48  -6   1    1.14    3.94
  48  -6   1    2.19    3.74
  48   6   1   17.09    7.48
  48   6   1    7.60    5.68
  45  -7  -1   -0.74    2.27
  45  -7  -1   -0.33    3.44
  45  -7  -1    3.87    4.89
  45   7  -1    0.25    3.40
  45   7  -1   -2.06    4.11
 -45   7   1   -3.27    2.87
  43  -7  -1    0.73    4.01
  43  -7  -1    0.54    3.32
 -43  -7   1    4.91    5.91
  43  -7  -1    4.86    3.44
  43   7  -1   -1.17    3.43
 -43   7   1   -0.44    2.96
 -43   7   1   -1.22    3.37
  43   7  -1   -0.78    4.53
  41  -7  -1   -0.35    3.13
  41  -7  -1    3.52    4.72
  41  -7  -1    0.94    3.30
 -41  -7   1    5.14    5.48
  41   7  -1   -0.05    2.51
  41   7  -1    3.43    3.81
 -41   7   1    6.39    4.60
  41   7  -1    3.95    6.36
 -41   7   1    2.00    3.96
  41   7  -1    2.24    3.53
  39  -7  -1    8.78    4.39
 -39  -7   1    5.22    4.29
 -39  -7   1    2.31    5.61
  39  -7  -1    5.57    4.80
  39  -7  -1    2.41    3.38
  39   7  -1    6.94    4.81
  39   7  -1    0.42    3.25
 -39   7   1    5.48    5.02
 -39   7   1    1.62    3.81
  39   7  -1    6.16    5.81
  39   7  -1    5.88    3.11
 -37  -7   1   16.74    9.66
  37  -7  -1   35.12    8.74
  37  -7  -1   15.10    5.55
 -37  -7   1   28.10    9.28
 -37  -7   1   45.55   10.09
  37  -7  -1   24.49    8.01
  37   7  -1   31.36    8.75
  37   7  -1   31.23    8.54
  37   7  -1   25.13    8.33
 -37   7   1   26.34    8.02
 -37   7   1   41.91    9.75
  37   7  -1   24.27    5.98
  37   7  -1   36.77    8.19
 -37   7   1   26.78    7.73
  35  -7  -1   58.01   11.81
  35  -7  -1   74.61   12.98
  35  -7  -1   93.02   13.69
 -35  -7   1   89.23   16.36
 -35  -7   1   70.79   13.52
 -35  -7   1   73.89   15.41
 -35   7   1   65.07   11.63
  35   7  -1   86.36   15.01
 -35   7   1   85.31   13.07
  35   7  -1   98.01   11.82
 -35   7   1   74.97   12.15
  35   7  -1   77.26   13.32
  35   7  -1  108.98   15.69
 -35   7   1   81.17   13.48
  35   7  -1   81.24   13.74
  33  -7  -1   -0.73    2.50
 -33  -7   1   -2.60    2.44
  33  -7  -1   -1.88    2.09
 -33  -7   1    2.15    2.58
  33  -7  -1    0.98    2.52
 -33  -7   1   -2.92    3.23
 -33  -7   1    3.55    3.56
 -33   7   1   -0.28    2.54
  33   7  -1   -0.67    2.85
  33   7  -1    0.30    2.84
 -33   7   1    1.84    3.52
 -33   7   1   -1.72    2.30
  33   7  -1    6.25    4.58
 -33   7   1   -2.88    1.59
 -33   7   1    1.29    2.75
  31  -7  -1   17.25    6.93
 -31  -7   1   27.54   10.21
 -31  -7   1   18.40    6.92
 -31  -7   1   17.44    5.22
  31  -7  -1    1.15    3.60
  31  -7  -1   25.30    6.23
 -31  -7   1   38.14    8.45
  31  -7  -1   15.87    5.01
  31   7  -1   14.51    8.11
  31   7  -1   13.02    5.61
 -31   7   1   16.75    5.72
  31   7  -1    4.05    3.96
 -31   7   1   16.28    6.15
  31   7  -1   20.07    6.67
 -29  -7   1   -1.08    2.51
  29  -7  -1    1.42    4.09
  29  -7  -1    1.78    2.85
 -29  -7   1    6.77    4.26
 -29  -7   1    1.30    3.36
 -29  -7   1    4.84    2.70
  29  -7  -1   -1.59    1.77
  29  -7  -1    6.08    4.11
  29   7  -1    9.18    4.31
 -29   7   1   12.17    5.01
 -29   7   1    5.58    4.28
 -29   7   1    7.28    4.41
 -29   7   1    7.48    3.82
  29   7  -1    1.58    3.16
  29   7  -1    7.83    4.63
 -27  -7   1    0.81    2.85
  27  -7  -1   -0.44    2.93
  27  -7  -1    3.88    2.90
 -27  -7   1    3.08    2.49
 -27  -7   1    6.86    4.75
 -27  -7   1   12.86    5.53
  27  -7  -1    3.17    3.60
  27  -7  -1    1.43    3.20
  27   7  -1   -2.72    1.35
 -27   7   1    3.59    3.09
  27   7  -1    2.98    3.42
  27   7  -1   -1.42    2.49
 -27   7   1    4.03    3.69
 -27   7   1    1.18    2.98
  27   7  -1    0.29    1.97
  27   7  -1    5.37    3.92
 -27   7   1   -0.75    2.22
 -25  -7   1    1.44    2.93
  25  -7  -1    1.62    3.31
 -25  -7   1   -2.62    2.57
 -25  -7   1    0.29    2.21
  25  -7  -1   -2.98    1.42
  25  -7  -1    3.73    2.98
 -25  -7   1    3.43    3.79
  25  -7  -1    3.23    3.35
  25   7  -1    5.44    3.87
 -25   7   1   -0.11    2.31
 -25   7   1    1.31    3.06
  25   7  -1    1.21    2.82
 -25   7   1    1.25    2.45
 -25   7   1   -3.67    2.25
  25   7  -1    0.48    2.69
  25   7  -1    0.78    1.96
  23  -7  -1  119.23   15.69
 -23  -7   1   94.63   14.70
 -23  -7   1   94.91   15.26
 -23  -7   1  103.54   12.65
  23  -7  -1   87.25   13.84
  23  -7  -1   84.27   12.37
 -23  -7   1  113.55   14.50
  23  -7  -1  105.21   14.88
 -23   7   1  122.30   14.59
 -23   7   1  103.23   14.32
 -23   7   1  114.32   14.36
  23   7  -1   75.75   12.15
  23   7  -1  125.14   16.89
 -23   7   1  107.35   14.80
  23   7  -1  109.33   14.44
  23   7  -1   97.04   13.83
  23   7  -1  113.85   15.04
  21  -7  -1   14.58    5.37
 -21  -7   1   30.23    5.75
 -21  -7   1   32.33    8.08
 -21  -7   1   13.65    5.25
  21  -7  -1   28.40    7.44
  21  -7  -1   15.38    4.85
 -21  -7   1   32.19    7.63
  21  -7  -1   18.74    5.08
  21   7  -1   26.01    7.11
  21   7  -1   12.35    4.90
 -21   7   1   23.81    5.96
  21   7  -1   16.97    5.34
 -21   7   1   28.05    7.08
  21   7  -1   20.47    6.52
 -21   7   1   18.93    5.68
 -21   7   1   13.12    5.19
  21   7  -1   21.21    5.61
  19  -7  -1  106.95   14.98
  19  -7  -1  129.95   16.26
 -19  -7   1  132.04   18.14
  19  -7  -1  155.62   17.30
 -19  -7   1  140.67   18.64
 -19  -7   1  153.57   17.84
 -19  -7   1  127.27   13.21
  19  -7  -1  118.36   16.34
  19   7  -1  108.88   15.37
  19   7  -1  137.21   16.38
 -19   7   1  122.01   15.07
  19   7  -1  117.94   16.09
 -19   7   1  140.18   13.89
  19   7  -1  142.30   17.64
 -19   7   1  119.50   16.46
 -19   7   1  155.13   17.83
  19   7  -1  109.54   14.82
  17  -7  -1   84.16   12.14
 -17  -7   1   88.08   11.39
  17  -7  -1   66.77   11.27
 -17  -7   1   68.23   12.14
  17  -7  -1   68.34   10.33
 -17  -7   1   81.93   10.55
 -17  -7   1   99.62   14.18
  17  -7  -1   81.98   11.24
  17   7  -1   84.66   13.62
  17   7  -1   78.32   11.60
 -17   7   1   89.85   12.65
 -17   7   1   90.16   12.71
 -17   7   1   79.14   12.63
 -17   7   1   84.05   11.58
  17   7  -1   71.32   11.74
  17   7  -1   76.93   11.80
  17   7  -1   86.42   10.55
  17   7  -1   56.97    9.90
 -15  -7   1    3.61    3.24
  15  -7  -1   -0.23    2.75
  15  -7  -1   -2.56    1.53
  15  -7  -1    1.99    2.36
 -15  -7   1   -0.67    1.74
 -15  -7   1   -0.61    2.35
 -15  -7   1   -0.22    2.48
  15  -7  -1    2.61    2.25
 -15   7   1    0.13    1.75
 -15   7   1    0.31    2.18
  15   7  -1   -0.55    2.19
  15   7  -1    1.68    2.71
  15   7  -1    1.60    3.73
  15   7  -1    1.84    2.26
 -15   7   1   -1.94    2.29
  15   7  -1   -0.37    2.30
  15   7  -1   -0.54    1.57
 -15   7   1   -1.68    2.13
 -13  -7   1   24.38    7.20
  13  -7  -1   28.11    6.05
 -13  -7   1   22.65    5.35
 -13  -7   1   17.24    5.92
  13  -7  -1   24.46    6.04
 -13  -7   1   18.88    5.22
  13  -7  -1   29.85    6.77
  13  -7  -1   26.21    6.50
 -13   7   1   26.83    5.85
  13   7  -1   17.86    5.47
  13   7  -1   22.94    6.52
 -13   7   1   20.80    5.62
  13   7  -1   42.26    6.90
  13   7  -1   35.45    7.57
 -13   7   1   26.89    6.88
  13   7  -1   24.93    5.67
  13   7  -1   31.56    6.81
 -13   7   1   30.00    7.63
  11  -7  -1   39.12    7.80
  11  -7  -1   37.30    7.49
 -11  -7   1   48.36    8.21
 -11  -7   1   30.62    7.88
 -11  -7   1   37.90    6.70
 -11  -7   1   29.08    6.85
  11  -7  -1   34.13    6.60
  11  -7  -1   37.97    8.12
  11   7  -1   50.62    8.84
 -11   7   1   37.21    6.73
  11   7  -1   44.61    7.98
 -11   7   1   56.48    9.03
 -11   7   1   42.79    7.59
 -11   7   1   43.51    8.27
  11   7  -1   36.62    7.91
  11   7  -1   64.33    9.84
 -11   7   1   29.64    7.38
  11   7  -1   38.15    6.74
  11   7  -1   37.69    6.96
  -9  -7   1   22.62    4.87
   9  -7  -1   24.39    5.58
   9  -7  -1   22.15    5.80
  -9  -7   1   20.34    6.06
  -9  -7   1   25.97    7.22
   9  -7  -1   18.47    5.19
   9  -7  -1   11.36    4.07
   9  -7  -1   19.15    5.47
  -9  -7   1   25.16    5.02
   9   7  -1   16.02    5.62
   9   7  -1   22.56    5.08
   9   7  -1   18.84    4.51
  -9   7   1    9.62    3.61
  -9   7   1   16.55    5.21
   9   7  -1   28.05    6.36
   9   7  -1   30.76    7.00
  -9   7   1   17.94    4.62
  -9   7   1   23.78    6.50
   9   7  -1   24.76    5.71
   7  -7  -1  130.72   14.01
  -7  -7   1  156.12   14.37
   7  -7  -1  135.74   16.51
   7  -7  -1  160.99   15.44
   7  -7  -1  147.83   14.64
   7  -7  -1  130.65   15.38
   7  -7  -1  162.15   15.98
  -7  -7   1  153.53   18.01
  -7  -7   1  160.03   19.52
  -7   7   1  140.16   14.25
   7   7  -1  137.21   14.17
  -7   7   1  128.90   13.74
  -7   7   1  157.86   17.89
   7   7  -1  144.22   14.92
   7   7  -1  155.02   14.82
  -7   7   1  159.79   18.44
   7   7  -1  143.75   13.76
   7   7  -1  149.67   18.10
   5  -7  -1  237.53   20.78
   5  -7  -1  215.83   19.71
   5  -7  -1  228.07   21.19
  -5  -7   1  229.65   20.49
  -5  -7   1  213.98   21.09
   5  -7  -1  210.70   20.12
   5  -7  -1  239.33   19.69
  -5  -7   1  233.60   19.79
   5  -7  -1  228.35   20.04
  -5  -7   1  210.84   20.00
  -5   7   1  207.97   19.73
  -5   7   1  245.03   21.00
  -5   7   1  200.06   19.17
   5   7  -1  229.99   21.08
  -5   7   1  185.91   18.99
   5   7  -1  210.81   19.57
   5   7  -1  209.46   19.03
   5   7  -1  252.47   22.70
   3  -7  -1   69.52   10.39
  -3  -7   1   81.60   11.52
   3  -7  -1  110.23   14.01
  -3  -7   1  114.27   13.15
   3  -7  -1  117.92   14.12
  -3  -7   1   82.22   12.60
  -3  -7   1   80.52   11.86
  -3  -7   1   80.29   10.87
   3  -7  -1   70.69   10.82
   3  -7  -1   74.00   12.27
   3  -7  -1  107.76   12.86
  -3   7   1  124.30   14.74
  -3   7   1   76.63   10.60
   3   7  -1  101.21   13.82
   3   7  -1   99.82   12.63
  -3   7   1   79.18   10.66
  -3   7   1   89.97   12.61
   3   7  -1   85.00   10.92
   1  -7  -1   40.54    8.00
   1  -7  -1   54.24    9.39
  -1  -7   1   50.24    9.61
  -1  -7   1   53.48    9.03
   1  -7  -1   60.25    9.27
  -1  -7   1   55.94    9.35
  -1  -7   1   38.70    7.39
   1  -7  -1   49.54    7.75
   1  -7  -1   41.46    8.76
   1  -7  -1   46.69    8.38
  -1  -7   1   46.83    8.52
  -1   7   1   69.62   10.95
  -1   7   1   42.42    7.91
   1   7  -1   54.18   10.23
   1   7  -1   57.43    9.36
  -1   7   1   55.13    8.33
   1   7  -1   66.08    9.04
  -1   7   1   57.85    8.66
  -1  -7  -1   77.12   11.07
  -1  -7  -1   90.68   13.84
   1  -7   1   68.11    9.99
  -1  -7  -1   56.89    9.25
   1  -7   1   86.99   12.16
  -1  -7  -1   90.43   12.27
   1  -7   1   82.98   12.45
  -1  -7  -1   69.48   10.17
   1  -7   1   59.56    9.94
   1  -7   1   81.10   11.98
   1   7   1   83.77   11.43
   1   7   1   67.13    9.50
  -1   7  -1   68.03   10.80
  -1   7  -1   72.15    9.85
   1   7   1   94.03   12.91
   1   7   1   67.49    9.60
  -1   7  -1   78.92   12.11
   3  -7   1   38.77    6.80
  -3  -7  -1   49.83    8.74
   3  -7   1   28.53    6.25
   3  -7   1   33.02    7.34
   3  -7   1   36.22    7.66
  -3  -7  -1   34.85    7.17
  -3  -7  -1   30.27    6.23
  -3  -7  -1   50.57    8.59
   3  -7   1   41.90    7.98
   3  -7   1   36.31    7.98
  -3  -7  -1   54.29   10.37
   3   7   1   30.32    6.03
   3   7   1   32.75    7.75
  -3   7  -1   52.93    8.40
  -3   7  -1   31.76    7.55
   3   7   1   25.09    6.55
  -3   7  -1   22.49    6.21
   3   7   1   33.55    7.13
   5  -7   1    8.71    3.48
  -5  -7  -1    5.40    3.27
   5  -7   1   12.75    4.72
   5  -7   1    8.43    4.62
   5  -7   1    6.63    3.52
   5  -7   1    3.80    2.80
  -5  -7  -1    3.81    3.47
   5  -7   1    5.10    2.73
  -5  -7  -1    8.17    4.04
  -5  -7  -1    8.66    3.29
   5   7   1    5.87    3.00
   5   7   1    6.27    3.17
  -5   7  -1    5.03    3.29
   5   7   1    7.08    3.55
   5   7   1    3.17    3.21
  -5   7  -1    6.97    4.20
  -7  -7  -1   58.74    8.94
   7  -7   1   47.62    7.88
   7  -7   1   46.89    8.10
  -7  -7  -1   57.69    9.81
   7  -7   1   34.27    6.99
   7  -7   1   44.34    8.51
  -7  -7  -1   53.31   10.24
   7  -7   1   58.39   10.09
   7  -7   1   55.31    9.54
  -7   7  -1   74.34   10.00
   7   7   1   61.25    9.29
   7   7   1   56.71    9.67
   7   7   1   41.76    9.03
   7   7   1   48.05    8.61
   7   7   1   49.36    7.63
  -7   7  -1   33.58    8.02
   9  -7   1    0.15    1.67
  -9  -7  -1   -2.43    1.03
  -9  -7  -1   -2.15    1.54
   9  -7   1   -0.80    1.94
   9  -7   1    3.45    2.99
  -9  -7  -1    3.15    3.51
   9  -7   1    0.15    2.34
   9  -7   1   -0.65    1.47
   9   7   1   -1.40    2.89
   9   7   1    1.03    1.60
   9   7   1    4.09    3.13
   9   7   1   -0.05    1.86
  -9   7  -1    2.37    2.31
  -9   7  -1    0.89    2.27
  -9   7  -1   -2.12    1.00
  -9   7  -1    2.36    3.16
   9   7   1    0.34    2.01
 -11  -7  -1   19.99    5.11
  11  -7   1   30.37    6.94
  11  -7   1   16.81    5.02
  11  -7   1   34.64    7.09
  11  -7   1   38.51    7.05
 -11  -7  -1   35.56    6.09
 -11  -7  -1   36.58    7.71
 -11  -7  -1   35.84    8.42
 -11   7  -1   45.32    9.40
 -11   7  -1   35.63    6.21
 -11   7  -1   31.57    7.02
 -11   7  -1   38.90    6.97
  11   7   1   38.16    7.03
  11   7   1   19.29    7.57
  11   7   1   34.20    7.43
  11   7   1   22.02    6.01
  11   7   1   29.08    5.45
 -11   7  -1   33.13    7.20
  13  -7   1  252.59   21.19
 -13  -7  -1  225.81   21.52
  13  -7   1  225.78   20.99
  13  -7   1  226.07   19.94
 -13  -7  -1  196.91   20.40
  13  -7   1  213.14   19.54
 -13  -7  -1  229.74   19.79
 -13  -7  -1  206.90   18.61
 -13   7  -1  221.67   20.32
  13   7   1  222.96   18.71
 -13   7  -1  229.86   20.16
 -13   7  -1  198.28   19.79
  13   7   1  218.90   20.44
 -13   7  -1  194.78   20.63
  13   7   1  208.36   20.58
  13   7   1  188.26   19.67
  13   7   1  240.80   19.54
  13   7   1  208.75   19.85
 -15  -7  -1    0.46    2.39
 -15  -7  -1    2.13    2.38
 -15  -7  -1    1.43    2.89
  15  -7   1   -1.34    1.98
  15  -7   1    5.24    3.52
  15  -7   1    3.72    3.06
  15  -7   1   -1.74    1.98
 -15  -7  -1    2.03    2.96
 -15   7  -1    1.52    1.98
 -15   7  -1    1.79    2.89
  15   7   1    1.07    1.86
  15   7   1    0.04    2.16
  15   7   1    1.93    2.65
  15   7   1    0.78    2.34
 -15   7  -1    0.34    2.68
  15   7   1    1.58    2.64
  15   7   1    2.58    2.33
 -15   7  -1    2.44    2.70
  17  -7   1  352.06   30.32
  17  -7   1  377.78   31.79
  17  -7   1  316.63   29.50
 -17  -7  -1  357.40   31.53
  17  -7   1  379.42   31.43
 -17  -7  -1  354.29   29.44
 -17  -7  -1  317.85   31.25
 -17  -7  -1  385.14   30.13
  17   7   1  360.13   28.81
  17   7   1  398.03   30.38
  17   7   1  375.56   31.53
 -17   7  -1  339.84   30.23
 -17   7  -1  398.91   32.12
 -17   7  -1  352.93   30.52
  17   7   1  353.65   30.75
  17   7   1  343.33   30.26
  17   7   1  352.02   30.72
 -17   7  -1  358.01   30.98
 -19  -7  -1    2.78    3.26
 -19  -7  -1    7.30    3.40
  19  -7   1    7.65    3.73
  19  -7   1   10.32    4.89
 -19  -7  -1    8.84    4.17
  19  -7   1   17.82    5.31
 -19  -7  -1    4.87    3.86
  19  -7   1    7.32    3.42
  19   7   1    8.79    4.56
  19   7   1    8.65    3.25
 -19   7  -1    9.03    3.57
  19   7   1   14.44    5.02
 -19   7  -1   11.02    4.93
  19   7   1    8.86    4.45
 -19   7  -1    8.29    4.34
 -19   7  -1    6.35    3.96
  19   7   1    2.61    2.43
  19   7   1   14.43    5.36
 -21  -7  -1    6.68    4.58
  21  -7   1    3.17    3.46
 -21  -7  -1   13.46    5.67
  21  -7   1    6.10    3.23
 -21  -7  -1    3.61    3.10
  21  -7   1    3.61    3.04
 -21  -7  -1    2.19    2.34
  21  -7   1   -0.02    2.81
  21   7   1    0.80    2.85
  21   7   1    8.84    3.26
  21   7   1    2.96    3.32
 -21   7  -1    0.70    2.20
  21   7   1    4.93    4.10
  21   7   1    3.56    3.43
  21   7   1    6.42    3.82
 -21   7  -1   -1.47    2.19
 -21   7  -1    4.25    3.15
 -21   7  -1    0.47    2.60
  23  -7   1    6.48    4.02
  23  -7   1   11.96    5.39
  23  -7   1    5.18    3.29
 -23  -7  -1    5.53    4.59
 -23  -7  -1    1.50    2.83
  23  -7   1    6.12    3.53
 -23  -7  -1   13.24    4.86
 -23  -7  -1   16.34    5.93
  23   7   1    6.01    4.15
 -23   7  -1    7.05    4.83
  23   7   1   18.50    5.99
 -23   7  -1    0.52    2.30
 -23   7  -1   11.84    5.38
  23   7   1    2.36    2.96
  23   7   1    2.74    3.77
 -23   7  -1    4.86    3.22
  23   7   1    3.21    3.59
  25  -7   1    0.56    2.55
  25  -7   1   -1.00    2.80
  25  -7   1    1.23    3.48
 -25  -7  -1    5.53    3.47
 -25  -7  -1    9.17    3.54
 -25  -7  -1    4.93    3.94
  25  -7   1    0.59    2.05
 -25  -7  -1    0.93    3.50
 -25   7  -1    2.13    2.77
  25   7   1   -4.74    1.73
 -25   7  -1   -1.55    2.49
  25   7   1    4.34    3.79
  25   7   1    7.83    4.52
  25   7   1   -0.24    2.74
 -25   7  -1   -0.56    2.92
  25   7   1    1.28    2.71
 -25   7  -1   -0.74    3.41
 -27  -7  -1   45.03    8.46
  27  -7   1   56.40    9.74
 -27  -7  -1   47.34   10.72
 -27  -7  -1   72.98   11.63
  27  -7   1   67.01   11.69
  27  -7   1   52.21   10.25
  27  -7   1   54.98    9.76
 -27  -7  -1   37.06    9.13
  27   7   1   40.73    8.75
  27   7   1   60.68   10.49
  27   7   1   53.54   10.84
 -27   7  -1   59.52    9.44
 -27   7  -1   45.06    8.77
  27   7   1   38.87    8.72
  27   7   1   40.60    9.48
 -27   7  -1   63.36   11.46
 -27   7  -1   49.27    9.36
 -27   7  -1   58.14   10.77
 -29  -7  -1   15.22    6.03
  29  -7   1    5.96    4.43
 -29  -7  -1    2.76    3.72
  29  -7   1    2.85    4.30
 -29  -7  -1   14.74    5.54
 -29  -7  -1   10.08    4.04
  29  -7   1    3.86    3.89
  29  -7   1    9.59    5.21
  29   7   1   16.67    7.24
 -29   7  -1   15.74    6.00
  29   7   1   12.83    5.62
  29   7   1   16.45    5.98
 -29   7  -1   14.94    5.33
  29   7   1   19.05    6.17
 -29   7  -1   14.47    5.67
  31  -7   1   27.58    7.96
 -31  -7  -1   37.38    7.41
 -31  -7  -1   42.31   10.36
  31  -7   1   36.34    8.93
  31  -7   1   28.93    6.56
 -31  -7  -1   38.46    8.86
  31  -7   1   27.33    7.00
 -31   7  -1   27.89    7.79
 -31   7  -1   25.01    6.79
  31   7   1   26.48    7.94
 -31   7  -1   28.50    8.18
 -31   7  -1   19.11    7.07
  31   7   1   34.11    8.54
  31   7   1   36.28    8.84
 -33  -7  -1    0.47    3.65
  33  -7   1    2.49    3.01
 -33  -7  -1    0.16    1.91
  33  -7   1   -2.72    3.51
  33  -7   1   -1.32    2.19
 -33  -7  -1   -1.14    3.20
 -33  -7  -1   -0.33    3.31
  33  -7   1    0.00    2.43
 -33   7  -1    1.35    3.51
 -33   7  -1    2.09    3.59
 -33   7  -1    0.83    2.84
  33   7   1   -0.80    1.89
  33   7   1    3.01    3.42
  33   7   1    3.00    3.77
 -33   7  -1    0.58    2.59
 -33   7  -1   -0.44    2.39
  33   7   1   -1.20    1.48
  33   7   1    0.09    2.85
  35  -7   1   21.81    6.46
 -35  -7  -1   31.67   13.87
 -35  -7  -1   23.10    7.96
 -35  -7  -1   18.71    7.46
  35  -7   1   18.26    6.39
  35  -7   1   14.66    5.66
 -35   7  -1   16.36    6.16
 -35   7  -1    9.66    4.66
  35   7   1   16.79    5.83
  35   7   1   17.54    6.02
 -35   7  -1   22.40    6.84
  35   7   1   19.93    7.14
 -35   7  -1    6.75    5.05
  35   7   1   13.78    5.70
  35   7   1   16.97    4.52
 -37  -7  -1   20.25    7.83
  37  -7   1   19.60    7.21
 -37  -7  -1   12.74    6.87
  37  -7   1   22.00    6.89
  37  -7   1   17.92    5.93
 -37  -7  -1   15.54    7.04
  37   7   1   19.42    7.10
  37   7   1   10.76    4.94
 -37   7  -1   14.67    5.75
 -37   7  -1   24.57    7.59
  37   7   1   23.68    7.86
  37   7   1   12.91    4.38
  37   7   1   12.13    5.99
 -37   7  -1   23.52    7.78
  39  -7   1    6.22    5.19
 -39  -7  -1   11.28    6.84
  39  -7   1    5.19    4.59
  39  -7   1    9.64    4.53
  39   7   1   -0.40    3.50
 -39   7  -1    5.22    4.15
  39   7   1    4.54    4.83
  39   7   1   20.06    7.22
 -39   7  -1    7.14    6.14
  39   7   1    4.65    2.89
 -41  -7  -1   -2.42    4.21
  41  -7   1    2.38    3.32
  41  -7   1    2.17    3.48
  41  -7   1    3.64    3.49
  41   7   1    1.19    4.27
  41   7   1   -3.95    3.60
  41   7   1    9.75    7.60
 -41   7  -1   -0.69    3.37
 -41   7  -1   -0.38    3.50
  43  -7   1    7.72    5.14
  43  -7   1   15.96    6.18
  43  -7   1   23.63    7.92
 -43  -7  -1   16.37    7.84
  43   7   1   13.54    6.75
 -43   7  -1   17.54    7.42
 -43   7  -1    6.10    5.32
  43   7   1   29.51    9.13
  45  -7   1    7.51    4.60
 -45  -7  -1    8.30    6.32
  45  -7   1    5.80    3.94
  45  -7   1    7.70    5.53
 -45   7  -1   -0.19    3.96
  45   7   1   -3.56    3.40
  45   7   1    4.55    4.46
 -42  -8   1    4.66    5.93
  42  -8  -1    0.93    3.20
  42  -8  -1    5.62    4.32
  42  -8  -1    5.03    3.80
  42   8  -1   -2.61    2.63
  42   8  -1   -2.25    3.00
 -42   8   1    3.20    3.99
 -40  -8   1   20.49    8.61
  40  -8  -1   13.63    5.65
  40  -8  -1    0.07    3.12
  40  -8  -1    5.15    4.13
 -40   8   1    9.35    6.37
  40   8  -1   -1.60    3.62
  40   8  -1    9.59    5.87
  38  -8  -1   -1.15    2.30
 -38  -8   1    4.79    4.89
  38  -8  -1   -2.71    2.09
  38  -8  -1   -2.04    3.06
 -38  -8   1    8.05    5.02
 -38   8   1   11.27    6.57
  38   8  -1    0.82    3.73
  38   8  -1    4.44    3.64
  38   8  -1    4.65    4.57
 -38   8   1    3.31    3.19
 -36  -8   1   -5.05    5.36
  36  -8  -1    2.69    3.35
 -36  -8   1    2.84    4.54
  36  -8  -1    7.32    4.59
  36  -8  -1    3.79    3.70
  36   8  -1    0.40    2.14
  36   8  -1    1.85    3.47
  36   8  -1    5.94    5.57
 -36   8   1    7.63    4.99
  36   8  -1   -1.01    3.79
  34  -8  -1   12.36    6.08
 -34  -8   1   15.19    4.98
 -34  -8   1    2.58    4.77
 -34  -8   1   25.03    8.86
  34  -8  -1   14.12    5.88
  34  -8  -1   13.14    5.06
  34   8  -1   15.28    6.28
  34   8  -1    5.61    5.84
 -34   8   1    8.08    4.71
  34   8  -1    6.23    5.09
 -34   8   1   21.66    7.79
  34   8  -1    8.83    4.74
  32  -8  -1   30.06    8.59
 -32  -8   1   19.03   10.12
 -32  -8   1   15.77    6.27
 -32  -8   1    9.20    5.41
 -32  -8   1   13.54    5.28
  32  -8  -1   17.14    5.70
  32  -8  -1    9.97    4.21
  32   8  -1   11.98    5.67
 -32   8   1    6.32    4.29
  32   8  -1    1.92    3.99
 -32   8   1   20.20    7.02
  32   8  -1   22.25    7.37
  32   8  -1    7.20    4.60
  32   8  -1    8.15    5.51
 -30  -8   1   12.75    6.53
  30  -8  -1    9.31    5.17
  30  -8  -1   10.27    5.29
 -30  -8   1   15.27    4.72
 -30  -8   1    7.49    5.46
 -30  -8   1   15.57    6.32
  30  -8  -1   11.17    4.68
 -30   8   1    3.00    4.39
  30   8  -1    7.01    4.10
  30   8  -1    4.86    4.40
  30   8  -1    8.05    4.93
 -30   8   1    7.59    5.12
  30   8  -1   23.16    7.17
 -30   8   1   12.46    5.45
  30   8  -1   20.53    7.23
 -28  -8   1   19.87    7.53
  28  -8  -1   29.14    7.43
 -28  -8   1   31.66    9.17
 -28  -8   1   24.96    7.21
 -28  -8   1   15.87    5.23
  28  -8  -1   29.84    7.87
  28  -8  -1   27.86    8.39
 -28   8   1   33.98    8.17
  28   8  -1   29.53    8.72
 -28   8   1   21.74    8.69
  28   8  -1   18.73    6.82
 -28   8   1   33.65    7.73
  28   8  -1   19.94    6.43
  26  -8  -1    0.03    3.11
 -26  -8   1    0.10    1.80
 -26  -8   1   -0.37    3.09
  26  -8  -1    0.85    2.97
  26  -8  -1   -0.97    2.40
  26  -8  -1   -4.56    1.30
 -26  -8   1   -2.48    3.66
 -26  -8   1    0.08    6.16
 -26   8   1    4.36    4.25
  26   8  -1    3.22    3.88
  26   8  -1   -1.28    2.95
  26   8  -1    2.92    3.38
 -26   8   1    4.73    3.45
 -26   8   1   -2.03    2.76
  26   8  -1    1.70    3.41
 -26   8   1   -0.66    2.93
  26   8  -1   -1.13    3.93
 -24  -8   1   59.30    9.34
 -24  -8   1   54.63   11.75
 -24  -8   1   48.90   11.60
  24  -8  -1   69.63   13.30
  24  -8  -1   54.77    9.74
  24  -8  -1   32.20    8.63
 -24  -8   1   43.09    8.77
  24  -8  -1   53.99   10.35
  24   8  -1   79.60   12.45
  24   8  -1   57.47   10.79
 -24   8   1   66.33   11.14
  24   8  -1   66.30    9.37
  24   8  -1   51.76   10.44
 -24   8   1   56.79    9.90
 -24   8   1   46.39    9.06
 -24   8   1   55.13   10.84
  24   8  -1   56.98   10.14
  22  -8  -1   -1.55    1.74
 -22  -8   1   -3.26    3.05
  22  -8  -1   -2.75    1.46
 -22  -8   1    3.18    3.08
  22  -8  -1    0.26    2.65
 -22  -8   1   -4.62    2.51
 -22  -8   1    4.34    2.57
 -22   8   1   -0.61    2.07
  22   8  -1    3.07    2.81
 -22   8   1   -1.44    2.44
  22   8  -1   -0.69    2.52
 -22   8   1    4.23    3.60
  22   8  -1    3.60    2.85
 -22   8   1   -1.20    2.02
  22   8  -1    1.35    3.09
  22   8  -1    6.08    4.38
  22   8  -1    2.51    3.57
  20  -8  -1   13.10    5.82
 -20  -8   1    5.51    3.83
  20  -8  -1   11.31    4.45
  20  -8  -1    8.55    5.06
  20  -8  -1   11.63    4.44
 -20  -8   1    4.68    4.09
 -20  -8   1    4.33    2.90
 -20  -8   1   15.39    6.26
 -20   8   1   12.41    4.63
  20   8  -1    5.28    3.07
 -20   8   1   10.47    4.88
 -20   8   1    8.88    4.52
  20   8  -1    9.91    4.72
  20   8  -1   12.53    4.89
  20   8  -1   10.19    4.88
 -20   8   1    8.19    4.22
  20   8  -1   11.97    4.73
  20   8  -1    1.94    3.20
 -18  -8   1   -2.01    1.45
 -18  -8   1   -0.25    2.37
  18  -8  -1   -2.12    2.23
  18  -8  -1   -0.97    2.47
 -18  -8   1    2.05    3.53
 -18  -8   1    3.80    3.75
  18  -8  -1    0.54    2.36
  18  -8  -1   -2.63    1.95
  18   8  -1    1.65    3.09
 -18   8   1    0.70    3.07
  18   8  -1    2.39    2.49
 -18   8   1   -2.77    1.49
 -18   8   1    0.68    2.05
  18   8  -1    2.42    3.15
  18   8  -1   -0.20    2.35
 -18   8   1    2.33    2.85
  18   8  -1    4.78    3.24
  18   8  -1    1.05    1.97
  16  -8  -1    9.27    4.72
  16  -8  -1   10.43    4.17
 -16  -8   1    9.58    3.90
 -16  -8   1   19.96    6.30
 -16  -8   1    4.05    3.92
  16  -8  -1   23.40    6.76
  16  -8  -1   18.92    5.40
 -16  -8   1    9.43    3.74
  16   8  -1   26.55    6.13
 -16   8   1    8.66    3.95
 -16   8   1   17.15    5.54
  16   8  -1   14.47    5.13
  16   8  -1   14.97    5.73
  16   8  -1   10.50    5.35
 -16   8   1   12.01    4.41
 -16   8   1   23.23    6.37
  16   8  -1   20.54    6.51
  16   8  -1   14.24    4.21
 -14  -8   1    2.29    2.70
 -14  -8   1    3.01    3.84
 -14  -8   1    4.44    3.43
  14  -8  -1    0.58    2.16
 -14  -8   1   -0.51    1.65
  14  -8  -1   -1.87    1.68
  14  -8  -1    1.47    2.66
  14  -8  -1   -0.81    2.30
 -14   8   1   -1.67    2.49
 -14   8   1    2.37    3.00
  14   8  -1   -0.95    2.52
 -14   8   1    3.04    2.90
  14   8  -1    2.82    3.34
 -14   8   1    1.46    2.47
  14   8  -1    6.16    3.62
  14   8  -1    2.49    2.67
  14   8  -1    2.80    2.35
  14   8  -1    2.88    3.31
 -12  -8   1    3.63    3.00
 -12  -8   1    9.19    4.53
  12  -8  -1    4.35    3.83
  12  -8  -1    5.24    3.18
  12  -8  -1    7.59    3.39
 -12  -8   1    2.25    2.37
  12  -8  -1    3.33    2.73
  12  -8  -1    5.94    4.10
 -12  -8   1    9.73    4.39
 -12   8   1    9.23    4.23
  12   8  -1    6.61    3.39
 -12   8   1    1.96    2.50
  12   8  -1    2.30    3.11
 -12   8   1   12.08    4.65
  12   8  -1    6.97    3.36
  12   8  -1    0.32    2.46
  12   8  -1    6.76    4.02
  12   8  -1    0.61    2.15
  10  -8  -1    2.68    2.87
  10  -8  -1   -0.30    1.98
 -10  -8   1    1.01    2.16
 -10  -8   1   -3.16    1.89
  10  -8  -1   -0.70    2.08
 -10  -8   1    0.42    2.21
  10  -8  -1    1.31    3.06
  10  -8  -1   -0.39    2.57
 -10   8   1    1.89    2.00
  10   8  -1   -0.53    2.03
  10   8  -1   -0.97    1.78
 -10   8   1   -2.56    2.48
 -10   8   1   -0.25    1.64
  10   8  -1    2.95    2.59
 -10   8   1   -0.74    2.02
  10   8  -1    3.19    2.86
  10   8  -1   -2.61    1.21
  10   8  -1    1.42    3.50
   8  -8  -1  121.10   14.53
   8  -8  -1   56.70   10.37
   8  -8  -1   90.78   13.38
   8  -8  -1   82.82   13.34
  -8  -8   1   79.50   13.33
  -8  -8   1   80.54   11.85
  -8  -8   1   76.95   11.83
  -8  -8   1  114.45   14.52
   8  -8  -1   78.59   12.24
   8  -8  -1   81.14   11.22
  -8   8   1   68.33   10.88
  -8   8   1   92.32   12.59
  -8   8   1   86.43   12.28
   8   8  -1   88.31   11.11
   8   8  -1  100.51   13.57
  -8   8   1   77.79   12.56
   8   8  -1  114.97   12.59
   8   8  -1   78.23   13.04
   8   8  -1   84.33   11.69
   6  -8  -1  169.50   18.81
   6  -8  -1  229.35   20.54
   6  -8  -1  190.28   19.07
  -6  -8   1  189.91   19.73
   6  -8  -1  200.43   19.90
   6  -8  -1  225.88   19.29
  -6  -8   1  230.45   25.48
  -6  -8   1  208.60   19.96
   6  -8  -1  218.23   24.52
  -6  -8   1  182.77   18.70
   6   8  -1  218.36   18.82
   6   8  -1  215.14   20.83
   6   8  -1  203.83   19.85
  -6   8   1  227.73   19.90
   6   8  -1  200.36   19.19
  -6   8   1  195.34   18.95
  -6   8   1  234.74   20.78
  -6   8   1  198.74   18.89
   4  -8  -1   28.52    7.97
  -4  -8   1   38.89    8.02
   4  -8  -1   28.37    6.30
  -4  -8   1   27.34    6.63
  -4  -8   1   26.49    6.90
   4  -8  -1   30.56    7.19
   4  -8  -1   45.90    8.65
  -4  -8   1   38.68    8.44
   4  -8  -1   25.34    6.55
  -4  -8   1   44.07    9.28
   4  -8  -1   32.25    6.63
  -4   8   1   29.71    6.77
  -4   8   1   27.28    6.57
  -4   8   1   31.70    7.84
   4   8  -1   40.84    7.32
  -4   8   1   48.97    9.05
   4   8  -1   38.64    7.97
   4   8  -1   22.92    7.02
   4   8  -1   32.34    6.43
   2  -8  -1   20.99    6.33
   2  -8  -1   29.05    6.82
   2  -8  -1   36.91    8.48
  -2  -8   1   36.05    7.90
  -2  -8   1   40.48    8.53
  -2  -8   1   31.99    7.98
   2  -8  -1   24.04    6.73
  -2  -8   1   27.59    6.09
  -2  -8   1   35.00    7.27
   2  -8  -1   34.97    7.10
   2   8  -1   34.47    6.88
   2   8  -1   36.70    8.42
  -2   8   1   27.86    6.05
  -2   8   1   26.40    6.19
   2   8  -1   32.19    6.64
  -2   8   1   22.93    6.65
  -2   8   1   22.33    6.81
   2   8  -1   35.22    7.88
   0  -8  -1   72.45   11.28
   0  -8  -1   48.80    9.00
   0  -8   1   57.64   10.83
   0  -8  -1   45.54    9.94
   0  -8   1   65.14   10.20
   0  -8   1   61.73   10.56
   0  -8  -1   47.04    9.33
   0  -8   1   42.28    8.42
   0  -8   1   50.82    9.75
   0  -8  -1   47.11    9.52
   0   8   1   58.49    9.79
   0   8  -1   34.28    7.53
   0   8   1   49.53    9.04
   0   8  -1   65.50   11.70
   0   8   1   72.49   11.67
   0   8  -1   74.03   10.17
   0   8   1   55.81    8.82
   0   8  -1   57.99   10.00
   2  -8   1   85.79   12.75
  -2  -8  -1   84.50   11.87
  -2  -8  -1   87.23   12.70
  -2  -8  -1   80.88   11.38
  -2  -8  -1   85.39   14.41
   2  -8   1   87.74   13.10
   2  -8   1   73.98   11.17
   2  -8   1  106.63   14.91
   2  -8   1   93.84   12.46
  -2  -8  -1   66.65   11.29
   2   8   1   79.96   11.18
   2   8   1   82.22   13.16
   2   8   1   96.75   12.71
  -2   8  -1   62.62   10.27
   2   8   1   77.46   11.70
  -2   8  -1   76.73   11.87
  -2   8  -1   86.15   13.69
  -2   8  -1   77.97   11.19
  -4  -8  -1  104.66   14.11
   4  -8   1  104.38   15.02
   4  -8   1   93.81   13.60
  -4  -8  -1   92.36   14.78
   4  -8   1  124.51   14.72
   4  -8   1   97.25   13.08
   4  -8   1   91.84   13.98
  -4  -8  -1  115.04   14.39
  -4  -8  -1  100.00   14.01
   4  -8   1   77.79   12.38
  -4  -8  -1  106.01   14.13
  -4   8  -1  105.52   13.61
  -4   8  -1   99.62   14.77
   4   8   1   98.37   14.23
  -4   8  -1  122.32   13.93
  -4   8  -1  123.71   14.99
   4   8   1  116.94   13.87
   4   8   1  150.20   17.29
  -6  -8  -1    4.51    3.52
   6  -8   1    2.38    3.14
   6  -8   1    3.88    3.18
  -6  -8  -1    2.62    2.62
  -6  -8  -1    1.55    2.56
   6  -8   1    5.08    3.88
  -6  -8  -1    2.54    2.91
   6  -8   1    2.43    2.37
   6  -8   1   -0.78    2.51
   6  -8   1    2.74    2.92
  -6   8  -1    3.23    3.66
  -6   8  -1    2.68    2.46
   6   8   1    6.35    3.21
  -6   8  -1    3.70    2.65
   6   8   1    8.58    3.52
   6   8   1    4.14    4.03
   6   8   1    4.49    3.12
  -6   8  -1    3.25    3.15
  -8  -8  -1    8.37    4.36
  -8  -8  -1   13.05    4.80
   8  -8   1   12.15    4.38
   8  -8   1   19.09    5.46
  -8  -8  -1    4.23    3.93
   8  -8   1   13.90    4.83
   8  -8   1   10.93    4.48
   8  -8   1   15.27    5.29
  -8  -8  -1    8.24    4.10
  -8   8  -1    7.67    3.71
   8   8   1    5.33    3.25
  -8   8  -1   19.56    5.59
   8   8   1    8.43    4.37
  -8   8  -1    5.93    3.98
  -8   8  -1   15.00    4.87
   8   8   1   12.70    4.74
   8   8   1   13.73    4.19
  10  -8   1   77.89   11.14
  10  -8   1   77.37   10.96
 -10  -8  -1   63.57    9.92
 -10  -8  -1   85.73   13.89
  10  -8   1   80.63   12.48
  10  -8   1   57.36   10.97
  10  -8   1   75.95   11.73
 -10  -8  -1   62.10   10.97
  10   8   1   86.14   12.72
  10   8   1   84.47   11.77
 -10   8  -1   77.07   11.75
  10   8   1   84.03   10.84
 -10   8  -1  106.25   14.74
  10   8   1   84.09   12.22
 -10   8  -1   65.81   10.12
  10   8   1   87.27   12.85
 -10   8  -1  102.58   13.25
  12  -8   1    4.79    3.98
 -12  -8  -1    1.65    2.93
 -12  -8  -1    2.71    3.78
 -12  -8  -1   -1.41    1.98
  12  -8   1    0.18    1.90
  12  -8   1    6.20    3.85
  12  -8   1    2.99    2.71
  12  -8   1    1.75    2.31
  12   8   1    1.35    2.49
  12   8   1    2.71    2.74
 -12   8  -1   -1.54    2.40
  12   8   1    6.74    4.26
 -12   8  -1    0.70    2.43
  12   8   1    5.64    3.27
  12   8   1   -2.16    1.54
 -12   8  -1    4.97    3.59
  12   8   1   -0.74    2.00
 -14  -8  -1    1.18    2.11
 -14  -8  -1    2.36    3.57
  14  -8   1   -2.40    2.40
  14  -8   1    0.93    2.76
  14  -8   1   -0.27    2.29
 -14  -8  -1    3.62    3.14
  14  -8   1    0.47    2.30
 -14   8  -1    3.11    3.60
  14   8   1    3.97    3.15
  14   8   1    1.15    2.20
  14   8   1    0.07    2.64
  14   8   1   -0.47    2.33
  14   8   1    0.93    2.27
 -14   8  -1   -2.47    1.70
 -14   8  -1    1.84    2.62
 -14   8  -1   -0.81    2.53
 -16  -8  -1   -0.62    2.16
 -16  -8  -1   -1.03    1.78
  16  -8   1   -1.54    1.85
  16  -8   1   -3.90    2.37
 -16  -8  -1   -0.51    2.06
 -16  -8  -1   -3.01    2.52
  16  -8   1   -4.16    1.42
  16  -8   1    0.37    2.17
 -16   8  -1   -1.64    2.23
  16   8   1    5.28    3.50
 -16   8  -1   -2.24    1.90
 -16   8  -1   -0.33    2.39
  16   8   1   -0.98    1.99
  16   8   1    0.69    2.37
  16   8   1   -1.25    1.80
  16   8   1   -1.86    1.45
  16   8   1   -0.22    2.58
 -16   8  -1   -2.73    1.53
 -18  -8  -1   14.93    6.18
  18  -8   1   12.07    4.76
 -18  -8  -1   22.01    5.99
 -18  -8  -1    6.89    4.52
 -18  -8  -1   15.14    4.57
  18  -8   1    4.68    4.33
  18  -8   1   16.36    6.15
  18   8   1    9.38    4.27
  18   8   1   10.82    5.03
  18   8   1   18.53    5.67
 -18   8  -1    7.98    4.91
  18   8   1    8.92    3.23
  18   8   1    6.51    4.15
  18   8   1   17.62    6.72
 -18   8  -1    7.52    3.78
 -18   8  -1   17.71    5.78
  20  -8   1   13.42    5.48
  20  -8   1    1.90    2.79
 -20  -8  -1    5.19    3.06
 -20  -8  -1    6.98    3.66
  20  -8   1   -0.20    2.14
 -20  -8  -1   -0.44    3.64
 -20  -8  -1    6.70    4.45
  20  -8   1   -1.14    2.30
 -20   8  -1    5.39    3.64
  20   8   1    0.32    2.69
  20   8   1   -1.72    1.51
 -20   8  -1    0.67    2.95
 -20   8  -1    2.23    4.05
  20   8   1    1.84    3.60
  20   8   1   -1.39    2.11
  20   8   1    2.37    2.97
 -20   8  -1    0.89    2.05
 -22  -8  -1   -1.77    2.73
  22  -8   1    7.65    5.06
 -22  -8  -1    4.78    3.67
  22  -8   1    4.81    4.35
 -22  -8  -1    6.99    4.87
  22  -8   1   -0.15    2.57
  22  -8   1    3.78    3.58
 -22   8  -1    0.94    2.68
  22   8   1    9.13    4.15
 -22   8  -1    3.17    3.13
 -22   8  -1    2.47    4.44
  22   8   1   10.37    5.11
  22   8   1    5.59    3.95
  22   8   1   -0.22    2.04
 -22   8  -1    0.47    3.10
  22   8   1    3.59    3.36
  22   8   1    4.08    3.19
  24  -8   1   41.68   11.01
  24  -8   1   54.30   11.24
 -24  -8  -1   67.03   10.76
  24  -8   1   64.41   11.50
 -24  -8  -1   70.08   13.54
 -24  -8  -1   81.34   11.99
  24  -8   1   49.78   11.23
 -24  -8  -1   71.13   13.30
  24   8   1   70.83   11.63
  24   8   1  105.28   14.92
 -24   8  -1   82.98   12.92
 -24   8  -1   72.83   12.88
  24   8   1   69.12   12.46
 -24   8  -1   65.44   10.95
  24   8   1   59.03    8.84
  24   8   1   47.27   10.03
  24   8   1   50.81    9.67
 -26  -8  -1   88.11   15.34
  26  -8   1  100.98   14.12
  26  -8   1  108.00   16.45
  26  -8   1   82.85   12.72
 -26  -8  -1   72.23   11.74
  26  -8   1   75.53   13.05
 -26  -8  -1   69.54   10.97
  26   8   1   62.21   11.99
  26   8   1   52.69   10.32
  26   8   1   60.53   11.66
  26   8   1  107.89   15.40
 -26   8  -1   52.60   10.49
 -26   8  -1   68.00   12.16
  26   8   1   73.46   10.21
 -26   8  -1   70.60   13.53
  28  -8   1    6.57    3.85
 -28  -8  -1   17.07    5.51
  28  -8   1   14.88    5.50
  28  -8   1    9.64    6.26
 -28  -8  -1   21.86    6.86
  28  -8   1   19.24    7.60
 -28  -8  -1   14.57    6.15
  28   8   1   20.84    6.36
  28   8   1    9.49    4.66
 -28   8  -1   24.29    7.52
  28   8   1   14.35    6.01
 -28   8  -1   21.15    6.87
 -28   8  -1   12.68    5.23
  28   8   1   27.05    8.14
  28   8   1   21.61    7.02
 -28   8  -1   24.52    7.66
  30  -8   1   11.17    5.44
 -30  -8  -1   16.35    4.89
  30  -8   1    6.34    4.47
 -30  -8  -1   10.81    5.44
  30  -8   1   12.10    5.81
 -30  -8  -1   18.04    6.09
 -30  -8  -1    0.70    4.12
 -30   8  -1    4.20    3.97
 -30   8  -1   20.37    6.61
 -30   8  -1   16.22    5.95
  30   8   1    8.10    4.41
 -30   8  -1   26.86    8.33
  30   8   1    3.54    4.53
  30   8   1   12.60    5.94
  30   8   1   14.38    5.68
  30   8   1    8.91    5.08
 -32  -8  -1   -1.42    1.87
 -32  -8  -1    1.68    4.03
  32  -8   1    4.03    3.27
 -32  -8  -1    0.61    4.92
 -32  -8  -1    5.41    5.48
  32  -8   1    0.05    3.22
  32  -8   1    7.76    4.21
  32   8   1    6.22    5.41
  32   8   1    0.81    3.20
  32   8   1    2.86    3.88
 -32   8  -1    9.67    5.42
  32   8   1    1.91    3.24
 -32   8  -1    3.47    3.65
 -32   8  -1   18.95    6.59
  32   8   1    2.63    3.92
 -34  -8  -1    0.05    2.09
  34  -8   1   11.94    5.11
  34  -8   1    8.21    3.80
  34  -8   1    7.17    4.84
 -34  -8  -1    4.11    6.13
 -34   8  -1    1.07    3.56
  34   8   1    4.86    4.43
  34   8   1    0.28    3.90
  34   8   1   -0.65    2.97
 -34   8  -1    5.12    4.44
  34   8   1   12.47    6.64
 -36  -8  -1   28.86    8.75
  36  -8   1   15.97    6.71
 -36  -8  -1   23.06    5.87
  36  -8   1   10.13    4.84
 -36  -8  -1   17.31    8.76
  36  -8   1   18.80    6.72
  36   8   1   18.45    7.04
  36   8   1   24.14    7.83
  36   8   1   11.51    6.77
 -36   8  -1   12.36    6.40
  36   8   1   10.25    5.75
 -36   8  -1   12.04    5.66
 -38  -8  -1    3.86    6.61
  38  -8   1    4.24    3.90
 -38  -8  -1    7.88    5.09
  38  -8   1    0.89    3.85
  38  -8   1    5.32    4.68
  38   8   1    1.91    4.29
 -38   8  -1    7.59    5.04
 -38   8  -1    0.92    3.80
  38   8   1    1.86    4.46
  38   8   1    2.51    4.06
  40  -8   1   -2.75    2.36
  40  -8   1    6.87    4.43
  40  -8   1    1.77    3.89
 -40  -8  -1    7.75    6.20
  40   8   1    0.86    3.99
  40   8   1   -0.91    3.78
  40   8   1    3.55    5.14
 -40   8  -1   -1.26    3.43
 -40   8  -1   -1.76    2.70
  42  -8   1   -1.07    2.42
 -42  -8  -1   -1.85    4.24
  42  -8   1    6.14    4.84
  42  -8   1    0.18    2.45
  42   8   1   -3.11    2.68
  42   8   1   -1.22    3.07
 -42   8  -1   -0.23    3.77
  37  -9  -1   -2.52    2.57
 -37  -9   1    7.49    6.72
  37  -9  -1    0.85    2.25
  37  -9  -1   -2.08    2.78
 -37   9   1    4.73    4.68
  37   9  -1    8.05    5.96
  37   9  -1    9.86    6.08
 -35  -9   1   10.02    4.79
  35  -9  -1    0.71    3.18
  35  -9  -1    3.27    3.41
  35  -9  -1    3.41    3.95
 -35  -9   1    6.76    5.67
 -35  -9   1    7.44    4.68
  35   9  -1    6.39    6.17
 -35   9   1    2.04    3.72
  35   9  -1    4.40    5.17
  35   9  -1   11.42    5.92
 -33  -9   1   -1.28    2.19
  33  -9  -1    3.05    4.18
 -33  -9   1    4.70    5.58
  33  -9  -1    7.44    4.61
 -33  -9   1    4.54    3.86
  33  -9  -1    0.62    2.92
  33   9  -1    2.40    4.27
  33   9  -1   -3.96    2.90
  33   9  -1    0.10    3.94
 -33   9   1    2.30    4.24
 -33   9   1   -0.99    2.72
  31  -9  -1    7.53    5.04
 -31  -9   1    4.10    5.43
 -31  -9   1    9.63    4.26
 -31  -9   1   -0.46    3.70
  31  -9  -1    1.82    2.33
  31  -9  -1   -0.77    2.34
  31   9  -1    0.67    5.71
 -31   9   1    5.85    4.03
  31   9  -1    1.74    3.60
 -31   9   1   -3.01    2.41
  31   9  -1    5.89    3.81
  29  -9  -1   18.08    6.24
  29  -9  -1   11.99    6.39
  29  -9  -1    5.76    4.13
 -29  -9   1    5.66    3.27
 -29  -9   1    6.99    3.85
 -29   9   1   -4.41    2.71
 -29   9   1    4.26    3.94
  29   9  -1    3.50    4.59
  29   9  -1    3.77    4.55
  29   9  -1    3.71    3.71
 -27  -9   1   32.56   10.55
  27  -9  -1   11.64    5.13
  27  -9  -1   18.48    6.82
  27  -9  -1   26.52    6.97
 -27  -9   1   15.80    5.97
 -27  -9   1   21.83    7.87
 -27  -9   1   15.51    5.28
 -27   9   1   35.92    8.37
  27   9  -1   27.59    7.90
 -27   9   1   28.22    7.59
  27   9  -1   26.91    8.22
  27   9  -1   14.92    6.81
  27   9  -1   17.00    6.61
  27   9  -1   45.62   10.07
  27   9  -1   32.91    6.94
 -25  -9   1    3.27    4.55
 -25  -9   1    2.13    3.45
  25  -9  -1    2.50    2.96
 -25  -9   1   -3.23    1.43
 -25  -9   1   -1.49    2.39
  25  -9  -1    1.40    2.62
  25  -9  -1    0.67    2.22
  25   9  -1    0.79    3.46
  25   9  -1   -1.78    2.23
  25   9  -1    6.04    3.26
  25   9  -1   -1.43    2.34
  25   9  -1   -1.37    2.77
 -25   9   1    4.37    3.90
  25   9  -1   -1.26    2.40
 -25   9   1   -0.47    2.12
 -25   9   1   -2.84    1.80
 -23  -9   1   27.68    6.62
 -23  -9   1   30.45    7.54
  23  -9  -1   31.70    8.41
 -23  -9   1   18.41   11.39
  23  -9  -1   16.90    5.78
  23  -9  -1    8.99    5.35
 -23  -9   1   34.90   10.66
  23   9  -1   15.69    7.40
 -23   9   1   34.49    7.98
 -23   9   1   30.21    8.67
  23   9  -1   25.84    7.32
  23   9  -1   21.28    5.60
  23   9  -1   13.19    5.78
  23   9  -1   35.99    8.76
  23   9  -1   24.07    6.76
 -23   9   1   47.85   10.29
  21  -9  -1    3.49    3.38
 -21  -9   1    9.96    4.72
 -21  -9   1    6.38    3.93
 -21  -9   1    0.93    3.48
  21  -9  -1    9.06    4.97
  21  -9  -1    1.83    2.89
 -21  -9   1    8.85    5.86
  21   9  -1    7.16    4.42
 -21   9   1    8.43    4.96
  21   9  -1    8.50    4.92
  21   9  -1    1.49    2.96
  21   9  -1   10.41    4.82
  21   9  -1    3.46    3.83
  21   9  -1    2.82    2.47
  19  -9  -1    3.15    3.67
  19  -9  -1    9.49    4.66
 -19  -9   1   -0.76    3.39
  19  -9  -1    7.29    5.79
 -19  -9   1    4.72    4.03
  19  -9  -1    7.67    4.56
 -19  -9   1    8.12    4.02
  19   9  -1   -1.47    2.89
 -19   9   1   11.46    5.16
  19   9  -1    4.71    4.36
 -19   9   1    2.88    3.68
  19   9  -1    9.46    5.07
 -19   9   1   14.96    5.60
  19   9  -1    9.04    4.74
 -19   9   1    2.45    4.29
  19   9  -1   -1.82    1.99
  19   9  -1    4.80    4.44
 -17  -9   1   -0.17    2.05
  17  -9  -1    3.47    3.12
 -17  -9   1   -2.43    2.33
 -17  -9   1   -0.84    2.99
  17  -9  -1   -2.42    2.49
  17  -9  -1    5.60    4.14
 -17  -9   1   -1.34    3.26
  17   9  -1   -0.29    1.93
  17   9  -1    1.26    3.31
 -17   9   1   -2.90    2.34
 -17   9   1    0.91    2.56
  17   9  -1   -0.69    2.70
  17   9  -1   -2.18    1.32
  17   9  -1   -1.14    2.28
 -17   9   1    3.28    3.12
  17   9  -1    1.37    2.57
 -15  -9   1   25.91    7.69
  15  -9  -1   35.33    8.23
 -15  -9   1   24.12    6.88
  15  -9  -1   24.25    7.49
  15  -9  -1   20.69    6.21
 -15  -9   1   20.82    7.05
  15  -9  -1    8.97    4.91
  15  -9  -1   29.33    7.22
  15   9  -1   18.67    5.28
 -15   9   1   22.70    6.67
 -15   9   1   15.91    5.97
  15   9  -1   19.61    5.68
  15   9  -1   13.58    5.64
  15   9  -1   13.23    5.15
 -15   9   1   27.19    7.41
  15   9  -1   25.73    7.61
  15   9  -1   34.00    8.53
 -13  -9   1   13.43    6.91
  13  -9  -1   19.02    6.00
  13  -9  -1    8.80    5.26
  13  -9  -1   10.14    4.46
  13  -9  -1   27.81    8.26
  13  -9  -1   11.50    5.70
 -13  -9   1    7.30    3.94
 -13  -9   1   15.76    6.47
 -13   9   1   12.89    5.23
 -13   9   1   19.61    6.25
  13   9  -1   16.11    5.88
  13   9  -1   19.45    5.95
  13   9  -1   10.96    5.06
 -13   9   1    4.14    3.92
  13   9  -1   16.21    6.28
  13   9  -1   12.76    4.68
  13   9  -1   15.53    5.64
  11  -9  -1    7.38    4.88
 -11  -9   1   15.66    4.93
  11  -9  -1    5.15    4.51
  11  -9  -1   15.46    6.11
 -11  -9   1   12.76    5.60
 -11  -9   1   18.50    7.59
 -11  -9   1   20.67    6.96
  11  -9  -1   31.50    7.71
  11  -9  -1   14.10    6.41
  11   9  -1   26.20    6.32
  11   9  -1   17.59    6.07
 -11   9   1   11.51    4.35
 -11   9   1   17.43    5.47
  11   9  -1   18.26    6.21
 -11   9   1   11.50    4.52
 -11   9   1   12.77    5.10
   9  -9  -1    0.10    2.59
   9  -9  -1    3.11    2.60
  -9  -9   1   -1.20    3.23
   9  -9  -1   -2.64    1.91
  -9  -9   1   -1.16    2.32
  -9  -9   1    3.04    2.75
   9  -9  -1   -3.50    1.91
  -9  -9   1    5.03    3.86
  -9   9   1   -0.74    2.27
   9   9  -1   -1.70    2.06
   9   9  -1   -2.35    1.68
  -9   9   1    0.26    2.61
  -9   9   1    2.95    2.94
   9   9  -1    5.08    4.20
  -9   9   1    3.03    3.13
   9   9  -1   -0.28    2.23
  -7  -9   1   -0.30    3.11
  -7  -9   1   -2.69    1.59
  -7  -9   1   -3.31    2.03
   7  -9  -1   -0.08    3.03
  -7  -9   1   -0.83    2.40
   7  -9  -1    3.59    3.82
   7  -9  -1   -3.30    1.96
   7  -9  -1   -1.97    2.04
   7  -9  -1   -0.01    2.56
   7   9  -1    0.23    2.73
  -7   9   1    2.34    2.84
  -7   9   1    0.99    3.28
   7   9  -1   -1.54    1.87
  -7   9   1   -0.74    2.07
  -7   9   1    3.17    2.98
   7   9  -1    1.59    3.30
   7   9  -1   -2.23    1.58
  -5  -9   1   16.59    5.97
   5  -9  -1   17.93    5.28
   5  -9  -1   17.27    5.71
   5  -9  -1   22.12    6.36
   5  -9  -1   16.63    7.38
  -5  -9   1   19.82    7.15
   5  -9  -1   17.05    5.79
  -5  -9   1   18.00    5.87
   5   9  -1   24.20    6.92
   5   9  -1   18.72    5.90
  -5   9   1   14.73    4.97
  -5   9   1   28.36    6.91
  -5   9   1   13.88    5.16
   5   9  -1   32.87    8.27
   5   9  -1   10.89    4.71
  -5   9   1   18.99    6.82
   3  -9  -1   95.29   14.20
  -3  -9   1   67.49   11.67
  -3  -9   1   78.32   12.26
   3  -9  -1   66.06   10.98
  -3  -9   1   83.96   14.28
   3  -9  -1  102.80   17.23
  -3  -9   1   68.92   11.83
   3  -9  -1   82.56   15.93
   3  -9  -1   83.32   12.20
  -3  -9   1   87.34   13.77
  -3   9   1   78.55   13.11
   3   9  -1   78.89   13.63
  -3   9   1   97.04   13.13
   3   9  -1   74.46   12.38
   3   9  -1   84.60   13.12
  -3   9   1   50.17   10.60
   3   9  -1   91.80   12.65
  -3   9   1   71.85   11.16
   1  -9  -1    0.94    3.05
  -1  -9   1    3.55    3.64
   1  -9  -1   -0.98    1.86
  -1  -9   1    6.21    4.46
  -1  -9   1    3.81    3.45
   1  -9  -1    3.72    3.45
  -1  -9   1   -2.05    2.26
   1  -9  -1    2.98    3.90
  -1  -9   1    2.83    4.18
   1  -9  -1    2.68    3.01
   1   9  -1    0.58    2.19
  -1   9   1   -0.31    2.40
   1   9  -1   -1.16    2.54
  -1   9   1    1.46    2.75
   1   9  -1   -2.96    1.35
  -1   9   1   -0.61    2.22
  -1   9   1   -1.20    1.66
   1   9  -1    2.64    2.92
   1  -9   1   32.06    7.33
  -1  -9  -1   33.67    9.87
  -1  -9  -1   37.87    9.27
   1  -9   1   43.25    9.26
  -1  -9  -1   29.51    7.57
   1  -9   1   37.65   10.20
  -1  -9  -1   36.78    8.47
  -1  -9  -1   34.02    8.21
   1  -9   1   29.65    8.70
   1  -9   1   28.47    7.48
  -1   9  -1   33.65    7.91
   1   9   1   41.37    9.19
  -1   9  -1   28.96    6.88
   1   9   1   37.05    7.43
  -1   9  -1   39.76    8.53
   1   9   1   41.46    8.83
  -1   9  -1   32.45    8.13
   1   9   1   22.66    6.75
   3  -9   1   17.79    6.72
  -3  -9  -1    5.35    4.14
  -3  -9  -1    9.51    4.58
   3  -9   1   17.11    5.66
   3  -9   1   26.97    7.24
   3  -9   1   16.75    6.41
   3  -9   1   19.72    6.40
  -3  -9  -1   29.16    8.24
   3   9   1   18.33    6.28
  -3   9  -1   25.13    6.22
  -3   9  -1   16.71    6.15
   3   9   1   25.35    6.20
  -3   9  -1   15.11    5.83
   3   9   1   20.41    5.64
  -3   9  -1   25.01    6.50
   3   9   1   21.21    6.31
   5  -9   1    7.13    3.99
  -5  -9  -1   18.39    6.92
   5  -9   1   11.58    4.80
  -5  -9  -1    8.76    4.56
   5  -9   1    3.95    3.80
  -5  -9  -1   10.14    4.99
   5  -9   1   14.59    6.17
   5  -9   1   12.11    5.19
  -5  -9  -1   11.97    4.99
   5   9   1    4.92    3.77
   5   9   1    9.50    3.93
  -5   9  -1    4.64    3.92
   5   9   1    8.29    3.83
  -5   9  -1    3.58    3.50
  -5   9  -1    7.56    3.68
  -5   9  -1    3.22    2.86
   5   9   1    1.56    3.19
   7  -9   1   80.85   11.77
   7  -9   1   62.64   10.78
  -7  -9  -1   54.37   10.42
   7  -9   1   48.92    9.34
   7  -9   1   79.23   12.55
   7  -9   1   52.84   10.94
  -7  -9  -1   77.72   13.74
  -7  -9  -1   57.16   10.06
  -7  -9  -1   85.05   13.24
   7   9   1   60.33    9.62
   7   9   1   70.28   11.74
   7   9   1   85.78   12.95
  -7   9  -1   56.19   11.62
  -7   9  -1   66.43   11.44
   7   9   1   78.58   13.09
  -7   9  -1   56.39    9.59
  -7   9  -1   78.55   12.08
   9  -9   1   -1.05    2.19
  -9  -9  -1    0.97    2.69
  -9  -9  -1    3.83    3.82
   9  -9   1   -1.46    2.36
  -9  -9  -1    3.00    2.48
  -9  -9  -1    5.36    3.88
   9  -9   1    0.36    3.07
   9  -9   1    4.98    3.87
   9  -9   1    0.89    2.69
  -9   9  -1    5.87    3.75
   9   9   1    0.62    2.36
  -9   9  -1    3.42    3.02
   9   9   1   -0.89    2.88
  -9   9  -1    6.33    4.15
   9   9   1    1.70    2.51
   9   9   1    3.81    3.51
  -9   9  -1    0.33    2.89
  11  -9   1    4.02    4.37
 -11  -9  -1   11.70    4.60
  11  -9   1    0.12    2.65
 -11  -9  -1    3.39    3.76
  11  -9   1    2.01    2.56
 -11  -9  -1    3.96    3.16
 -11  -9  -1    3.09    3.43
  11  -9   1    3.99    3.71
  11  -9   1    3.75    2.89
 -11   9  -1    0.07    2.10
  11   9   1    3.10    3.46
  11   9   1    3.44    3.04
  11   9   1    1.42    2.56
 -11   9  -1    3.21    3.51
  11   9   1    1.14    2.23
 -11   9  -1    2.99    3.86
 -11   9  -1    3.26    3.96
 -13  -9  -1    3.25    3.55
  13  -9   1    1.29    3.30
 -13  -9  -1    1.02    2.46
  13  -9   1   -1.11    2.29
 -13  -9  -1    6.85    4.60
 -13  -9  -1    2.98    3.88
  13  -9   1   -0.41    2.19
  13  -9   1    0.14    2.68
  13   9   1   -2.60    1.75
 -13   9  -1    1.10    2.47
 -13   9  -1    4.20    3.45
  13   9   1    0.52    2.45
 -13   9  -1   -1.41    1.93
  13   9   1    0.03    1.87
  13   9   1    3.48    3.48
  15  -9   1   15.74    5.98
  15  -9   1    2.79    3.39
 -15  -9  -1    2.90    4.00
 -15  -9  -1    4.55    4.43
 -15  -9  -1    3.82    3.08
  15  -9   1   10.57    7.34
  15  -9   1    9.15    4.28
  15   9   1    4.45    3.66
  15   9   1    9.03    4.39
  15   9   1    3.15    3.25
  15   9   1    3.86    3.45
 -15   9  -1    1.37    3.16
 -15   9  -1    1.78    2.90
  15   9   1    3.80    3.61
 -15   9  -1   -0.63    2.79
  15   9   1    1.44    2.61
  17  -9   1   17.30    6.46
  17  -9   1   14.52    5.01
 -17  -9  -1   12.68    5.10
  17  -9   1    7.14    4.78
 -17  -9  -1   13.33    7.07
  17  -9   1   10.06    5.27
 -17  -9  -1   12.84    5.84
 -17  -9  -1   17.84    5.32
 -17   9  -1   13.30    5.88
  17   9   1   18.35    4.84
 -17   9  -1   15.78    5.17
 -17   9  -1    7.80    4.67
  17   9   1    9.12    4.75
  17   9   1   18.34    7.05
  17   9   1   16.49    5.84
  17   9   1    7.75    4.89
 -17   9  -1    6.90    5.34
  17   9   1   21.88    6.73
  19  -9   1    3.06    3.32
  19  -9   1    3.06    3.41
  19  -9   1    4.21    4.05
 -19  -9  -1    5.00    3.46
 -19  -9  -1    3.60    4.93
  19  -9   1    2.37    3.04
 -19  -9  -1    4.07    2.94
  19   9   1    5.63    4.10
  19   9   1   -0.39    3.17
 -19   9  -1    7.25    4.87
  19   9   1    0.34    2.32
 -19   9  -1    3.03    4.37
  19   9   1   -1.92    2.09
 -19   9  -1    2.70    3.35
 -19   9  -1    3.15    2.64
  21  -9   1    6.03    3.79
 -21  -9  -1    9.82    4.36
 -21  -9  -1   12.09    6.19
 -21  -9  -1    5.04    3.56
  21  -9   1   18.17    6.55
 -21  -9  -1    7.36    4.78
  21  -9   1    7.65    5.21
  21  -9   1    4.81    4.25
  21   9   1    4.19    4.32
 -21   9  -1    4.97    4.27
 -21   9  -1   10.70    4.81
  21   9   1    9.15    3.91
 -21   9  -1   10.99    4.92
  21   9   1    9.06    5.18
  21   9   1    9.03    5.12
  21   9   1   14.25    5.84
  21   9   1    5.63    4.19
 -21   9  -1   12.16    5.63
 -23  -9  -1    8.62    4.58
 -23  -9  -1   13.26    4.75
 -23  -9  -1   -0.34    3.92
  23  -9   1    7.61    4.28
  23  -9   1    3.77    4.08
  23  -9   1    8.36    4.52
 -23  -9  -1   19.96    7.45
 -23   9  -1    6.65    6.47
  23   9   1    8.53    5.95
  23   9   1   20.95    5.54
  23   9   1   11.76    6.07
 -23   9  -1    1.47    2.92
  23   9   1    0.75    3.34
  23   9   1   13.28    5.34
  23   9   1    6.08    4.30
 -23   9  -1    6.65    3.99
 -23   9  -1    7.57    4.99
  25  -9   1   33.03    7.89
  25  -9   1   14.19    6.12
 -25  -9  -1   37.71   10.16
 -25  -9  -1   39.70    8.66
 -25  -9  -1   34.51    7.79
 -25  -9  -1   41.88   13.79
  25  -9   1   43.65   10.01
 -25   9  -1   46.14    9.65
  25   9   1   22.50    7.54
  25   9   1   38.97    9.93
  25   9   1   30.96    8.57
 -25   9  -1   36.09    8.76
  25   9   1   28.20    6.47
 -25   9  -1   25.23    8.74
  25   9   1   21.88    7.46
  25   9   1   31.94    7.83
 -27  -9  -1    8.73    6.59
 -27  -9  -1    9.04    6.37
  27  -9   1    4.12    3.51
  27  -9   1    7.96    4.71
  27  -9   1    5.40    4.35
 -27  -9  -1    6.29    3.35
 -27  -9  -1    5.70    4.08
  27   9   1    9.83    6.25
 -27   9  -1    3.21    3.53
  27   9   1    1.13    3.83
 -27   9  -1   10.92    5.05
  27   9   1    1.26    3.06
  27   9   1    8.67    5.08
 -27   9  -1    9.17    5.37
  27   9   1    1.14    3.00
  29  -9   1    9.05    5.30
  29  -9   1    6.95    4.48
 -29  -9  -1    2.81    3.51
  29  -9   1    1.92    3.12
 -29  -9  -1    7.02    3.85
 -29  -9  -1   10.75    6.50
 -29   9  -1    3.53    4.78
  29   9   1   22.17    7.76
  29   9   1   16.29    7.16
 -29   9  -1    5.86    5.01
  29   9   1   14.61    6.38
  31  -9   1   -1.31    3.04
 -31  -9  -1   -2.73    1.50
  31  -9   1   -0.27    2.46
 -31  -9  -1    3.77    4.81
  31  -9   1   -2.43    1.92
 -31  -9  -1   -3.34    2.99
 -31   9  -1    7.36    4.96
  31   9   1    8.62    5.09
  31   9   1   -2.39    2.92
  31   9   1    0.37    3.48
 -31   9  -1    0.47    3.48
  31   9   1    1.61    3.51
 -33  -9  -1   11.01    6.86
  33  -9   1    0.74    2.32
  33  -9   1    2.20    3.86
 -33  -9  -1    6.32    4.20
 -33  -9  -1   15.39    6.41
  33  -9   1    2.44    3.23
 -33   9  -1    5.84    5.49
  33   9   1    7.69    4.93
 -33   9  -1    1.57    3.43
  33   9   1    0.96    3.74
  33   9   1   -1.14    3.73
 -35  -9  -1    2.01    5.60
 -35  -9  -1    4.13    3.39
  35  -9   1    6.46    4.14
  35  -9   1   12.67    6.87
 -35  -9  -1    9.65    5.53
  35  -9   1   15.46    6.90
  35   9   1   10.49    6.63
  35   9   1    1.39    3.71
  35   9   1    6.85    5.50
 -35   9  -1   13.96    6.03
 -35   9  -1    3.91    4.51
  37  -9   1    5.49    4.26
 -37  -9  -1    0.19    2.12
 -37  -9  -1    4.31    5.19
  37  -9   1    1.01    2.64
  37  -9   1    2.81    5.04
  37   9   1    1.19    3.74
 -37   9  -1   -0.35    3.96
  37   9   1    2.29    3.83
  37   9   1   -1.47    5.19
  32 -10  -1   -1.18    2.35
 -32 -10   1    1.57    4.58
  32 -10  -1   -0.35    2.45
 -32 -10   1    2.11    3.01
  32 -10  -1   -0.77    2.76
  32  10  -1   19.45    7.98
  32  10  -1    3.40    4.00
 -32  10   1   -0.26    3.99
  32  10  -1    4.86    4.59
  30 -10  -1    6.81    5.33
  30 -10  -1    7.12    4.07
  30 -10  -1   13.81    6.24
 -30 -10   1   17.52    5.94
 -30 -10   1   17.74    8.95
  30  10  -1    8.57    6.77
  30  10  -1   14.19    6.91
 -30  10   1    7.09    5.58
  30  10  -1    8.32    5.16
  28 -10  -1   21.40    7.83
  28 -10  -1   14.14    5.55
 -28 -10   1    3.99    3.50
 -28 -10   1    8.57    6.86
  28 -10  -1   20.72    6.86
  28  10  -1   16.99    6.81
 -28  10   1   11.77    5.68
  28  10  -1   14.71    6.90
  28  10  -1   15.41    6.71
 -28  10   1   16.31    6.33
  26 -10  -1   -3.81    1.65
  26 -10  -1   -3.31    2.36
 -26 -10   1    2.68    3.19
  26 -10  -1    0.63    3.50
 -26 -10   1    1.13    4.57
  26  10  -1   -1.08    2.74
  26  10  -1    5.49    4.69
  26  10  -1   -0.39    3.17
 -26  10   1    0.15    3.16
  24 -10  -1   13.56    5.72
 -24 -10   1    6.40    4.97
  24 -10  -1   21.32    7.86
 -24 -10   1   19.44    7.95
 -24 -10   1   11.82    4.81
  24 -10  -1    4.25    4.56
  24  10  -1   15.85    7.21
  24  10  -1    6.14    5.06
 -24  10   1   15.90    6.20
 -24  10   1   10.92    5.57
  24  10  -1   19.49    6.57
  24  10  -1   25.09    8.28
 -22 -10   1   -2.30    2.42
 -22 -10   1    2.62    4.49
  22 -10  -1    4.39    3.26
  22 -10  -1    6.02    4.51
 -22 -10   1    3.40    3.00
  22 -10  -1    7.15    3.98
 -22  10   1    0.61    2.30
  22  10  -1    1.96    4.43
  22  10  -1    4.11    3.67
 -22  10   1    1.48    3.11
 -22  10   1    9.20    5.80
  22  10  -1   10.21    4.30
  22  10  -1    7.69    5.65
 -20 -10   1    3.81    5.14
  20 -10  -1   -0.26    2.38
 -20 -10   1   10.71    4.65
 -20 -10   1    5.00    4.51
  20 -10  -1    6.23    4.39
  20 -10  -1   13.28    5.60
 -20 -10   1   -0.48    2.26
  20  10  -1   14.14    5.58
 -20  10   1   10.77    5.62
  20  10  -1    3.46    4.28
  20  10  -1    6.06    4.01
  20  10  -1   11.56    5.95
 -20  10   1    2.17    2.82
  20  10  -1    8.44    4.87
  20  10  -1    6.98    3.76
 -20  10   1    9.63    5.29
 -18 -10   1    8.97    4.35
 -18 -10   1   10.00    5.72
  18 -10  -1    3.89    3.91
  18 -10  -1    5.47    3.90
  18 -10  -1    5.13    3.99
 -18 -10   1   13.66    5.16
  18 -10  -1   10.73    5.25
  18  10  -1   14.11    5.49
  18  10  -1   13.42    6.26
  18  10  -1    7.96    4.79
 -18  10   1   11.27    5.44
  18  10  -1    9.49    4.43
  18  10  -1    7.47    4.47
 -18  10   1    8.51    4.80
 -18  10   1    7.70    6.18
  18  10  -1    4.70    4.00
 -16 -10   1   44.19   11.47
  16 -10  -1   32.12    8.89
 -16 -10   1   43.84   11.08
  16 -10  -1   34.39    8.72
 -16 -10   1   34.22    7.88
  16 -10  -1   54.57   10.90
  16 -10  -1   50.45    9.68
 -16 -10   1   53.44    9.50
  16  10  -1   41.43   10.44
  16  10  -1   25.51    7.86
 -16  10   1   58.23   11.36
 -16  10   1   44.60    9.50
  16  10  -1   49.67    9.86
  16  10  -1   23.46    7.10
  16  10  -1   55.33    9.10
 -16  10   1   58.51   11.44
  16  10  -1   45.76   10.29
  14 -10  -1   -1.46    2.41
 -14 -10   1    3.49    3.71
  14 -10  -1   -1.99    1.66
  14 -10  -1   -1.94    1.62
  14 -10  -1   -0.71    2.51
 -14 -10   1    4.24    4.79
 -14 -10   1   -1.88    2.76
 -14 -10   1    0.91    2.70
 -14  10   1    5.45    3.90
 -14  10   1   -1.99    2.07
  14  10  -1    3.52    4.20
  14  10  -1   -0.83    2.13
  14  10  -1    2.14    4.05
  14  10  -1   -0.93    1.83
  14  10  -1    2.62    3.36
  12 -10  -1   27.36    7.40
 -12 -10   1   16.01    6.89
 -12 -10   1   30.07    8.45
  12 -10  -1   23.63    7.64
  12 -10  -1   22.33    6.50
 -12 -10   1   21.50    6.76
  12 -10  -1   43.70    9.45
 -12 -10   1   28.21    9.63
  12  10  -1   33.66    9.08
 -12  10   1   19.06    6.49
 -12  10   1   27.83    7.57
 -12  10   1   35.73    8.48
  12  10  -1   20.89    5.89
  12  10  -1   17.84    5.78
  12  10  -1   22.83    7.51
 -10 -10   1   -0.89    3.01
  10 -10  -1    1.82    3.38
 -10 -10   1   -0.72    2.71
 -10 -10   1   -1.69    1.94
 -10 -10   1    5.06    4.28
  10 -10  -1    4.42    3.77
  10 -10  -1    2.70    2.86
  10 -10  -1    5.36    4.08
 -10  10   1    0.23    2.80
 -10  10   1    1.50    2.07
  10  10  -1   -1.30    2.37
  10  10  -1   -1.92    1.95
  10  10  -1   -3.13    2.16
 -10  10   1   -3.26    2.62
 -10  10   1    0.03    3.27
  10  10  -1    0.14    2.48
  -8 -10   1    4.22    4.15
   8 -10  -1    5.00    3.96
   8 -10  -1   -0.69    2.00
  -8 -10   1    8.76    5.37
   8 -10  -1    2.38    3.73
  -8 -10   1    0.79    2.31
   8 -10  -1   -0.70    2.03
  -8 -10   1    2.18    3.40
   8 -10  -1    1.73    3.63
   8  10  -1    1.59    3.47
   8  10  -1    3.92    3.60
   8  10  -1    3.84    4.71
  -8  10   1    1.29    2.87
  -8  10   1    1.27    2.61
  -8  10   1   -0.44    2.75
   8  10  -1    2.51    3.83
  -8  10   1    5.58    5.28
   6 -10  -1   28.13    9.51
  -6 -10   1   32.51    8.53
  -6 -10   1   25.19    9.81
   6 -10  -1   19.51    6.20
  -6 -10   1   21.36    7.55
  -6 -10   1   29.14    7.58
   6 -10  -1   25.62    8.05
   6 -10  -1   21.66    7.06
   6  10  -1   32.58    8.06
   6  10  -1   30.01    7.76
   6  10  -1   28.54    7.39
  -6  10   1   30.54    7.72
  -6  10   1   38.54    8.92
  -6  10   1   26.67    9.08
  -6  10   1   34.73    7.88
  -4 -10   1   29.15    9.15
   4 -10  -1   12.33    5.69
   4 -10  -1    8.13    5.92
  -4 -10   1   12.28    5.77
   4 -10  -1   15.58    6.40
  -4 -10   1   17.79    6.46
   4 -10  -1   10.34    5.87
   4 -10  -1    4.75    3.39
  -4  10   1   14.37    6.79
  -4  10   1   14.29    5.92
   4  10  -1    8.67    5.21
   4  10  -1   15.08    6.42
   4  10  -1    6.46    3.92
  -4  10   1    7.65    4.01
  -4  10   1   21.33    6.46
   4  10  -1   14.93    5.28
  -2 -10   1   25.14    6.79
   2 -10  -1   23.09    7.57
  -2 -10   1   33.36    8.57
   2 -10  -1   36.80   10.23
   2 -10  -1   27.08    7.52
  -2 -10   1   25.95    7.62
  -2 -10   1   13.77    8.34
   2 -10  -1   23.77    6.51
   2 -10  -1   23.79    7.42
   2  10  -1   30.72    8.14
  -2  10   1   25.85    6.68
  -2  10   1   31.43    8.54
   2  10  -1   15.80    5.85
   2  10  -1   27.64    8.27
  -2  10   1   29.15    7.20
   2  10  -1   24.08    7.19
  -2  10   1   32.19    8.35
   0 -10   1    0.36    2.44
   0 -10  -1   -1.62    1.99
   0 -10  -1   -3.00    2.80
   0 -10  -1   -2.35    2.60
   0 -10   1    1.48    3.18
   0 -10   1   14.82    9.23
   0 -10  -1    1.52    2.56
   0 -10  -1   -1.43    3.06
   0 -10   1    0.37    2.64
   0 -10   1    0.88    3.06
   0  10  -1    0.45    2.54
   0  10  -1    1.21    2.73
   0  10   1    2.89    3.03
   0  10   1   -1.57    2.36
   0  10  -1    0.31    3.35
   0  10  -1    4.40    3.88
   0  10   1    0.27    2.88
   0  10   1    0.62    2.18
   2 -10   1  121.89   17.05
   2 -10   1  107.55   16.86
   2 -10   1  101.29   22.35
  -2 -10  -1  135.03   20.21
   2 -10   1  106.73   15.66
  -2 -10  -1  102.03   15.30
  -2 -10  -1  141.52   18.79
   2 -10   1  129.89   18.35
  -2 -10  -1  117.59   16.82
  -2  10  -1  134.31   18.34
   2  10   1  115.11   16.91
  -2  10  -1  126.29   17.08
   2  10   1  141.36   16.61
   2  10   1  163.21   18.70
  -2  10  -1  115.13   15.91
   2  10   1  134.80   18.37
  -2  10  -1   83.19   14.10
   4 -10   1    6.01    3.95
   4 -10   1    2.33    6.63
   4 -10   1   15.15    6.02
  -4 -10  -1   11.57    5.66
  -4 -10  -1   12.57    6.16
  -4 -10  -1    2.39    4.71
  -4 -10  -1    6.32    3.80
   4 -10   1    9.48    5.08
   4 -10   1    9.15    5.11
  -4  10  -1    5.24    4.61
   4  10   1    8.98    4.26
   4  10   1    7.18    4.54
  -4  10  -1    7.09    4.23
   4  10   1    9.14    5.20
  -4  10  -1   14.99    6.70
  -4  10  -1   12.84    5.25
   4  10   1   13.23    4.61
  -6 -10  -1   28.52    7.49
   6 -10   1   48.38   10.01
   6 -10   1   58.77   10.80
  -6 -10  -1   31.72    8.25
  -6 -10  -1   43.20   10.30
   6 -10   1   29.92    7.82
   6 -10   1   37.00    8.96
   6  10   1   33.77   10.19
   6  10   1   42.28    9.23
   6  10   1   40.18    7.99
  -6  10  -1   48.24   10.32
   6  10   1   40.48    9.52
  -6  10  -1   33.89    8.42
  -6  10  -1   21.45    7.41
  -6  10  -1   38.13    7.95
   8 -10   1   53.20   11.50
   8 -10   1   30.31    8.82
  -8 -10  -1   46.26    9.81
  -8 -10  -1   40.15   11.84
   8 -10   1   36.11    8.46
   8 -10   1   37.84    9.76
  -8 -10  -1   46.50   10.48
  -8 -10  -1   35.01    8.05
   8  10   1   44.16   10.38
  -8  10  -1   85.75   13.95
  -8  10  -1   45.56    9.69
   8  10   1   63.42   12.16
  -8  10  -1   36.55    8.93
   8  10   1   54.03    9.36
   8  10   1   40.34   12.81
  -8  10  -1   49.42    9.01
 -10 -10  -1    6.08    4.21
  10 -10   1    2.76    2.96
 -10 -10  -1    1.87    2.58
 -10 -10  -1    4.06    4.15
  10 -10   1   -2.11    1.86
  10 -10   1    1.29    3.62
 -10 -10  -1    2.12    5.17
  10 -10   1   -4.45    2.10
 -10  10  -1   -3.27    1.95
 -10  10  -1    0.53    2.46
  10  10   1   10.05    4.97
  10  10   1    0.53    2.53
  10  10   1    0.20    2.60
 -10  10  -1   -3.18    2.10
 -10  10  -1    0.54    2.76
 -12 -10  -1   43.34   11.03
 -12 -10  -1   21.55    5.87
  12 -10   1   14.48    5.87
  12 -10   1   31.51    8.79
  12 -10   1   19.01    6.09
  12 -10   1   38.46   14.13
 -12 -10  -1   26.61    7.53
  12 -10   1   16.89    6.68
 -12  10  -1   22.47    8.16
  12  10   1   33.44    7.53
 -12  10  -1   18.91    8.25
  12  10   1   29.99    8.60
  12  10   1   33.10    7.85
 -12  10  -1   46.49   10.38
  12  10   1   34.67    9.73
 -14 -10  -1   24.32    9.00
 -14 -10  -1   16.29    5.51
 -14 -10  -1   13.27    6.27
  14 -10   1   19.81    5.96
  14 -10   1   21.80    7.11
  14 -10   1   15.82    6.04
  14 -10   1   15.91    5.70
 -14 -10  -1   27.23    9.42
  14  10   1   20.64    6.57
 -14  10  -1   18.36    8.37
 -14  10  -1   26.54    7.69
  14  10   1   28.04    8.35
 -14  10  -1   16.58    6.34
  14  10   1   20.80    5.60
  14  10   1   33.26    8.99
 -16 -10  -1    8.19    4.40
 -16 -10  -1    7.14    4.61
  16 -10   1   15.45    5.39
  16 -10   1   23.43    6.91
  16 -10   1    6.81    4.71
 -16 -10  -1    3.33    4.10
  16 -10   1    7.97    5.19
 -16  10  -1    0.60    3.20
  16  10   1    4.77    3.88
  16  10   1   13.61    4.35
 -16  10  -1    8.95    5.21
 -16  10  -1   11.74    5.82
  16  10   1   10.64    5.45
  16  10   1    7.23    4.78
  16  10   1    5.11    4.79
 -18 -10  -1    1.93    4.05
  18 -10   1   13.02    5.54
 -18 -10  -1   -0.37    3.32
  18 -10   1    1.11    2.28
  18 -10   1    2.29    4.02
 -18 -10  -1    5.83    4.06
  18 -10   1   -0.58    1.65
  18  10   1    3.50    6.27
  18  10   1    0.15    2.31
  18  10   1    0.25    3.60
  18  10   1    0.48    4.07
  18  10   1   -0.69    2.45
 -18  10  -1    3.83    3.08
 -18  10  -1    2.14    3.86
 -18  10  -1    3.42    3.74
  20 -10   1   47.73   10.12
 -20 -10  -1   52.85   12.66
  20 -10   1   33.07    9.15
  20 -10   1   44.94   10.36
  20 -10   1   32.41    8.59
 -20 -10  -1   45.09   10.86
 -20 -10  -1   35.87    8.39
 -20  10  -1   53.27   11.38
  20  10   1   30.25    9.15
  20  10   1   41.81    9.69
  20  10   1   56.85   11.62
  20  10   1   51.36   11.02
 -20  10  -1   42.70    9.47
 -20  10  -1   35.16    9.39
  22 -10   1    1.92    3.41
 -22 -10  -1    1.95    4.37
  22 -10   1   -1.00    2.25
  22 -10   1    5.72    4.28
 -22 -10  -1    2.08    3.48
 -22  10  -1    5.50    4.00
  22  10   1    1.34    3.97
  22  10   1    6.65    3.80
  22  10   1    6.95    5.10
  22  10   1    1.13    3.26
 -22  10  -1    1.91    4.68
 -22  10  -1    5.29    4.54
 -24 -10  -1    2.32    2.98
  24 -10   1   -0.97    2.69
  24 -10   1    8.87    4.73
  24 -10   1   -1.07    2.49
 -24 -10  -1   14.03    6.84
  24  10   1    2.91    4.26
  24  10   1    9.62    5.81
 -24  10  -1   -2.07    2.90
 -24  10  -1   -3.75    2.75
  24  10   1   10.32    5.53
  24  10   1    1.49    3.04
 -26 -10  -1    7.72    5.48
  26 -10   1   -1.35    2.90
  26 -10   1    6.30    4.93
  26 -10   1    1.88    2.83
 -26 -10  -1    1.32    3.08
  26  10   1    4.99    4.45
  26  10   1    6.65    8.70
 -26  10  -1   -0.32    2.43
 -26  10  -1   -0.58    2.81
  26  10   1    3.48    4.33
  26  10   1    0.93    3.20
 -28 -10  -1    3.16    3.14
 -28 -10  -1    2.96    4.58
  28 -10   1   -1.17    3.27
  28 -10   1   -0.56    3.13
  28 -10   1   -1.24    2.27
  28  10   1    1.10    3.96
 -28  10  -1    7.65    4.72
  28  10   1    0.94    3.44
 -28  10  -1    1.71    4.13
  28  10   1   -0.46    3.07
  30 -10   1    8.14    4.56
  30 -10   1    4.52    4.68
 -30 -10  -1    1.77    4.81
 -30 -10  -1   10.85    4.64
  30 -10   1    4.27    3.91
  30  10   1   10.18    5.53
  30  10   1    2.59    3.60
  30  10   1    7.05    6.36
 -30  10  -1    4.41    3.98
 -30  10  -1   12.88    6.31
 -32 -10  -1    0.21    4.44
  32 -10   1   -1.69    2.38
 -32 -10  -1    3.96    2.98
  32 -10   1    3.09    3.36
  32 -10   1    0.59    3.97
 -32  10  -1    2.81    4.37
  32  10   1   -2.55    2.43
  32  10   1   -3.28    3.15
  27 -11  -1   54.55   11.04
 -27 -11   1   62.99   14.23
  27 -11  -1   37.58    9.51
  27 -11  -1   23.05    8.96
 -27 -11   1   44.34    9.65
  27 -11  -1   37.09    9.47
  27  11  -1   42.29   11.42
 -27  11   1   51.09   11.43
 -25 -11   1    2.59    3.05
  25 -11  -1   10.77    5.90
 -25 -11   1    6.00    5.50
  25 -11  -1    2.03    3.32
  25 -11  -1    7.62    5.09
  25 -11  -1    8.78    5.90
  25  11  -1    8.86    5.91
 -25  11   1    4.18    4.86
  23 -11  -1   73.90   14.46
  23 -11  -1   57.18   12.33
 -23 -11   1   85.44   13.52
  23 -11  -1   99.96   16.08
  23 -11  -1   68.03   13.31
 -23 -11   1   79.76   16.26
  23  11  -1   57.22   13.29
 -23  11   1   79.15   14.84
  23  11  -1   77.63   21.41
  21 -11  -1    6.12    3.70
 -21 -11   1   -0.89    2.16
 -21 -11   1   -2.07    3.69
  21 -11  -1   -0.77    3.03
  21 -11  -1   -0.80    1.98
  21 -11  -1    1.98    4.30
  21  11  -1   -1.60    3.15
  21  11  -1   -0.87    3.16
 -21  11   1   -2.96    2.84
 -19 -11   1   20.32    7.72
  19 -11  -1    4.41    4.47
  19 -11  -1    7.85    4.64
 -19 -11   1    4.23    3.25
  19 -11  -1   19.44    7.52
  19 -11  -1   14.70    5.51
  19  11  -1   19.12    8.21
 -19  11   1   13.09    6.17
 -19  11   1   16.71    6.87
  17 -11  -1   20.30    8.41
 -17 -11   1   12.12    6.43
 -17 -11   1   16.76    5.75
  17 -11  -1    7.15    4.50
  17 -11  -1   18.42    6.57
  17 -11  -1   18.71    6.33
 -17  11   1   26.26    8.13
 -17  11   1   34.79    9.20
  17  11  -1   12.25    6.99
  17  11  -1   12.86    6.13
 -15 -11   1   20.19    7.94
 -15 -11   1   14.91    5.47
  15 -11  -1   13.71    5.85
  15 -11  -1    9.20    5.09
  15 -11  -1   24.46    6.83
  15 -11  -1   24.83    8.14
  15  11  -1   10.65    5.53
 -15  11   1   25.80    7.72
  15  11  -1   17.33    6.47
  15  11  -1   26.80    9.23
 -15  11   1   18.54    7.02
  13 -11  -1   -1.24    2.71
  13 -11  -1    0.91    2.89
  13 -11  -1   -1.64    2.31
  13 -11  -1   -3.25    1.97
 -13 -11   1    3.26    4.16
 -13 -11   1    4.16    3.27
  13  11  -1    2.02    3.18
 -13  11   1   -1.51    2.35
 -13  11   1    2.65    3.93
  13  11  -1   -0.74    2.98
  13  11  -1   -1.52    2.79
 -13  11   1    4.51    3.49
  11 -11  -1   12.17    6.15
 -11 -11   1   12.94    7.02
  11 -11  -1   14.01    5.80
  11 -11  -1   14.08    5.42
  11 -11  -1   11.08    5.90
 -11 -11   1   16.34    5.73
  11  11  -1    7.66    5.34
 -11  11   1    3.21    3.79
  11  11  -1   22.78   10.99
  11  11  -1   17.81    7.45
 -11  11   1    2.24    2.79
 -11  11   1    3.28    3.82
  11  11  -1   14.98    5.56
  -9 -11   1    2.55    3.36
   9 -11  -1    0.62    2.79
   9 -11  -1    5.46    4.54
   9 -11  -1    0.17    3.02
  -9 -11   1    4.76    5.02
  -9  11   1    1.00    2.55
  -9  11   1    6.84    4.24
  -9  11   1   -0.06    3.31
  -9  11   1   -1.81    2.83
   9  11  -1    1.27    3.21
   9  11  -1    2.81    4.15
   9  11  -1    1.79    3.52
   9  11  -1    4.80    3.86
  -7 -11   1   10.08    6.07
   7 -11  -1   13.86    6.13
   7 -11  -1   16.56    6.67
  -7 -11   1    6.60    4.26
  -7 -11   1   -2.91    5.00
   7 -11  -1   16.48    6.14
  -7  11   1    6.86    4.16
   7  11  -1   16.03    6.66
   7  11  -1   17.72    6.69
   7  11  -1   16.90    6.15
  -7  11   1   18.52    6.59
   7  11  -1   15.07    6.06
  -7  11   1    2.53    4.23
  -7  11   1   12.91    5.92
   5 -11  -1    8.52    5.92
   5 -11  -1   21.27    7.94
   5 -11  -1    6.77    4.34
  -5 -11   1   12.58    4.93
  -5 -11   1   10.46    6.34
   5 -11  -1   20.85    6.77
  -5 -11   1   22.25    7.49
  -5  11   1   17.66    6.08
   5  11  -1   14.11    6.32
  -5  11   1   20.45    6.56
  -5  11   1   19.78    8.99
  -5  11   1   13.16    7.00
   5  11  -1   19.79    6.63
   5  11  -1   13.27    6.02
   5  11  -1   16.13    6.13
   3 -11  -1    5.77    4.64
   3 -11  -1   -0.92    3.24
  -3 -11   1   -0.70    2.03
  -3 -11   1    0.03    2.77
   3 -11  -1   -0.04    2.62
   3 -11  -1    0.04    2.49
  -3 -11   1    1.47    4.03
   3  11  -1    5.87    3.89
  -3  11   1   -0.61    2.55
   3  11  -1    5.17    3.74
  -3  11   1   -0.97    2.90
  -3  11   1    7.79    4.67
   3  11  -1    2.98    3.36
  -3  11   1    0.70    3.66
   3  11  -1   -0.24    2.92
   1 -11  -1   27.57    8.37
  -1 -11   1   20.45    7.86
  -1 -11   1   25.87    7.18
   1 -11  -1   20.56    7.41
   1 -11  -1   33.88    9.43
   1 -11  -1   25.23    9.03
  -1 -11   1   36.47   10.46
  -1  11   1   40.29    9.79
   1  11  -1   32.51    9.24
  -1  11   1   45.44    9.94
  -1  11   1   37.20    9.49
   1  11  -1   23.24    8.03
  -1  11   1   37.14    9.06
   1  11  -1   36.46    9.48
   1  11  -1   29.66    8.03
   1 -11   1    1.31    3.03
  -1 -11  -1    7.89    5.10
   1 -11   1   -0.41    2.95
   1 -11   1    5.15    3.76
  -1 -11  -1    2.29    2.87
   1 -11   1   -3.28    2.87
  -1 -11  -1   -3.39    2.35
   1  11   1    5.40    4.21
  -1  11  -1    3.10    3.77
   1  11   1    6.27    4.14
   1  11   1   -0.22    2.79
   1  11   1    6.14    4.55
  -1  11  -1   -2.07    2.52
  -1  11  -1    3.55    4.33
  -3 -11  -1    2.65    4.42
  -3 -11  -1   -1.40    3.59
   3 -11   1    6.41    3.81
   3 -11   1   -0.76    2.91
   3 -11   1    0.02    3.23
  -3 -11  -1   -2.19    1.66
   3 -11   1   -5.51    2.54
  -3  11  -1   -3.90    1.91
   3  11   1   -1.63    2.52
   3  11   1    9.85    5.17
  -3  11  -1    2.07    2.96
   3  11   1    0.65    2.72
  -3  11  -1   -1.22    2.63
   3  11   1    0.89    2.45
  -3  11  -1    2.44    2.59
   5 -11   1   13.31    6.51
   5 -11   1   25.34    7.47
   5 -11   1   13.87    5.58
  -5 -11  -1   24.08    7.22
  -5 -11  -1    4.79    5.22
  -5 -11  -1   16.69    6.84
   5  11   1   17.95    6.76
   5  11   1   15.73    6.51
  -5  11  -1   14.21    5.71
  -5  11  -1   19.23    5.82
  -5  11  -1   10.78    5.86
   5  11   1   21.97    6.08
  -5  11  -1   24.26    7.57
   7 -11   1    4.84    3.75
   7 -11   1    0.45    2.43
  -7 -11  -1    4.68    3.47
   7 -11   1   -0.30    3.36
  -7 -11  -1   -1.91    2.89
  -7 -11  -1    9.67    5.81
   7  11   1   11.30    4.44
  -7  11  -1    3.75    4.58
  -7  11  -1   -1.25    2.90
  -7  11  -1    9.12    5.02
   7  11   1    2.68    3.27
   7  11   1   -2.81    2.95
  -7  11  -1    3.32    3.78
   7  11   1    7.99    5.07
   9 -11   1   -1.31    2.71
   9 -11   1    2.66    3.24
   9 -11   1   -1.47    2.49
  -9 -11  -1    1.09    3.47
  -9 -11  -1   -0.75    1.92
   9  11   1    0.70    3.22
  -9  11  -1    2.73    4.34
  -9  11  -1   -3.87    2.45
   9  11   1    3.89    3.59
   9  11   1    3.61    3.95
   9  11   1   -1.95    3.59
  -9  11  -1    0.35    2.62
  -9  11  -1    1.26    2.40
 -11 -11  -1   -1.70    2.94
 -11 -11  -1    0.78    2.60
  11 -11   1    3.96    3.95
  11 -11   1    0.76    3.21
  11 -11   1   -0.06    3.34
 -11  11  -1   -0.37    2.55
 -11  11  -1    0.22    2.97
  11  11   1    7.56    4.32
 -11  11  -1    4.31    4.16
  11  11   1    3.12    3.40
  11  11   1    4.81    4.29
 -13 -11  -1   11.09    5.60
  13 -11   1    0.44    3.52
  13 -11   1    0.07    2.73
  13 -11   1   -0.10    2.64
  13 -11   1   -1.36    2.27
 -13 -11  -1   -0.02    2.53
 -13  11  -1    1.20    3.42
 -13  11  -1   -1.43    2.25
  13  11   1   -0.51    2.80
  13  11   1    1.46    3.15
 -13  11  -1   -3.04    2.26
  15 -11   1    4.92    3.88
  15 -11   1    7.89    5.11
  15 -11   1    8.01    4.89
 -15 -11  -1    4.79    4.64
 -15 -11  -1    6.69    4.44
  15 -11   1    9.53    5.46
 -15  11  -1    6.94    3.93
 -15  11  -1    6.92    5.20
  15  11   1   18.60    6.49
  15  11   1   10.86    6.14
 -17 -11  -1   -0.45    4.53
  17 -11   1   -2.81    2.55
  17 -11   1    4.40    3.74
  17 -11   1   -2.63    2.47
  17 -11   1   -0.81    2.77
 -17 -11  -1    4.68    3.79
  17  11   1    3.82    3.65
 -17  11  -1    2.11    4.12
 -17  11  -1    0.58    3.95
  17  11   1    2.39    4.05
 -19 -11  -1   29.45   10.61
 -19 -11  -1   25.71    7.77
  19 -11   1   39.24   10.37
  19 -11   1   40.99    9.73
  19 -11   1   40.11   10.58
  19 -11   1   34.96    8.68
  19  11   1   37.75   12.18
  19  11   1   44.76   11.29
 -19  11  -1   39.45   10.14
  19  11   1   59.43   12.08
 -19  11  -1   50.33   10.46
  21 -11   1    5.13    4.29
 -21 -11  -1   -0.08    3.81
  21 -11   1    6.79    4.99
 -21 -11  -1   -0.28    2.86
  21 -11   1   -3.44    2.37
  21 -11   1    4.15    3.80
 -21  11  -1    1.28    3.65
  21  11   1    0.05    3.53
 -21  11  -1   13.59    6.18
  23 -11   1   30.58    9.65
  23 -11   1   41.94    9.97
 -23 -11  -1   23.57    7.41
  23 -11   1   22.44    6.81
  23 -11   1   21.34    7.52
 -23 -11  -1   34.27   10.84
 -23  11  -1   34.26    9.26
 -23  11  -1   18.47    7.31
  23  11   1   46.73   10.99
  25 -11   1    5.80    4.44
  25 -11   1    0.08    2.58
  25 -11   1    5.80    4.42
  25 -11   1    9.89    6.49
 -25 -11  -1   -0.23    2.41
 -25 -11  -1    9.44    6.63
 -25  11  -1    3.33    4.89
  25  11   1    5.62    5.58
 -27 -11  -1   13.15    8.49
 -27 -11  -1    9.18    4.91
  27 -11   1    3.28    4.00
  27 -11   1   13.91    6.80
  27 -11   1   13.39    6.53
  27  11   1   17.42    7.53
 -27  11  -1    7.22    5.55
  16 -12  -1    5.99    4.55
  16 -12  -1    3.15    4.12
 -16 -12   1    4.06    6.06
 -16 -12   1   10.68    5.97
  16 -12  -1    7.05    4.27
  16 -12  -1   -0.99    3.61
 -16  12   1   -3.67    2.88
  16  12  -1   -4.25    2.44
  14 -12  -1   20.81    7.17
 -14 -12   1   15.24    8.12
 -14 -12   1   22.36    7.03
  14 -12  -1   24.45    8.15
  14 -12  -1   36.60    8.87
  14 -12  -1   29.76    9.14
  14  12  -1   27.76    9.77
 -14  12   1   30.06    9.77
 -12 -12   1    0.96    4.38
  12 -12  -1    0.86    3.74
  12 -12  -1    8.70    4.64
  12 -12  -1    3.11    4.20
 -12 -12   1   -1.31    2.52
  12  12  -1   -2.20    2.87
 -12  12   1    2.32    4.28
 -10 -12   1   10.43    6.79
  10 -12  -1   16.34    6.83
 -10 -12   1    7.07    4.81
  10 -12  -1    4.57    4.25
  10 -12  -1    5.17    5.23
  10  12  -1   16.24    7.56
 -10  12   1    8.35    5.22
   8 -12  -1    3.39    4.34
  -8 -12   1    1.13    3.51
   8 -12  -1    6.97    5.20
   8 -12  -1    0.84    4.18
  -8 -12   1    8.84    5.51
  -8  12   1   16.43    7.41
   8  12  -1   11.06    6.10
  -8  12   1    8.57    6.23
   6 -12  -1    4.84    5.21
  -6 -12   1   19.00    8.07
   6 -12  -1   16.01    7.10
  -6 -12   1   15.19    5.52
   6 -12  -1   36.23    8.87
   6  12  -1   17.44    7.02
  -6  12   1   25.58    8.40
   6  12  -1   18.02    6.52
  -6  12   1   20.87    7.44
  -4 -12   1   13.57    7.18
   4 -12  -1   10.28    5.71
   4 -12  -1    8.21    5.54
   4 -12  -1    1.46    3.80
  -4 -12   1    7.76    4.94
   4  12  -1   13.90    6.47
   4  12  -1   22.54    7.90
  -4  12   1   13.10    6.73
  -4  12   1   18.29    6.65
  -4  12   1   11.39    5.82
   2 -12  -1   -1.76    2.68
  -2 -12   1   -2.57    2.87
   2 -12  -1    1.33    3.83
   2 -12  -1    1.99    3.42
  -2 -12   1   -0.52    2.58
  -2  12   1   -0.61    3.11
   2  12  -1    3.01    4.49
  -2  12   1    0.46    2.45
  -2  12   1    7.98    5.11
   2  12  -1    6.97    6.76
   2  12  -1    3.72    3.96
   0 -12   1    4.56    5.09
   0 -12  -1   -0.45    2.60
   0 -12   1    1.43    3.24
   0 -12  -1    8.83    6.54
   0  12  -1   10.30    5.92
   0  12   1    2.02    4.71
   0  12   1    4.21    4.31
   0  12  -1   14.58    7.09
   0  12   1    1.38    3.51
   0  12  -1   -1.43    3.09
   2 -12   1   35.10    9.54
   2 -12   1   18.77    7.17
   2 -12   1   47.13   11.43
  -2 -12  -1   32.99   10.23
  -2 -12  -1   27.82    8.36
   2  12   1   37.60    9.45
  -2  12  -1   22.73    8.13
  -2  12  -1   30.32    9.22
   2  12   1   23.30    8.30
  -2  12  -1   28.99    8.73
   2  12   1   30.71    8.99
  -4 -12  -1   -0.19    4.00
   4 -12   1   10.83    5.50
  -4 -12  -1   20.72    7.09
   4 -12   1    4.87    4.02
   4 -12   1    1.86    4.42
  -4  12  -1   18.76    6.67
   4  12   1    5.89    5.69
   4  12   1   15.92    6.90
   4  12   1   11.02    6.35
  -4  12  -1   18.05    6.82
   6 -12   1    4.44    4.77
   6 -12   1    1.44    2.99
   6 -12   1    3.05    4.01
  -6 -12  -1    6.11    4.25
  -6 -12  -1   13.97    6.77
   6  12   1    2.36    4.12
   6  12   1    3.49    5.06
  -6  12  -1    1.27    4.43
  -6  12  -1   10.46    5.51
   8 -12   1   14.52    7.37
  -8 -12  -1    1.44    4.02
  -8 -12  -1    1.83    4.04
   8 -12   1    7.20    4.51
   8 -12   1   -2.87    2.90
   8  12   1   10.73    5.52
  -8  12  -1   -0.19    3.71
   8  12   1    6.04    5.62
  -8  12  -1    8.74    5.65
 -10 -12  -1   27.75    9.35
 -10 -12  -1    9.40    4.90
  10 -12   1   11.74    7.38
  10 -12   1   14.23    6.24
  10 -12   1   12.09    5.31
 -10  12  -1    9.30    5.81
 -10  12  -1   10.84    6.98
  10  12   1   12.90    6.53
  12 -12   1    5.63    5.16
 -12 -12  -1   -2.24    1.73
  12 -12   1   -0.44    2.67
 -12 -12  -1    0.44    3.64
  12 -12   1    1.72    2.96
 -12  12  -1   -0.56    3.27
  12  12   1    1.11    4.14
  14 -12   1    5.65    4.42
  14 -12   1    8.38    4.74
  14 -12   1    7.63    5.19
 -14 -12  -1    7.37    5.28
 -14 -12  -1   11.89    7.46
  14  12   1    8.20    6.06
 -14  12  -1    7.99    5.62
  16 -12   1   12.65    6.49
  16 -12   1   17.10    7.19
  16 -12   1   21.55    7.96
 -16 -12  -1    3.74    3.86
 -16 -12  -1    9.25    6.57
  16 -12   1   15.80    6.52
 -16  12  -1   26.49    8.39
  16  12   1   15.14    7.10
  54   0  -2   22.34    8.76
  54   0  -2   25.86    8.74
  54   0  -2   29.54    8.08
  52   0  -2    3.49    4.22
  52   0  -2    5.36    4.18
  52   0  -2   17.54    8.54
  50   0  -2    7.09    4.28
  50   0  -2    0.88    3.72
 -50   0   2    5.08    5.37
  50   0  -2    2.29    3.26
  48   0  -2   31.61    9.47
  48   0  -2   17.32    5.36
 -48   0   2   20.53    7.37
 -48   0   2   44.14   10.83
  48   0  -2   31.39    7.27
  48   0  -2   30.35    8.37
 -46   0   2   59.58   12.30
  46   0  -2   72.44   12.44
  46   0  -2   42.36    8.16
  46   0  -2   43.00    9.61
  46   0  -2   58.24   14.31
 -46   0   2   54.21   10.70
 -46   0   2   50.94   11.33
  46   0  -2   31.91    9.62
  44   0  -2   12.60    6.13
 -44   0   2   34.42    8.95
  44   0  -2   31.73    8.75
  44   0  -2   17.85    5.50
 -44   0   2   32.19    9.07
  44   0  -2   21.96    5.72
 -44   0   2   22.26    7.44
  44   0  -2   24.38    8.04
  42   0  -2   30.03    9.19
  42   0  -2   22.86    9.71
 -42   0   2    7.98    4.78
  42   0  -2   25.42    7.82
 -42   0   2   28.96    8.14
  42   0  -2   21.27    5.81
 -42   0   2    9.60    5.01
  42   0  -2   20.08    4.94
  40   0  -2   10.07    5.53
  40   0  -2    4.42    2.85
 -40   0   2    4.52    3.99
  40   0  -2    4.05    3.41
  40   0  -2   -0.14    3.50
 -40   0   2    0.59    2.34
  40   0  -2    4.93    3.54
 -40   0   2    7.45    4.73
 -38   0   2   12.58    4.82
  38   0  -2    4.85    3.93
  38   0  -2    6.82    3.96
 -38   0   2    2.24    2.62
  38   0  -2   13.39    5.33
  38   0  -2    6.40    3.56
 -38   0   2   14.57    6.28
  36   0  -2  684.00   50.68
  36   0  -2  639.97   52.51
 -36   0   2  618.25   51.55
  36   0  -2  659.51   51.59
  36   0  -2  669.01   52.23
 -36   0   2  605.32   51.92
 -34   0   2    3.41    3.35
  34   0  -2    2.65    3.10
 -34   0   2    3.20    3.20
 -34   0   2    9.07    4.55
  34   0  -2    5.94    2.88
  34   0  -2    9.85    4.19
  34   0  -2    6.67    3.83
  32   0  -2    4.49    3.36
 -32   0   2    2.41    2.56
  32   0  -2    2.77    2.42
  32   0  -2   -2.70    2.64
  32   0  -2    7.79    3.10
 -32   0   2    1.78    3.11
 -32   0   2    5.00    3.44
  30   0  -2    1.27    1.84
 -30   0   2    2.01    2.43
 -30   0   2    0.03    1.41
  30   0  -2   -0.89    2.01
  30   0  -2    0.79    1.60
  30   0  -2    2.19    2.82
 -30   0   2   -1.97    2.14
 -28   0   2    5.06    2.48
 -28   0   2    6.27    3.29
 -28   0   2    5.82    3.01
  28   0  -2    9.17    2.95
  28   0  -2    4.43    2.94
  28   0  -2   10.80    4.28
  28   0  -2    5.10    2.91
 -28   0   2    2.91    2.81
  26   0  -2    2.94    2.28
 -26   0   2   14.60    4.40
  26   0  -2    4.61    2.84
  26   0  -2   10.77    3.67
 -26   0   2    9.54    3.74
  26   0  -2    3.86    2.87
 -26   0   2    9.04    2.75
 -26   0   2    5.00    2.73
 -24   0   2   96.19   11.99
 -24   0   2  104.28   10.03
  24   0  -2   93.96   12.00
 -24   0   2  127.57   12.07
 -24   0   2  125.70   14.33
  24   0  -2   98.98   10.05
  24   0  -2  106.44   10.82
  24   0  -2  118.46   13.65
 -22   0   2    4.35    1.90
 -22   0   2    0.75    1.91
  22   0  -2    5.89    2.32
  22   0  -2    6.07    2.88
  22   0  -2    2.74    2.01
 -22   0   2    1.10    2.26
 -22   0   2    4.87    2.61
  22   0  -2    8.81    3.62
  20   0  -2  336.30   31.65
  20   0  -2  344.90   26.51
 -20   0   2  349.43   27.15
 -20   0   2  327.43   27.61
  20   0  -2  352.78   27.74
 -20   0   2  342.97   27.45
 -20   0   2  323.10   26.24
  18   0  -2 1370.53   99.15
  18   0  -2 1363.99   99.97
 -18   0   2 1389.80  100.28
 -18   0   2 1310.15   99.58
 -18   0   2 1325.03   98.97
  18   0  -2 1368.21   99.70
 -18   0   2 1350.45   99.96
  18   0  -2 1417.40  100.34
 -16   0   2  279.70   23.24
  16   0  -2  301.69   23.34
 -16   0   2  288.15   23.81
  16   0  -2  300.87   23.73
 -16   0   2  306.16   23.76
 -16   0   2  311.17   22.91
[truncated: 3,928,392 more chars]
