# Supplementary material for: Hidden Diradical: Conformational Switch for Solvatochromic NIR Emission With Unity Quantum Yield in Thiele's Hydrocarbon
Source: Angew Chem Int Ed Engl. 2026 Jan 28;65(10):e24042. doi: 10.1002/anie.202524042 (PMC12955538; doi:10.1002/anie.202524042)
Supplement: Supplementary file 2 — Supporting File 2: anie71303‐sup‐0002‐SuppMat.zip. [file ANIE-65-e24042-s002.zip › 4 comp 2.cif]

 
data_shelx
 
_audit_creation_method            'SHELXL-2018/3'
_shelx_SHELXL_version_number      '2018/3'
_chemical_name_systematic         ?
_chemical_name_common             ?
_chemical_melting_point           ?
_chemical_formula_moiety          ?
_chemical_formula_sum
 'C38 H22 Cl12 F4' 
_chemical_formula_weight          979.95

loop_
 _atom_type_symbol
 _atom_type_description
 _atom_type_scat_dispersion_real
 _atom_type_scat_dispersion_imag
 _atom_type_scat_source
 'C'  'C'   0.0033   0.0016
 'International Tables Vol C Tables 4.2.6.8 and 6.1.1.4'
 'H'  'H'   0.0000   0.0000
 'International Tables Vol C Tables 4.2.6.8 and 6.1.1.4'
 'Cl'  'Cl'   0.1484   0.1585
 'International Tables Vol C Tables 4.2.6.8 and 6.1.1.4'
 'F'  'F'   0.0171   0.0103
 'International Tables Vol C Tables 4.2.6.8 and 6.1.1.4'
 
_space_group_crystal_system       monoclinic
_space_group_IT_number            14
_space_group_name_H-M_alt         'P 21/c'
_space_group_name_Hall            '-P 2ybc'
 
_shelx_space_group_comment
;
The symmetry employed for this shelxl refinement is uniquely defined
by the following loop, which should always be used as a source of
symmetry information in preference to the above space-group names.
They are only intended as comments.
;
 
loop_
 _space_group_symop_operation_xyz
 'x, y, z'
 '-x, y+1/2, -z+1/2'
 '-x, -y, -z'
 'x, -y-1/2, z-1/2'
 
_cell_length_a                    11.8062(7)
_cell_length_b                    22.4550(12)
_cell_length_c                    15.3101(10)
_cell_angle_alpha                 90
_cell_angle_beta                  97.919(2)
_cell_angle_gamma                 90
_cell_volume                      4020.1(4)
_cell_formula_units_Z             4
_cell_measurement_temperature     300(2)
_cell_measurement_reflns_used     879
_cell_measurement_theta_min       3
_cell_measurement_theta_max       26
 
_exptl_crystal_description        prismatic
_exptl_crystal_colour             colorless
_exptl_crystal_density_meas       'not measured'
_exptl_crystal_density_method     ?
_exptl_crystal_density_diffrn     1.619          
_exptl_crystal_F_000              1960
_exptl_transmission_factor_min    ?
_exptl_transmission_factor_max    ?
_exptl_crystal_size_max           0.17
_exptl_crystal_size_mid           0.16
_exptl_crystal_size_min           0.13
_exptl_absorpt_coefficient_mu     0.875
_shelx_estimated_absorpt_T_min    ?
_shelx_estimated_absorpt_T_max    ?
_exptl_absorpt_correction_type   multi-scan
_exptl_absorpt_correction_T_min  0.6172
_exptl_absorpt_correction_T_max  0.7457
_exptl_absorpt_process_details
;
 SADABS 2016/2: Krause, L., Herbst-Irmer, R., Sheldrick G.M. & Stalke D.,
 J. Appl. Cryst. 48 (2015) 3-10
;
_exptl_absorpt_special_details    ?
_diffrn_ambient_temperature       300(2)
_diffrn_radiation_wavelength      0.71073
_diffrn_radiation_type            MoK\a
_diffrn_source                    'fine-focus sealed tube'
_diffrn_measurement_device_type   'Bruker D8 Venture PhotonII'
_diffrn_measurement_method        'phi & omega scan'
_diffrn_detector_area_resol_mean  ?
_diffrn_reflns_number             173949
_diffrn_reflns_av_unetI/netI      0.0352
_diffrn_reflns_av_R_equivalents   0.0806
_diffrn_reflns_limit_h_min        -15
_diffrn_reflns_limit_h_max        15
_diffrn_reflns_limit_k_min        -29
_diffrn_reflns_limit_k_max        29
_diffrn_reflns_limit_l_min        -20
_diffrn_reflns_limit_l_max        20
_diffrn_reflns_theta_min          1.964
_diffrn_reflns_theta_max          28.304
_diffrn_reflns_theta_full         25.242
_diffrn_measured_fraction_theta_max   0.997
_diffrn_measured_fraction_theta_full  0.998
_diffrn_reflns_Laue_measured_fraction_max    0.997
_diffrn_reflns_Laue_measured_fraction_full   0.998
_diffrn_reflns_point_group_measured_fraction_max   0.997
_diffrn_reflns_point_group_measured_fraction_full  0.998
_reflns_number_total              9975
_reflns_number_gt                 8267
_reflns_threshold_expression      'I > 2\s(I)'
_reflns_Friedel_coverage          0.000
_reflns_Friedel_fraction_max      .
_reflns_Friedel_fraction_full     .
 
_reflns_special_details
;
 Reflections were merged by SHELXL according to the crystal
 class for the calculation of statistics and refinement.
 
 _reflns_Friedel_fraction is defined as the number of unique
 Friedel pairs measured divided by the number that would be
 possible theoretically, ignoring centric projections and
 systematic absences.
;
 
_computing_data_collection        'APEX-3 (2015)'
_computing_cell_refinement        'APEX-3 (2015)'
_computing_data_reduction         'SAINT (2015)'
_computing_structure_solution     'SHELXT 2018/2 (Sheldrick, 2018)'
_computing_structure_refinement 'SHELXL-2018/3 (Sheldrick, 2018)'
_computing_molecular_graphics     'Mercury CSD 3.10.1'
_computing_publication_material   ?
_refine_special_details           ?
_refine_ls_structure_factor_coef  Fsqd
_refine_ls_matrix_type            full
_refine_ls_weighting_scheme       calc
_refine_ls_weighting_details
'w=1/[\s^2^(Fo^2^)+(0.0613P)^2^+2.3895P] where P=(Fo^2^+2Fc^2^)/3'
_atom_sites_solution_primary      ?
_atom_sites_solution_secondary    ?
_atom_sites_solution_hydrogens    geom
_refine_ls_hydrogen_treatment     constr
_refine_ls_extinction_method      none
_refine_ls_extinction_coef        .
_refine_ls_number_reflns          9975
_refine_ls_number_parameters      489
_refine_ls_number_restraints      0
_refine_ls_R_factor_all           0.0584
_refine_ls_R_factor_gt            0.0481
_refine_ls_wR_factor_ref          0.1258
_refine_ls_wR_factor_gt           0.1177
_refine_ls_goodness_of_fit_ref    1.092
_refine_ls_restrained_S_all       1.092
_refine_ls_shift/su_max           0.001
_refine_ls_shift/su_mean          0.000
 
loop_
 _atom_site_label
 _atom_site_type_symbol
 _atom_site_fract_x
 _atom_site_fract_y
 _atom_site_fract_z
 _atom_site_U_iso_or_equiv
 _atom_site_adp_type
 _atom_site_occupancy
 _atom_site_site_symmetry_order  
 _atom_site_calc_flag
 _atom_site_refinement_flags_posn
 _atom_site_refinement_flags_adp
 _atom_site_refinement_flags_occupancy
 _atom_site_disorder_assembly
 _atom_site_disorder_group
Cl01 Cl 0.53259(4) 0.60590(2) 0.51683(4) 0.04213(14) Uani 1 1 d . . . . .
Cl02 Cl 0.79064(5) 0.79191(3) 0.97487(4) 0.04554(15) Uani 1 1 d . . . . .
Cl03 Cl 1.00450(5) 0.75022(3) 0.72576(5) 0.04916(16) Uani 1 1 d . . . . .
Cl04 Cl 0.17072(5) 0.46309(3) 0.49271(4) 0.04841(15) Uani 1 1 d . . . . .
Cl05 Cl 0.81681(6) 0.63468(3) 0.70706(4) 0.04649(15) Uani 1 1 d . . . . .
Cl06 Cl 0.64828(5) 0.88042(3) 0.81081(5) 0.04997(16) Uani 1 1 d . . . . .
Cl07 Cl 0.27413(6) 0.82671(3) 0.59559(4) 0.04966(16) Uani 1 1 d . . . . .
Cl08 Cl 0.37226(6) 0.68050(3) 0.33212(4) 0.04954(16) Uani 1 1 d . . . . .
Cl09 Cl 0.10670(5) 0.69716(3) 0.52773(5) 0.05218(17) Uani 1 1 d . . . . .
Cl0A Cl 0.16140(6) 0.88757(3) 0.25693(5) 0.05582(17) Uani 1 1 d . . . . .
Cl0B Cl 0.99524(7) 0.58136(3) 1.03664(5) 0.06001(19) Uani 1 1 d . . . . .
Cl0C Cl 1.04734(7) 0.98395(3) 0.78132(6) 0.0677(2) Uani 1 1 d . . . . .
F00D F 0.42081(11) 0.64831(6) 0.69246(8) 0.0382(3) Uani 1 1 d . . . . .
F00E F 0.70205(11) 0.82818(6) 0.62037(9) 0.0416(3) Uani 1 1 d . . . . .
F00F F 0.59592(12) 0.67314(6) 0.80918(9) 0.0469(3) Uani 1 1 d . . . . .
F00G F 0.52384(12) 0.80691(6) 0.50729(10) 0.0504(4) Uani 1 1 d . . . . .
C00H C 0.31837(16) 0.65010(9) 0.52333(13) 0.0295(4) Uani 1 1 d . . . . .
C00I C 0.83208(17) 0.81619(9) 0.77587(13) 0.0307(4) Uani 1 1 d . . . . .
C00J C 0.32038(17) 0.75492(9) 0.46146(14) 0.0311(4) Uani 1 1 d . . . . .
C00K C 0.66451(17) 0.75123(9) 0.72090(13) 0.0303(4) Uani 1 1 d . . . . .
C00L C 0.76359(17) 0.76024(9) 0.77708(13) 0.0299(4) Uani 1 1 d . . . . .
C00M C 0.81331(17) 0.71445(10) 0.84203(14) 0.0316(4) Uani 1 1 d . . . . .
C00N C 0.36921(17) 0.71077(9) 0.52869(14) 0.0299(4) Uani 1 1 d . . . . .
C00O C 0.58318(18) 0.70432(9) 0.73173(13) 0.0316(4) Uani 1 1 d . . . . .
C00P C 0.53722(18) 0.77418(9) 0.58340(14) 0.0328(4) Uani 1 1 d . . . . .
C00Q C 0.20055(17) 0.63909(10) 0.51854(14) 0.0340(4) Uani 1 1 d . . . . .
C00R C 0.46009(16) 0.72507(9) 0.59138(13) 0.0293(4) Uani 1 1 d . . . . .
C00S C 0.38637(17) 0.59926(9) 0.51806(15) 0.0323(4) Uani 1 1 d . . . . .
C00T C 0.31493(17) 0.74490(10) 0.37054(14) 0.0331(4) Uani 1 1 d . . . . .
C00U C 0.34235(19) 0.54234(10) 0.51040(15) 0.0364(5) Uani 1 1 d . . . . .
H00U H 0.390346 0.509645 0.508636 0.044 Uiso 1 1 calc R U . . .
C00V C 0.63058(17) 0.78571(9) 0.64188(14) 0.0321(4) Uani 1 1 d . . . . .
C00W C 0.15343(18) 0.58253(11) 0.50913(15) 0.0377(5) Uani 1 1 d . . . . .
H00W H 0.074840 0.577021 0.505430 0.045 Uiso 1 1 calc R U . . .
C00X C 0.22524(19) 0.53484(10) 0.50539(14) 0.0355(4) Uani 1 1 d . . . . .
C00Y C 0.26812(18) 0.78520(10) 0.30739(15) 0.0370(5) Uani 1 1 d . . . . .
H00Y H 0.266590 0.777197 0.247641 0.044 Uiso 1 1 calc R U . . .
C00Z C 0.94596(18) 0.81563(10) 0.75937(14) 0.0347(4) Uani 1 1 d . . . . .
C010 C 0.27405(19) 0.80911(10) 0.48521(15) 0.0359(5) Uani 1 1 d . . . . .
C011 C 0.83734(18) 0.72632(10) 0.93241(14) 0.0341(4) Uani 1 1 d . . . . .
C012 C 0.78871(19) 0.87244(10) 0.79270(15) 0.0361(4) Uani 1 1 d . . . . .
C013 C 0.8532(2) 0.92398(11) 0.79461(16) 0.0421(5) Uani 1 1 d . . . . .
H013 H 0.821522 0.960674 0.805682 0.051 Uiso 1 1 calc R U . . .
C014 C 0.49193(17) 0.69196(9) 0.67221(14) 0.0301(4) Uani 1 1 d . . . . .
C015 C 0.84512(19) 0.65750(10) 0.81616(14) 0.0356(4) Uani 1 1 d . . . . .
C016 C 0.22389(19) 0.83741(10) 0.33522(16) 0.0396(5) Uani 1 1 d . . . . .
C017 C 0.2258(2) 0.85018(10) 0.42358(16) 0.0410(5) Uani 1 1 d . . . . .
H017 H 0.195366 0.885651 0.441373 0.049 Uiso 1 1 calc R U . . .
C018 C 0.89376(19) 0.68652(11) 0.99295(15) 0.0394(5) Uani 1 1 d . . . . .
H018 H 0.909603 0.696334 1.052397 0.047 Uiso 1 1 calc R U . . .
C019 C 0.9015(2) 0.61682(11) 0.87458(16) 0.0413(5) Uani 1 1 d . . . . .
H019 H 0.922825 0.579787 0.855093 0.050 Uiso 1 1 calc R U . . .
C01A C 0.9657(2) 0.91972(11) 0.77969(16) 0.0449(6) Uani 1 1 d . . . . .
C01B C 1.01317(19) 0.86620(12) 0.76210(16) 0.0431(5) Uani 1 1 d . . . . .
H01B H 1.089022 0.863895 0.752209 0.052 Uiso 1 1 calc R U . . .
C01C C 0.9254(2) 0.63243(11) 0.96271(16) 0.0418(5) Uani 1 1 d . . . . .
C01D C 0.6281(5) 0.9832(2) 0.3529(3) 0.1099(17) Uani 1 1 d . . . . .
H01A H 0.677021 0.951237 0.337518 0.132 Uiso 1 1 calc R U . . .
H01C H 0.552544 0.966541 0.353936 0.132 Uiso 1 1 calc R U . . .
C01E C 0.6729(4) 1.00407(18) 0.4441(3) 0.0899(12) Uani 1 1 d . . . . .
H01D H 0.753061 1.014311 0.446217 0.108 Uiso 1 1 calc R U . . .
H01E H 0.632265 1.039956 0.456548 0.108 Uiso 1 1 calc R U . . .
C01F C 0.6202(5) 1.0284(2) 0.2825(3) 0.1049(15) Uani 1 1 d . . . . .
H01F H 0.572003 1.060686 0.297747 0.126 Uiso 1 1 calc R U . . .
H01G H 0.695931 1.044663 0.280302 0.126 Uiso 1 1 calc R U . . .
C01G C 0.6616(5) 0.9603(2) 0.5128(3) 0.1046(15) Uani 1 1 d . . . . .
H01H H 0.705932 0.925244 0.502391 0.126 Uiso 1 1 calc R U . . .
H01I H 0.582087 0.948293 0.508612 0.126 Uiso 1 1 calc R U . . .
C01H C 0.5755(6) 1.0069(2) 0.1962(3) 0.129(2) Uani 1 1 d . . . . .
H01J H 0.559533 1.040061 0.156799 0.194 Uiso 1 1 calc R U . . .
H01K H 0.506310 0.985061 0.199361 0.194 Uiso 1 1 calc R U . . .
H01L H 0.630729 0.981339 0.174839 0.194 Uiso 1 1 calc R U . . .
C01I C 0.7000(5) 0.9823(2) 0.6038(3) 0.1136(17) Uani 1 1 d . . . . .
H01M H 0.781306 0.988373 0.611531 0.170 Uiso 1 1 calc R U . . .
H01N H 0.681121 0.953526 0.645801 0.170 Uiso 1 1 calc R U . . .
H01O H 0.662492 1.019319 0.612671 0.170 Uiso 1 1 calc R U . . .
 
loop_
 _atom_site_aniso_label
 _atom_site_aniso_U_11
 _atom_site_aniso_U_22
 _atom_site_aniso_U_33
 _atom_site_aniso_U_23
 _atom_site_aniso_U_13
 _atom_site_aniso_U_12
Cl01 0.0248(2) 0.0347(3) 0.0673(4) -0.0050(2) 0.0079(2) 0.00271(19)
Cl02 0.0509(3) 0.0505(3) 0.0352(3) -0.0105(2) 0.0060(2) 0.0041(3)
Cl03 0.0381(3) 0.0526(3) 0.0594(4) 0.0073(3) 0.0158(3) 0.0135(2)
Cl04 0.0495(3) 0.0388(3) 0.0555(4) 0.0025(3) 0.0021(3) -0.0151(2)
Cl05 0.0600(4) 0.0425(3) 0.0341(3) -0.0092(2) -0.0039(2) 0.0085(3)
Cl06 0.0392(3) 0.0470(3) 0.0659(4) -0.0079(3) 0.0151(3) 0.0070(2)
Cl07 0.0700(4) 0.0417(3) 0.0354(3) -0.0078(2) 0.0003(3) 0.0169(3)
Cl08 0.0620(4) 0.0504(3) 0.0366(3) -0.0051(2) 0.0081(3) 0.0194(3)
Cl09 0.0294(3) 0.0497(3) 0.0784(5) -0.0074(3) 0.0109(3) 0.0091(2)
Cl0A 0.0631(4) 0.0516(4) 0.0485(4) 0.0145(3) -0.0075(3) 0.0114(3)
Cl0B 0.0659(4) 0.0610(4) 0.0493(4) 0.0197(3) -0.0059(3) 0.0094(3)
Cl0C 0.0689(5) 0.0573(4) 0.0719(5) 0.0115(3) -0.0084(4) -0.0324(4)
F00D 0.0352(6) 0.0398(7) 0.0382(7) 0.0001(5) 0.0003(5) -0.0075(5)
F00E 0.0385(7) 0.0439(7) 0.0399(7) 0.0055(6) -0.0035(5) -0.0137(6)
F00F 0.0413(7) 0.0460(8) 0.0476(8) 0.0119(6) -0.0147(6) -0.0092(6)
F00G 0.0451(8) 0.0448(8) 0.0538(8) 0.0118(6) -0.0196(6) -0.0093(6)
C00H 0.0250(9) 0.0322(10) 0.0304(10) -0.0034(8) 0.0001(7) 0.0007(7)
C00I 0.0277(9) 0.0357(10) 0.0276(9) -0.0019(8) 0.0002(7) -0.0019(8)
C00J 0.0270(9) 0.0321(10) 0.0325(10) -0.0020(8) -0.0024(8) 0.0017(8)
C00K 0.0285(9) 0.0325(10) 0.0294(10) -0.0013(8) 0.0018(8) -0.0001(8)
C00L 0.0270(9) 0.0327(10) 0.0294(10) -0.0043(8) 0.0025(7) -0.0004(7)
C00M 0.0271(9) 0.0365(11) 0.0303(10) -0.0010(8) 0.0009(8) -0.0014(8)
C00N 0.0264(9) 0.0303(10) 0.0322(10) -0.0035(8) 0.0019(8) 0.0031(7)
C00O 0.0331(10) 0.0332(10) 0.0276(10) 0.0043(8) 0.0010(8) -0.0011(8)
C00P 0.0343(10) 0.0309(10) 0.0313(10) 0.0048(8) -0.0025(8) -0.0006(8)
C00Q 0.0266(9) 0.0390(11) 0.0357(11) -0.0046(9) 0.0020(8) 0.0034(8)
C00R 0.0268(9) 0.0286(9) 0.0316(10) -0.0031(8) 0.0013(7) 0.0008(7)
C00S 0.0239(9) 0.0336(10) 0.0392(11) -0.0027(8) 0.0038(8) 0.0011(7)
C00T 0.0279(9) 0.0360(11) 0.0343(10) -0.0049(8) 0.0005(8) 0.0025(8)
C00U 0.0331(10) 0.0326(11) 0.0433(12) -0.0023(9) 0.0044(9) 0.0001(8)
C00V 0.0301(10) 0.0307(10) 0.0348(10) 0.0010(8) 0.0013(8) -0.0040(8)
C00W 0.0256(9) 0.0494(13) 0.0374(11) -0.0017(10) 0.0017(8) -0.0057(9)
C00X 0.0366(11) 0.0353(11) 0.0339(11) -0.0009(8) 0.0030(8) -0.0074(8)
C00Y 0.0314(10) 0.0461(12) 0.0318(10) 0.0002(9) -0.0016(8) -0.0012(9)
C00Z 0.0281(10) 0.0427(12) 0.0323(10) 0.0041(9) 0.0005(8) 0.0024(8)
C010 0.0371(11) 0.0350(11) 0.0335(11) -0.0046(8) -0.0024(9) 0.0028(9)
C011 0.0306(10) 0.0406(11) 0.0309(10) -0.0046(9) 0.0036(8) -0.0040(8)
C012 0.0335(10) 0.0368(11) 0.0379(11) -0.0040(9) 0.0041(9) -0.0013(8)
C013 0.0514(13) 0.0357(11) 0.0379(12) -0.0043(9) 0.0013(10) -0.0050(10)
C014 0.0262(9) 0.0293(9) 0.0346(10) 0.0003(8) 0.0034(8) -0.0017(7)
C015 0.0370(11) 0.0380(11) 0.0303(10) -0.0028(8) -0.0005(8) -0.0002(9)
C016 0.0358(11) 0.0395(12) 0.0404(12) 0.0082(9) -0.0055(9) 0.0012(9)
C017 0.0423(12) 0.0346(11) 0.0441(13) -0.0001(9) -0.0014(10) 0.0069(9)
C018 0.0366(11) 0.0525(13) 0.0275(10) 0.0014(9) -0.0011(8) -0.0030(10)
C019 0.0438(12) 0.0394(12) 0.0397(12) 0.0023(10) 0.0021(10) 0.0039(10)
C01A 0.0473(13) 0.0461(13) 0.0382(12) 0.0057(10) -0.0049(10) -0.0175(11)
C01B 0.0301(10) 0.0553(14) 0.0419(12) 0.0095(11) -0.0018(9) -0.0083(10)
C01C 0.0385(11) 0.0479(13) 0.0371(12) 0.0111(10) -0.0015(9) -0.0004(10)
C01D 0.156(5) 0.079(3) 0.087(3) -0.002(2) -0.012(3) 0.046(3)
C01E 0.107(3) 0.070(2) 0.094(3) 0.005(2) 0.015(2) 0.005(2)
C01F 0.130(4) 0.092(3) 0.091(3) -0.011(2) 0.004(3) 0.030(3)
C01G 0.109(4) 0.090(3) 0.113(4) 0.023(3) 0.010(3) 0.020(3)
C01H 0.201(6) 0.119(4) 0.062(2) -0.015(2) -0.004(3) 0.078(4)
C01I 0.145(5) 0.112(4) 0.080(3) 0.025(3) 0.000(3) 0.009(3)
 
_geom_special_details
;
 All esds (except the esd in the dihedral angle between two l.s. planes)
 are estimated using the full covariance matrix.  The cell esds are taken
 into account individually in the estimation of esds in distances, angles
 and torsion angles; correlations between esds in cell parameters are only
 used when they are defined by crystal symmetry.  An approximate (isotropic)
 treatment of cell esds is used for estimating esds involving l.s. planes.
;
 
loop_
 _geom_bond_atom_site_label_1
 _geom_bond_atom_site_label_2
 _geom_bond_distance
 _geom_bond_site_symmetry_2
 _geom_bond_publ_flag
Cl01 C00S 1.735(2) . ?
Cl02 C011 1.730(2) . ?
Cl03 C00Z 1.732(2) . ?
Cl04 C00X 1.736(2) . ?
Cl05 C015 1.735(2) . ?
Cl06 C012 1.728(2) . ?
Cl07 C010 1.735(2) . ?
Cl08 C00T 1.734(2) . ?
Cl09 C00Q 1.729(2) . ?
Cl0A C016 1.734(2) . ?
Cl0B C01C 1.737(2) . ?
Cl0C C01A 1.733(2) . ?
F00D C014 1.354(2) . ?
F00E C00V 1.344(2) . ?
F00F C00O 1.368(2) . ?
F00G C00P 1.368(2) . ?
C00H C00S 1.404(3) . ?
C00H C00Q 1.405(3) . ?
C00H C00N 1.486(3) . ?
C00I C012 1.400(3) . ?
C00I C00Z 1.402(3) . ?
C00I C00L 1.496(3) . ?
C00J C010 1.402(3) . ?
C00J C00T 1.403(3) . ?
C00J C00N 1.487(3) . ?
C00K C00L 1.368(3) . ?
C00K C00V 1.446(3) . ?
C00K C00O 1.450(3) . ?
C00L C00M 1.493(3) . ?
C00M C011 1.399(3) . ?
C00M C015 1.405(3) . ?
C00N C00R 1.375(3) . ?
C00O C014 1.341(3) . ?
C00P C00V 1.346(3) . ?
C00P C00R 1.446(3) . ?
C00Q C00W 1.386(3) . ?
C00R C014 1.448(3) . ?
C00S C00U 1.379(3) . ?
C00T C00Y 1.383(3) . ?
C00U C00X 1.384(3) . ?
C00U H00U 0.9300 . ?
C00W C00X 1.372(3) . ?
C00W H00W 0.9300 . ?
C00Y C016 1.375(3) . ?
C00Y H00Y 0.9300 . ?
C00Z C01B 1.383(3) . ?
C010 C017 1.385(3) . ?
C011 C018 1.390(3) . ?
C012 C013 1.383(3) . ?
C013 C01A 1.382(4) . ?
C013 H013 0.9300 . ?
C015 C019 1.383(3) . ?
C016 C017 1.380(3) . ?
C017 H017 0.9300 . ?
C018 C01C 1.370(4) . ?
C018 H018 0.9300 . ?
C019 C01C 1.385(3) . ?
C019 H019 0.9300 . ?
C01A C01B 1.368(4) . ?
C01B H01B 0.9300 . ?
C01D C01F 1.474(7) . ?
C01D C01E 1.499(6) . ?
C01D H01A 0.9700 . ?
C01D H01C 0.9700 . ?
C01E C01G 1.460(6) . ?
C01E H01D 0.9700 . ?
C01E H01E 0.9700 . ?
C01F C01H 1.437(6) . ?
C01F H01F 0.9700 . ?
C01F H01G 0.9700 . ?
C01G C01I 1.489(7) . ?
C01G H01H 0.9700 . ?
C01G H01I 0.9700 . ?
C01H H01J 0.9600 . ?
C01H H01K 0.9600 . ?
C01H H01L 0.9600 . ?
C01I H01M 0.9600 . ?
C01I H01N 0.9600 . ?
C01I H01O 0.9600 . ?
 
loop_
 _geom_angle_atom_site_label_1
 _geom_angle_atom_site_label_2
 _geom_angle_atom_site_label_3
 _geom_angle
 _geom_angle_site_symmetry_1
 _geom_angle_site_symmetry_3
 _geom_angle_publ_flag
C00S C00H C00Q 115.07(18) . . ?
C00S C00H C00N 121.24(17) . . ?
C00Q C00H C00N 123.61(18) . . ?
C012 C00I C00Z 115.18(19) . . ?
C012 C00I C00L 122.92(18) . . ?
C00Z C00I C00L 121.89(19) . . ?
C010 C00J C00T 115.49(19) . . ?
C010 C00J C00N 121.80(19) . . ?
C00T C00J C00N 122.70(18) . . ?
C00L C00K C00V 124.14(19) . . ?
C00L C00K C00O 123.90(19) . . ?
C00V C00K C00O 111.91(17) . . ?
C00K C00L C00M 122.71(19) . . ?
C00K C00L C00I 122.23(19) . . ?
C00M C00L C00I 115.04(17) . . ?
C011 C00M C015 115.25(19) . . ?
C011 C00M C00L 122.33(19) . . ?
C015 C00M C00L 122.34(18) . . ?
C00R C00N C00H 121.52(18) . . ?
C00R C00N C00J 121.21(18) . . ?
C00H C00N C00J 117.24(17) . . ?
C014 C00O F00F 117.74(18) . . ?
C014 C00O C00K 123.74(19) . . ?
F00F C00O C00K 118.40(17) . . ?
C00V C00P F00G 116.81(18) . . ?
C00V C00P C00R 123.91(19) . . ?
F00G C00P C00R 118.78(17) . . ?
C00W C00Q C00H 123.2(2) . . ?
C00W C00Q Cl09 116.54(16) . . ?
C00H C00Q Cl09 120.27(17) . . ?
C00N C00R C00P 123.97(19) . . ?
C00N C00R C014 124.20(19) . . ?
C00P C00R C014 111.81(17) . . ?
C00U C00S C00H 123.15(19) . . ?
C00U C00S Cl01 116.27(16) . . ?
C00H C00S Cl01 120.54(16) . . ?
C00Y C00T C00J 123.2(2) . . ?
C00Y C00T Cl08 116.48(17) . . ?
C00J C00T Cl08 120.26(16) . . ?
C00S C00U C00X 118.6(2) . . ?
C00S C00U H00U 120.7 . . ?
C00X C00U H00U 120.7 . . ?
F00E C00V C00P 117.24(18) . . ?
F00E C00V C00K 118.30(17) . . ?
C00P C00V C00K 124.11(19) . . ?
C00X C00W C00Q 118.56(19) . . ?
C00X C00W H00W 120.7 . . ?
C00Q C00W H00W 120.7 . . ?
C00W C00X C00U 121.4(2) . . ?
C00W C00X Cl04 120.49(17) . . ?
C00U C00X Cl04 118.11(17) . . ?
C016 C00Y C00T 118.3(2) . . ?
C016 C00Y H00Y 120.9 . . ?
C00T C00Y H00Y 120.9 . . ?
C01B C00Z C00I 123.2(2) . . ?
C01B C00Z Cl03 117.05(18) . . ?
C00I C00Z Cl03 119.55(17) . . ?
C017 C010 C00J 122.7(2) . . ?
C017 C010 Cl07 117.19(17) . . ?
C00J C010 Cl07 120.14(17) . . ?
C018 C011 C00M 123.4(2) . . ?
C018 C011 Cl02 116.43(17) . . ?
C00M C011 Cl02 120.13(17) . . ?
C013 C012 C00I 123.0(2) . . ?
C013 C012 Cl06 116.57(18) . . ?
C00I C012 Cl06 120.44(16) . . ?
C01A C013 C012 118.5(2) . . ?
C01A C013 H013 120.7 . . ?
C012 C013 H013 120.7 . . ?
C00O C014 F00D 117.37(18) . . ?
C00O C014 C00R 124.34(19) . . ?
F00D C014 C00R 118.11(17) . . ?
C019 C015 C00M 122.8(2) . . ?
C019 C015 Cl05 116.05(18) . . ?
C00M C015 Cl05 121.11(17) . . ?
C00Y C016 C017 121.7(2) . . ?
C00Y C016 Cl0A 118.91(18) . . ?
C017 C016 Cl0A 119.39(18) . . ?
C016 C017 C010 118.6(2) . . ?
C016 C017 H017 120.7 . . ?
C010 C017 H017 120.7 . . ?
C01C C018 C011 118.2(2) . . ?
C01C C018 H018 120.9 . . ?
C011 C018 H018 120.9 . . ?
C015 C019 C01C 118.6(2) . . ?
C015 C019 H019 120.7 . . ?
C01C C019 H019 120.7 . . ?
C01B C01A C013 121.5(2) . . ?
C01B C01A Cl0C 119.4(2) . . ?
C013 C01A Cl0C 119.0(2) . . ?
C01A C01B C00Z 118.6(2) . . ?
C01A C01B H01B 120.7 . . ?
C00Z C01B H01B 120.7 . . ?
C018 C01C C019 121.7(2) . . ?
C018 C01C Cl0B 119.47(18) . . ?
C019 C01C Cl0B 118.9(2) . . ?
C01F C01D C01E 116.4(4) . . ?
C01F C01D H01A 108.2 . . ?
C01E C01D H01A 108.2 . . ?
C01F C01D H01C 108.2 . . ?
C01E C01D H01C 108.2 . . ?
H01A C01D H01C 107.3 . . ?
C01G C01E C01D 113.9(4) . . ?
C01G C01E H01D 108.8 . . ?
C01D C01E H01D 108.8 . . ?
C01G C01E H01E 108.8 . . ?
C01D C01E H01E 108.8 . . ?
H01D C01E H01E 107.7 . . ?
C01H C01F C01D 114.8(5) . . ?
C01H C01F H01F 108.6 . . ?
C01D C01F H01F 108.6 . . ?
C01H C01F H01G 108.6 . . ?
C01D C01F H01G 108.6 . . ?
H01F C01F H01G 107.5 . . ?
C01E C01G C01I 113.8(4) . . ?
C01E C01G H01H 108.8 . . ?
C01I C01G H01H 108.8 . . ?
C01E C01G H01I 108.8 . . ?
C01I C01G H01I 108.8 . . ?
H01H C01G H01I 107.7 . . ?
C01F C01H H01J 109.5 . . ?
C01F C01H H01K 109.5 . . ?
H01J C01H H01K 109.5 . . ?
C01F C01H H01L 109.5 . . ?
H01J C01H H01L 109.5 . . ?
H01K C01H H01L 109.5 . . ?
C01G C01I H01M 109.5 . . ?
C01G C01I H01N 109.5 . . ?
H01M C01I H01N 109.5 . . ?
C01G C01I H01O 109.5 . . ?
H01M C01I H01O 109.5 . . ?
H01N C01I H01O 109.5 . . ?
 
loop_
 _geom_torsion_atom_site_label_1
 _geom_torsion_atom_site_label_2
 _geom_torsion_atom_site_label_3
 _geom_torsion_atom_site_label_4
 _geom_torsion
 _geom_torsion_site_symmetry_1
 _geom_torsion_site_symmetry_2
 _geom_torsion_site_symmetry_3
 _geom_torsion_site_symmetry_4
 _geom_torsion_publ_flag
C00V C00K C00L C00M -161.6(2) . . . . ?
C00O C00K C00L C00M 15.8(3) . . . . ?
C00V C00K C00L C00I 16.4(3) . . . . ?
C00O C00K C00L C00I -166.18(19) . . . . ?
C012 C00I C00L C00K 61.1(3) . . . . ?
C00Z C00I C00L C00K -120.2(2) . . . . ?
C012 C00I C00L C00M -120.7(2) . . . . ?
C00Z C00I C00L C00M 57.9(3) . . . . ?
C00K C00L C00M C011 -124.3(2) . . . . ?
C00I C00L C00M C011 57.6(3) . . . . ?
C00K C00L C00M C015 59.4(3) . . . . ?
C00I C00L C00M C015 -118.8(2) . . . . ?
C00S C00H C00N C00R -53.0(3) . . . . ?
C00Q C00H C00N C00R 130.4(2) . . . . ?
C00S C00H C00N C00J 124.9(2) . . . . ?
C00Q C00H C00N C00J -51.7(3) . . . . ?
C010 C00J C00N C00R -60.1(3) . . . . ?
C00T C00J C00N C00R 121.4(2) . . . . ?
C010 C00J C00N C00H 121.9(2) . . . . ?
C00T C00J C00N C00H -56.6(3) . . . . ?
C00L C00K C00O C014 -173.3(2) . . . . ?
C00V C00K C00O C014 4.4(3) . . . . ?
C00L C00K C00O F00F 10.8(3) . . . . ?
C00V C00K C00O F00F -171.49(18) . . . . ?
C00S C00H C00Q C00W -0.1(3) . . . . ?
C00N C00H C00Q C00W 176.7(2) . . . . ?
C00S C00H C00Q Cl09 177.90(16) . . . . ?
C00N C00H C00Q Cl09 -5.3(3) . . . . ?
C00H C00N C00R C00P 158.2(2) . . . . ?
C00J C00N C00R C00P -19.7(3) . . . . ?
C00H C00N C00R C014 -20.2(3) . . . . ?
C00J C00N C00R C014 161.99(19) . . . . ?
C00V C00P C00R C00N -175.3(2) . . . . ?
F00G C00P C00R C00N -3.6(3) . . . . ?
C00V C00P C00R C014 3.2(3) . . . . ?
F00G C00P C00R C014 174.92(18) . . . . ?
C00Q C00H C00S C00U -1.2(3) . . . . ?
C00N C00H C00S C00U -178.0(2) . . . . ?
C00Q C00H C00S Cl01 176.41(16) . . . . ?
C00N C00H C00S Cl01 -0.5(3) . . . . ?
C010 C00J C00T C00Y 0.4(3) . . . . ?
C00N C00J C00T C00Y 179.0(2) . . . . ?
C010 C00J C00T Cl08 178.40(16) . . . . ?
C00N C00J C00T Cl08 -3.0(3) . . . . ?
C00H C00S C00U C00X 1.7(3) . . . . ?
Cl01 C00S C00U C00X -175.97(17) . . . . ?
F00G C00P C00V F00E 0.0(3) . . . . ?
C00R C00P C00V F00E 171.85(19) . . . . ?
F00G C00P C00V C00K -173.07(19) . . . . ?
C00R C00P C00V C00K -1.2(4) . . . . ?
C00L C00K C00V F00E 2.1(3) . . . . ?
C00O C00K C00V F00E -175.57(18) . . . . ?
C00L C00K C00V C00P 175.1(2) . . . . ?
C00O C00K C00V C00P -2.6(3) . . . . ?
C00H C00Q C00W C00X 0.8(3) . . . . ?
Cl09 C00Q C00W C00X -177.26(17) . . . . ?
C00Q C00W C00X C00U -0.3(3) . . . . ?
C00Q C00W C00X Cl04 -179.45(17) . . . . ?
C00S C00U C00X C00W -0.9(3) . . . . ?
C00S C00U C00X Cl04 178.26(18) . . . . ?
C00J C00T C00Y C016 -0.6(3) . . . . ?
Cl08 C00T C00Y C016 -178.67(17) . . . . ?
C012 C00I C00Z C01B 2.1(3) . . . . ?
C00L C00I C00Z C01B -176.7(2) . . . . ?
C012 C00I C00Z Cl03 -172.92(16) . . . . ?
C00L C00I C00Z Cl03 8.3(3) . . . . ?
C00T C00J C010 C017 0.1(3) . . . . ?
C00N C00J C010 C017 -178.5(2) . . . . ?
C00T C00J C010 Cl07 179.39(16) . . . . ?
C00N C00J C010 Cl07 0.8(3) . . . . ?
C015 C00M C011 C018 3.1(3) . . . . ?
C00L C00M C011 C018 -173.5(2) . . . . ?
C015 C00M C011 Cl02 -173.86(16) . . . . ?
C00L C00M C011 Cl02 9.5(3) . . . . ?
C00Z C00I C012 C013 -1.1(3) . . . . ?
C00L C00I C012 C013 177.7(2) . . . . ?
C00Z C00I C012 Cl06 177.99(16) . . . . ?
C00L C00I C012 Cl06 -3.3(3) . . . . ?
C00I C012 C013 C01A -0.4(4) . . . . ?
Cl06 C012 C013 C01A -179.44(18) . . . . ?
F00F C00O C014 F00D -1.7(3) . . . . ?
C00K C00O C014 F00D -177.64(18) . . . . ?
F00F C00O C014 C00R 173.37(19) . . . . ?
C00K C00O C014 C00R -2.5(3) . . . . ?
C00N C00R C014 C00O 177.1(2) . . . . ?
C00P C00R C014 C00O -1.4(3) . . . . ?
C00N C00R C014 F00D -7.8(3) . . . . ?
C00P C00R C014 F00D 173.68(17) . . . . ?
C011 C00M C015 C019 -3.2(3) . . . . ?
C00L C00M C015 C019 173.4(2) . . . . ?
C011 C00M C015 Cl05 177.71(16) . . . . ?
C00L C00M C015 Cl05 -5.7(3) . . . . ?
C00T C00Y C016 C017 0.3(3) . . . . ?
C00T C00Y C016 Cl0A -178.29(17) . . . . ?
C00Y C016 C017 C010 0.2(4) . . . . ?
Cl0A C016 C017 C010 178.75(18) . . . . ?
C00J C010 C017 C016 -0.4(4) . . . . ?
Cl07 C010 C017 C016 -179.69(18) . . . . ?
C00M C011 C018 C01C -1.3(3) . . . . ?
Cl02 C011 C018 C01C 175.78(18) . . . . ?
C00M C015 C019 C01C 1.4(4) . . . . ?
Cl05 C015 C019 C01C -179.43(19) . . . . ?
C012 C013 C01A C01B 0.9(4) . . . . ?
C012 C013 C01A Cl0C 179.68(18) . . . . ?
C013 C01A C01B C00Z 0.0(4) . . . . ?
Cl0C C01A C01B C00Z -178.73(18) . . . . ?
C00I C00Z C01B C01A -1.6(3) . . . . ?
Cl03 C00Z C01B C01A 173.49(18) . . . . ?
C011 C018 C01C C019 -0.7(4) . . . . ?
C011 C018 C01C Cl0B -179.56(17) . . . . ?
C015 C019 C01C C018 0.6(4) . . . . ?
C015 C019 C01C Cl0B 179.52(18) . . . . ?
C01F C01D C01E C01G 170.6(5) . . . . ?
C01E C01D C01F C01H -179.2(5) . . . . ?
C01D C01E C01G C01I -176.7(5) . . . . ?
 
_refine_diff_density_max    0.656
_refine_diff_density_min   -0.624
_refine_diff_density_rms    0.134

_shelx_res_file
;
TITL MB026_0m_a.res in P2(1)/c
    shelx.res
    created by SHELXL-2018/3 at 09:41:12 on 21-Jan-2025
REM Old TITL Integration of MB026
REM SHELXT solution in P2(1)/c: R1 0.169, Rweak 0.011, Alpha 0.020
REM <I/s> 0.342 for 230 systematic absences, Orientation as input
REM Formula found by SHELXT: C38 Cl12 F4
CELL 0.71073 11.8062 22.455 15.3101 90 97.919 90
ZERR 4 0.0007 0.0012 0.001 0 0.002 0
LATT 1
SYMM -X,0.5+Y,0.5-Z
SFAC C H Cl F
UNIT 152 88 48 16
acta
L.S. 10
PLAN  6
TEMP 26.85
CONF
BOND
LIST 6
fmap 2
MORE -1
BOND $H
REM <olex2.extras>
REM <HklSrc "%.\\MB026_0m_a.hkl">
REM </olex2.extras>

WGHT    0.061300    2.389500
FVAR       0.21674
CL01  3    0.532594    0.605901    0.516834    11.00000    0.02484    0.03466 =
         0.06732   -0.00500    0.00792    0.00271
CL02  3    0.790644    0.791910    0.974866    11.00000    0.05091    0.05052 =
         0.03520   -0.01049    0.00596    0.00412
CL03  3    1.004504    0.750219    0.725761    11.00000    0.03808    0.05257 =
         0.05939    0.00728    0.01581    0.01353
CL04  3    0.170719    0.463086    0.492706    11.00000    0.04952    0.03879 =
         0.05548    0.00250    0.00206   -0.01506
CL05  3    0.816811    0.634676    0.707061    11.00000    0.05995    0.04250 =
         0.03412   -0.00922   -0.00386    0.00852
CL06  3    0.648278    0.880423    0.810806    11.00000    0.03923    0.04698 =
         0.06589   -0.00791    0.01505    0.00701
CL07  3    0.274130    0.826710    0.595588    11.00000    0.06996    0.04170 =
         0.03535   -0.00779    0.00026    0.01689
CL08  3    0.372263    0.680496    0.332117    11.00000    0.06200    0.05041 =
         0.03656   -0.00505    0.00808    0.01941
CL09  3    0.106696    0.697160    0.527729    11.00000    0.02943    0.04966 =
         0.07844   -0.00736    0.01091    0.00910
CL0A  3    0.161404    0.887574    0.256931    11.00000    0.06310    0.05162 =
         0.04850    0.01450   -0.00746    0.01140
CL0B  3    0.995238    0.581364    1.036636    11.00000    0.06585    0.06095 =
         0.04933    0.01973   -0.00593    0.00939
CL0C  3    1.047336    0.983950    0.781320    11.00000    0.06890    0.05734 =
         0.07190    0.01154   -0.00836   -0.03245
F00D  4    0.420807    0.648306    0.692461    11.00000    0.03523    0.03981 =
         0.03822    0.00007    0.00028   -0.00749
F00E  4    0.702051    0.828185    0.620371    11.00000    0.03850    0.04390 =
         0.03991    0.00547   -0.00347   -0.01374
F00F  4    0.595925    0.673137    0.809184    11.00000    0.04129    0.04601 =
         0.04762    0.01188   -0.01469   -0.00923
F00G  4    0.523844    0.806913    0.507285    11.00000    0.04514    0.04480 =
         0.05380    0.01179   -0.01957   -0.00930
C00H  1    0.318374    0.650099    0.523330    11.00000    0.02499    0.03220 =
         0.03039   -0.00337    0.00008    0.00074
C00I  1    0.832080    0.816192    0.775868    11.00000    0.02775    0.03569 =
         0.02762   -0.00186    0.00024   -0.00191
C00J  1    0.320377    0.754925    0.461462    11.00000    0.02699    0.03212 =
         0.03250   -0.00197   -0.00237    0.00165
C00K  1    0.664514    0.751232    0.720899    11.00000    0.02853    0.03247 =
         0.02940   -0.00126    0.00180   -0.00009
C00L  1    0.763593    0.760242    0.777078    11.00000    0.02700    0.03274 =
         0.02943   -0.00432    0.00251   -0.00037
C00M  1    0.813309    0.714445    0.842026    11.00000    0.02712    0.03649 =
         0.03028   -0.00096    0.00092   -0.00144
C00N  1    0.369214    0.710769    0.528692    11.00000    0.02643    0.03032 =
         0.03222   -0.00351    0.00195    0.00314
C00O  1    0.583180    0.704321    0.731726    11.00000    0.03311    0.03318 =
         0.02756    0.00433    0.00104   -0.00107
C00P  1    0.537224    0.774181    0.583396    11.00000    0.03428    0.03094 =
         0.03133    0.00482   -0.00248   -0.00062
C00Q  1    0.200554    0.639092    0.518542    11.00000    0.02658    0.03904 =
         0.03572   -0.00455    0.00205    0.00338
C00R  1    0.460095    0.725068    0.591383    11.00000    0.02684    0.02861 =
         0.03156   -0.00308    0.00125    0.00079
C00S  1    0.386369    0.599263    0.518059    11.00000    0.02387    0.03364 =
         0.03923   -0.00274    0.00383    0.00107
C00T  1    0.314928    0.744898    0.370539    11.00000    0.02794    0.03605 =
         0.03428   -0.00491    0.00053    0.00250
C00U  1    0.342352    0.542337    0.510399    11.00000    0.03312    0.03264 =
         0.04333   -0.00232    0.00442    0.00009
AFIX  43
H00U  2    0.390346    0.509645    0.508636    11.00000   -1.20000
AFIX   0
C00V  1    0.630583    0.785709    0.641879    11.00000    0.03008    0.03067 =
         0.03476    0.00102    0.00128   -0.00403
C00W  1    0.153429    0.582526    0.509129    11.00000    0.02558    0.04938 =
         0.03745   -0.00171    0.00167   -0.00574
AFIX  43
H00W  2    0.074840    0.577021    0.505430    11.00000   -1.20000
AFIX   0
C00X  1    0.225240    0.534842    0.505387    11.00000    0.03663    0.03534 =
         0.03387   -0.00090    0.00304   -0.00744
C00Y  1    0.268117    0.785202    0.307391    11.00000    0.03143    0.04609 =
         0.03175    0.00015   -0.00164   -0.00117
AFIX  43
H00Y  2    0.266590    0.777197    0.247641    11.00000   -1.20000
AFIX   0
C00Z  1    0.945958    0.815635    0.759367    11.00000    0.02807    0.04274 =
         0.03235    0.00405    0.00050    0.00244
C010  1    0.274053    0.809111    0.485210    11.00000    0.03708    0.03503 =
         0.03351   -0.00460   -0.00243    0.00276
C011  1    0.837338    0.726323    0.932410    11.00000    0.03064    0.04058 =
         0.03090   -0.00463    0.00363   -0.00395
C012  1    0.788705    0.872437    0.792703    11.00000    0.03353    0.03675 =
         0.03788   -0.00400    0.00413   -0.00130
C013  1    0.853185    0.923979    0.794607    11.00000    0.05141    0.03569 =
         0.03790   -0.00434    0.00134   -0.00505
AFIX  43
H013  2    0.821522    0.960674    0.805682    11.00000   -1.20000
AFIX   0
C014  1    0.491925    0.691963    0.672212    11.00000    0.02622    0.02928 =
         0.03457    0.00028    0.00344   -0.00173
C015  1    0.845117    0.657502    0.816160    11.00000    0.03701    0.03797 =
         0.03033   -0.00277   -0.00053   -0.00021
C016  1    0.223890    0.837415    0.335220    11.00000    0.03583    0.03949 =
         0.04035    0.00821   -0.00545    0.00119
C017  1    0.225830    0.850182    0.423582    11.00000    0.04227    0.03465 =
         0.04411   -0.00011   -0.00138    0.00689
AFIX  43
H017  2    0.195366    0.885651    0.441373    11.00000   -1.20000
AFIX   0
C018  1    0.893764    0.686517    0.992954    11.00000    0.03658    0.05254 =
         0.02753    0.00144   -0.00107   -0.00302
AFIX  43
H018  2    0.909603    0.696334    1.052397    11.00000   -1.20000
AFIX   0
C019  1    0.901472    0.616824    0.874575    11.00000    0.04384    0.03940 =
         0.03966    0.00228    0.00214    0.00394
AFIX  43
H019  2    0.922825    0.579787    0.855093    11.00000   -1.20000
AFIX   0
C01A  1    0.965670    0.919717    0.779687    11.00000    0.04734    0.04612 =
         0.03816    0.00566   -0.00493   -0.01749
C01B  1    1.013173    0.866201    0.762104    11.00000    0.03008    0.05528 =
         0.04195    0.00947   -0.00176   -0.00825
AFIX  43
H01B  2    1.089022    0.863895    0.752209    11.00000   -1.20000
AFIX   0
C01C  1    0.925423    0.632428    0.962706    11.00000    0.03853    0.04785 =
         0.03706    0.01111   -0.00150   -0.00044

C01D  1    0.628146    0.983203    0.352880    11.00000    0.15623    0.07904 =
         0.08655   -0.00168   -0.01180    0.04611
AFIX  23
H01A  2    0.677021    0.951237    0.337518    11.00000   -1.20000
H01C  2    0.552544    0.966541    0.353936    11.00000   -1.20000
AFIX   0
C01E  1    0.672916    1.004070    0.444136    11.00000    0.10652    0.06992 =
         0.09367    0.00520    0.01528    0.00512
AFIX  23
H01D  2    0.753061    1.014311    0.446217    11.00000   -1.20000
H01E  2    0.632265    1.039956    0.456548    11.00000   -1.20000
AFIX   0
C01F  1    0.620247    1.028412    0.282484    11.00000    0.12969    0.09151 =
         0.09052   -0.01134    0.00424    0.02988
AFIX  23
H01F  2    0.572003    1.060686    0.297747    11.00000   -1.20000
H01G  2    0.695931    1.044663    0.280302    11.00000   -1.20000
AFIX   0
C01G  1    0.661601    0.960260    0.512848    11.00000    0.10887    0.09026 =
         0.11307    0.02255    0.00952    0.01959
AFIX  23
H01H  2    0.705932    0.925244    0.502391    11.00000   -1.20000
H01I  2    0.582087    0.948293    0.508612    11.00000   -1.20000
AFIX   0
C01H  1    0.575493    1.006937    0.196216    11.00000    0.20141    0.11852 =
         0.06183   -0.01479   -0.00400    0.07799
AFIX 137
H01J  2    0.559533    1.040061    0.156799    11.00000   -1.50000
H01K  2    0.506310    0.985061    0.199361    11.00000   -1.50000
H01L  2    0.630729    0.981339    0.174839    11.00000   -1.50000
AFIX   0
C01I  1    0.700043    0.982329    0.603785    11.00000    0.14511    0.11153 =
         0.07957    0.02454   -0.00048    0.00892
AFIX 137
H01M  2    0.781306    0.988373    0.611531    11.00000   -1.50000
H01N  2    0.681121    0.953526    0.645801    11.00000   -1.50000
H01O  2    0.662492    1.019319    0.612671    11.00000   -1.50000
AFIX   0
HKLF 4


REM  MB026_0m_a.res in P2(1)/c
REM wR2 = 0.1258, GooF = S = 1.092, Restrained GooF = 1.092 for all data
REM R1 = 0.0481 for 8267 Fo > 4sig(Fo) and 0.0584 for all 9975 data
REM 489 parameters refined using 0 restraints

END

WGHT      0.0613      2.3895

REM Highest difference peak  0.656,  deepest hole -0.624,  1-sigma level  0.134
Q1    1   0.7066  1.0116  0.3394  11.00000  0.05    0.66
Q2    1   0.9997  0.9927  0.8205  11.00000  0.05    0.53
Q3    1   0.5429  0.8117  0.4633  11.00000  0.05    0.51
Q4    1   1.0232  0.7563  0.7766  11.00000  0.05    0.47
Q5    1   0.7262  0.9893  0.5031  11.00000  0.05    0.46
Q6    1   0.6192  0.9551  0.4341  11.00000  0.05    0.46
;
_shelx_res_checksum   74195

_shelx_hkl_file
;
  -2   0   0  609.18   36.92
   2   0   0  643.06   36.96
  -3   0   0   25.20    1.87
  -3   0   0   20.45    1.69
   3   0   0   19.97    1.68
  -3   0   0   21.09    1.70
   3   0   0   22.52    1.79
  -3   0   0   20.33    1.61
  -3   0   0   21.52    1.75
   3   0   0   23.79    1.56
   3   0   0   25.10    1.83
   3   0   0   22.21    1.67
   3   0   0   22.01    1.84
   3   0   0   21.43    2.71
   4   0   0   26.14    2.11
   4   0   0   25.54    2.00
   4   0   0   25.84    1.70
   4   0   0   17.70    2.89
  -4   0   0   21.46    1.85
   4   0   0   22.35    1.95
   4   0   0   22.21    1.88
  -4   0   0   20.53    1.87
  -4   0   0   22.54    1.99
  -4   0   0   20.31    1.72
   4   0   0   20.87    1.78
  -4   0   0   20.95    1.85
  -5   0   0 1345.80   80.04
   5   0   0 1340.64   81.34
  -6   0   0 2073.76  120.37
   6   0   0 2006.14  119.92
  -7   0   0    2.53    0.92
   7   0   0    2.25    1.03
   7   0   0    2.58    2.66
   7   0   0    6.00    2.48
  -7   0   0    4.14    1.06
   7   0   0    3.98    1.07
   7   0   0    1.58    0.60
   7   0   0    3.09    0.95
   7   0   0    3.99    1.20
  -7   0   0    1.74    0.87
   7   0   0    3.51    1.14
  -7   0   0    3.33    3.15
  -7   0   0    2.56    0.85
   8   0   0    2.09    0.85
  -8   0   0    1.99    3.14
   8   0   0    0.78    2.32
  -8   0   0    2.44    1.02
   8   0   0    2.78    0.78
   8   0   0    3.60    2.23
   8   0   0    3.55    1.17
  -8   0   0    5.03    1.13
  -8   0   0    2.02    0.94
   8   0   0    2.53    1.08
   8   0   0    2.46    0.98
  -8   0   0    3.61    1.04
   8   0   0    2.57    1.00
   9   0   0    0.58    0.85
  -9   0   0    1.33    0.87
   9   0   0    3.44    1.32
   9   0   0    0.27    0.81
  -9   0   0    1.91    0.87
  -9   0   0    0.86    0.82
   9   0   0    0.34    0.51
   9   0   0    1.54    1.05
   9   0   0    3.46    1.31
   9   0   0    3.73    2.28
  -9   0   0    2.71    1.19
   9   0   0    0.36    3.17
  -9   0   0    2.76    3.45
 -10   0   0   20.72    7.16
  10   0   0   21.27    3.06
  10   0   0   19.89    2.93
 -10   0   0   21.36    2.68
  10   0   0   19.76    2.85
 -10   0   0   18.78    2.68
 -10   0   0   25.90    3.21
  10   0   0   17.64    2.07
  10   0   0   21.31    2.90
  10   0   0   23.01    3.29
  10   0   0   24.58    6.84
  10   0   0   25.80    5.01
 -10   0   0   18.58    2.95
 -11   0   0  220.68   14.59
  11   0   0  212.96   14.09
  11   0   0  199.55   14.95
 -11   0   0  215.73   14.41
  11   0   0  212.16   14.11
  11   0   0  217.23   14.18
  11   0   0  215.75   14.42
 -11   0   0  205.11   13.81
 -11   0   0  253.36   22.12
  11   0   0  240.93   20.70
  11   0   0  220.39   16.77
  11   0   0  211.13   13.45
 -12   0   0    2.12    1.39
  12   0   0    3.25    1.72
 -12   0   0    0.32    6.62
  12   0   0   -1.11    5.93
  12   0   0    1.23    1.24
  12   0   0    2.54    2.73
 -12   0   0    1.76    1.37
  12   0   0    1.97    1.36
  12   0   0    4.67    1.74
  12   0   0    1.72    0.96
 -12   0   0    1.78    1.11
  12   0   0   -0.79    0.92
 -12   0   0    2.19    1.26
  13   0   0   16.55    7.95
 -13   0   0   11.24    9.73
 -13   0   0   22.37    3.42
  13   0   0   21.19    3.32
 -13   0   0   17.15    2.94
  13   0   0   11.65    2.79
 -13   0   0   16.28    3.08
  13   0   0   21.01    5.26
  13   0   0   23.10    3.52
  13   0   0   17.39    3.25
  13   0   0   16.21    3.27
 -14   0   0    5.74    2.03
 -14   0   0    4.57    1.90
  14   0   0    6.07    2.23
  14   0   0    3.88    1.93
 -15   0   0    2.44    1.44
 -15   0   0   -0.83    1.22
  15   0   0   -1.13    1.27
  15   0   0    0.96    1.36
   1  -1   0   43.51    3.00
  -1  -1   0   44.42    2.75
  -2  -1   0  707.86   41.37
   2  -1   0  686.49   41.24
   2   1   0  721.97   41.38
  -2   1   0  696.52   41.29
  -3  -1   0  106.72    7.04
  -3  -1   0  109.42    7.22
   3  -1   0  121.58    7.21
   3  -1   0  131.45    8.05
   3   1   0  122.26    7.22
   3   1   0  125.95    7.33
  -3   1   0  113.58    7.16
   4  -1   0 1378.59   82.74
  -4  -1   0 1407.85   83.01
   4   1   0 1418.46   82.88
  -4   1   0 1437.90   83.01
  -5  -1   0    3.43    2.30
   5  -1   0    3.04    2.09
   5  -1   0    0.36    0.58
  -5  -1   0    4.63    1.03
  -5  -1   0    0.79    0.58
  -5  -1   0    1.72    0.55
   5  -1   0    1.97    0.73
   5  -1   0    0.94    0.65
  -5  -1   0    1.34    0.66
  -5  -1   0    0.97    0.75
   5  -1   0    0.99    1.42
   5  -1   0    0.99    0.72
   5  -1   0    2.21    0.61
   5  -1   0    2.74    0.72
   5   1   0    0.28    0.61
  -5   1   0    1.27    0.67
   5   1   0    0.22    0.59
  -5   1   0    1.25    0.53
  -5   1   0    3.78    0.75
  -5   1   0    1.17    0.64
   5   1   0    1.01    0.72
   5   1   0    2.91    1.90
  -5   1   0    0.76    0.61
   5   1   0    1.04    0.54
   5   1   0    4.26    2.13
   5   1   0    2.82    0.55
   5   1   0    1.48    0.68
   6  -1   0  161.33    9.44
   6  -1   0  154.07   11.10
  -6  -1   0  149.16    9.43
   6  -1   0  161.26   12.66
  -6  -1   0  178.55   13.34
   6  -1   0  164.84   10.25
   6  -1   0  150.96    9.46
  -6  -1   0  133.17    9.45
   6  -1   0  147.53    9.30
  -6  -1   0  136.56    9.24
   6  -1   0  149.82    9.53
  -6  -1   0  141.34    9.17
  -6  -1   0  132.18    9.32
   6   1   0  167.50   12.88
  -6   1   0  139.25    9.22
  -6   1   0  170.47   13.06
   6   1   0  163.20    9.70
  -6   1   0  143.29    9.51
   6   1   0  162.12    9.73
  -6   1   0  144.76    9.19
   6   1   0  144.17    9.49
  -6   1   0  147.68    9.38
   6   1   0  128.58   11.06
   6   1   0  144.08    9.34
   6   1   0  147.79    9.31
  -6   1   0  141.62    9.42
   7  -1   0  651.25   40.81
   7  -1   0  576.08   38.26
  -7  -1   0  693.35   41.62
   7   1   0  588.74   40.36
  -7   1   0  638.32   41.06
   7   1   0  602.48   38.84
   8  -1   0  104.95    8.17
  -8  -1   0  108.79    7.31
  -8  -1   0  109.50    7.44
   8  -1   0  122.07    8.16
   8  -1   0  100.92    7.38
  -8  -1   0  139.83   12.69
   8  -1   0  112.01    7.84
  -8  -1   0  105.97    7.68
   8  -1   0  119.18    7.28
  -8  -1   0  104.49    7.52
   8  -1   0  130.41    9.83
   8   1   0  105.54    6.98
  -8   1   0  138.34   12.77
   8   1   0  112.09    7.74
  -8   1   0  102.88    7.26
  -8   1   0  101.52    7.64
   8   1   0  116.79    7.90
   8   1   0  100.51    7.61
  -8   1   0  108.93    7.57
   8   1   0  114.20    7.60
   8   1   0  107.54    9.76
  -8   1   0  110.28    7.52
   8   1   0  112.99    7.49
  -9  -1   0    9.55    1.84
   9  -1   0    8.85    1.78
  -9  -1   0   13.94    2.11
  -9  -1   0   13.27    1.92
   9  -1   0    7.15    1.69
   9  -1   0    6.71    1.75
   9  -1   0   14.75    4.87
  -9  -1   0   26.16    6.74
  -9  -1   0    9.88    1.92
   9  -1   0   11.66    1.95
   9  -1   0    9.84    1.98
   9  -1   0    8.66    2.98
   9  -1   0   11.62    1.68
   9   1   0    9.87    1.79
   9   1   0    6.70    1.51
   9   1   0    9.41    1.98
   9   1   0    8.12    1.79
  -9   1   0    5.50    1.48
   9   1   0    6.84    2.88
  -9   1   0   12.17    5.24
   9   1   0    6.38    1.67
  -9   1   0   10.42    1.90
  -9   1   0    5.65    1.56
   9   1   0   22.19    6.08
   9   1   0   10.42    1.50
  -9   1   0    7.99    1.50
 -10  -1   0   23.08    3.15
 -10  -1   0   27.08    3.14
  10  -1   0   26.12    3.44
  10  -1   0   35.12    5.62
  10  -1   0   34.13    3.98
  10  -1   0   24.38    3.21
 -10  -1   0   25.69    3.62
  10  -1   0   25.66    3.45
  10  -1   0   27.36    3.37
 -10  -1   0   29.01    3.33
 -10   1   0   21.73    2.82
  10   1   0   27.35    3.57
  10   1   0   29.48    3.41
 -10   1   0   28.99    3.48
  10   1   0   25.66    3.39
  10   1   0   33.92    6.02
  10   1   0   21.87    3.28
  10   1   0   34.67    3.86
 -10   1   0   27.88    3.34
 -10   1   0   27.60    3.67
  11  -1   0    7.56    1.89
  11  -1   0    5.17    1.85
  11  -1   0    3.20    2.58
  11  -1   0   19.75    6.56
  11  -1   0    7.21    1.79
 -11  -1   0   26.04    8.70
  11  -1   0    6.68    1.99
  11  -1   0    6.63    1.84
 -11  -1   0    5.83    1.92
 -11  -1   0    5.69    1.49
 -11   1   0    8.43    1.89
  11   1   0    7.73    2.01
 -11   1   0    4.43    1.75
 -11   1   0   28.31    7.84
  11   1   0    7.72    2.19
  11   1   0    5.46    1.84
  11   1   0   16.38    6.66
 -11   1   0    5.98    1.55
  11   1   0    9.72    3.75
  11   1   0    5.92    1.93
 -11   1   0    8.73    2.13
  11   1   0    8.41    2.02
  12  -1   0   15.57    3.28
 -12  -1   0   17.22    9.00
 -12  -1   0   24.52    3.19
  12  -1   0   16.11    2.42
 -12  -1   0   13.03    2.37
  12  -1   0   13.56    7.66
 -12  -1   0   12.89    2.78
  12  -1   0   17.42    2.83
  12  -1   0   24.93    4.10
 -12  -1   0   11.28    2.39
  12  -1   0   18.90    3.03
  12  -1   0   14.32    3.93
  12   1   0   14.36    2.75
  12   1   0   15.91    2.18
 -12   1   0   13.34    2.77
  12   1   0   13.23    4.15
  12   1   0   25.50    7.81
 -12   1   0   13.80    2.51
 -12   1   0   19.77    3.15
 -12   1   0   18.66    2.92
  12   1   0   10.90    2.55
  12   1   0   12.76    2.59
 -12   1   0   21.61    7.94
  12   1   0   19.55    3.31
  12   1   0   11.70    2.55
 -13  -1   0    0.53    1.01
 -13  -1   0    1.13    1.14
  13  -1   0    1.00    1.15
  13  -1   0   -0.03    1.22
  13  -1   0    0.20    1.94
  13  -1   0   -2.16    6.05
  13  -1   0    1.22    1.25
  13  -1   0    0.22    1.34
  13  -1   0   -1.33    1.00
 -13  -1   0    0.35    1.03
  13  -1   0    0.50    1.17
  13   1   0    0.89    1.25
 -13   1   0    0.36    1.09
  13   1   0    0.00    2.53
 -13   1   0    0.10    1.05
  13   1   0   -0.63    0.98
 -13   1   0   -0.27    0.89
  13   1   0    1.08    1.22
  13   1   0   -1.57    1.01
 -13   1   0   -5.15    7.32
 -14  -1   0    9.16    2.51
  14  -1   0    7.98    2.43
 -14  -1   0   11.15    2.52
  14  -1   0   11.62    2.79
  14   1   0   12.20    2.94
 -14   1   0   11.14    2.58
 -14   1   0   13.92    2.80
  14   1   0    9.42    2.57
 -15  -1   0    3.53    1.57
  15  -1   0    1.81    1.74
  15  -1   0    6.13    2.32
 -15  -1   0    4.04    1.96
 -15   1   0    4.08    1.88
 -15   1   0    4.91    2.14
  15   1   0    2.73    1.80
   1  -2   0  283.10   16.69
  -1   2   0  275.44   16.69
   1   2   0  289.82   16.82
  -2  -2   0  356.22   21.13
   2  -2   0  338.60   20.93
  -2   2   0  344.84   21.00
   2   2   0  340.74   21.05
   3  -2   0   47.53    3.31
  -3  -2   0   45.92    3.18
   3  -2   0   50.75    3.82
   3  -2   0   55.93    3.29
  -3  -2   0   48.34    3.18
  -3  -2   0   56.14    3.48
   3  -2   0   49.08    3.14
   3  -2   0   42.74    3.21
   3  -2   0   50.27    3.41
  -3  -2   0   48.20    3.28
   3  -2   0   52.13    3.39
  -3  -2   0   50.18    4.84
  -3  -2   0   51.68    3.45
   3  -2   0   48.64    4.66
   3   2   0   49.85    4.76
  -3   2   0   50.47    3.23
  -3   2   0   52.51    4.85
   3   2   0   51.17    3.46
  -3   2   0   50.55    3.35
   3   2   0   53.63    3.57
  -3   2   0   46.68    3.34
   3   2   0   48.60    3.20
   3   2   0   55.64    3.39
  -3   2   0   48.49    3.34
   3   2   0   52.41    3.24
  -3   2   0   43.23    3.19
  -3   2   0   50.09    3.15
  -3   2   0   48.50    4.06
   4  -2   0  140.86    9.45
   4  -2   0  152.34    8.83
   4  -2   0  149.94    8.71
   4  -2   0  139.63    8.45
  -4  -2   0  138.05    8.75
  -4  -2   0  142.72    8.62
  -4  -2   0  136.84    8.73
   4  -2   0  147.75    8.72
   4   2   0  161.45    8.99
  -4   2   0  140.14    8.66
  -4   2   0  121.70   10.45
   4   2   0  150.03    8.57
   4   2   0  114.70   10.32
   4   2   0  143.59    8.82
   4   2   0  144.10    8.70
  -4   2   0  124.03    8.58
  -4   2   0  140.96    9.72
  -4   2   0  138.19    8.71
  -5  -2   0   26.29    2.49
   5  -2   0   30.06    2.37
   5  -2   0   32.37    2.59
   5  -2   0   35.10    2.42
  -5  -2   0   27.62    2.33
   5  -2   0   29.50    2.37
  -5  -2   0   24.32    2.42
   5  -2   0   35.47    4.07
   5  -2   0   33.54    2.69
   5  -2   0   25.66    2.44
  -5  -2   0   31.24    2.77
  -5  -2   0   23.61    2.18
  -5   2   0   28.07    2.25
  -5   2   0   28.40    2.53
   5   2   0   32.88    2.65
   5   2   0   28.61    2.40
  -5   2   0   35.10    2.65
  -5   2   0   33.31    2.61
  -5   2   0   25.45    2.24
   5   2   0   31.19    2.77
   5   2   0   27.92    2.58
  -6  -2   0   53.55    3.83
  -6  -2   0   52.23    3.93
  -6  -2   0   48.36    3.98
   6  -2   0   56.65    5.29
  -6  -2   0   56.37    3.78
  -6  -2   0   53.97    4.01
   6  -2   0   58.07    3.89
  -6  -2   0   60.99    7.07
   6  -2   0   49.39    3.80
   6  -2   0   49.69    3.70
   6  -2   0   65.44    6.94
   6  -2   0   54.69    4.06
   6  -2   0   52.48    4.01
   6  -2   0   54.95    4.20
   6   2   0   48.06    3.38
   6   2   0   52.46    3.86
   6   2   0   54.51    4.07
  -6   2   0   49.31    3.97
   6   2   0   42.74    6.10
   6   2   0   51.89    3.80
  -6   2   0   55.78    4.02
  -6   2   0   46.06    3.63
  -6   2   0   46.56    3.90
   6   2   0   48.86    4.07
   6   2   0   60.40    4.32
  -6   2   0   53.56    3.76
  -6   2   0   59.42    6.97
   6   2   0   66.54    6.89
   7  -2   0    1.23    1.58
  -7  -2   0    0.46    0.75
   7  -2   0    1.73    0.65
   7  -2   0    6.47    3.36
   7  -2   0    1.23    0.84
   7  -2   0    0.61    0.63
   7  -2   0    1.16    0.70
  -7  -2   0    1.13    0.64
   7  -2   0    1.93    0.99
  -7  -2   0    0.58    0.56
  -7  -2   0    1.10    2.46
   7  -2   0    0.91    0.83
   7   2   0    5.51    2.59
  -7   2   0    2.82    3.22
   7   2   0   -0.07    0.53
   7   2   0    0.61    0.69
  -7   2   0   -0.25    0.65
  -7   2   0    1.09    0.82
   7   2   0    2.09    2.68
   7   2   0   -0.32    0.62
   7   2   0    1.33    0.47
  -7   2   0    0.35    0.52
   7   2   0    0.92    1.00
   7   2   0    0.68    0.77
  -7   2   0    0.45    0.65
   8  -2   0   97.71    7.53
  -8  -2   0   91.09    7.00
  -8  -2   0   95.29    6.91
  -8  -2   0  100.16    6.87
   8  -2   0  103.45    7.00
  -8  -2   0  116.94   11.71
   8  -2   0   97.88    6.81
   8  -2   0  124.00   11.52
   8  -2   0  108.64    7.43
   8  -2   0  109.34    7.10
   8  -2   0   99.07    8.63
  -8   2   0   96.22    7.20
   8   2   0   98.49    9.48
   8   2   0  115.70   11.38
   8   2   0   94.01    7.24
  -8   2   0  126.39   12.03
   8   2   0  109.15    7.45
   8   2   0  100.34    7.02
   8   2   0  107.28    7.07
  -8   2   0  102.10    7.13
  -8   2   0  106.89    7.14
   8   2   0   99.01    6.44
  -8   2   0   97.91    6.82
   8   2   0  105.42    7.30
   9  -2   0   91.71    6.94
  -9  -2   0  103.09    7.05
  -9  -2   0   90.51    7.22
   9  -2   0  106.87    7.49
  -9  -2   0  109.92   12.42
   9  -2   0  104.01    7.15
   9  -2   0  102.51    8.91
   9  -2   0   96.42    6.82
   9  -2   0  108.26    7.48
  -9  -2   0   94.88    6.89
   9  -2   0  112.55   11.79
   9  -2   0  101.47    7.29
  -9  -2   0   92.58    7.07
   9   2   0  108.00    7.18
  -9   2   0  102.93   11.89
  -9   2   0   92.73    7.28
   9   2   0  113.93   10.04
   9   2   0  102.26    7.38
   9   2   0  102.97    7.46
   9   2   0  102.81    7.43
   9   2   0  104.24    7.18
   9   2   0  104.04   11.62
  -9   2   0  113.45    7.30
  -9   2   0  116.60    7.39
   9   2   0   93.79    6.43
  -9   2   0   88.47    6.76
 -10  -2   0  201.15   12.64
  10  -2   0  193.76   14.52
  10  -2   0  192.83   12.42
  10  -2   0  198.57   18.01
  10  -2   0  188.53   12.75
 -10  -2   0  225.93   19.51
  10  -2   0  185.31   12.60
  10  -2   0  178.77   12.66
  10  -2   0  196.39   12.52
 -10  -2   0  177.95   12.26
 -10  -2   0  192.83   12.31
  10  -2   0  184.64   12.13
 -10  -2   0  192.61   12.79
 -10   2   0  186.00   12.22
  10   2   0  184.95   12.43
  10   2   0  176.69   11.64
  10   2   0  188.92   12.43
  10   2   0  201.06   12.83
  10   2   0  192.09   15.43
 -10   2   0  186.58   12.76
  10   2   0  207.82   18.31
 -10   2   0  185.01   12.41
  10   2   0  191.77   12.76
 -10   2   0  198.62   12.62
 -10   2   0  219.98   19.29
  10   2   0  202.16   12.92
 -11  -2   0   31.43    8.49
  11  -2   0   21.92    8.64
  11  -2   0   27.52    3.47
  11  -2   0   31.94    5.55
  11  -2   0   39.13    4.42
 -11  -2   0   27.54    3.83
  11  -2   0   24.85    2.80
 -11  -2   0   29.57    3.46
  11  -2   0   21.77    3.39
  11  -2   0   25.25    3.62
 -11  -2   0   30.87    3.89
  11  -2   0   28.55    3.57
  11   2   0   24.47    5.65
 -11   2   0   31.59    3.54
 -11   2   0   35.34    9.18
  11   2   0   33.33    4.11
 -11   2   0   37.87    4.13
  11   2   0   31.51    3.97
 -11   2   0   29.12    3.84
  11   2   0   25.71    2.47
  11   2   0   26.54    7.63
  11   2   0   30.95    3.94
 -11   2   0   28.11    3.96
  11   2   0   24.84    3.40
  12  -2   0    1.27    1.41
  12  -2   0    1.56    1.90
 -12  -2   0    0.72    1.13
  12  -2   0    0.52    1.10
  12  -2   0    2.27    1.17
 -12  -2   0    1.05    0.99
  12  -2   0    5.05    6.31
  12  -2   0    2.55    1.43
 -12  -2   0    1.43    1.42
 -12  -2   0   10.93    8.26
  12   2   0    2.00    0.93
  12   2   0    6.33    5.94
 -12   2   0    0.15    1.11
 -12   2   0    0.08    0.80
  12   2   0    0.44    1.23
 -12   2   0   -0.06    1.08
  12   2   0    1.47    1.17
  12   2   0    2.06    1.44
 -12   2   0   -0.06    1.02
  12   2   0    1.09    1.33
  12   2   0   -0.10    1.23
  12   2   0    2.83    3.17
 -13  -2   0    0.27    1.06
 -13  -2   0    0.59    1.09
  13  -2   0   -0.05    1.09
  13  -2   0   -1.58    0.94
  13  -2   0    0.64    0.99
  13  -2   0    0.54    1.13
  13  -2   0   -1.91    1.62
  13  -2   0    0.02    1.04
  13  -2   0    6.16    7.32
 -13  -2   0    1.06    1.12
  13   2   0   -0.18    0.98
  13   2   0    1.46    2.47
 -13   2   0    0.62    1.14
  13   2   0    0.64    1.19
  13   2   0   -1.17    1.09
  13   2   0    0.41    1.42
 -13   2   0   -3.17    7.38
 -13   2   0    0.60    1.26
 -13   2   0   -0.71    0.90
  14  -2   0   -1.53    0.83
  14  -2   0    7.77   12.91
  14  -2   0   -2.35    1.77
 -14  -2   0    1.83    1.43
 -14  -2   0   -0.54    1.05
  14  -2   0   -0.78    1.26
  14   2   0    0.16    1.30
  14   2   0   -2.62    1.02
 -14   2   0   -1.19    1.07
 -14   2   0   -0.05    1.29
  15  -2   0    1.09    1.55
 -15  -2   0    1.55    1.40
  15  -2   0    1.10    1.54
 -15  -2   0   -1.99    0.88
  15   2   0    3.14    1.95
 -15   2   0    0.00    1.19
 -15   2   0   -1.43    1.03
  15   2   0   -0.82    1.40
   0  -3   0    0.19    0.16
   0  -3   0    0.11    0.15
   0  -3   0    0.31    0.19
   0  -3   0    0.43    0.18
   0  -3   0    0.28    0.18
   0   3   0    0.29    0.16
   0   3   0   -0.11    0.13
   0   3   0    0.26    0.19
   0   3   0    0.07    0.13
   0   3   0    0.10    0.17
   0   3   0    0.14    0.13
   1  -3   0    8.90    1.11
  -1  -3   0   12.20    1.03
  -1  -3   0   11.90    0.79
   1  -3   0   12.67    0.99
  -1  -3   0    9.94    0.86
  -1  -3   0   10.12    0.86
  -1  -3   0   12.18    1.34
   1  -3   0    9.95    0.96
   1  -3   0   10.26    0.93
   1  -3   0   12.40    0.98
   1  -3   0   10.41    0.96
   1  -3   0   11.48    0.96
  -1  -3   0   11.01    0.77
   1  -3   0   12.28    0.77
   1  -3   0   11.33    0.74
   1   3   0   12.47    0.88
   1   3   0   11.31    0.79
  -1   3   0   11.49    0.93
   1   3   0   10.61    0.86
   1   3   0   11.00    1.00
  -1   3   0   10.13    0.92
  -1   3   0   11.55    0.95
  -1   3   0   12.09    1.01
   1   3   0   12.33    1.33
   1   3   0   11.16    0.76
  -1   3   0   12.34    0.77
  -1   3   0    9.60    0.97
  -1   3   0   12.21    0.81
  -1   3   0   11.20    0.95
  -1   3   0   11.30    0.80
  -1   3   0   10.27    0.95
  -1   3   0   10.57    1.17
   2  -3   0   96.73    6.24
  -2  -3   0  103.56    6.29
   2   3   0  113.70    6.40
  -2   3   0   94.98    6.05
  -2   3   0   98.40    6.32
  -2   3   0  100.48    6.04
  -3  -3   0  117.19    7.74
   3  -3   0  122.02    7.65
  -3  -3   0  121.94    7.67
   3  -3   0  127.72    7.59
   3  -3   0  129.00    7.97
   3   3   0  133.78    7.94
  -3   3   0  116.83    7.58
  -3   3   0  131.42    8.25
  -3   3   0  125.85    7.59
  -4  -3   0  739.32   44.41
   4  -3   0  743.83   44.15
  -4   3   0  700.10   45.43
   4   3   0  726.01   44.31
   5  -3   0    0.17    0.93
   5  -3   0    0.49    0.58
   5  -3   0    1.99    0.78
  -5  -3   0    1.11    0.76
  -5  -3   0   -0.07    1.82
  -5  -3   0    0.85    0.56
  -5  -3   0    0.22    0.47
   5  -3   0    0.36    0.40
  -5  -3   0    0.35    0.51
   5  -3   0    0.38    0.59
   5  -3   0    0.70    1.64
   5  -3   0   -0.04    0.40
  -5  -3   0    0.91    0.51
   5  -3   0    0.40    0.49
  -5   3   0   -0.31    0.65
  -5   3   0    0.28    1.40
   5   3   0    0.97    0.84
   5   3   0    0.26    0.56
  -5   3   0   -0.35    0.49
  -5   3   0   -0.23    1.71
   5   3   0    0.62    1.74
  -5   3   0    0.39    0.41
   5   3   0   -0.11    0.58
  -5   3   0    0.36    0.57
  -5   3   0    0.69    0.46
  -6  -3   0  191.31   11.80
  -6  -3   0  182.84   11.76
   6  -3   0  188.29   12.67
   6  -3   0  171.92   11.64
  -6  -3   0  181.78   11.41
   6  -3   0  197.51   11.78
  -6  -3   0  176.49   11.57
   6  -3   0  195.48   11.84
   6   3   0  194.91   11.79
  -6   3   0  179.80   11.26
  -6   3   0  173.50   11.66
  -6   3   0  189.76   11.69
   6   3   0  198.76   11.56
  -6   3   0  185.51   11.67
   6   3   0  197.40   11.93
   6   3   0  205.53   12.18
  -7  -3   0   51.84    3.65
  -7  -3   0   37.83    3.25
   7  -3   0   42.10    3.28
   7  -3   0   46.04    3.74
  -7  -3   0   43.44    3.65
  -7  -3   0   42.09    3.27
   7  -3   0   40.21    3.56
   7  -3   0   33.73    4.55
  -7  -3   0   47.84    7.83
   7  -3   0   38.62    6.67
   7  -3   0   37.12    3.26
   7  -3   0   41.52    3.37
   7  -3   0   42.37    3.59
  -7   3   0   43.29    3.27
   7   3   0   45.95    6.19
   7   3   0   44.15    3.41
   7   3   0   41.20    3.78
   7   3   0   50.95    7.91
  -7   3   0   48.07    7.74
   7   3   0   42.90    3.39
  -7   3   0   44.36    3.55
  -7   3   0   33.98    3.39
  -7   3   0   44.25    3.56
   7   3   0   38.64    3.54
   7   3   0   39.96    3.66
  -8  -3   0   60.17    9.27
   8  -3   0   40.73    3.62
  -8  -3   0   46.90    4.01
   8  -3   0   50.75    5.90
   8  -3   0   44.83    3.69
   8  -3   0   57.76    4.30
  -8  -3   0   47.21    3.89
   8  -3   0   44.77    7.82
   8  -3   0   49.42    4.11
  -8  -3   0   42.58    3.67
   8  -3   0   53.62    4.17
  -8  -3   0   44.75    3.65
   8  -3   0   47.65    3.84
   8   3   0   41.06    3.13
   8   3   0   44.37    3.75
   8   3   0   49.12    4.16
  -8   3   0   47.65    3.94
  -8   3   0   55.01    9.08
  -8   3   0   48.41    3.68
  -8   3   0   43.38    3.86
   8   3   0   52.24    8.61
   8   3   0   48.96    3.84
   8   3   0   47.63    4.05
   8   3   0   38.42    7.16
   8   3   0   48.22    4.23
  -8   3   0   48.11    4.05
  -9  -3   0   84.04   10.52
  -9  -3   0   58.44    5.00
  -9  -3   0   55.93    4.62
  -9  -3   0   63.64    4.79
   9  -3   0   51.87    4.91
   9  -3   0   65.60    5.18
   9  -3   0   58.27    5.07
   9  -3   0   53.84    7.43
  -9  -3   0   67.30    5.02
   9  -3   0   67.72    5.18
   9  -3   0   63.47    4.72
   9  -3   0   57.31    4.77
   9  -3   0   85.72    9.72
   9   3   0   62.46    5.12
   9   3   0   56.68    4.74
  -9   3   0   57.17    4.84
   9   3   0   65.84    4.18
   9   3   0   59.72    8.22
  -9   3   0   62.58    4.91
   9   3   0   63.85    5.25
  -9   3   0   58.47    4.59
   9   3   0   54.00    4.72
   9   3   0   48.49    4.85
 -10  -3   0   26.14    3.14
  10  -3   0   30.47    7.35
  10  -3   0   38.02    3.86
 -10  -3   0   30.07    3.49
  10  -3   0   28.32    3.62
  10  -3   0   25.24    4.69
 -10  -3   0   24.83    7.84
  10  -3   0   26.72    3.16
  10  -3   0   31.80    3.91
 -10  -3   0   26.35    3.61
  10  -3   0   25.35    2.77
 -10  -3   0   32.71    3.55
  10  -3   0   30.64    3.75
  10   3   0   31.54    3.62
  10   3   0   35.78    4.06
  10   3   0   23.39    3.40
 -10   3   0   23.31    3.15
  10   3   0   26.13    7.15
  10   3   0   22.26    2.17
 -10   3   0   28.94    3.55
 -10   3   0   28.98    2.82
 -10   3   0   22.16    7.12
  10   3   0   27.06    5.90
  10   3   0   27.25    3.54
  10   3   0   27.17    3.24
 -10   3   0   23.94    3.39
  11  -3   0   52.22    4.52
 -11  -3   0   54.21   10.48
  11  -3   0   40.53    6.02
 -11  -3   0   38.85    4.60
  11  -3   0   42.13    3.87
  11  -3   0   57.73   10.43
  11  -3   0   37.89    3.67
  11  -3   0   38.67    4.36
  11  -3   0   39.35    4.65
 -11  -3   0   40.81    3.90
 -11  -3   0   39.21    3.72
  11  -3   0   41.65    4.66
 -11   3   0   36.20    4.25
  11   3   0   38.33    3.08
  11   3   0   39.75    4.63
 -11   3   0   42.69    4.08
  11   3   0   42.52    4.00
  11   3   0   43.32    4.86
 -11   3   0   46.99   10.80
  11   3   0   29.82    6.66
  11   3   0   44.81    9.36
 -11   3   0   25.02    3.96
 -11   3   0   37.87    3.64
  11   3   0   42.91    4.84
  11   3   0   39.65    4.69
 -12  -3   0   57.01    4.84
  12  -3   0   40.39    4.13
  12  -3   0   53.26    5.79
  12  -3   0   45.82    4.41
 -12  -3   0   47.08    5.36
  12  -3   0   48.19    5.51
  12  -3   0   46.98    6.80
  12  -3   0   33.65    9.52
  12  -3   0   46.83    5.14
 -12  -3   0   52.61   12.39
  12  -3   0   46.15    5.34
 -12  -3   0   43.57    4.28
  12   3   0   28.88    9.36
  12   3   0   49.79    4.68
  12   3   0   49.80    4.61
  12   3   0   49.44    5.55
 -12   3   0   46.26    4.32
 -12   3   0   47.57    4.51
 -12   3   0   42.23   11.58
 -12   3   0   52.00    4.76
  12   3   0   54.48    5.73
  12   3   0   55.09    5.11
 -12   3   0   44.68    5.39
  13  -3   0   15.19    2.59
 -13  -3   0   17.01    3.13
  13  -3   0   16.44    3.28
 -13  -3   0   21.83    3.52
 -13  -3   0   18.35    3.12
  13  -3   0   10.98    2.75
  13  -3   0   16.88    3.00
  13  -3   0    7.30    7.43
  13  -3   0   10.30    2.60
  13  -3   0   20.70    5.56
  13   3   0   12.85    2.71
  13   3   0   21.81    3.40
 -13   3   0   20.15    4.03
 -13   3   0   16.96    2.93
 -13   3   0   22.56   10.24
 -13   3   0   15.54    2.95
  13   3   0   18.94    3.31
  13   3   0   18.21    5.14
  13   3   0   12.57    2.93
 -14  -3   0   -0.86    0.84
  14  -3   0   -6.97    7.95
  14  -3   0   -2.27    1.03
  14  -3   0   -0.33    1.90
  14  -3   0   -1.34    0.99
 -14  -3   0   -0.02    1.14
 -14   3   0   -0.35    1.22
  14   3   0   -0.56    1.05
 -14   3   0   -0.21    1.02
  14   3   0   -0.36    1.19
  14   3   0    1.51    1.55
 -14   3   0    0.53    1.25
 -15  -3   0    2.17    1.51
  15  -3   0   -1.27    1.23
 -15  -3   0    1.03    1.87
  15  -3   0   -0.56    1.26
  15   3   0    0.99    1.53
 -15   3   0    1.79    1.71
  15   3   0   -1.71    1.04
 -15   3   0    0.61    1.25
   0  -4   0    0.80    0.31
   0  -4   0    0.68    0.29
   0  -4   0    0.53    0.30
   0  -4   0    2.67    0.54
   0   4   0    1.08    0.34
   0   4   0    0.37    0.29
   0   4   0    0.17    0.26
   0   4   0    0.34    0.20
   0   4   0    1.19    0.35
   0   4   0    0.60    0.30
   1  -4   0   43.99    3.07
  -1  -4   0   46.22    2.73
   1  -4   0   48.01    3.05
  -1  -4   0   46.54    2.97
   1  -4   0   48.19    3.11
   1  -4   0   45.68    3.08
  -1  -4   0   45.95    3.06
   1  -4   0   48.27    3.06
  -1  -4   0   43.42    3.08
  -1  -4   0   45.74    3.08
  -1  -4   0   44.94    2.72
   1  -4   0   47.30    3.07
   1  -4   0   45.77    3.01
   1   4   0   44.90    2.94
  -1   4   0   45.11    3.01
  -1   4   0   43.53    3.01
   1   4   0   43.69    2.75
   1   4   0   44.00    3.08
  -1   4   0   50.01    3.12
  -1   4   0   43.98    2.73
  -1   4   0   45.67    3.04
  -1   4   0   46.05    3.03
  -1   4   0   48.39    3.14
   1   4   0   49.49    3.15
  -1   4   0   47.20    3.25
   2  -4   0   31.06    2.83
   2  -4   0   30.20    1.98
   2  -4   0   28.64    2.10
   2  -4   0   25.03    1.87
   2  -4   0   27.45    2.29
   2  -4   0   25.40    2.10
   2  -4   0   28.44    2.08
   2  -4   0   24.39    2.02
  -2  -4   0   27.18    1.99
   2  -4   0   28.12    1.84
  -2  -4   0   27.91    2.18
  -2  -4   0   29.94    1.89
  -2  -4   0   23.31    2.09
  -2  -4   0   34.00    3.56
  -2   4   0   27.48    1.89
   2   4   0   29.08    1.90
  -2   4   0   27.55    2.06
  -2   4   0   27.77    2.15
  -2   4   0   27.21    2.13
  -2   4   0   27.88    1.94
   2   4   0   34.20    2.08
   2   4   0   28.16    1.99
  -2   4   0   34.02    2.95
  -2   4   0   27.86    1.71
   2   4   0   29.47    1.90
  -2   4   0   27.54    2.03
   2   4   0   22.45    2.13
   2   4   0   25.56    1.81
  -2   4   0   23.42    1.86
  -3  -4   0 1104.82   62.96
   3  -4   0 1058.35   62.32
  -3   4   0 1058.50   62.50
   3   4   0 1035.36   62.56
   4  -4   0  163.56   10.63
  -4  -4   0  160.57   10.28
   4  -4   0  151.29   10.21
   4  -4   0  198.13   12.57
  -4  -4   0  172.53   10.48
   4  -4   0  162.16   10.07
   4  -4   0  167.64   10.20
   4  -4   0  166.36   10.32
  -4   4   0  172.02   11.13
  -4   4   0  168.96   10.21
   4   4   0  177.29   10.24
   4   4   0  165.87   10.34
   4   4   0  174.90   10.65
  -4   4   0  160.61   10.25
  -5  -4   0   22.14    2.53
   5  -4   0   24.66    2.55
   5  -4   0   19.93    1.72
   5  -4   0   18.83    2.15
   5  -4   0   27.46    4.49
   5  -4   0   21.79    2.85
   5  -4   0   20.98    1.97
   5  -4   0   22.50    1.95
  -5  -4   0   21.19    2.08
  -5  -4   0   17.76    1.80
  -5  -4   0   19.07    1.92
  -5  -4   0   27.77    4.84
  -5  -4   0   17.85    1.76
   5  -4   0   22.79    2.14
   5   4   0   19.92    2.41
  -5   4   0   18.66    2.19
   5   4   0   25.24    2.20
  -5   4   0   22.77    2.39
  -5   4   0   19.76    2.17
   5   4   0   24.15    2.19
  -5   4   0   27.67    4.83
  -5   4   0   23.78    1.88
  -5   4   0   19.90    1.74
   5   4   0   34.38    5.23
  -5   4   0   15.81    2.98
   5   4   0   18.27    1.83
   5   4   0   18.18    2.42
   6  -4   0    2.27    0.95
   6  -4   0    1.57    2.13
   6  -4   0    1.67    0.69
   6  -4   0    1.97    0.92
  -6  -4   0   -1.08    2.06
   6  -4   0    1.52    0.62
  -6  -4   0    1.04    0.57
  -6  -4   0    1.84    0.79
   6  -4   0    0.61    1.04
  -6  -4   0    1.41    0.69
   6  -4   0    2.99    0.83
   6  -4   0    0.59    0.70
  -6   4   0   -0.02    1.53
  -6   4   0    0.71    1.93
  -6   4   0    0.73    0.69
   6   4   0    1.67    0.76
  -6   4   0    2.57    0.89
  -6   4   0    2.43    0.94
   6   4   0    3.05    1.19
   6   4   0    2.49    0.99
   6   4   0    1.76    2.19
  -6   4   0    1.26    0.62
   6   4   0    2.84    0.83
   6   4   0    1.78    0.84
   7  -4   0    4.70    1.16
   7  -4   0    1.28    0.70
  -7  -4   0    0.95    0.75
  -7  -4   0    2.49    0.81
  -7  -4   0    2.20    3.00
   7  -4   0    1.37    0.80
   7  -4   0    4.17    2.81
   7  -4   0    0.75    1.14
  -7  -4   0    1.31    0.71
   7  -4   0    2.31    1.00
   7  -4   0    2.96    0.90
  -7  -4   0    2.67    0.89
   7  -4   0    0.89    0.73
   7   4   0    2.56    0.50
   7   4   0    3.47    2.56
   7   4   0    1.32    0.68
  -7   4   0    6.40    3.53
   7   4   0    1.73    0.92
   7   4   0    3.92    1.34
   7   4   0    2.07    0.94
  -7   4   0    2.52    0.83
   7   4   0    1.91    0.86
  -7   4   0    0.79    0.71
  -7   4   0    3.31    1.11
  -7   4   0    0.83    0.68
   8  -4   0    6.14    1.28
  -8  -4   0    6.02    1.39
   8  -4   0    7.93    3.69
  -8  -4   0    7.16    1.38
   8  -4   0    7.33    1.68
   8  -4   0    9.74    1.77
   8  -4   0    3.43    1.35
  -8  -4   0    5.99    1.34
   8  -4   0    8.01    2.20
   8  -4   0    9.28    1.85
   8  -4   0    7.85    1.55
  -8  -4   0    7.56    1.67
  -8   4   0    5.24    1.43
   8   4   0    4.72    1.38
  -8   4   0    8.10    1.76
  -8   4   0    6.06    1.43
   8   4   0    7.58    1.47
   8   4   0    6.96    1.64
  -8   4   0   13.99    4.81
  -8   4   0    4.05    1.10
   8   4   0    7.15    1.50
   8   4   0    5.81    1.60
   8   4   0    3.35    2.75
   8   4   0    4.90    3.84
   9  -4   0   24.10    3.17
  -9  -4   0   20.40    2.79
   9  -4   0   18.80    2.66
  -9  -4   0   21.40    3.03
   9  -4   0   22.64    2.58
  -9  -4   0   25.53    3.01
   9  -4   0   24.58    3.16
   9  -4   0   33.39    7.10
   9  -4   0   26.09    3.44
   9  -4   0   28.74    3.01
  -9  -4   0   22.43    2.79
  -9  -4   0   33.80    7.51
   9   4   0   27.69    6.81
  -9   4   0   18.68    2.88
   9   4   0   21.62    5.36
   9   4   0   24.39    3.22
  -9   4   0   28.45    2.95
   9   4   0   25.34    1.95
   9   4   0   20.63    2.77
  -9   4   0   39.82    8.40
   9   4   0   19.72    2.96
   9   4   0   18.36    2.61
   9   4   0   27.69    3.57
  -9   4   0   26.24    3.20
  -9   4   0   25.41    3.07
  10  -4   0    1.28    1.16
 -10  -4   0    1.27    1.21
 -10  -4   0    3.61    1.20
  10  -4   0    3.53    1.25
 -10  -4   0   -0.89    5.18
  10  -4   0    1.55    1.15
  10  -4   0    1.31    1.65
  10  -4   0    2.01    1.32
  10  -4   0    1.40    0.93
  10  -4   0    2.90    1.37
 -10  -4   0    2.14    1.12
 -10  -4   0    2.20    1.14
  10   4   0    1.67    1.04
 -10   4   0    3.49    5.13
  10   4   0    2.50    1.36
  10   4   0   -2.22    3.69
 -10   4   0    1.49    0.95
  10   4   0    1.86    1.36
  10   4   0    2.59    3.14
 -10   4   0    1.83    1.21
 -10   4   0    1.82    1.12
  10   4   0    0.00    1.18
  10   4   0    3.44    0.75
 -10   4   0    2.98    1.36
  11  -4   0   27.36    3.26
  11  -4   0   24.77    3.56
 -11  -4   0   17.11    3.03
  11  -4   0   20.64    3.11
 -11  -4   0   20.81    3.15
 -11  -4   0   39.03    9.70
  11  -4   0   25.78    3.80
  11  -4   0   27.12    4.82
 -11  -4   0   24.71    3.23
  11  -4   0   26.33    2.90
  11  -4   0   21.81    3.33
  11  -4   0   45.62   10.41
  11   4   0   23.40    8.02
  11   4   0   21.86    3.28
 -11   4   0   35.12    9.11
  11   4   0   24.89    3.58
 -11   4   0   19.48    2.79
 -11   4   0   23.11    3.24
 -11   4   0   20.94    3.24
  11   4   0   25.34    5.88
  11   4   0   32.49    3.65
  11   4   0   24.34    2.10
  11   4   0   21.92    3.15
  12  -4   0    0.96    1.48
 -12  -4   0   -2.44   10.74
  12  -4   0   -1.22    4.98
 -12  -4   0    3.00    1.32
 -12  -4   0    6.09    1.90
  12  -4   0    0.10    0.93
  12  -4   0    3.52    1.66
 -12  -4   0    2.69    1.19
  12  -4   0    1.62    1.31
  12  -4   0    3.78    1.34
  12  -4   0    2.30    1.38
  12  -4   0    1.98    2.11
 -12   4   0    3.99    1.40
  12   4   0    1.63    1.61
 -12   4   0   -1.22    6.12
  12   4   0    0.96    1.29
  12   4   0    5.44    5.89
  12   4   0    1.18    1.23
  12   4   0    2.21    1.23
 -12   4   0    1.42    1.23
  12   4   0    1.75    2.95
 -12   4   0    1.81    1.34
 -12   4   0    3.66    1.56
  12   4   0    2.29    1.39
  13  -4   0    1.01    6.19
 -13  -4   0   -0.46    0.96
  13  -4   0   -1.17    0.94
  13  -4   0   -0.83    1.02
  13  -4   0    0.61    1.15
 -13  -4   0   -1.09    0.82
  13  -4   0    1.55    1.24
  13   4   0   -4.66    1.79
 -13   4   0   -1.09    8.13
  13   4   0   -0.87    1.08
 -13   4   0   -0.29    1.04
 -13   4   0    0.95    1.20
  13   4   0   -0.37    1.12
  13   4   0    0.96    1.32
  14  -4   0    2.14    1.66
  14  -4   0    1.44    1.45
  14  -4   0   -9.89    7.55
 -14  -4   0    4.90    1.97
  14  -4   0    5.59    4.27
 -14  -4   0    0.10    1.18
 -14   4   0    3.20    1.63
  14   4   0    0.69    1.35
  14   4   0    1.78    1.50
 -14   4   0    0.04    1.16
 -14   4   0    1.51    1.46
 -14   4   0    6.96   11.02
  14   4   0    1.55    1.81
  15  -4   0   -0.29    1.28
  15  -4   0   -0.05    1.58
 -15  -4   0   -1.60    1.07
 -15  -4   0    4.39    1.71
  15  -4   0   -0.56    1.41
  15  -4   0    0.56    1.41
 -15   4   0   -0.85    1.02
  15   4   0    0.14    1.50
   0  -5   0    0.46    0.32
   0  -5   0    0.54    0.30
   0  -5   0    0.63    0.33
   0  -5   0    0.66    0.35
   0  -5   0    0.35    0.27
   0   5   0    0.37    0.33
   0   5   0    0.75    0.31
   0   5   0    1.73    0.44
   0   5   0    0.12    0.25
   0   5   0    0.89    0.38
   0   5   0    0.97    0.38
  -1  -5   0  231.60   12.53
   1  -5   0  187.87   12.12
   1   5   0  223.27   12.50
   1   5   0  186.32   12.11
  -1   5   0  188.60   12.14
   2  -5   0    2.75    0.41
   2  -5   0    1.96    0.60
  -2  -5   0    3.43    0.45
   2  -5   0    2.78    0.62
  -2  -5   0    0.52    0.88
   2  -5   0    2.32    0.55
   2  -5   0    3.15    0.67
   2  -5   0    3.33    0.48
  -2  -5   0    2.21    0.41
   2  -5   0    2.61    0.50
  -2  -5   0    3.41    0.56
  -2  -5   0    1.89    0.57
  -2  -5   0    4.49    0.85
   2  -5   0    1.48    0.47
  -2   5   0    2.97    0.44
   2   5   0    4.13    0.66
  -2   5   0    3.00    0.48
   2   5   0    2.60    0.44
  -2   5   0    4.23    0.73
  -2   5   0    4.36    0.74
   2   5   0    1.24    0.86
   2   5   0    3.02    0.40
   2   5   0    3.68    0.86
  -2   5   0    1.61    0.54
  -2   5   0    3.62    0.69
  -2   5   0    2.59    1.00
  -2   5   0    2.41    0.45
   2   5   0    3.80    0.66
  -2   5   0    1.85    0.55
   3  -5   0  387.04   23.56
  -3   5   0  370.32   23.65
   3   5   0  380.52   23.86
   4  -5   0  422.01   25.80
  -4  -5   0  412.40   26.15
  -4   5   0  391.33   25.86
   4   5   0  394.49   25.98
   5  -5   0    0.04    0.44
  -5  -5   0   -0.28    0.34
  -5  -5   0   -0.13    0.43
   5  -5   0    0.81    1.79
   5  -5   0    0.37    0.63
   5  -5   0   -0.58    0.62
  -5  -5   0    0.44    1.88
  -5  -5   0    0.74    0.67
   5  -5   0    0.17    0.53
  -5  -5   0    0.92    0.66
   5  -5   0    0.49    0.48
   5  -5   0    0.74    0.64
   5  -5   0    0.36    0.38
  -5  -5   0    0.67    0.47
   5   5   0   -0.20    0.45
  -5   5   0    1.21    0.79
  -5   5   0   -0.01    1.67
   5   5   0    1.23    0.87
   5   5   0    0.90    0.66
   5   5   0    0.24    0.47
  -5   5   0    0.21    0.56
  -5   5   0    0.60    1.38
  -5   5   0    0.35    0.45
   5   5   0    2.47    2.04
  -5   5   0    0.31    0.49
  -5   5   0    1.84    0.44
   5   5   0    0.67    0.65
  -5   5   0   -0.55    0.41
   6  -5   0    0.39    0.59
   6  -5   0    0.56    0.76
   6  -5   0    0.58    0.48
   6  -5   0   -0.39    0.41
  -6  -5   0    0.38    0.63
   6  -5   0    0.52    1.80
  -6  -5   0    0.86    0.70
   6  -5   0    2.41    1.02
  -6  -5   0   -1.08    2.18
   6  -5   0   -0.36    0.77
   6  -5   0    0.82    0.78
  -6  -5   0    2.22    0.73
   6   5   0    0.45    0.59
   6   5   0    0.40    1.88
  -6   5   0    1.72    2.29
  -6   5   0    1.48    0.88
   6   5   0    0.78    0.87
  -6   5   0    4.05    1.07
   6   5   0    0.54    0.85
   6   5   0    1.48    0.77
  -6   5   0    3.10    0.78
  -6   5   0   -0.23    1.54
   6   5   0    0.42    0.59
  -6   5   0    0.78    0.73
   7  -5   0   32.19    3.40
  -7  -5   0   28.87    2.60
   7  -5   0   31.15    2.81
  -7  -5   0   44.54    7.30
   7  -5   0   23.03    2.48
  -7  -5   0   23.00    2.36
   7  -5   0   27.65    2.29
   7  -5   0   34.95    6.14
   7  -5   0   24.64    2.94
   7  -5   0   28.81    2.53
   7  -5   0   23.42    3.41
  -7  -5   0   27.53    3.16
  -7  -5   0   25.94    2.36
   7   5   0   26.22    5.65
  -7   5   0   28.54    2.66
  -7   5   0   31.70    6.36
  -7   5   0   26.27    2.90
  -7   5   0   26.48    3.07
   7   5   0   25.12    2.87
  -7   5   0   22.26    2.22
   7   5   0   27.96    2.51
   7   5   0   22.36    2.33
   7   5   0   27.06    3.10
   7   5   0   23.86    3.26
   8  -5   0   29.32    3.23
  -8  -5   0   28.86    2.75
  -8  -5   0   21.81    2.65
   8  -5   0   28.00    2.66
  -8  -5   0   33.31    3.57
   8  -5   0   30.17    3.34
   8  -5   0   27.39    2.44
   8  -5   0   25.24    3.83
   8  -5   0   26.62    3.24
  -8  -5   0   19.55    5.85
   8  -5   0   19.15    5.42
  -8  -5   0   23.46    2.70
  -8   5   0   26.49    2.46
   8   5   0   29.25    3.29
   8   5   0   20.92    1.80
   8   5   0   22.26    3.24
  -8   5   0   30.22    3.29
   8   5   0   26.75    2.58
  -8   5   0   22.35    6.12
   8   5   0   31.09    3.22
  -8   5   0   30.93    3.32
  -8   5   0   21.03    2.71
   8   5   0   28.03    5.47
   8   5   0   28.87    3.25
   9  -5   0    2.45    1.99
   9  -5   0    2.59    1.01
   9  -5   0    1.81    1.10
   9  -5   0    3.67    1.63
   9  -5   0    6.52    1.74
   9  -5   0    0.57    3.20
   9  -5   0    2.06    1.08
  -9  -5   0    3.98    1.18
  -9  -5   0    2.27    1.31
  -9  -5   0    4.30    1.27
  -9  -5   0    1.75    3.97
   9  -5   0    4.08    1.20
  -9  -5   0    1.44    1.03
   9   5   0    4.39    4.30
   9   5   0    4.54    1.41
   9   5   0    5.16    1.60
   9   5   0    2.95    1.36
  -9   5   0    4.78    1.45
   9   5   0    3.80    2.99
   9   5   0    4.76    1.37
  -9   5   0    4.52    1.20
   9   5   0    3.78    1.71
  -9   5   0   12.15    2.28
  -9   5   0   -2.11    4.13
  -9   5   0    3.91    1.37
  10  -5   0    7.44    4.64
 -10  -5   0    3.48    1.31
  10  -5   0   -0.82    0.74
  10  -5   0   -0.48    1.33
 -10  -5   0   -3.23    3.70
  10  -5   0    1.93    1.32
 -10  -5   0    0.79    0.83
 -10  -5   0    0.45    0.96
  10  -5   0    0.78    0.92
  10  -5   0   -0.66    0.92
 -10  -5   0   -0.08    0.78
  10  -5   0    0.94    0.89
  10  -5   0    1.73    1.30
 -10   5   0   -0.27    0.97
 -10   5   0    1.03    1.01
  10   5   0   -0.76    3.81
  10   5   0    0.68    0.95
  10   5   0    0.41    1.00
 -10   5   0    0.68    0.75
  10   5   0    2.21    1.36
  10   5   0    0.47    1.27
 -10   5   0   -1.12    4.23
  10   5   0    0.55    2.84
  10   5   0    0.51    1.52
  11  -5   0    4.70    5.18
  11  -5   0    1.66    1.15
 -11  -5   0    0.95    1.45
 -11  -5   0    1.63    1.10
 -11  -5   0   -1.95    5.43
 -11  -5   0    2.56    1.30
  11  -5   0    1.14    1.08
  11  -5   0    1.78    1.43
  11  -5   0    1.71    1.11
  11  -5   0    3.02    1.59
  11  -5   0    3.74    2.14
 -11  -5   0    1.63    1.05
  11   5   0    1.14    1.11
 -11   5   0    2.85    1.17
 -11   5   0    8.74    6.27
 -11   5   0    0.49    1.10
  11   5   0    1.44    1.23
 -11   5   0    2.60    1.25
  11   5   0    1.79    1.29
  11   5   0    6.36    5.07
  11   5   0    2.81    1.63
  11   5   0    1.66    3.57
  11   5   0    0.45    0.88
 -11   5   0    2.28    1.49
  12  -5   0    1.63    1.19
 -12  -5   0    6.97    2.07
 -12  -5   0    3.80    1.76
 -12  -5   0    4.28    1.58
  12  -5   0    2.98    2.01
  12  -5   0   -5.13    4.97
 -12  -5   0    9.33    1.99
  12  -5   0    2.91    1.66
  12  -5   0    3.93    1.55
  12  -5   0    4.36    1.73
  12   5   0    1.08    1.44
 -12   5   0   -1.56    6.41
 -12   5   0    1.73    1.20
 -12   5   0    3.54    1.59
  12   5   0    2.86    1.49
  12   5   0    4.31    3.47
  12   5   0    3.03    1.47
  12   5   0    0.53    5.77
 -12   5   0    4.81    1.73
 -12   5   0    6.15    1.59
  12   5   0    4.17    1.59
  12   5   0    6.22    1.98
  13  -5   0   -0.04    1.20
  13  -5   0    1.26    1.45
  13  -5   0   -0.31    1.06
 -13  -5   0    1.65    1.21
  13  -5   0    2.04    7.17
  13  -5   0    0.32    1.10
 -13  -5   0    2.82    1.73
  13  -5   0   -0.01    1.94
  13   5   0   -0.35    1.34
 -13   5   0    1.06    1.25
  13   5   0    1.29    1.40
 -13   5   0   -0.01    1.22
 -13   5   0   -7.09    7.74
  13   5   0   -1.10    0.98
 -13   5   0    0.20    1.26
  13   5   0    0.99    1.29
  14  -5   0    1.33    1.27
 -14  -5   0    3.38    1.80
  14  -5   0    1.94    1.74
  14  -5   0   -2.51    8.01
  14  -5   0    0.79    1.38
  14  -5   0    0.53    1.67
 -14  -5   0    0.59    1.16
  14   5   0    4.48    2.01
 -14   5   0    2.70    1.52
 -14   5   0   -0.21    9.88
  14   5   0   -0.57    1.23
 -14   5   0    0.46    1.35
  14   5   0    2.54    1.78
 -15  -5   0    2.06    1.37
  15  -5   0   -0.84    1.23
 -15  -5   0   -1.72    1.97
  15  -5   0   -0.72    1.26
  15  -5   0   -2.28    1.08
  15  -5   0    2.09    1.89
  15   5   0   -0.33    1.40
  15   5   0   -2.66    0.67
 -15   5   0    2.93    1.61
 -15   5   0   -0.06    1.29
   1  -6   0  660.51   37.43
  -1  -6   0  692.80   37.86
   1   6   0  602.08   37.73
   2  -6   0 1131.99   65.65
   2   6   0 1142.10   66.07
   3  -6   0    5.30    1.09
   3  -6   0    9.04    1.33
   3  -6   0    9.86    0.90
   3  -6   0    8.28    1.26
  -3  -6   0    8.16    1.13
  -3  -6   0    8.42    1.00
   3  -6   0   11.09    1.51
   3  -6   0   14.65    2.64
   3  -6   0   10.69    1.41
  -3  -6   0    5.07    1.07
  -3  -6   0    6.76    1.24
  -3  -6   0    8.78    2.22
   3  -6   0    9.51    1.14
   3  -6   0   10.33    1.18
   3   6   0    8.23    1.13
  -3   6   0    8.54    0.94
  -3   6   0    8.33    0.64
   3   6   0    7.84    0.88
   3   6   0    9.49    0.89
   3   6   0    8.36    1.52
  -3   6   0    6.46    1.96
   3   6   0   10.41    2.39
  -3   6   0    9.24    1.35
  -3   6   0    8.44    1.37
  -3   6   0    6.38    1.05
  -3   6   0   12.11    1.61
  -3   6   0    8.33    0.99
   3   6   0   11.35    1.16
   3   6   0    8.12    0.97
  -3   6   0    7.26    0.94
   4  -6   0  239.56   14.30
   4  -6   0  253.39   14.64
   4  -6   0  251.17   14.75
  -4  -6   0  223.33   14.37
   4  -6   0  239.53   14.37
   4   6   0  254.67   15.34
  -4   6   0  222.94   14.74
  -4   6   0  248.29   15.00
  -4   6   0  241.47   14.69
  -4   6   0  235.44   14.29
   5  -6   0   98.05    6.48
   5  -6   0   96.80    6.14
   5  -6   0   90.18    6.45
   5  -6   0   96.77    6.41
  -5  -6   0   90.64    6.03
   5  -6   0   92.81    6.26
   5  -6   0   96.32    5.69
  -5  -6   0   88.57    6.29
   5  -6   0   88.95    6.63
   5  -6   0   96.56    6.49
  -5  -6   0   93.76    6.15
   5  -6   0   97.96    6.35
  -5  -6   0   95.50    6.17
   5   6   0   90.27    6.76
   5   6   0   90.88    5.99
  -5   6   0   83.00    6.17
   5   6   0   94.85    6.42
  -5   6   0  100.21    7.37
  -5   6   0   96.47    6.26
   5   6   0   92.87    6.10
   5   6   0  100.95    6.32
  -5   6   0  105.12    6.40
  -5   6   0  100.64    6.62
  -5   6   0   95.58    6.06
  -5   6   0   89.41    6.34
  -5   6   0  108.44    9.11
   6  -6   0  931.45   58.42
  -6  -6   0  994.25   59.42
   6   6   0  972.50   59.17
  -6   6   0  934.28   58.94
   7  -6   0   73.55    4.63
  -7  -6   0   64.09    4.90
   7  -6   0   68.30    5.75
  -7  -6   0   69.29    4.87
   7  -6   0   73.71    5.66
   7  -6   0   58.88    5.04
  -7  -6   0   70.82    5.04
   7  -6   0   73.50    5.02
   7  -6   0   71.01    5.20
  -7  -6   0   66.52    8.51
   7  -6   0   57.54    7.69
  -7   6   0   52.39    7.89
  -7   6   0   82.76    4.98
   7   6   0   70.42    4.88
  -7   6   0   68.86    5.15
  -7   6   0   68.90    5.09
   7   6   0   74.54    5.01
   7   6   0   71.12    5.33
  -7   6   0   72.72    5.28
  -7   6   0   57.96    6.92
   7   6   0   69.37    5.63
   7   6   0   61.76    8.02
   7   6   0   73.09    5.23
   8  -6   0   57.13    4.86
  -8  -6   0   59.35    4.71
   8  -6   0   64.65    4.80
   8  -6   0   61.16    5.65
   8  -6   0   64.81    4.41
   8  -6   0   65.08    5.20
   8  -6   0   59.01    4.98
  -8  -6   0   81.93    9.85
   8  -6   0   60.43    8.32
   8  -6   0   53.36    4.88
  -8  -6   0   65.09    4.69
  -8  -6   0   65.01    4.87
  -8  -6   0   64.39    5.07
  -8   6   0   63.71    9.97
   8   6   0   67.22    5.09
   8   6   0   66.12    4.70
   8   6   0   68.06    4.85
   8   6   0   65.34    8.86
   8   6   0   69.37    5.22
  -8   6   0   67.49    5.08
  -8   6   0   58.88    4.90
  -8   6   0   61.77    4.89
  -8   6   0   62.35    4.57
   8   6   0   53.96    3.83
   8   6   0   62.83    5.44
   9  -6   0  243.28   17.06
   9  -6   0  260.29   16.11
   9  -6   0  254.67   15.38
   9  -6   0  255.29   16.12
   9  -6   0  246.10   15.98
  -9  -6   0  244.09   15.65
  -9  -6   0  230.89   15.96
   9  -6   0  246.98   15.78
   9  -6   0  257.62   16.29
  -9  -6   0  245.42   15.75
  -9  -6   0  270.37   15.99
  -9   6   0  233.87   15.97
   9   6   0  256.24   16.24
   9   6   0  273.68   16.70
  -9   6   0  257.84   15.95
   9   6   0  265.00   16.18
   9   6   0  245.43   15.66
  -9   6   0  268.01   16.13
   9   6   0  264.60   15.85
   9   6   0  257.30   19.34
  -9   6   0  244.38   15.53
 -10  -6   0    8.24    1.78
  10  -6   0    8.24    2.40
  10  -6   0    6.29    1.68
  10  -6   0    7.39    1.91
  10  -6   0    8.44    1.58
 -10  -6   0   11.09    2.07
 -10  -6   0    8.39    1.74
  10  -6   0    6.64    1.71
  10  -6   0    9.30    2.17
 -10  -6   0   11.36    2.28
  10  -6   0    5.86    1.76
 -10  -6   0   11.95    5.81
  10   6   0    7.37    0.86
  10   6   0    8.38    2.02
  10   6   0    6.89    2.07
  10   6   0   14.74    4.99
  10   6   0   10.49    5.63
 -10   6   0    6.87    5.61
  10   6   0    5.65    1.58
 -10   6   0    4.87    1.66
 -10   6   0    9.69    2.00
  10   6   0   12.67    2.47
  10   6   0    6.26    1.61
 -10   6   0    8.55    1.63
  11  -6   0   28.38    3.95
 -11  -6   0   29.03    3.96
  11  -6   0   37.44    5.30
  11  -6   0   34.62    4.57
  11  -6   0   34.76    4.38
  11  -6   0   34.98    8.41
 -11  -6   0   29.66    4.29
  11  -6   0   31.27    3.51
  11  -6   0   38.62    3.28
 -11  -6   0   28.57    3.70
 -11  -6   0   37.64    3.56
  11  -6   0   30.20    3.99
 -11  -6   0   37.46   10.18
  11   6   0   34.11    4.54
 -11   6   0   42.70    4.58
  11   6   0   37.93    4.53
 -11   6   0   32.80    4.00
 -11   6   0   26.99    3.37
  11   6   0   44.50    9.64
 -11   6   0   31.65    4.09
  11   6   0   41.12    7.87
 -11   6   0   27.55    9.02
  11   6   0   30.06    4.03
  11   6   0   26.80    3.51
  11   6   0   29.66    3.73
  12  -6   0   28.16    3.35
  12  -6   0   28.81    3.93
  12  -6   0   44.95   10.44
 -12  -6   0   19.07    3.41
  12  -6   0   19.88    3.61
 -12  -6   0   29.81    3.66
  12  -6   0   22.34    4.35
 -12  -6   0   21.49    3.32
  12  -6   0   29.69    4.13
 -12  -6   0   26.56    3.77
  12  -6   0   19.70    3.75
 -12   6   0   28.77    3.74
  12   6   0   30.52    7.01
  12   6   0   25.89    3.53
  12   6   0   31.15    3.98
 -12   6   0   26.43    3.64
 -12   6   0   38.84   10.71
  12   6   0   26.59    4.66
 -12   6   0   26.28    3.29
  12   6   0   24.04    3.70
  12   6   0   32.58    4.32
 -12   6   0   23.43    3.69
  13  -6   0   76.08    6.76
  13  -6   0   75.78    6.79
 -13  -6   0   70.29    6.37
  13  -6   0   79.63    9.05
  13  -6   0   57.71   13.01
  13  -6   0   70.30    6.55
  13  -6   0   73.32    6.61
  13  -6   0   75.57    6.50
  13  -6   0   76.57    6.96
 -13  -6   0   90.94    6.99
  13   6   0   73.79    6.60
  13   6   0   76.63    6.83
 -13   6   0   79.20    6.65
 -13   6   0   77.24    6.96
  13   6   0   77.32    7.09
 -13   6   0   92.05    6.94
  13   6   0   82.13    6.53
 -13   6   0   80.62   15.98
  14  -6   0    1.32    1.33
  14  -6   0   -1.63    0.79
 -14  -6   0    0.28    1.01
  14  -6   0   -0.78    1.20
  14  -6   0    0.45    1.45
  14  -6   0    0.71    1.37
  14  -6   0  -15.09    8.08
 -14  -6   0   -1.06    1.10
  14   6   0    0.43    1.27
 -14   6   0   -0.80    1.14
  14   6   0   -0.60    1.19
 -14   6   0   -0.04    1.08
 -14   6   0   -7.58   10.10
  14   6   0    0.93    1.37
 -15  -6   0   31.87    4.58
  15  -6   0   34.50    5.01
  15  -6   0   28.25    4.64
  15  -6   0   26.63    6.28
  15  -6   0   30.44    4.89
 -15  -6   0   28.71    6.70
  15   6   0   33.68    4.96
 -15   6   0   44.13    5.59
  15   6   0   36.25    5.37
 -15   6   0   44.36    5.44
   0  -7   0    0.28    0.35
   0  -7   0    0.04    0.31
   0  -7   0   -0.15    0.24
   0  -7   0    0.13    0.25
   0  -7   0   -0.10    0.26
   0   7   0    0.00    0.28
   0   7   0    0.25    0.31
   0   7   0   -0.06    0.26
   0   7   0    0.40    0.31
   0   7   0   -0.05    0.26
   1  -7   0  150.64    8.49
   1  -7   0  133.35    8.35
  -1  -7   0  123.49    8.38
  -1  -7   0  123.62    8.35
   1  -7   0  125.22    8.34
   1  -7   0  124.39    8.12
  -1  -7   0  141.22    8.53
   1  -7   0  144.05    8.45
   1   7   0  132.96    8.30
  -1   7   0  125.02    8.42
  -1   7   0  132.92    8.30
  -1   7   0  142.40    8.45
  -1   7   0  135.49    8.19
   1   7   0  143.62    8.39
   1   7   0  137.49    8.44
   1   7   0  126.25    8.19
  -1   7   0  136.58    8.29
  -1   7   0  139.77    8.32
   1   7   0  133.40    8.38
  -2  -7   0  652.42   37.95
   2  -7   0  663.48   37.51
   2   7   0  637.34   37.92
  -2   7   0  604.95   37.54
  -3  -7   0    3.71    0.77
   3  -7   0    5.20    0.73
  -3  -7   0    4.20    0.67
   3  -7   0    4.39    0.93
   3  -7   0    4.73    1.03
   3  -7   0    4.84    0.65
   3  -7   0    6.65    0.88
  -3  -7   0    3.83    1.70
   3  -7   0    3.45    0.99
   3  -7   0    4.71    1.02
  -3  -7   0    5.82    1.13
  -3  -7   0    4.59    0.70
   3  -7   0    6.62    1.74
   3  -7   0    3.50    0.93
   3   7   0    4.65    0.74
  -3   7   0    2.71    0.92
  -3   7   0    4.75    1.08
  -3   7   0    4.88    1.06
   3   7   0    8.34    0.97
  -3   7   0    4.84    0.67
  -3   7   0    2.54    1.27
   3   7   0    5.76    0.91
  -3   7   0    4.48    0.90
   3   7   0    3.81    0.72
  -3   7   0    5.22    0.77
   3   7   0    4.09    1.06
  -3   7   0    3.41    0.86
  -3   7   0    4.85    0.57
  -3   7   0    4.85    0.75
   3   7   0    6.79    0.78
   3   7   0    3.29    1.68
   4  -7   0  485.40   29.34
  -4   7   0  409.45   27.59
  -4   7   0  484.39   29.67
   4   7   0  499.40   29.96
   5  -7   0  321.53   19.56
   5  -7   0  320.58   21.71
   5  -7   0  328.91   19.72
  -5  -7   0  362.14   23.04
  -5   7   0  322.81   22.18
   5   7   0  340.47   20.03
   5   7   0  295.00   21.94
  -5   7   0  340.80   20.32
  -5   7   0  293.62   19.57
   6  -7   0   32.19    2.80
   6  -7   0   30.33    2.97
  -6  -7   0   32.39    2.66
   6  -7   0   27.66    2.92
   6  -7   0   32.78    2.91
   6  -7   0   35.19    2.95
  -6  -7   0   32.10    2.76
   6  -7   0   34.07    3.18
  -6  -7   0   37.25    3.05
  -6  -7   0   20.77    5.27
   6  -7   0   28.54    3.47
  -6   7   0   35.99    2.94
  -6   7   0   27.06    2.83
   6   7   0   34.00    2.64
   6   7   0   36.45    3.03
  -6   7   0   23.71    3.26
  -6   7   0   31.60    2.62
   6   7   0   37.41    2.82
  -6   7   0   37.21    4.54
   6   7   0   37.62    4.06
   6   7   0   30.31    2.94
  -6   7   0   37.23    2.97
  -7  -7   0  181.40   11.76
   7  -7   0  220.44   15.81
  -7  -7   0  165.70   11.34
   7  -7   0  173.16   11.46
   7  -7   0  175.55   11.77
   7  -7   0  189.66   11.78
   7  -7   0  186.66   10.92
   7  -7   0  193.07   12.41
   7  -7   0  180.63   11.69
   7  -7   0  182.64   11.89
   7  -7   0  182.88   11.91
   7  -7   0  169.18   11.86
  -7  -7   0  180.12   11.52
  -7  -7   0  182.30   11.56
   7   7   0  219.84   16.28
   7   7   0  194.12   11.95
  -7   7   0  175.69   11.32
   7   7   0  201.70   11.58
  -7   7   0  178.08   11.60
  -7   7   0  176.47   12.02
   7   7   0  187.78   12.38
  -7   7   0  199.24   11.91
  -7   7   0  174.73   13.27
   7   7   0  183.35   11.74
  -7   7   0  170.74   11.64
   7   7   0  183.76   11.37
   8  -7   0  640.37   39.90
   8  -7   0  626.84   39.37
  -8  -7   0  765.77   45.37
   8  -7   0  738.63   44.07
  -8   7   0  730.98   44.94
  -8   7   0  625.31   39.46
   8   7   0  655.13   39.80
   8   7   0  685.37   44.36
  -8   7   0  627.17   39.16
  -8   7   0  604.10   39.09
   9  -7   0  166.91   11.48
   9  -7   0  173.74   15.99
   9  -7   0  166.62   11.54
  -9  -7   0  158.17   11.23
   9  -7   0  175.83   10.72
   9  -7   0  158.53   11.51
  -9  -7   0  199.91   11.85
  -9  -7   0  174.21   11.39
   9  -7   0  171.77   11.84
   9  -7   0  178.19   11.67
   9  -7   0  182.56   12.53
  -9  -7   0  179.26   11.26
  -9  -7   0  200.21   17.60
   9  -7   0  191.10   11.48
   9   7   0  169.14   12.11
  -9   7   0  169.34   11.53
   9   7   0  172.41   11.57
   9   7   0  154.54   10.10
  -9   7   0  184.14   17.00
   9   7   0  187.73   11.73
  -9   7   0  177.48   11.62
   9   7   0  166.50   11.64
   9   7   0  177.58   11.34
   9   7   0  173.76   16.70
   9   7   0  197.81   15.25
  -9   7   0  176.49   11.48
  -9   7   0  176.87   11.10
 -10  -7   0    5.58    1.69
 -10  -7   0    7.75    1.74
  10  -7   0    6.08    4.29
  10  -7   0    7.80    2.10
  10  -7   0    7.05    1.89
 -10  -7   0    7.07    1.74
  10  -7   0    5.95    1.68
  10  -7   0    4.76    1.64
  10  -7   0    7.48    1.36
  10  -7   0    7.29    1.71
  10  -7   0    8.46    1.94
 -10  -7   0    8.95    5.41
  10  -7   0    5.08    2.16
 -10  -7   0    6.21    1.62
  10  -7   0    9.87    2.15
  10   7   0    6.13    3.75
  10   7   0    9.26    2.06
  10   7   0    8.44    1.93
  10   7   0    5.81    1.55
 -10   7   0    7.19    2.04
 -10   7   0    4.77    1.62
 -10   7   0    6.88    5.18
 -10   7   0    8.05    1.66
  10   7   0    3.85    4.81
  10   7   0    7.62    2.32
  10   7   0    8.07    1.78
  11  -7   0    5.97    2.37
  11  -7   0   11.35    2.29
  11  -7   0    8.78    2.01
  11  -7   0    6.72    1.91
  11  -7   0   11.21    1.98
 -11  -7   0    7.46    1.85
 -11  -7   0   10.43    1.96
  11  -7   0    9.84    2.28
 -11  -7   0   10.72    2.24
  11  -7   0    9.42    5.70
  11  -7   0    6.91    1.99
 -11  -7   0   10.25    7.31
 -11   7   0    5.59    1.73
  11   7   0    9.93    2.03
 -11   7   0    9.13    6.70
  11   7   0    3.48    4.97
  11   7   0   10.73    2.07
  11   7   0    5.06    3.87
  11   7   0    7.54    2.39
 -11   7   0    5.45    1.72
 -11   7   0   11.05    2.05
 -11   7   0    5.64    1.81
  11   7   0   10.00    2.30
  12  -7   0   25.11    4.08
  12  -7   0   24.16    4.21
 -12  -7   0   23.35    3.56
  12  -7   0   26.30    3.79
  12  -7   0   27.53    3.76
  12  -7   0   31.97    4.16
  12  -7   0   16.07    7.36
 -12  -7   0   26.37    3.78
  12  -7   0   21.54    4.19
 -12  -7   0   28.16    3.63
  12  -7   0   30.50    4.23
 -12  -7   0   28.80    3.95
  12   7   0   27.32    3.78
 -12   7   0   21.21    9.00
  12   7   0   32.18    4.26
 -12   7   0   27.51    3.95
  12   7   0   24.14    3.81
 -12   7   0   27.22    3.31
  12   7   0   29.28    7.26
  12   7   0   26.49    3.48
  12   7   0   19.57    3.78
 -12   7   0   25.85    3.75
 -12   7   0   22.96    3.33
  13  -7   0   26.40    9.38
 -13  -7   0    9.33    2.53
 -13  -7   0   12.40    2.66
  13  -7   0   13.89    2.94
  13  -7   0   14.76    3.08
  13  -7   0    9.68    2.54
  13  -7   0   19.42    3.25
  13  -7   0   12.85    2.73
  13   7   0   14.04    2.85
  13   7   0   10.16    2.87
  13   7   0   11.00    2.38
 -13   7   0    7.63    2.22
 -13   7   0   10.22    2.52
 -13   7   0   32.19   11.89
  13   7   0    7.37    2.22
  14  -7   0   23.88    3.86
 -14  -7   0   26.24    4.17
  14  -7   0   17.67    3.34
  14  -7   0   23.88    3.93
 -14  -7   0   24.07    3.79
  14  -7   0   22.19    4.45
  14  -7   0   19.59    3.53
 -14   7   0   20.95    3.60
  14   7   0   20.00    3.68
  14   7   0   16.30    3.23
 -14   7   0   43.87   14.29
 -14   7   0   23.44    3.80
  14   7   0   14.08    3.42
  15  -7   0    2.29    1.76
  15  -7   0    0.54   10.94
  15  -7   0    4.57    2.21
  15  -7   0    4.40    1.95
 -15  -7   0    4.61    1.86
 -15   7   0    5.69    2.04
 -15   7   0    1.21    1.58
  15   7   0    1.45    1.95
  15   7   0    3.74    1.95
  15   7   0    3.58    2.03
   0  -8   0   55.02    3.99
   0  -8   0   57.72    3.96
   0  -8   0   56.80    3.93
   0  -8   0   49.61    3.86
   0  -8   0   53.28    3.95
   0   8   0   53.15    3.77
   0   8   0   53.80    3.88
   0   8   0   57.13    3.86
   0   8   0   63.03    4.13
   0   8   0   51.03    3.81
   0   8   0   50.25    3.90
   0   8   0   50.41    3.80
  -1  -8   0   56.04    4.08
  -1  -8   0   64.10    4.05
   1  -8   0   58.48    4.08
   1  -8   0   58.30    4.03
   1  -8   0   52.33    3.99
  -1  -8   0   56.71    4.07
   1  -8   0   51.62    3.23
   1  -8   0   62.97    4.15
   1  -8   0   64.02    4.19
  -1  -8   0   55.51    3.37
   1   8   0   61.80    4.15
  -1   8   0   56.09    4.12
  -1   8   0   51.53    3.89
  -1   8   0   59.44    3.99
   1   8   0   63.82    4.14
   1   8   0   52.81    3.32
   1   8   0   58.50    4.11
  -1   8   0   50.62    3.76
   1   8   0   49.71    3.87
   1   8   0   52.39    3.29
   1   8   0   55.90    4.03
  -1   8   0   52.24    3.87
  -1   8   0   55.59    3.71
  -1   8   0   49.30    3.79
  -1   8   0   50.25    3.87
  -1   8   0   62.10    4.15
   1   8   0   50.45    3.36
   1   8   0   64.03    3.98
   2  -8   0   14.02    1.83
  -2  -8   0   13.14    1.82
  -2  -8   0   13.31    1.31
   2  -8   0    7.43    1.27
   2  -8   0    7.29    1.21
  -2  -8   0    8.39    1.01
  -2  -8   0   11.83    1.65
   2  -8   0   13.24    1.71
   2  -8   0   12.95    1.50
   2  -8   0   10.16    1.52
  -2   8   0    9.15    1.38
  -2   8   0   12.26    1.59
  -2   8   0    9.45    1.07
   2   8   0   12.35    1.72
   2   8   0    9.53    0.84
  -2   8   0   12.93    1.41
  -2   8   0   10.79    1.64
  -2   8   0    8.70    0.87
  -2   8   0    7.77    1.21
  -2   8   0   14.38    1.86
  -2   8   0   10.21    1.58
  -2   8   0    9.68    0.87
   2   8   0   13.40    1.26
  -2   8   0   10.32    0.83
   2   8   0    9.32    1.04
  -2   8   0    6.63    1.20
   2   8   0    8.55    1.55
   2   8   0    9.70    0.88
   3  -8   0   91.25    6.76
  -3  -8   0  119.69    8.38
   3  -8   0   99.04    6.63
   3  -8   0  101.79    6.74
  -3  -8   0   97.82    6.16
  -3  -8   0   99.39    6.15
   3  -8   0  104.41    6.80
   3  -8   0  100.32    5.88
  -3  -8   0   94.80    6.84
  -3  -8   0   93.22    6.67
  -3  -8   0  102.95    6.37
   3  -8   0  100.48    5.89
   3  -8   0   93.24    6.67
   3  -8   0  102.41    7.60
   3  -8   0  103.14    6.28
  -3   8   0  103.58    6.95
  -3   8   0  102.17    6.69
   3   8   0  104.48    6.39
   3   8   0  105.37    6.40
   3   8   0  102.42    6.23
  -3   8   0   99.10    6.21
   3   8   0  104.69    6.32
  -3   8   0  103.32    6.79
  -3   8   0   97.45    5.98
  -3   8   0  106.55    6.79
  -3   8   0  101.67    7.82
   3   8   0  105.77    8.13
  -3   8   0  103.66    6.13
  -3   8   0   97.62    6.21
  -3   8   0  100.29    6.56
   4  -8   0   41.48    2.77
   4  -8   0   40.12    3.30
  -4  -8   0   38.83    2.76
   4  -8   0   38.42    3.32
  -4  -8   0   34.73    2.91
   4  -8   0   36.83    2.79
   4  -8   0   36.03    3.19
  -4  -8   0   37.88    2.80
   4  -8   0   39.55    3.27
  -4  -8   0   33.39    3.26
   4  -8   0   40.18    2.94
   4  -8   0   36.11    3.23
  -4   8   0   38.49    3.15
   4   8   0   39.35    2.78
  -4   8   0   41.17    2.90
   4   8   0   44.59    2.86
  -4   8   0   36.80    2.71
   4   8   0   38.51    3.03
  -4   8   0   35.23    2.82
   4   8   0   36.35    3.55
   4   8   0   35.35    2.73
   4   8   0   42.71    2.94
  -4   8   0   42.37    3.47
  -4   8   0   36.11    3.38
  -4   8   0   47.36    3.30
  -5  -8   0  164.58   10.98
   5  -8   0  178.17   11.36
   5  -8   0  170.21   11.25
   5  -8   0  180.31   11.41
  -5  -8   0  167.93   11.49
   5  -8   0  161.32   11.24
   5  -8   0  192.59   11.05
  -5  -8   0  179.37   10.85
   5  -8   0  178.59   10.79
   5  -8   0  164.37   10.85
   5  -8   0  183.10   11.48
  -5   8   0  210.08   14.25
  -5   8   0  179.76   10.94
   5   8   0  172.86   10.76
   5   8   0  181.52   10.97
  -5   8   0  178.76   11.52
  -5   8   0  180.47   11.81
  -5   8   0  177.65   10.73
  -5   8   0  156.95   10.86
   5   8   0  169.55   10.65
   5   8   0  189.89   11.19
   5   8   0  186.80   11.81
  -5   8   0  176.38   11.18
  -5   8   0  188.62   11.25
   6  -8   0  457.30   30.78
   6  -8   0  561.25   33.83
  -6  -8   0  580.38   34.80
  -6   8   0  476.14   31.40
   6   8   0  463.57   31.05
  -6   8   0  487.16   31.79
   6   8   0  569.06   34.62
  -6   8   0  556.53   34.46
   7  -8   0    3.29    1.15
  -7  -8   0    5.15    1.18
   7  -8   0    7.20    1.55
   7  -8   0    2.14    1.00
  -7  -8   0    4.84    1.25
   7  -8   0    2.70    1.12
   7  -8   0    3.30    1.03
   7  -8   0    8.35    3.45
  -7  -8   0   11.40    4.34
   7  -8   0    4.92    1.59
  -7  -8   0    2.27    0.88
  -7  -8   0    5.70    1.26
   7  -8   0    6.82    1.57
   7  -8   0    3.78    1.31
  -7   8   0    4.66    2.14
  -7   8   0    6.42    1.36
  -7   8   0    1.89    1.24
   7   8   0    5.01    1.38
   7   8   0    3.92    1.02
  -7   8   0    7.97    1.35
   7   8   0    2.79    1.36
   7   8   0    4.17    1.08
   7   8   0    4.03    1.44
  -7   8   0   13.48    4.77
  -7   8   0    4.82    1.20
  -7   8   0    3.87    1.26
  -8  -8   0  113.79    7.90
   8  -8   0  119.05    8.76
  -8  -8   0  116.39    7.94
  -8  -8   0  109.29    8.05
   8  -8   0  130.21    8.48
   8  -8   0  124.70    8.17
   8  -8   0  115.22    8.09
   8  -8   0  106.74    8.19
   8  -8   0  119.65    7.92
   8  -8   0  109.91    8.15
   8  -8   0  115.99    8.40
  -8   8   0  109.05    7.92
  -8   8   0  116.76    9.90
  -8   8   0  106.11    7.58
   8   8   0  119.04    8.18
   8   8   0  113.66    7.67
   8   8   0  105.03    8.57
   8   8   0  119.25    8.29
   8   8   0  117.07    6.99
  -8   8   0  121.17    8.27
  -8   8   0  110.12    8.02
   8   8   0  144.66   13.13
   8   8   0  117.26    7.86
  -9  -8   0  109.07    8.05
   9  -8   0  113.94    7.87
  -9  -8   0  118.77    7.80
   9  -8   0  104.06    8.14
  -9  -8   0  134.89   13.81
   9  -8   0  109.88    8.38
   9  -8   0  111.57    8.76
   9  -8   0  104.65    8.09
  -9  -8   0  102.55    7.79
   9  -8   0  110.53    8.00
   9  -8   0  112.23    6.94
   9  -8   0  109.97    8.20
  -9  -8   0  124.61    8.01
   9   8   0  116.24    7.86
   9   8   0  119.38    9.37
  -9   8   0  111.28    8.08
  -9   8   0  120.69    8.04
  -9   8   0  104.81    7.51
   9   8   0  107.95    8.65
  -9   8   0  147.87   14.16
   9   8   0  109.73    8.09
  -9   8   0  100.96    7.92
   9   8   0  108.64    8.13
  10  -8   0   46.64    4.29
  10  -8   0   44.96    5.25
  10  -8   0   46.59    5.67
 -10  -8   0   44.40    4.26
  10  -8   0   51.73    4.51
  10  -8   0   48.79    3.46
 -10  -8   0   45.06    4.11
 -10  -8   0   47.31    4.29
  10  -8   0   51.45    4.65
  10  -8   0   44.53    4.45
  10  -8   0   46.41    4.58
  10  -8   0   50.48    4.74
 -10  -8   0   44.88    4.48
 -10  -8   0   73.74   11.99
 -10   8   0   45.81    3.98
  10   8   0   56.96    6.26
  10   8   0   56.15    4.50
  10   8   0   43.35    4.98
 -10   8   0   44.02    4.46
  10   8   0   53.16    8.64
  10   8   0   46.42    4.09
  10   8   0   43.25    4.38
 -10   8   0   70.02   11.33
 -10   8   0   45.42    5.36
 -11  -8   0   -0.09    0.86
  11  -8   0    0.63    1.14
  11  -8   0    0.02    4.44
 -11  -8   0    0.31    0.98
  11  -8   0   -1.45    1.02
  11  -8   0    1.63    1.22
  11  -8   0    0.60    1.33
 -11  -8   0   -0.57    0.86
  11  -8   0   -1.09    0.81
  11  -8   0   -1.18    0.68
  11  -8   0   -0.01    1.03
 -11  -8   0    0.24    0.83
 -11   8   0    1.02    1.15
  11   8   0   -1.13    5.34
  11   8   0   -0.33    1.02
  11   8   0    0.94    1.10
 -11   8   0   -0.08    6.31
  11   8   0   -0.64    1.24
 -11   8   0   -1.15    0.49
 -11   8   0    1.81    1.44
  11   8   0   -0.97    0.82
 -11   8   0    0.52    0.99
  11   8   0    2.81    5.70
  11   8   0   -1.64    0.92
  12  -8   0   23.29    3.53
  12  -8   0   15.35    3.11
  12  -8   0   17.21    3.45
  12  -8   0   17.25    2.99
 -12  -8   0   14.38    2.81
  12  -8   0   21.02    4.23
 -12  -8   0   14.35    2.96
  12  -8   0   15.81    2.98
  12  -8   0   19.38    3.27
 -12  -8   0   24.56    3.54
  12  -8   0   19.96    3.40
  12  -8   0   40.92   10.46
 -12   8   0   19.22    3.15
  12   8   0   15.05    2.95
  12   8   0   13.75    5.67
 -12   8   0   16.88    3.21
  12   8   0   14.77    2.90
  12   8   0   14.65    2.61
 -12   8   0   17.37    2.73
 -12   8   0   23.91    9.60
 -12   8   0   13.55    2.70
  12   8   0   17.77    2.92
  12   8   0   16.43    3.47
 -13  -8   0   29.91    4.05
  13  -8   0   25.98    4.18
  13  -8   0   23.17    4.32
  13  -8   0   26.37    4.11
  13  -8   0   23.38   10.01
  13  -8   0   30.59    4.30
  13  -8   0   28.77    4.81
  13  -8   0   33.29    4.41
 -13  -8   0   30.91    4.24
 -13   8   0   31.06    4.10
  13   8   0   31.40    4.55
 -13   8   0   29.59    4.27
  13   8   0   24.03    3.92
  13   8   0   30.70    4.80
  13   8   0   31.41    4.34
 -13   8   0   20.74   10.09
 -14  -8   0   -0.97    0.94
  14  -8   0   -0.50    1.12
 -14  -8   0   -1.06    1.18
  14  -8   0   -0.76    1.05
  14  -8   0   -2.80    8.76
  14  -8   0    0.00    1.15
  14  -8   0    0.81    1.34
 -14  -8   0    0.47    1.06
  14   8   0    1.67    1.59
  14   8   0   -0.27    1.30
 -14   8   0    1.48    1.48
 -14   8   0    0.88   10.66
  14   8   0    2.10    1.97
 -14   8   0    2.17    1.44
  15  -8   0   15.19    3.42
  15  -8   0   17.50    3.82
 -15  -8   0   16.83    4.01
 -15   8   0   23.27   17.99
  15   8   0   20.29    3.75
 -15   8   0   17.28    3.35
 -15   8   0   23.66    3.96
  15   8   0   23.89    4.28
   0  -9   0   -0.06    0.37
   0  -9   0   -0.18    0.35
   0  -9   0    0.48    0.51
   0  -9   0   -0.17    0.42
   0   9   0    0.43    0.52
   0   9   0    0.08    0.46
   0   9   0   -0.32    0.29
   0   9   0    0.05    0.33
   0   9   0    0.73    0.51
   0   9   0    0.80    0.51
   0   9   0   -0.09    0.38
  -1  -9   0   96.16    6.03
  -1  -9   0   83.82    6.05
   1  -9   0   78.12    5.90
   1  -9   0   86.17    6.02
  -1  -9   0   91.28    6.09
   1  -9   0   93.18    6.11
   1  -9   0   88.93    6.07
  -1   9   0   91.51    6.10
   1   9   0   82.08    5.88
   1   9   0   84.91    5.17
  -1   9   0   89.01    5.94
   1   9   0   87.96    5.21
  -1   9   0   90.30    5.96
  -1   9   0   88.09    6.14
   1   9   0   87.17    5.91
  -1   9   0   89.28    5.78
  -1   9   0   79.84    5.65
  -1   9   0   91.95    5.94
   1   9   0   87.07    6.02
   1   9   0   93.03    5.88
   1   9   0   85.51    5.95
   1   9   0   87.50    5.27
   1   9   0   88.31    6.09
   1   9   0   97.55    6.17
  -1   9   0  103.60    6.07
   2  -9   0   66.24    4.59
   2  -9   0   58.24    4.39
  -2  -9   0   53.87    3.77
   2  -9   0   63.70    3.70
   2  -9   0   56.94    4.18
  -2  -9   0   64.42    4.30
   2  -9   0   62.65    4.47
  -2  -9   0   55.98    4.37
  -2  -9   0   56.09    4.45
   2  -9   0   61.72    4.47
  -2   9   0   59.52    4.25
  -2   9   0   65.07    4.77
  -2   9   0   68.11    4.44
   2   9   0   58.02    3.80
   2   9   0   55.69    3.71
  -2   9   0   61.09    4.22
  -2   9   0   54.27    3.87
   2   9   0   60.05    4.55
  -2   9   0   57.96    3.71
  -2   9   0   53.95    4.22
   2   9   0   63.98    4.53
  -2   9   0   57.39    3.61
  -2   9   0   63.39    4.51
   2   9   0   72.74    5.23
  -2   9   0   59.41    3.71
  -2   9   0   62.78    4.66
   2   9   0   61.98    4.33
  -2   9   0   55.24    4.26
   2   9   0   52.78    3.65
   2   9   0   65.79    4.22
  -3  -9   0   34.94    3.28
  -3  -9   0   36.93    2.60
   3  -9   0   32.35    3.00
   3  -9   0   49.08    4.17
   3  -9   0   37.16    2.70
  -3  -9   0   36.75    2.79
  -3  -9   0   50.77    4.76
   3  -9   0   36.53    3.30
   3  -9   0   38.25    3.26
   3  -9   0   47.94    3.44
  -3  -9   0   31.47    3.10
  -3   9   0   35.80    2.67
  -3   9   0   37.89    3.23
  -3   9   0   42.83    3.51
   3   9   0   37.59    2.91
  -3   9   0   40.04    2.84
  -3   9   0   32.36    3.16
   3   9   0   38.67    2.70
   3   9   0   37.07    2.61
  -3   9   0   39.37    2.58
   3   9   0   42.67    2.87
   3   9   0   41.83    3.58
  -3   9   0   42.26    3.26
  -3   9   0   38.98    2.70
   3   9   0   45.01    4.55
   3   9   0   44.12    2.89
  -3   9   0   40.95    4.19
  -4  -9   0    5.07    1.38
   4  -9   0    8.45    1.14
  -4  -9   0    6.20    1.13
  -4  -9   0    9.77    1.24
   4  -9   0    8.95    1.00
   4  -9   0   11.16    2.61
   4  -9   0    9.25    1.29
   4  -9   0    7.19    1.54
   4  -9   0    9.55    1.67
  -4  -9   0    8.80    1.12
  -4  -9   0    9.07    1.62
   4  -9   0    7.28    1.48
   4  -9   0    9.84    1.67
   4  -9   0    7.78    1.47
  -4  -9   0    7.27    2.67
   4   9   0    9.89    1.28
  -4   9   0    5.94    1.50
   4   9   0    9.15    1.17
  -4   9   0    4.81    1.20
  -4   9   0    7.47    1.12
   4   9   0   11.25    2.94
   4   9   0    9.24    2.09
   4   9   0    9.62    1.27
   4   9   0    9.36    1.15
  -4   9   0    7.83    2.39
  -4   9   0    6.97    1.49
  -4   9   0    8.05    1.38
  -4   9   0    9.41    1.10
  -4   9   0    9.23    1.67
   4   9   0   14.10    1.64
  -4   9   0    8.62    1.18
  -5  -9   0  927.87   55.24
   5  -9   0  916.88   54.40
  -5   9   0  871.74   54.74
   5   9   0  875.13   54.98
   6  -9   0   13.30    2.30
   6  -9   0   15.58    1.89
   6  -9   0   21.72    4.63
  -6  -9   0   14.96    2.06
   6  -9   0   14.91    2.41
   6  -9   0   16.29    2.31
  -6  -9   0   14.64    1.88
   6  -9   0   14.36    1.99
   6  -9   0   16.58    2.03
   6  -9   0   17.12    2.47
  -6  -9   0   19.10    2.84
   6  -9   0   18.25    2.69
   6   9   0   14.51    2.15
  -6   9   0   14.36    1.75
  -6   9   0   27.41    5.45
  -6   9   0   16.27    2.67
  -6   9   0   12.47    1.91
   6   9   0   14.98    2.65
   6   9   0   17.51    1.88
   6   9   0   18.06    1.49
  -6   9   0   18.80    2.10
   6   9   0   11.50    1.70
  -6   9   0   15.22    1.92
   6   9   0   24.18    5.13
   6   9   0   17.05    2.11
  -6   9   0   19.47    2.56
   7  -9   0  198.51   12.28
  -7  -9   0  182.49   12.07
   7  -9   0  204.89   12.34
   7  -9   0  199.91   12.89
  -7  -9   0  194.58   12.37
  -7  -9   0  189.49   12.19
   7  -9   0  187.65   12.69
   7  -9   0  226.60   16.31
   7  -9   0  187.81   12.57
   7  -9   0  204.22   12.13
   7  -9   0  195.62   12.74
  -7  -9   0  179.63   12.81
   7  -9   0  173.49   12.53
  -7   9   0  197.59   12.46
  -7   9   0  181.08   11.87
  -7   9   0  195.86   13.92
   7   9   0  207.82   13.27
   7   9   0  205.85   12.13
   7   9   0  191.12   11.87
  -7   9   0  197.09   12.24
   7   9   0  205.09   16.57
  -7   9   0  173.78   12.72
  -7   9   0  215.31   16.81
   7   9   0  207.94   12.55
   7   9   0  185.74   11.43
  -7   9   0  175.07   12.17
   8  -9   0   -0.76    0.76
   8  -9   0    0.15    1.04
   8  -9   0    0.55    2.86
   8  -9   0    0.17    0.86
   8  -9   0    4.20    1.37
   8  -9   0    2.09    1.00
  -8  -9   0    1.20    1.00
   8  -9   0    0.98    0.96
  -8  -9   0    2.36    1.39
  -8  -9   0    1.52    1.30
  -8  -9   0    2.89    3.58
  -8  -9   0    1.43    0.88
   8  -9   0   -0.04    1.10
   8  -9   0    0.18    0.93
  -8  -9   0    0.75    0.76
  -8   9   0    2.41    0.90
   8   9   0    0.80    1.03
  -8   9   0   -0.01    0.80
   8   9   0    0.91    1.38
   8   9   0    1.87    1.03
  -8   9   0    5.11    4.14
   8   9   0    1.27    3.16
   8   9   0    2.58    1.17
   8   9   0    1.95    0.91
  -8   9   0    0.38    0.83
  -8   9   0    1.13    1.08
   8   9   0    0.39    0.36
  -8   9   0    0.57    2.12
   9  -9   0    5.55    1.77
  -9  -9   0    5.33    1.47
   9  -9   0    4.40    3.91
   9  -9   0    3.24    1.33
   9  -9   0    3.35    1.46
   9  -9   0    5.89    1.91
   9  -9   0    4.49    1.34
  -9  -9   0   11.31    5.61
  -9  -9   0    7.29    1.56
  -9  -9   0    5.97    1.61
   9  -9   0    5.97    1.78
  -9  -9   0    5.22    1.85
  -9  -9   0    5.82    1.51
   9  -9   0    5.35    1.57
   9  -9   0    3.78    1.80
   9   9   0    6.01    1.78
   9   9   0    7.63    1.94
  -9   9   0    2.23    4.58
   9   9   0    4.34    1.32
   9   9   0    2.85    1.82
   9   9   0   -0.39    3.77
  -9   9   0    5.52    1.48
  -9   9   0    6.88    2.98
  -9   9   0    6.60    1.43
  -9   9   0    5.06    1.55
  10  -9   0  200.06   14.38
  10  -9   0  204.68   13.85
 -10  -9   0  210.45   13.74
  10  -9   0  213.91   13.46
  10  -9   0  215.06   18.90
  10  -9   0  201.09   13.51
  10  -9   0  186.28   13.65
 -10  -9   0  222.16   13.56
 -10  -9   0  207.72   13.44
  10  -9   0  191.92   13.78
  10  -9   0  219.46   13.78
  10  -9   0  183.79   13.82
 -10  -9   0  232.62   20.79
 -10   9   0  251.59   21.09
  10   9   0  203.41   19.43
  10   9   0  201.21   13.64
  10   9   0  201.11   17.21
 -10   9   0  220.12   14.44
  10   9   0  206.72   13.35
 -10   9   0  200.14   13.97
  10   9   0  200.38   14.47
  10   9   0  197.35   13.04
 -10   9   0  195.76   13.60
 -10   9   0  197.57   13.00
  11  -9   0    8.08    2.38
  11  -9   0   14.64    2.94
  11  -9   0   14.16    2.83
 -11  -9   0   13.50    2.66
 -11  -9   0   21.25    3.79
  11  -9   0   21.59    3.96
 -11  -9   0   20.18    2.98
  11  -9   0   16.46    2.82
  11  -9   0   18.44    3.00
  11  -9   0   17.79    3.02
 -11  -9   0   20.23    3.09
  11  -9   0   10.21    2.52
  11  -9   0   15.46    6.60
 -11   9   0   15.22    7.75
 -11   9   0   15.97    2.89
 -11   9   0   13.88    2.61
  11   9   0   16.32    2.55
  11   9   0   19.76    2.98
 -11   9   0   20.65    3.30
  11   9   0   15.17    3.25
 -11   9   0   25.39    3.39
  11   9   0   14.65    2.76
  11   9   0   11.27    5.00
  11   9   0   23.04    3.45
  12  -9   0   41.66    5.54
  12  -9   0   54.42    6.21
  12  -9   0   48.24    5.51
 -12  -9   0   49.98    6.28
 -12  -9   0   53.07    5.09
  12  -9   0   53.77    5.29
  12  -9   0   59.96    5.19
  12  -9   0   45.30    5.01
 -12  -9   0   50.98    4.96
  12  -9   0   60.43    7.16
  12  -9   0   47.81   11.09
 -12  -9   0   56.45    5.14
  12   9   0   47.30    4.63
 -12   9   0   48.22    4.95
  12   9   0   63.66    5.28
  12   9   0   44.76    7.26
  12   9   0   46.11    5.55
 -12   9   0   44.14   11.85
  12   9   0   58.18   11.18
 -12   9   0   63.80    4.93
 -12   9   0   62.18    5.25
  12   9   0   58.06    6.61
 -13  -9   0   -0.21    1.08
 -13  -9   0    1.51    1.23
  13  -9   0   -1.33    0.94
  13  -9   0    3.89    1.87
 -13  -9   0   -0.27    1.14
  13  -9   0    3.18    8.11
 -13  -9   0    5.62    2.50
  13  -9   0    1.94    1.60
  13  -9   0    2.31    1.53
  13  -9   0    1.00    1.32
  13   9   0    1.34    1.79
 -13   9   0    4.30    1.86
 -13   9   0    0.24    9.08
 -13   9   0    3.58    1.66
  13   9   0    1.64    1.39
  13   9   0    2.60    1.74
  14  -9   0    3.07    1.82
 -14  -9   0    2.66    1.52
  14  -9   0    2.38    1.72
  14  -9   0    4.41    2.18
  14  -9   0    4.74    9.28
 -14  -9   0    2.10    1.60
  14  -9   0    2.80    1.83
 -14  -9   0    1.75    1.76
 -14   9   0    1.40    1.59
  14   9   0    3.98    2.47
  14   9   0    0.35    1.53
 -14   9   0   -5.59   10.66
 -14   9   0    3.70    1.90
  14   9   0    1.91    1.71
   0  10   0  428.21   25.45
   1 -10   0   81.00    5.44
  -1 -10   0   77.68    5.49
   1 -10   0   70.22    5.37
   1 -10   0   64.67    5.31
  -1 -10   0   70.42    5.36
  -1 -10   0   79.62    5.38
  -1 -10   0   66.68    5.10
  -1 -10   0   78.97    4.53
   1 -10   0   78.95    5.48
   1 -10   0   76.50    5.43
   1  10   0   73.36    5.45
   1  10   0   81.18    5.52
   1  10   0   72.97    5.16
  -1  10   0   78.07    5.29
   1  10   0   79.72    4.46
  -1  10   0   74.47    5.08
  -1  10   0   74.74    5.27
   1  10   0   79.95    5.39
   1  10   0   77.72    4.57
  -1  10   0   76.37    5.32
  -1  10   0   75.64    5.43
  -1  10   0   69.71    5.45
  -1  10   0   79.23    5.34
   1  10   0   78.69    4.50
   1  10   0   79.64    5.48
  -1  10   0   76.44    5.12
   1  10   0   77.47    5.32
   2 -10   0  556.42   31.16
   2  10   0  508.30   31.75
   2  10   0  525.22   31.30
   3 -10   0  332.09   19.29
  -3 -10   0  309.04   19.16
   3 -10   0  316.49   19.11
   3 -10   0  336.62   19.87
  -3  10   0  321.05   19.42
  -3  10   0  293.45   18.87
  -3  10   0  313.48   20.05
  -3  10   0  303.81   18.95
   3  10   0  328.55   20.54
  -3  10   0  292.78   19.00
   3  10   0  310.61   19.44
  -3  10   0  322.82   19.23
  -3  10   0  325.93   19.11
   4 -10   0   39.02    2.72
   4 -10   0   33.66    4.12
   4 -10   0   36.10    3.20
   4 -10   0   29.80    2.95
   4 -10   0   34.52    3.18
   4 -10   0   30.82    3.12
  -4 -10   0   31.98    3.32
  -4 -10   0   33.84    2.73
  -4 -10   0   37.82    3.25
   4 -10   0   27.69    3.15
  -4 -10   0   41.04    4.94
  -4 -10   0   34.85    2.58
  -4 -10   0   32.36    2.51
  -4  10   0   36.25    2.23
  -4  10   0   36.97    3.29
   4  10   0   34.93    2.57
   4  10   0   24.70    3.40
  -4  10   0   35.91    3.23
  -4  10   0   35.39    4.53
  -4  10   0   36.75    2.67
  -4  10   0   37.28    3.07
  -4  10   0   32.47    3.30
  -4  10   0   35.28    3.09
  -4  10   0   39.83    2.73
   4  10   0   38.80    4.75
   4  10   0   36.56    2.70
   4  10   0   35.22    2.66
   4  10   0   36.84    2.83
  -4  10   0   35.25    2.52
  -4  10   0   38.20    2.28
   5 -10   0  118.85    8.62
  -5 -10   0  132.34    8.14
   5 -10   0  138.24    8.96
   5 -10   0  134.78    8.30
  -5 -10   0  121.72    8.94
   5 -10   0  135.78    8.03
   5 -10   0  135.04    8.89
   5 -10   0  116.05    8.85
  -5 -10   0  130.07    8.17
   5 -10   0  139.89    8.93
   5 -10   0  138.35    8.10
   5 -10   0  115.92   10.28
  -5 -10   0  125.87    8.34
  -5 -10   0  137.88   11.45
   5  10   0  139.73    8.11
  -5  10   0  119.14    8.57
  -5  10   0  114.75    8.69
   5  10   0  106.65   10.62
   5  10   0  142.32    8.20
   5  10   0  134.46    8.34
   5  10   0  156.31    9.59
  -5  10   0  118.93   10.80
   5  10   0  138.98    8.51
  -5  10   0  136.99    8.09
  -5  10   0  140.34    9.13
   5  10   0  123.01    8.05
  -5  10   0  142.10    8.70
  -5  10   0  128.93    8.25
  -5  10   0  124.70    8.24
   6 -10   0   75.52    6.03
   6 -10   0   73.19    4.95
   6 -10   0   75.41    5.72
   6 -10   0   81.83    5.76
   6 -10   0   73.60    5.64
  -6 -10   0   68.78    4.94
  -6 -10   0   72.35    5.83
   6 -10   0   80.33    5.23
   6 -10   0   66.85    5.63
  -6 -10   0   71.78    5.03
   6 -10   0   75.89    5.08
   6 -10   0   61.11    7.26
  -6 -10   0   59.28    7.96
  -6  10   0   60.94    5.01
  -6  10   0   76.08    8.35
   6  10   0   76.35    5.05
  -6  10   0   71.21    5.39
  -6  10   0   79.22    6.98
   6  10   0   76.11    4.89
  -6  10   0   77.60    5.18
  -6  10   0   74.79    4.91
   6  10   0   70.11    5.16
  -6  10   0   73.26    5.42
   6  10   0   72.75    4.71
   6  10   0   59.29    7.67
   6  10   0   73.43    5.32
  -6  10   0   62.17    5.62
   6  10   0   82.92    6.25
   7 -10   0   63.07    5.24
   7 -10   0   68.56    4.94
   7 -10   0   65.60    5.33
   7 -10   0   60.40    4.77
   7 -10   0   70.51    5.49
   7 -10   0   72.13    5.52
  -7 -10   0   65.70    4.99
  -7 -10   0   72.21    5.74
  -7 -10   0   57.70    4.60
   7 -10   0   44.16    8.44
  -7 -10   0   66.57    4.81
   7  10   0   57.49    4.10
  -7  10   0   59.58    5.00
  -7  10   0   58.64    4.82
  -7  10   0   70.35    4.95
   7  10   0   72.38    4.83
  -7  10   0   65.95    4.59
   7  10   0   66.49    4.56
  -7  10   0   59.91    8.40
   7  10   0   77.01    6.09
   7  10   0   47.29    8.24
   7  10   0   69.84    5.15
   7  10   0   71.70    5.19
  -7  10   0   58.18    6.73
  -8 -10   0  115.10    7.38
   8 -10   0  100.51    7.73
  -8 -10   0   89.54    7.87
   8 -10   0  105.90    7.40
  -8 -10   0  120.63   12.54
  -8 -10   0  105.93    7.21
   8 -10   0  108.53    7.24
  -8 -10   0  106.91    7.50
   8 -10   0   95.59    7.86
   8 -10   0  113.81    8.80
   8 -10   0  103.51    7.89
   8 -10   0  101.03    7.91
  -8  10   0   84.21    7.15
   8  10   0  103.19   11.66
   8  10   0  110.18    7.06
   8  10   0  109.73    7.26
   8  10   0  100.17    6.25
  -8  10   0  103.38    7.33
  -8  10   0  120.84   12.56
  -8  10   0   98.76    7.50
   8  10   0  108.69    7.56
   8  10   0  110.36    7.65
  -8  10   0  107.29    7.03
  -8  10   0   96.87    9.19
   8  10   0  100.64    8.19
  -9 -10   0   23.47    3.08
   9 -10   0   32.96    3.62
  -9 -10   0   26.64    3.29
   9 -10   0   26.62    4.03
   9 -10   0   27.92    3.48
  -9 -10   0   27.32    4.07
  -9 -10   0   21.73    3.24
   9 -10   0   25.30    3.32
  -9 -10   0   49.31    9.50
  -9 -10   0   26.85    3.25
   9 -10   0   44.77    8.26
   9 -10   0   18.16    3.24
   9 -10   0   31.19    3.52
   9 -10   0   23.82    3.46
   9 -10   0   27.31    3.89
  -9  10   0   36.75    8.42
   9  10   0   31.14    7.24
  -9  10   0   28.49    3.58
   9  10   0   27.08    3.26
  -9  10   0   34.38    3.93
  -9  10   0   23.50    2.85
   9  10   0   28.01    3.57
   9  10   0   23.83    3.93
   9  10   0   24.38    3.40
  -9  10   0   26.49    3.30
  10 -10   0    1.57    1.52
  10 -10   0    2.03    1.56
  10 -10   0   -1.28    3.83
  10 -10   0    4.00    1.69
 -10 -10   0    2.44    1.11
  10 -10   0    2.85    1.29
  10 -10   0    1.41    1.16
  10 -10   0    0.96    1.25
 -10 -10   0    1.02    1.13
 -10 -10   0    2.08    1.50
 -10 -10   0    3.15    1.30
  10 -10   0    3.51    2.39
  10 -10   0    0.89    1.13
 -10 -10   0    3.06    5.86
 -10 -10   0    3.74    1.38
 -10  10   0    3.92    1.44
  10  10   0    2.53    1.40
  10  10   0    4.88    1.42
  10  10   0    2.62    1.43
  10  10   0    3.64    1.93
 -10  10   0    5.26    5.68
 -10  10   0    2.25    1.09
  10  10   0    3.46    1.71
  10  10   0    0.33    4.38
 -10  10   0    1.60    1.45
 -10  10   0    1.53    1.20
  11 -10   0   21.55    3.54
  11 -10   0   21.93    3.64
 -11 -10   0   22.23    3.18
 -11 -10   0   18.53    3.80
  11 -10   0   21.80    3.74
  11 -10   0   15.16    3.44
  11 -10   0   21.63    3.43
  11 -10   0   24.78    8.02
 -11 -10   0   18.25    3.02
  11 -10   0   21.32    3.22
 -11 -10   0   24.00    3.36
 -11 -10   0   19.14    3.17
  11 -10   0   18.16    2.95
  11  10   0   19.06    3.28
 -11  10   0   20.08    3.32
  11  10   0   18.44    3.63
 -11  10   0   46.97   10.68
  11  10   0   22.85    3.54
  11  10   0   19.61    2.91
 -11  10   0   25.14    3.44
  11  10   0   19.20    6.03
  11  10   0   20.13    3.13
 -11  10   0   24.03    3.51
  12 -10   0  110.91   16.43
  12 -10   0   92.25    8.67
 -12 -10   0  100.17    9.19
 -12 -10   0  117.54    8.58
  12 -10   0  141.42    9.82
 -12 -10   0  112.61    9.10
  12 -10   0  106.61    8.82
  12 -10   0  109.37    8.48
 -12 -10   0  107.87    8.41
  12 -10   0  108.33    8.84
  12  10   0  111.73    8.75
  12  10   0  110.35    8.09
 -12  10   0  120.79    8.19
 -12  10   0  125.34    8.85
  12  10   0  107.86    9.28
  12  10   0  104.69    8.35
 -12  10   0  132.64   17.84
 -12  10   0   94.79    8.16
 -13 -10   0   10.79    2.52
 -13 -10   0   13.71    2.89
  13 -10   0    8.32    2.40
  13 -10   0   13.94    3.26
  13 -10   0    9.45    2.55
  13 -10   0    6.76   11.59
 -13 -10   0   15.30    2.85
 -13 -10   0    8.59    2.95
  13 -10   0   11.63    2.62
  13  10   0   16.76    3.72
  13  10   0   10.42    2.43
 -13  10   0    7.78    2.26
  13  10   0   11.78    2.73
 -13  10   0   10.59    2.45
  14 -10   0   17.46    3.65
 -14 -10   0   18.19    3.95
  14 -10   0   16.61    3.42
 -14 -10   0   15.03    3.29
  14 -10   0   12.21    9.97
  14 -10   0   17.57    3.69
 -14  10   0   11.13    2.77
 -14  10   0   20.26   12.92
  14  10   0   21.09    4.82
  14  10   0   11.92    3.40
 -14  10   0   19.36    3.85
  14  10   0   17.22    3.92
   0 -11   0   -0.22    0.35
   0 -11   0    0.76    0.54
   0 -11   0    0.32    0.65
   0 -11   0   -0.26    0.50
   0  11   0   -0.19    0.54
   0  11   0    0.39    0.54
   0  11   0   -0.75    0.47
   0  11   0    0.24    0.51
   0  11   0    0.26    0.45
   0  11   0   -0.27    0.55
   0  11   0   -0.18    0.40
   0  11   0   -0.07    0.47
   1 -11   0  194.27   11.90
  -1 -11   0  178.07   11.86
   1 -11   0  172.81   11.73
  -1 -11   0  173.13   11.37
   1 -11   0  185.19   11.79
   1 -11   0  185.28   11.85
  -1 -11   0  200.75   11.84
  -1 -11   0  193.92   11.89
   1  11   0  189.96   11.94
  -1  11   0  182.51   11.43
  -1  11   0  191.51   11.70
   1  11   0  193.18   11.71
  -1  11   0  184.22   11.62
  -1  11   0  191.21   12.03
  -1  11   0  171.41   11.40
  -1  11   0  185.74   11.68
  -1  11   0  193.28   11.74
   1  11   0  192.19   11.90
   1  11   0  182.68   11.56
   1  11   0  190.20   11.84
  -1  11   0  177.57   11.79
   1  11   0  194.85   11.78
  -2 -11   0  324.91   18.92
   2 -11   0  323.29   18.92
  -2 -11   0  303.43   18.92
   2 -11   0  299.17   18.75
   2 -11   0  279.62   18.34
  -2 -11   0  335.23   19.43
  -2  11   0  329.68   18.68
  -2  11   0  299.56   18.99
   2  11   0  306.93   18.85
   2  11   0  312.38   18.50
  -2  11   0  316.79   18.89
   2  11   0  322.73   18.73
  -2  11   0  323.10   18.76
   2  11   0  265.05   19.03
   3 -11   0   95.62    6.38
   3 -11   0   77.33    6.57
  -3 -11   0   93.97    7.54
   3 -11   0   78.53    6.38
   3 -11   0   88.42    6.30
  -3 -11   0   87.91    6.37
  -3 -11   0   81.75    6.42
   3 -11   0   97.00    6.20
   3 -11   0   98.73    6.54
   3 -11   0   94.56    6.44
  -3 -11   0   88.41    5.65
  -3  11   0   91.88    6.30
  -3  11   0   75.36    6.83
  -3  11   0   92.82    5.56
  -3  11   0   95.28    5.59
  -3  11   0   85.33    6.23
  -3  11   0   92.96    6.23
  -3  11   0   86.61    5.61
  -3  11   0   98.90    6.17
   3  11   0   92.34    5.50
   3  11   0   73.29    7.09
   3  11   0   89.26    5.57
   3  11   0  103.44    6.06
  -3  11   0   98.68    6.78
  -3  11   0   91.88    5.44
  -3  11   0   84.42    6.33
  -3  11   0   89.81    6.14
   3  11   0   81.18    5.89
   3  11   0  100.38    6.83
   4 -11   0  164.90   10.66
  -4 -11   0  172.91    9.98
  -4 -11   0  179.88   12.93
   4 -11   0  178.61   11.00
   4 -11   0  157.21   11.84
  -4 -11   0  156.84   10.98
   4 -11   0  176.41   10.96
  -4 -11   0  165.20   10.26
   4 -11   0  149.67   10.95
  -4 -11   0  167.98   10.91
   4 -11   0  170.98   11.01
  -4 -11   0  171.04   10.00
  -4  11   0  169.25    9.99
  -4  11   0  168.57    9.82
  -4  11   0  175.41   10.15
  -4  11   0  161.61   12.33
   4  11   0  165.60   10.16
  -4  11   0  150.22   11.02
   4  11   0  176.51   11.41
  -4  11   0  168.53    9.77
   4  11   0  167.98   10.06
  -4  11   0  170.06   10.89
   4  11   0  174.28   10.22
  -4  11   0  167.78   10.17
  -4  11   0  169.00   10.79
   4  11   0  149.74   12.46
   4  11   0  174.28   10.33
  -4  11   0  171.73   10.61
   4  11   0  154.26   10.25
  -4  11   0  161.81   10.88
   5 -11   0   16.78    3.30
  -5 -11   0   21.03    4.69
   5 -11   0   15.64    1.71
   5 -11   0    8.43    1.75
   5 -11   0    6.51    1.51
   5 -11   0    9.72    1.93
   5 -11   0    8.80    1.02
   5 -11   0    8.95    1.77
  -5 -11   0    8.18    1.42
  -5 -11   0   16.01    2.35
   5 -11   0    8.11    1.67
  -5 -11   0    8.16    1.20
  -5 -11   0    8.25    1.92
  -5 -11   0    8.00    1.24
   5 -11   0    9.73    0.95
  -5  11   0   14.52    3.71
   5  11   0   16.23    3.82
  -5  11   0    8.97    1.54
  -5  11   0    8.44    1.77
   5  11   0    7.86    1.92
   5  11   0    8.81    1.28
   5  11   0    8.10    1.35
   5  11   0    9.43    1.34
  -5  11   0   12.13    2.32
  -5  11   0    8.86    1.36
   5  11   0    9.82    1.57
  -5  11   0    9.14    1.95
  -5  11   0    7.27    1.52
  -5  11   0    7.94    1.18
  -5  11   0   12.73    2.06
   5  11   0   10.33    1.55
  -6 -11   0    1.04    0.95
   6 -11   0    0.32    0.58
   6 -11   0    1.84    1.02
  -6 -11   0    0.80    0.69
   6 -11   0    1.13    0.55
   6 -11   0    0.18    0.75
   6 -11   0    0.53    0.76
  -6 -11   0   -0.07    0.81
   6 -11   0    0.70    0.53
  -6 -11   0    0.34    0.48
  -6 -11   0    2.19    2.72
   6 -11   0   -0.09    1.90
   6 -11   0    0.57    0.89
   6 -11   0   -0.44    0.59
  -6  11   0    0.71    0.93
   6  11   0    0.41    0.58
   6  11   0    2.65    1.30
  -6  11   0    0.65    0.60
   6  11   0    0.31    0.69
   6  11   0    1.01    0.49
  -6  11   0    4.03    2.75
   6  11   0    0.21    0.62
   6  11   0    0.52    0.49
  -6  11   0    1.44    1.22
  -6  11   0    1.23    0.87
  -6  11   0    0.81    0.78
  -6  11   0   -0.70    0.77
  -6  11   0    0.61    0.62
  -6  11   0    1.82    0.66
   6  11   0   -0.47    2.01
   7 -11   0  115.80    8.85
  -7 -11   0  122.88    8.29
   7 -11   0  120.80    9.02
  -7 -11   0  124.35    8.52
   7 -11   0  120.78    8.92
  -7 -11   0  122.73    9.21
   7 -11   0  124.94    9.03
   7 -11   0  151.64    9.48
   7 -11   0  131.28    8.45
  -7 -11   0  122.75    8.22
   7 -11   0  127.12    8.31
   7 -11   0  125.08    8.18
   7  11   0  130.00    8.66
   7  11   0  132.21    8.60
   7  11   0  124.22    8.26
  -7  11   0  123.47    8.69
  -7  11   0  120.50    8.44
   7  11   0  123.69    8.04
  -7  11   0  132.33    9.98
   7  11   0  131.33    9.60
  -7  11   0  124.21    8.10
  -7  11   0  121.38    8.38
   8 -11   0  221.24   13.62
   8 -11   0  212.98   14.49
   8 -11   0  239.12   18.29
  -8 -11   0  198.50   13.52
   8 -11   0  232.41   14.59
   8 -11   0  234.83   13.91
   8 -11   0  215.13   13.73
  -8 -11   0  214.71   13.95
   8 -11   0  213.61   14.45
  -8 -11   0  224.38   13.75
  -8 -11   0  262.04   19.89
   8 -11   0  198.17   14.31
   8 -11   0  213.78   14.39
  -8  11   0  197.78   15.56
   8  11   0  218.89   13.66
   8  11   0  201.43   13.33
   8  11   0  209.66   13.90
  -8  11   0  229.68   13.85
  -8  11   0  192.50   13.74
  -8  11   0  217.56   13.43
   8  11   0  232.70   14.13
   8  11   0  212.69   12.68
   8  11   0  220.38   14.94
  -8  11   0  237.85   19.27
   8  11   0  234.59   19.08
  -8  11   0  209.52   14.01
   9 -11   0    0.74    3.57
   9 -11   0    3.56    1.56
  -9 -11   0    4.49    1.40
   9 -11   0    6.49    2.04
   9 -11   0    6.02    1.91
  -9 -11   0    1.96    1.44
  -9 -11   0    0.05    3.91
   9 -11   0    3.66    1.91
   9 -11   0    9.06    2.24
  -9 -11   0    5.66    1.74
   9 -11   0    5.68    1.64
   9 -11   0    6.23    1.69
   9 -11   0    6.68    1.51
  -9 -11   0    5.54    1.41
   9  11   0   11.07    2.12
  -9  11   0    4.58    1.67
   9  11   0    4.01    1.38
  -9  11   0    7.60    3.28
  -9  11   0    8.49    1.53
  -9  11   0    6.71    5.06
   9  11   0    9.35    4.70
  -9  11   0    6.89    1.72
   9  11   0    5.84    1.80
  -9  11   0    4.39    1.44
   9  11   0    2.82    1.85
   9  11   0    5.01    1.52
  10 -11   0    1.32    1.31
  10 -11   0    0.65    1.15
  10 -11   0    0.84    1.09
  10 -11   0   -3.03    4.04
  10 -11   0    1.30    1.34
  10 -11   0    3.14    1.45
 -10 -11   0    1.74    0.99
 -10 -11   0    1.59    1.42
  10 -11   0    2.21    1.17
 -10 -11   0    1.97    1.17
  10 -11   0    1.35    1.25
  10  11   0   -4.23    4.88
  10  11   0   -0.21    1.40
  10  11   0    1.38    0.98
 -10  11   0    0.73    1.00
 -10  11   0    0.53    0.85
 -10  11   0   -0.44    0.98
  10  11   0    1.85    1.32
 -10  11   0    1.76    5.19
  10  11   0    0.61    1.00
 -10  11   0    0.60    1.14
 -11 -11   0    6.12    1.66
  11 -11   0    6.12    2.03
  11 -11   0   12.42    2.91
 -11 -11   0    9.60    2.17
  11 -11   0    5.44    2.02
  11 -11   0    5.23    2.13
  11 -11   0    5.10    1.96
 -11 -11   0    6.70    2.19
  11 -11   0   -2.18    4.90
  11 -11   0    7.16    1.88
  11 -11   0    5.83    2.45
  11 -11   0    7.06    1.97
 -11 -11   0    4.80    1.73
  11  11   0    7.75    1.96
  11  11   0    8.81    1.92
 -11  11   0    6.99    2.06
  11  11   0    6.56    2.00
 -11  11   0    4.26    2.07
 -11  11   0    8.39    6.84
  11  11   0    9.06    4.79
  11  11   0    4.28    2.20
 -11  11   0    4.50    1.57
  11  11   0    3.76    1.69
  12 -11   0    3.70    6.40
  12 -11   0    0.77    1.42
 -12 -11   0    0.64    1.10
  12 -11   0   -0.68    0.93
 -12 -11   0   -0.24    1.36
  12 -11   0    0.42    1.33
  12 -11   0    1.67    1.62
 -12  11   0    2.09    1.47
 -12  11   0    1.28    1.13
 -12  11   0    0.81    1.47
  12  11   0   -0.01    1.56
  12  11   0   -0.27    0.91
 -12  11   0    1.87    7.60
  12  11   0   -0.27    1.12
  13 -11   0    1.01    1.67
  13 -11   0    0.33    1.20
 -13 -11   0   -0.26    1.04
  13 -11   0    3.61    7.78
 -13 -11   0   -0.34    1.57
  13 -11   0    3.00    1.98
  13  11   0    0.28    1.58
 -13  11   0    4.33    9.49
  13  11   0   -0.71    1.00
  13  11   0   -0.36    1.11
 -13  11   0    1.31    1.41
 -13  11   0    0.42    1.25
  14 -11   0    1.76    1.58
  14 -11   0    0.81    1.53
 -14 -11   0   -0.62    1.12
  14 -11   0    1.84    1.47
 -14  11   0    3.79    1.78
 -14  11   0   -6.24   14.62
  14  11   0   -0.34    1.43
  14  11   0    0.02    1.32
 -14  11   0    0.08    1.97
  14  11   0    1.96    2.03
   0 -12   0   47.52    4.01
   0 -12   0   46.95    3.97
   0 -12   0   45.05    4.02
   0 -12   0   53.80    4.04
   0  12   0   50.68    4.11
   0  12   0   50.79    3.69
   0  12   0   46.41    3.81
   0  12   0   41.36    3.80
   0  12   0   47.60    3.88
   0  12   0   50.13    3.86
   0  12   0   53.45    3.97
   0  12   0   47.84    4.11
  -1 -12   0   32.21    2.91
  -1 -12   0   26.73    1.74
  -1 -12   0   30.53    2.76
  -1 -12   0   27.95    1.81
   1 -12   0   25.89    3.10
   1 -12   0   26.23    3.03
   1 -12   0   18.92    2.67
  -1 -12   0   24.39    2.28
   1 -12   0   29.83    2.87
  -1 -12   0   27.66    2.50
   1 -12   0   31.76    2.92
  -1 -12   0   26.98    3.30
  -1  12   0   24.94    3.22
  -1  12   0   27.21    2.58
   1  12   0   25.26    3.13
  -1  12   0   31.91    3.40
  -1  12   0   27.92    2.64
  -1  12   0   25.32    2.39
   1  12   0   25.36    1.74
  -1  12   0   26.32    2.96
   1  12   0   23.95    2.89
  -1  12   0   26.37    2.56
   1  12   0   29.56    2.57
  -1  12   0   23.68    2.40
   1  12   0   26.66    1.74
   1  12   0   29.34    2.85
   1  12   0   25.57    2.99
   1  12   0   33.26    2.75
   1  12   0   25.56    1.69
  -2 -12   0  256.38   16.57
   2 -12   0  259.92   16.30
   2 -12   0  277.31   16.42
  -2 -12   0  261.30   16.29
  -2 -12   0  241.11   16.30
   2 -12   0  291.42   16.42
  -2  12   0  269.34   15.90
   2  12   0  261.73   16.17
   2  12   0  272.83   16.52
  -2  12   0  263.75   16.06
  -2  12   0  223.12   15.73
  -2  12   0  260.35   16.08
  -2  12   0  262.41   16.50
   2  12   0  272.81   16.17
  -2  12   0  272.76   16.19
   2  12   0  253.77   16.26
  -2  12   0  274.79   16.40
  -2  12   0  265.01   16.16
   3 -12   0 1465.80   81.92
   3  12   0 1413.03   82.79
  -3  12   0 1366.92   82.19
   4 -12   0  392.70   25.25
   4 -12   0  393.39   24.28
   4 -12   0  411.89   24.49
  -4 -12   0  392.25   24.31
  -4  12   0  408.81   24.27
  -4  12   0  395.03   24.66
   4  12   0  428.07   24.92
  -4  12   0  413.99   25.88
  -4  12   0  395.47   23.93
   4  12   0  405.35   26.24
  -4  12   0  408.56   24.22
  -4  12   0  380.26   24.29
   5 -12   0   14.59    2.19
  -5 -12   0   12.06    1.56
   5 -12   0   17.67    1.88
  -5 -12   0   16.41    2.56
   5 -12   0   15.39    2.73
  -5 -12   0   16.43    1.54
   5 -12   0   12.85    2.21
   5 -12   0   12.62    2.30
  -5 -12   0   14.49    1.96
   5 -12   0   17.87    2.68
   5 -12   0   21.35    3.99
  -5 -12   0   20.34    4.79
  -5 -12   0   13.90    2.54
   5  12   0   13.89    1.58
  -5  12   0   15.54    2.30
   5  12   0   18.33    4.19
  -5  12   0   12.37    1.74
  -5  12   0   16.27    3.82
   5  12   0   12.40    2.60
   5  12   0   15.30    1.72
   5  12   0   16.62    2.00
  -5  12   0   16.40    1.53
  -5  12   0   16.60    1.87
  -5  12   0   15.80    2.90
  -5  12   0   15.02    2.53
  -5  12   0   16.41    2.37
   5  12   0   17.07    1.61
  -5  12   0   20.69    2.83
   5  12   0   19.73    2.12
  -6 -12   0    1.50    2.70
   6 -12   0    0.43    0.76
  -6 -12   0    1.53    0.66
  -6 -12   0    1.76    0.85
   6 -12   0    0.20    0.53
   6 -12   0    1.79    1.23
   6 -12   0    1.75    0.97
   6 -12   0    0.62    0.83
  -6 -12   0    1.22    0.61
   6 -12   0    1.53    0.54
   6 -12   0    1.51    0.54
  -6 -12   0    0.49    1.08
   6 -12   0    1.32    2.19
  -6 -12   0    1.61    1.00
   6 -12   0    0.54    0.84
  -6  12   0    1.02    0.60
   6  12   0    1.53    0.82
  -6  12   0    3.46    1.56
   6  12   0    5.01    3.27
  -6  12   0    0.11    2.46
   6  12   0    0.05    1.17
   6  12   0    1.50    0.66
   6  12   0    1.60    0.71
  -6  12   0    0.78    0.65
   6  12   0    1.79    0.88
  -6  12   0    2.56    1.14
  -6  12   0   -0.03    0.76
  -6  12   0    1.84    0.83
   6  12   0    1.18    0.59
   7 -12   0  483.22   28.89
  -7 -12   0  484.47   30.01
   7 -12   0  491.40   29.56
   7 -12   0  494.02   28.67
   7 -12   0  461.39   32.58
   7 -12   0  479.95   29.67
   7 -12   0  480.73   29.74
  -7 -12   0  474.43   29.07
  -7 -12   0  566.41   34.68
   7  12   0  501.45   29.11
   7  12   0  516.26   34.02
  -7  12   0  420.21   28.83
  -7  12   0  468.01   28.58
   7  12   0  521.72   30.42
   7  12   0  512.81   29.24
  -7  12   0  427.36   29.43
  -7  12   0  504.57   30.57
  -7  12   0  510.05   29.40
  -7  12   0  488.52   28.94
  -7  12   0  517.96   34.28
  -8 -12   0   60.61    4.58
   8 -12   0   63.30    4.60
   8 -12   0   61.89    8.58
   8 -12   0   54.42    5.09
   8 -12   0   56.10    5.22
   8 -12   0   50.56    4.99
  -8 -12   0   52.73    4.40
  -8 -12   0   57.32    4.74
   8 -12   0   62.89    4.72
  -8 -12   0   42.76    5.55
   8 -12   0   61.55    5.66
   8 -12   0   56.78    8.11
   8  12   0   55.98    3.63
  -8  12   0   57.12    4.69
  -8  12   0   57.20    9.67
  -8  12   0   50.14    4.50
   8  12   0   55.88    4.75
   8  12   0   56.56    4.26
   8  12   0   66.62    8.97
   8  12   0   56.93    4.52
  -8  12   0   54.65    4.96
  -8  12   0   51.64    6.71
  -8  12   0   53.57    4.24
   8  12   0   63.16    4.91
   8  12   0   52.32    6.17
  -9 -12   0    0.83    0.98
   9 -12   0   -0.05    0.78
   9 -12   0    0.28    0.96
   9 -12   0    0.15    1.00
   9 -12   0   -0.22    0.99
  -9 -12   0   -0.82    1.00
  -9 -12   0   -0.20    0.68
   9 -12   0    2.37    1.13
   9 -12   0    6.33    4.50
   9 -12   0   -0.24    1.05
   9 -12   0   -0.12    1.17
   9 -12   0    1.48    1.10
  -9 -12   0   -0.44    0.72
  -9 -12   0   -0.41    4.41
  -9  12   0    1.06    0.95
  -9  12   0    0.51    0.95
   9  12   0    1.93    4.61
  -9  12   0   -0.44    2.08
   9  12   0    0.39    1.04
   9  12   0    0.47    0.85
   9  12   0    0.49    1.56
  -9  12   0    6.04    5.16
   9  12   0    0.48    0.99
  -9  12   0    2.29    0.99
   9  12   0   -0.05    1.00
 -10 -12   0    5.60    2.15
 -10 -12   0    4.24    1.54
 -10 -12   0    4.72    1.47
  10 -12   0    7.03    1.68
  10 -12   0    7.82    1.94
  10 -12   0    5.36    2.09
  10 -12   0    6.06    2.03
  10 -12   0    6.39    1.71
 -10 -12   0    7.99    1.83
  10 -12   0    5.30    1.98
  10 -12   0    9.94    5.58
  10 -12   0    7.14    2.19
  10 -12   0    5.87    2.01
  10  12   0    6.07    1.62
 -10  12   0    3.12    5.92
  10  12   0    0.63    1.69
  10  12   0    3.34    1.50
  10  12   0    5.42    1.75
 -10  12   0    3.53    1.34
 -10  12   0    8.84    2.21
 -10  12   0    6.89    1.49
 -10  12   0    6.95    1.92
  10  12   0    3.86    1.33
  11 -12   0   43.31    5.77
 -11 -12   0   61.44    5.43
  11 -12   0   70.65   12.48
  11 -12   0   51.19    6.15
 -11 -12   0   60.11    5.13
  11 -12   0   44.76    5.95
  11 -12   0   63.44    5.83
 -11 -12   0   55.46    6.78
  11 -12   0   53.64    4.88
  11 -12   0   64.83    5.26
 -11 -12   0   54.62    4.94
  11  12   0   50.80    9.14
  11  12   0   49.52    5.74
 -11  12   0   55.64    4.70
  11  12   0   54.60    6.58
  11  12   0   49.44    4.87
 -11  12   0   51.83    5.84
 -11  12   0   59.90    5.11
 -11  12   0   86.38   13.94
  11  12   0   47.70    4.53
  11  12   0   50.37    5.74
  12 -12   0    4.63    2.20
 -12 -12   0   13.07    2.64
 -12 -12   0    4.00    2.24
  12 -12   0    6.51    2.32
  12 -12   0    8.14    2.52
 -12  12   0   12.85    3.29
 -12  12   0    5.93    2.03
  12  12   0   10.51    2.97
 -12  12   0    8.96    2.30
  12  12   0    4.00    1.73
  12  12   0    6.44    1.99
 -12  12   0    5.66    8.50
  13 -12   0   59.11    6.93
  13 -12   0   38.47    5.54
  13 -12   0   45.33    5.29
  13 -12   0   39.70   11.89
 -13 -12   0   50.94    5.75
 -13 -12   0   46.63    6.48
 -13  12   0   47.80    5.69
 -13  12   0   42.34    5.37
  13  12   0   43.79    6.21
  13  12   0   51.55    6.11
 -13  12   0   61.92   14.03
  13  12   0   45.65    5.50
  14 -12   0    2.59    1.78
  14 -12   0    1.57    1.82
 -14 -12   0   -0.95    1.14
 -14 -12   0    0.13    1.60
  14 -12   0    1.49    1.52
  14  12   0   -1.01    1.33
 -14  12   0    0.81    1.43
  14  12   0    5.20    2.63
  14  12   0   -0.14    1.43
   0 -13   0    0.00    0.59
   0 -13   0   -0.20    0.57
   0 -13   0   -0.50    0.47
   0 -13   0   -0.09    0.54
   0  13   0    0.38    0.68
   0  13   0   -0.33    0.37
   0  13   0   -0.85    0.53
   0  13   0    0.17    0.55
   0  13   0    0.16    0.52
   0  13   0    1.08    0.67
   1 -13   0  363.98   21.95
  -1 -13   0  352.95   21.87
  -1 -13   0  317.43   20.80
   1 -13   0  359.89   21.87
   1 -13   0  362.67   21.95
   1  13   0  368.02   21.79
   1  13   0  355.67   21.67
   1  13   0  354.99   22.00
  -1  13   0  369.98   21.68
  -1  13   0  365.15   21.95
   1  13   0  350.10   21.87
   1  13   0  387.44   22.06
  -1  13   0  354.44   22.10
  -1  13   0  370.00   21.79
  -1  13   0  364.16   21.72
  -1  13   0  375.20   21.75
   2 -13   0   31.71    3.11
  -2 -13   0   29.92    3.61
   2 -13   0   26.39    3.27
   2 -13   0   30.38    3.52
  -2 -13   0   26.23    3.21
  -2 -13   0   30.37    2.95
   2 -13   0   29.19    3.18
   2 -13   0   36.96    3.28
  -2 -13   0   33.60    3.18
  -2 -13   0   34.77    2.20
  -2  13   0   26.38    2.16
   2  13   0   32.20    3.13
  -2  13   0   28.43    2.90
  -2  13   0   34.34    2.07
   2  13   0   33.61    2.25
  -2  13   0   32.20    2.69
   2  13   0   30.70    2.94
  -2  13   0   33.47    1.97
   2  13   0   28.63    2.93
  -2  13   0   28.54    2.21
   2  13   0   31.68    2.14
  -2  13   0   34.04    3.01
   2  13   0   33.76    2.08
  -2  13   0   24.14    3.34
  -2  13   0   28.35    2.88
   2  13   0   27.48    2.71
  -2  13   0   35.61    2.88
  -2  13   0   25.65    3.31
   2  13   0   26.23    3.39
   3 -13   0   37.06    3.32
  -3 -13   0   38.23    3.76
   3 -13   0   40.04    2.68
   3 -13   0   40.88    3.90
   3 -13   0   32.05    3.42
  -3 -13   0   41.87    2.90
   3 -13   0   38.50    3.74
  -3 -13   0   33.58    4.39
   3 -13   0   45.10    3.84
  -3 -13   0   41.09    3.73
  -3  13   0   40.37    2.66
  -3  13   0   43.34    2.81
  -3  13   0   36.41    3.51
  -3  13   0   45.64    3.47
   3  13   0   39.72    2.82
  -3  13   0   37.38    3.93
  -3  13   0   41.37    2.79
  -3  13   0   45.56    3.72
   3  13   0   46.04    4.20
  -3  13   0   39.96    3.05
  -3  13   0   38.65    3.70
   3  13   0   35.13    3.19
   3  13   0   47.46    2.80
  -3  13   0   33.73    4.01
  -3  13   0   42.14    3.58
   3  13   0   36.13    3.46
   3  13   0   44.56    2.97
  -3  13   0   43.88    3.54
  -4 -13   0    0.26    2.21
   4 -13   0    1.67    0.82
   4 -13   0    0.58    0.77
  -4 -13   0    0.90    0.82
   4 -13   0    1.01    0.91
  -4 -13   0    2.33    0.71
  -4 -13   0    0.70    0.81
   4 -13   0   -1.34    1.09
   4 -13   0    2.26    1.12
  -4  13   0    1.97    0.96
  -4  13   0   -0.03    1.57
  -4  13   0    2.49    1.02
   4  13   0    2.49    0.74
  -4  13   0    1.25    0.53
   4  13   0    2.35    0.70
  -4  13   0    2.09    0.54
  -4  13   0    1.57    0.95
  -4  13   0    2.67    0.57
  -4  13   0    1.12    0.79
   4  13   0    0.17    1.58
   4  13   0    1.34    0.61
   4  13   0    1.83    0.54
   4  13   0    0.37    0.91
  -4  13   0    3.04    0.70
  -4  13   0    0.05    0.76
   4  13   0    1.38    0.61
   5 -13   0    4.18    1.40
  -5 -13   0    4.62    1.14
   5 -13   0    7.62    1.92
   5 -13   0    5.33    1.53
   5 -13   0    7.60    1.22
   5 -13   0    5.83    1.60
  -5 -13   0    8.31    1.91
  -5 -13   0   12.71    3.85
  -5 -13   0    5.70    0.93
  -5 -13   0    5.76    0.94
   5 -13   0    7.11    1.53
  -5 -13   0    8.82    1.85
   5 -13   0    7.76    2.67
   5  13   0   10.25    3.41
  -5  13   0    8.47    2.14
   5  13   0    7.64    1.20
   5  13   0    8.40    1.34
   5  13   0    9.12    2.34
  -5  13   0    6.76    1.18
  -5  13   0    6.52    1.59
  -5  13   0    4.61    1.41
   5  13   0    7.33    1.31
   5  13   0    6.84    1.30
  -5  13   0    5.73    1.86
  -5  13   0    8.41    3.16
  -5  13   0    6.75    1.04
  -5  13   0    5.21    1.10
   5  13   0    4.91    1.04
  -5  13   0    4.50    1.69
   6 -13   0  403.74   25.06
   6 -13   0  392.43   27.00
   6 -13   0  429.19   25.17
  -6 -13   0  401.77   25.28
  -6 -13   0  429.95   25.07
   6 -13   0  410.58   24.70
   6 -13   0  431.76   24.10
  -6 -13   0  416.13   24.30
   6 -13   0  392.32   25.06
  -6  13   0  410.57   24.62
  -6  13   0  414.49   25.22
  -6  13   0  356.80   24.04
   6  13   0  420.52   25.64
   6  13   0  409.55   24.23
   6  13   0  418.80   28.34
  -6  13   0  371.51   24.83
  -6  13   0  393.36   23.82
  -6  13   0  422.54   28.07
  -6  13   0  409.43   24.12
  -7 -13   0   11.64    2.92
   7 -13   0   11.04    1.47
  -7 -13   0    9.83    1.89
  -7 -13   0    9.92    1.72
   7 -13   0   11.46    2.45
  -7 -13   0   10.71    1.72
  -7 -13   0   26.98    6.08
   7 -13   0   13.74    1.98
   7 -13   0   26.29    5.54
   7 -13   0   18.63    3.18
   7 -13   0    9.61    2.31
   7 -13   0   13.40    2.72
   7 -13   0   12.55    1.56
   7 -13   0   12.90    2.39
  -7 -13   0   10.56    2.33
  -7  13   0    9.43    1.80
  -7  13   0    7.21    1.62
   7  13   0    8.33    2.39
  -7  13   0   19.14    2.95
   7  13   0   22.40    5.98
  -7  13   0   11.35    2.82
   7  13   0   14.12    2.00
   7  13   0   12.32    1.73
  -7  13   0   11.38    1.66
  -7  13   0   10.91    2.28
  -7  13   0   26.18    6.09
   7  13   0   12.69    2.13
   7  13   0   12.17    2.13
   8 -13   0    4.38    1.50
   8 -13   0    5.41    1.83
  -8 -13   0    4.55    1.48
   8 -13   0    3.62    1.21
   8 -13   0    4.32    1.13
  -8 -13   0    5.30    4.74
   8 -13   0    6.57    3.92
   8 -13   0    4.48    1.14
   8 -13   0    6.54    2.01
   8 -13   0    3.48    1.59
  -8 -13   0    3.06    1.07
   8 -13   0    5.59    1.94
  -8 -13   0    3.52    1.75
  -8 -13   0    2.96    1.06
   8  13   0    3.30    1.42
   8  13   0    2.90    1.14
   8  13   0    3.33    1.05
  -8  13   0    2.73    1.18
  -8  13   0    4.26    1.13
  -8  13   0    5.18    1.81
   8  13   0    0.90    1.53
  -8  13   0   12.16    5.30
   8  13   0    5.16    1.49
  -8  13   0    4.07    1.34
   8  13   0    2.75    4.29
  -8  13   0    5.37    2.33
  -9 -13   0   13.53    3.14
   9 -13   0   18.83    5.99
   9 -13   0   16.18    2.43
  -9 -13   0   11.93    2.08
  -9 -13   0   11.83    2.14
   9 -13   0   14.66    2.95
   9 -13   0   15.22    3.12
   9 -13   0   16.77    2.32
   9 -13   0   15.42    3.02
   9 -13   0   12.28    3.31
   9 -13   0   14.95    2.19
  -9 -13   0   14.57    2.62
   9  13   0    9.70    1.80
  -9  13   0   15.81    2.58
   9  13   0   20.68    3.84
  -9  13   0   19.80    7.09
  -9  13   0   12.79    2.00
  -9  13   0   13.42    2.45
   9  13   0   12.60    2.39
  -9  13   0   11.46    2.09
  -9  13   0    7.91    3.25
   9  13   0   10.22    5.34
   9  13   0   12.58    2.88
 -10 -13   0    5.99    1.78
  10 -13   0   15.47    3.10
  10 -13   0    9.44    2.58
  10 -13   0   11.14    2.59
 -10 -13   0    9.17    1.87
  10 -13   0   14.54    6.16
 -10 -13   0   11.65    2.24
  10 -13   0   11.85    2.74
 -10 -13   0   11.52    2.82
  10 -13   0   11.65    2.10
  10 -13   0    9.91    2.08
  10 -13   0   15.63    3.21
 -10  13   0   12.88    2.04
  10  13   0   12.39    3.11
 -10  13   0    8.13    5.81
  10  13   0   10.09    2.34
  10  13   0   11.30    2.30
  10  13   0    8.31    1.86
 -10  13   0   10.54    2.18
 -10  13   0   10.28    2.37
  10  13   0   11.33    1.99
  11 -13   0   -0.17    5.91
  11 -13   0    0.48    1.24
  11 -13   0    0.32    1.05
 -11 -13   0    0.05    1.40
  11 -13   0   -0.11    1.11
 -11 -13   0    0.24    1.42
  11  13   0    0.43    1.03
 -11  13   0   -0.67    1.06
  11  13   0    0.34    1.11
 -11  13   0    1.45    1.21
  11  13   0    0.89    1.19
  11  13   0   -1.66    1.18
 -11  13   0    0.67    0.90
 -11  13   0   -0.34    6.04
  12 -13   0    7.89    2.62
  12 -13   0    3.59    1.82
 -12 -13   0    2.74    1.50
  12 -13   0    5.30    2.10
 -12 -13   0    5.34    2.30
  12 -13   0    9.46    7.93
 -12  13   0    4.07    1.74
 -12  13   0   12.68    8.90
  12  13   0    4.10    1.76
  12  13   0    5.88    2.48
 -12  13   0    3.10    1.74
  12  13   0    6.10    2.02
 -13 -13   0   12.64    2.64
  13 -13   0   12.32    3.20
 -13 -13   0    7.63    2.80
  13 -13   0    6.12    9.18
  13 -13   0   10.43    2.92
  13 -13   0    7.75    2.51
 -13  13   0   16.02   10.18
  13  13   0    9.82    3.19
  13  13   0   11.27    2.77
 -13  13   0   15.12    3.67
  13  13   0    8.25    2.41
 -13  13   0    6.39    2.14
  14 -13   0    0.25    1.40
  14 -13   0    0.85    1.48
 -14 -13   0   -2.49    1.14
  14  13   0   -0.71    1.47
  14  13   0   -1.55    1.80
  14  13   0   -0.64    1.44
 -14  13   0    0.95    1.35
 -14  13   0   -0.21    1.34
   0 -14   0  468.74   28.91
   0  14   0  499.78   29.16
   0  14   0  482.86   28.70
   0  14   0  474.47   28.60
   0  14   0  462.30   28.54
   0  14   0  498.90   28.97
  -1 -14   0  137.45    8.75
   1 -14   0  119.76    8.63
   1 -14   0  142.73    8.83
  -1 -14   0  118.18    8.59
  -1 -14   0  131.70    8.85
   1 -14   0  127.02    8.81
   1 -14   0  123.68    8.67
   1 -14   0  121.38    8.58
  -1  14   0  126.30    8.71
   1  14   0  112.75    8.32
   1  14   0  123.71    8.78
   1  14   0  126.43    7.30
  -1  14   0  119.53    8.53
  -1  14   0  118.33    8.84
   1  14   0  121.39    8.67
   1  14   0  123.02    8.33
  -1  14   0  116.06    8.27
  -1  14   0  126.50    8.46
  -1  14   0  120.92    8.42
  -1  14   0  134.47    8.23
   1  14   0  122.66    8.50
  -1  14   0  116.69    8.86
   2 -14   0    2.83    1.16
  -2 -14   0    2.56    1.21
  -2 -14   0    1.65    0.99
   2 -14   0    1.82    1.01
   2 -14   0    4.12    1.29
   2 -14   0    2.97    1.17
   2 -14   0    4.39    1.36
  -2 -14   0    2.30    0.95
  -2 -14   0    4.05    0.63
  -2 -14   0    2.17    1.35
  -2  14   0    2.74    0.45
   2  14   0    0.92    0.97
   2  14   0    1.70    0.90
  -2  14   0    4.75    1.44
   2  14   0    5.42    1.23
  -2  14   0    3.12    1.12
  -2  14   0    2.14    0.87
   2  14   0    2.86    1.08
  -2  14   0    2.67    0.97
  -2  14   0    3.56    1.11
  -2  14   0    1.97    1.09
  -2  14   0    2.70    0.39
   2  14   0    1.30    0.88
   2  14   0    4.66    1.42
  -2  14   0    5.18    1.35
   2  14   0    2.72    0.49
   2  14   0    3.35    0.56
   2  14   0    2.90    0.61
  -2  14   0    4.02    1.14
   3 -14   0   68.43    5.59
  -3 -14   0   65.53    5.65
  -3 -14   0   66.62    4.58
   3 -14   0   67.31    4.37
   3 -14   0   77.12    5.96
  -3 -14   0   72.46    6.48
   3 -14   0   67.54    5.27
   3 -14   0   71.83    5.70
   3 -14   0   77.87    5.64
  -3 -14   0   80.74    5.79
  -3  14   0   69.19    5.15
  -3  14   0   70.73    4.87
   3  14   0   66.83    4.63
  -3  14   0   69.73    5.73
  -3  14   0   68.39    4.48
  -3  14   0   66.24    5.80
  -3  14   0   72.16    4.47
  -3  14   0   72.58    5.33
  -3  14   0   77.50    5.58
  -3  14   0   71.84    5.66
   3  14   0   69.51    5.66
   3  14   0   77.19    5.24
   3  14   0   76.20    5.51
   3  14   0   67.05    4.45
   3  14   0   69.70    4.55
   3  14   0   69.05    5.89
  -3  14   0   85.02    5.58
  -3  14   0   70.92    4.38
   3  14   0   70.29    5.48
  -3  14   0   65.01    5.86
   3  14   0   63.31    6.16
  -4 -14   0   16.63    1.81
   4 -14   0   15.52    2.17
   4 -14   0   12.76    2.42
  -4 -14   0   12.60    2.33
   4 -14   0    9.83    2.52
   4 -14   0   15.27    2.48
  -4 -14   0    9.94    3.31
   4 -14   0   14.27    2.67
  -4 -14   0   11.70    2.38
   4  14   0   16.73    1.92
   4  14   0   13.97    1.41
  -4  14   0   12.33    3.08
  -4  14   0   13.62    2.74
  -4  14   0   17.27    1.55
   4  14   0   11.31    1.76
  -4  14   0   13.55    2.29
   4  14   0   17.73    2.48
   4  14   0   16.96    1.79
  -4  14   0   15.74    1.50
  -4  14   0   14.89    2.11
  -4  14   0   15.19    1.43
   4  14   0   10.73    3.70
  -4  14   0   15.41    1.34
   4  14   0   13.99    1.74
   4  14   0   16.76    2.88
   5 -14   0  141.89    9.62
  -5 -14   0  135.46    8.06
   5 -14   0  140.18    8.47
   5 -14   0  131.38    9.58
  -5 -14   0  129.11    9.04
   5 -14   0  145.19    9.68
  -5 -14   0  131.69    8.01
   5 -14   0  123.14    9.69
  -5 -14   0  133.38    9.49
  -5 -14   0  142.87   12.20
   5 -14   0  137.21    9.15
  -5 -14   0  128.08    9.69
  -5  14   0  139.92    8.59
  -5  14   0  132.72    9.51
  -5  14   0  139.83    8.62
  -5  14   0  128.72   11.29
  -5  14   0  143.13    9.54
   5  14   0  132.99    8.52
   5  14   0  146.40   10.20
  -5  14   0  138.71    8.37
   5  14   0  136.32    8.69
   5  14   0  131.76    8.62
   5  14   0  140.52    8.78
   5  14   0  109.01   11.05
   5  14   0  144.70    8.54
  -5  14   0  127.56    9.05
   6 -14   0   63.32    7.11
   6 -14   0   63.48    5.46
  -6 -14   0   70.83    8.40
  -6 -14   0   59.87    4.24
   6 -14   0   54.02    5.37
  -6 -14   0   53.54    4.54
  -6 -14   0   62.65    5.69
   6 -14   0   54.36    5.17
   6 -14   0   66.40    5.11
  -6 -14   0   64.08    4.27
  -6 -14   0   58.09    5.22
   6 -14   0   60.99    7.05
   6 -14   0   67.46    4.50
  -6  14   0   58.51    4.94
  -6  14   0   52.23    4.47
   6  14   0   57.93    4.27
  -6  14   0   53.48    5.20
   6  14   0   57.62    7.86
   6  14   0   70.41    4.58
  -6  14   0   62.40    4.28
   6  14   0   65.53    4.71
   6  14   0   65.58    5.92
   6  14   0   63.44    4.75
  -6  14   0   62.27    4.53
  -6  14   0   58.25    5.37
   6  14   0   60.28    4.34
  -7 -14   0    1.70    0.83
  -7 -14   0    1.45    0.99
   7 -14   0    0.91    1.06
  -7 -14   0    4.74    1.61
   7 -14   0   -0.46    2.73
   7 -14   0    2.16    1.17
  -7 -14   0    3.94    1.02
  -7 -14   0    1.93    1.68
   7 -14   0    3.98    1.61
   7 -14   0    0.21    1.11
   7 -14   0    1.80    0.94
  -7 -14   0    3.48    3.88
  -7  14   0   -0.34    1.22
   7  14   0    2.25    3.37
   7  14   0    2.32    0.85
   7  14   0    2.47    0.75
  -7  14   0    2.49    0.86
   7  14   0    1.08    0.97
   7  14   0    1.41    1.55
  -7  14   0    4.05    3.70
  -7  14   0    0.82    1.16
   7  14   0    1.54    0.87
  -7  14   0    1.13    0.92
   7  14   0    0.26    0.97
  -7  14   0    2.95    1.34
  -7  14   0    0.12    0.74
   8 -14   0   31.94    4.28
   8 -14   0   29.51    3.87
   8 -14   0   26.20    3.91
  -8 -14   0   31.56    2.86
  -8 -14   0   31.43    2.80
   8 -14   0   27.85    3.13
  -8 -14   0   19.01    3.44
  -8 -14   0   25.89    3.23
  -8 -14   0   18.26    6.13
   8 -14   0   20.38    3.64
   8 -14   0   24.54    2.26
   8 -14   0   31.90    4.14
   8 -14   0   30.46    2.39
   8 -14   0   16.88    5.15
  -8 -14   0   26.37    4.18
  -8  14   0   32.97    5.11
   8  14   0   26.24    3.33
  -8  14   0   22.08    3.04
   8  14   0   30.02    3.23
   8  14   0   26.01    3.40
   8  14   0   29.18    2.60
   8  14   0   23.60    4.13
  -8  14   0   30.09    2.63
  -8  14   0   25.57    3.11
  -8  14   0   19.78    6.42
  -8  14   0   28.61    3.70
  -9 -14   0   17.67    2.54
   9 -14   0   18.47    3.30
   9 -14   0   15.26    3.17
   9 -14   0   24.27    2.55
  -9 -14   0   11.48    2.87
   9 -14   0   11.23    2.70
   9 -14   0   23.74    3.22
  -9 -14   0   14.46    2.55
  -9 -14   0   17.18    3.12
   9 -14   0   19.44    5.33
   9 -14   0   13.23    3.00
   9 -14   0   11.77    5.38
  -9  14   0   16.16    2.25
   9  14   0   16.73    2.76
  -9  14   0   19.54    3.30
   9  14   0   22.04    3.07
  -9  14   0   23.84    2.99
  -9  14   0   18.44    7.07
   9  14   0   21.77    3.95
   9  14   0   17.47    2.61
  -9  14   0   15.77    2.82
   9  14   0   15.67    2.22
  -9  14   0   17.36    4.28
 -10 -14   0   11.52    2.29
  10 -14   0    9.08    2.63
 -10 -14   0    2.20    1.83
  10 -14   0    8.29    2.53
  10 -14   0    3.39    5.35
  10 -14   0   12.11    2.83
  10 -14   0    4.54    2.02
 -10 -14   0   10.26    2.01
 -10  14   0    9.52    1.76
 -10  14   0   12.10    2.27
 -10  14   0    8.47    2.17
 -10  14   0   17.11    4.16
  10  14   0   10.54    1.90
  10  14   0    7.85    2.07
 -10  14   0    7.98    6.42
  10  14   0    8.11    1.95
  10  14   0    9.49    2.90
  11 -14   0   28.91    4.47
 -11 -14   0   20.64    3.31
  11 -14   0   24.05    4.01
  11 -14   0   11.76    7.23
 -11 -14   0   16.16    3.73
  11 -14   0   16.54    3.58
  11  14   0   22.07    3.55
 -11  14   0   17.21    8.63
  11  14   0   26.83    3.59
  11  14   0   22.20    4.33
 -11  14   0   25.85    3.80
 -11  14   0   20.26    2.86
  11  14   0   21.07    3.41
 -11  14   0   21.66    3.17
  12 -14   0   16.81    3.55
 -12 -14   0   18.26    3.29
  12 -14   0   11.74    3.68
  12 -14   0   18.50    8.76
 -12 -14   0   18.86    4.29
  12 -14   0   13.12    3.24
  12  14   0   16.96    3.07
 -12  14   0   19.91    3.47
 -12  14   0   25.78   10.06
  12  14   0   22.00    3.73
  12  14   0   24.79    4.63
 -12  14   0   19.53    3.23
  13 -14   0   20.38    4.13
  13 -14   0   33.27    5.08
  13 -14   0   19.61    4.14
 -13  14   0   22.95    4.31
 -13  14   0   24.52    3.89
  13  14   0   25.37    4.03
  13  14   0   22.92    4.80
   0 -15   0    0.39    0.67
   0 -15   0   -0.34    0.55
   0 -15   0   -0.34    0.54
   0  15   0    0.98    0.67
   0  15   0    2.55    0.91
   0  15   0    0.04    0.47
   0  15   0    0.93    0.78
   0  15   0    2.05    0.88
   0  15   0    0.68    0.73
   0  15   0    1.31    1.04
   0  15   0    0.67    0.72
  -1 -15   0    0.81    0.77
   1 -15   0    0.58    0.87
  -1 -15   0    0.31    0.76
  -1 -15   0    0.72    0.82
   1 -15   0    0.70    0.81
   1 -15   0    0.90    0.82
   1 -15   0    0.66    0.74
   1  15   0    0.08    0.67
   1  15   0    1.31    0.73
   1  15   0   -0.21    0.58
  -1  15   0   -0.20    0.63
  -1  15   0    0.46    0.68
  -1  15   0    1.25    0.91
   1  15   0    0.91    0.76
   1  15   0    0.75    0.75
  -1  15   0   -0.46    0.44
  -1  15   0    0.42    0.61
   1  15   0    0.45    0.23
  -1  15   0    0.77    0.68
   1  15   0    0.74    0.90
  -1  15   0    0.24    0.76
   1  15   0    1.74    1.09
  -1  15   0    1.12    0.81
  -2 -15   0   33.98    3.36
  -2 -15   0   29.41    3.13
   2 -15   0   25.80    3.46
   2 -15   0   26.55    3.51
  -2 -15   0   31.95    2.28
  -2 -15   0   30.58    3.35
  -2 -15   0   30.05    3.75
   2 -15   0   34.96    3.92
   2 -15   0   24.00    3.31
   2 -15   0   32.33    3.48
  -2 -15   0   31.82    2.21
  -2  15   0   28.71    2.83
   2  15   0   33.71    2.28
   2  15   0   34.24    2.15
  -2  15   0   30.77    3.14
  -2  15   0   34.66    3.77
   2  15   0   33.18    3.74
  -2  15   0   32.68    4.15
  -2  15   0   30.23    1.98
   2  15   0   27.68    3.67
  -2  15   0   34.10    3.91
  -2  15   0   32.76    2.10
   2  15   0   30.34    2.19
  -2  15   0   33.31    3.17
   2  15   0   26.29    3.69
  -2  15   0   30.81    2.90
   2  15   0   30.16    2.94
  -2  15   0   43.38    3.40
  -3 -15   0   71.58    5.98
  -3 -15   0   79.77    6.64
   3 -15   0   69.76    5.68
  -3 -15   0   75.71    4.75
   3 -15   0   76.36    4.88
   3 -15   0   67.13    5.94
  -3 -15   0   66.75    5.70
   3 -15   0   69.72    5.88
   3 -15   0   85.32    6.10
  -3  15   0   78.96    5.67
  -3  15   0   69.32    6.08
  -3  15   0   75.54    4.43
  -3  15   0   77.54    5.76
  -3  15   0   73.89    5.70
   3  15   0   66.08    5.99
   3  15   0   77.13    6.14
   3  15   0   77.32    4.73
  -3  15   0   74.55    4.50
  -3  15   0   69.22    5.34
   3  15   0   76.30    4.63
  -3  15   0   68.65    5.44
   3  15   0   72.81    5.70
  -3  15   0   69.02    4.44
  -3  15   0   71.87    5.07
  -3  15   0   70.30    5.84
  -3  15   0   73.55    4.62
  -3  15   0   59.89    5.45
   3  15   0   73.98    5.95
   3  15   0   69.69    5.32
   3  15   0   72.96    4.80
  -4 -15   0    6.67    1.70
   4 -15   0    8.96    2.24
   4 -15   0    9.90    2.67
   4 -15   0    3.51    1.34
  -4 -15   0    8.50    1.28
   4 -15   0    6.87    1.53
   4 -15   0    6.40    1.82
  -4 -15   0   18.82    4.05
  -4 -15   0    5.62    1.85
   4 -15   0    5.88    0.92
   4  15   0    8.41    2.60
   4  15   0    6.60    1.12
  -4  15   0    7.44    2.51
   4  15   0    8.21    1.80
   4  15   0    6.64    1.29
  -4  15   0    8.65    1.19
   4  15   0    8.40    1.50
   4  15   0    9.25    1.36
  -4  15   0    9.63    2.02
   4  15   0    2.32    1.57
  -4  15   0    8.21    1.16
  -4  15   0    8.85    1.21
  -4  15   0    6.86    1.60
  -4  15   0    6.80    1.82
  -4  15   0    7.47    0.98
   4  15   0    6.15    1.49
   5 -15   0   74.55    6.68
  -5 -15   0   94.06    6.82
   5 -15   0   88.77    6.31
   5 -15   0  102.01    8.25
  -5 -15   0   82.72    6.88
   5 -15   0   83.89    6.96
  -5 -15   0   81.06    5.75
   5 -15   0   79.40    6.63
  -5  15   0   80.44    5.65
  -5  15   0   76.30    6.57
  -5  15   0   87.05    5.89
   5  15   0   91.26    7.35
  -5  15   0   99.63    8.69
   5  15   0   78.28    5.78
   5  15   0   93.69    5.96
   5  15   0   83.18    5.69
   5  15   0   81.75    5.75
  -5  15   0   85.81    6.59
   5  15   0   75.50    5.55
  -5  15   0   75.18    5.40
  -5  15   0   84.57    6.29
   6 -15   0    1.62    1.27
  -6 -15   0    0.47    1.29
   6 -15   0   -1.20    0.63
   6 -15   0   -0.13    0.68
  -6 -15   0    0.33    0.43
  -6 -15   0   -0.28    0.38
   6 -15   0    3.48    2.27
  -6 -15   0    0.40    0.94
   6 -15   0   -0.22    0.51
  -6 -15   0   -0.06    0.62
   6 -15   0    1.14    1.21
   6 -15   0    0.88    1.30
  -6 -15   0   -1.36    2.79
   6  15   0   -3.09    2.27
  -6  15   0    1.12    0.75
   6  15   0    0.78    0.68
   6  15   0    0.69    0.74
  -6  15   0    0.93    0.59
   6  15   0   -0.73    0.49
  -6  15   0    0.07    0.62
   6  15   0    1.98    1.46
  -6  15   0   -1.26    0.77
   6  15   0    0.74    0.78
  -6  15   0    0.36    2.44
   6  15   0   -0.43    0.45
  -6  15   0   -0.42    0.72
  -6  15   0   -0.35    1.00
   7 -15   0   21.51    3.33
  -7 -15   0   12.36    5.16
  -7 -15   0   11.92    2.48
   7 -15   0    9.57    1.69
   7 -15   0   11.02    2.80
   7 -15   0   16.10    3.00
   7 -15   0   12.83    2.38
  -7 -15   0   18.21    1.98
   7 -15   0    9.82    4.02
  -7 -15   0    8.81    2.44
  -7 -15   0   14.07    1.89
  -7 -15   0   18.35    2.42
   7 -15   0   10.65    2.48
   7  15   0   17.21    2.43
   7  15   0   15.25    2.09
   7  15   0   12.16    4.63
   7  15   0   13.13    3.04
  -7  15   0   16.34    2.19
  -7  15   0   15.75    4.90
  -7  15   0   15.09    2.19
  -7  15   0   13.05    2.95
  -7  15   0   12.18    1.73
  -7  15   0   13.89    2.98
   7  15   0   13.01    1.77
   7  15   0   17.36    2.36
   8 -15   0   39.08    5.06
   8 -15   0   48.80    5.66
  -8 -15   0   39.30    5.32
  -8 -15   0   46.51    3.73
   8 -15   0   43.84    4.33
   8 -15   0   50.47    8.58
   8 -15   0   44.26    3.82
  -8 -15   0   44.32    3.70
  -8 -15   0   42.84    5.22
  -8 -15   0   42.45    4.03
  -8 -15   0   72.53   11.04
   8 -15   0   39.76    4.79
   8 -15   0   35.23    5.60
   8  15   0   50.52    4.28
  -8  15   0   41.50    3.98
  -8  15   0   43.31    3.58
  -8  15   0   62.03    9.88
   8  15   0   41.91    4.06
  -8  15   0   42.30    3.86
   8  15   0   45.73    3.90
   8  15   0   40.91    8.35
   8  15   0   59.64    6.85
   8  15   0   40.69    3.48
  -8  15   0   38.60    5.55
  -9 -15   0    0.29    1.32
  -9 -15   0    1.24    1.26
   9 -15   0   -0.74    1.05
   9 -15   0   -0.15    0.89
   9 -15   0    0.52    1.25
  -9 -15   0    0.20    0.74
   9 -15   0   -0.61    0.71
   9 -15   0    0.09    4.19
   9 -15   0   -0.77    0.98
   9  15   0   -1.06    1.44
  -9  15   0    0.36    0.83
  -9  15   0   -1.43    1.75
   9  15   0   -0.63    0.70
  -9  15   0    0.88    1.17
  -9  15   0   -0.35    0.61
   9  15   0    0.32    1.02
   9  15   0    0.43    0.73
  -9  15   0    3.69    5.26
   9  15   0   -1.13    0.63
  10 -15   0    2.64    1.74
  10 -15   0    3.67    1.87
 -10 -15   0    2.25    1.76
 -10 -15   0    1.44    1.11
  10 -15   0    3.62    1.90
 -10 -15   0    1.47    1.20
  10 -15   0    4.81    5.54
  10 -15   0    9.35    2.56
 -10 -15   0    3.15    1.69
 -10  15   0    0.41    5.64
 -10  15   0   -2.13    1.96
  10  15   0    4.53    1.60
  10  15   0    3.46    1.67
 -10  15   0    1.00    0.89
  10  15   0    1.43    1.39
 -10  15   0    0.67    1.32
 -10  15   0    2.11    1.46
  10  15   0    4.41    2.34
 -11 -15   0    5.62    2.29
  11 -15   0    9.39    2.70
  11 -15   0    6.22    2.42
  11 -15   0    5.49    6.87
 -11 -15   0    3.26    2.07
  11 -15   0    8.25    2.59
 -11  15   0    8.01    1.98
 -11  15   0    8.15    1.77
 -11  15   0    8.07    8.64
  11  15   0   14.25    3.52
  11  15   0    7.81    2.13
  11  15   0    7.19    2.18
 -11  15   0    3.44    1.77
  11  15   0    5.59    2.15
 -12 -15   0    2.13    1.84
  12 -15   0    5.63    2.37
  12 -15   0    2.88    1.88
  12 -15   0    2.03    1.71
  12 -15   0   -4.05    6.63
 -12  15   0    0.93    1.26
  12  15   0    1.68    1.43
  12  15   0    0.90    1.99
 -12  15   0   -1.47    8.84
  12  15   0   -0.41    1.06
 -12  15   0    1.73    1.54
  13 -15   0   -1.75    0.72
  13 -15   0    1.22    1.60
  13 -15   0   -0.51    1.39
 -13 -15   0    0.12    1.44
 -13  15   0   -0.10    1.23
  13  15   0    0.39    1.42
 -13  15   0   -0.93    1.21
   0 -16   0   69.96    5.85
   0 -16   0   66.47    5.67
   0 -16   0   72.06    5.93
   0  16   0   83.02    5.95
   0  16   0   71.04    5.86
   0  16   0   79.29    5.73
   0  16   0   75.88    5.62
   0  16   0   72.04    5.75
   0  16   0   69.76    5.24
   0  16   0   69.86    6.01
   0  16   0   65.92    5.46
  -1 -16   0   28.94    3.75
   1 -16   0   27.76    3.68
  -1 -16   0   25.00    3.51
   1 -16   0   28.56    3.64
   1 -16   0   32.02    3.54
   1 -16   0   33.72    3.46
  -1 -16   0   25.85    3.24
   1  16   0   38.86    4.37
   1  16   0   42.22    3.54
   1  16   0   34.78    2.17
   1  16   0   29.84    3.94
  -1  16   0   34.51    3.86
   1  16   0   40.87    4.41
  -1  16   0   37.16    3.44
   1  16   0   37.85    3.58
  -1  16   0   35.76    3.10
  -1  16   0   30.00    4.04
   1  16   0   32.07    2.97
   1  16   0   33.39    3.84
   1  16   0   32.62    2.06
  -1  16   0   34.36    4.14
  -1  16   0   38.79    3.37
  -1  16   0   31.51    3.62
  -1  16   0   26.69    3.12
   2 -16   0   37.73    4.07
  -2 -16   0   36.07    3.69
   2 -16   0   40.61    4.08
  -2 -16   0   38.55    4.03
   2 -16   0   40.95    4.04
   2 -16   0   41.97    4.07
   2 -16   0   35.61    3.85
  -2 -16   0   42.08    3.94
  -2 -16   0   36.50    4.54
  -2 -16   0   41.06    3.98
  -2 -16   0   41.23    2.75
  -2  16   0   43.31    2.53
   2  16   0   37.85    4.57
   2  16   0   43.36    2.75
  -2  16   0   44.54    5.19
   2  16   0   42.14    2.68
   2  16   0   41.44    3.91
  -2  16   0   38.07    3.77
  -2  16   0   45.37    4.95
  -2  16   0   38.45    3.82
   2  16   0   43.67    2.78
  -2  16   0   37.19    3.47
   2  16   0   39.25    3.78
  -2  16   0   45.03    3.89
   2  16   0   39.02    5.11
   2  16   0   40.33    3.60
  -2  16   0   43.54    2.65
  -2  16   0   39.66    3.68
  -2  16   0   37.91    3.50
   3 -16   0  166.66   10.54
  -3 -16   0  157.41   11.23
  -3 -16   0  158.05   10.55
   3 -16   0  166.30   11.02
   3 -16   0  143.77   10.47
  -3 -16   0  141.42   10.58
  -3 -16   0  149.46    9.19
   3 -16   0  153.56   10.67
  -3  16   0  154.36   12.35
   3  16   0  152.83   10.37
   3  16   0  164.20   10.04
  -3  16   0  163.35   10.05
  -3  16   0  142.18    9.26
   3  16   0  147.22    9.16
  -3  16   0  154.71    9.34
  -3  16   0  145.03    8.93
  -3  16   0  144.09    9.05
  -3  16   0  150.17   10.33
  -3  16   0  149.07   10.55
   3  16   0  153.04   10.88
  -3  16   0  150.52   10.11
   3  16   0  153.02    9.09
  -3  16   0  140.78    9.57
   3  16   0  154.89   10.32
   3  16   0  146.47    9.26
  -4 -16   0   -0.32    0.82
   4 -16   0    0.89    1.10
   4 -16   0    0.60    1.37
  -4 -16   0    0.11    0.99
   4 -16   0   -0.15    0.86
   4 -16   0    0.32    0.35
  -4 -16   0    0.26    0.50
  -4 -16   0    0.95    2.20
   4 -16   0   -1.16    0.64
   4  16   0    1.20    1.27
  -4  16   0   -0.15    1.55
   4  16   0   -0.43    0.67
   4  16   0    1.41    1.05
  -4  16   0    0.75    0.41
   4  16   0   -0.26    0.66
  -4  16   0    0.64    0.52
   4  16   0    1.07    0.59
  -4  16   0   -1.59    0.50
   4  16   0    0.63    0.63
   4  16   0    0.10    0.49
  -4  16   0    1.09    0.55
   4  16   0    2.16    1.82
  -4  16   0    1.12    0.64
  -4  16   0   -1.53    0.62
  -4  16   0   -0.71    0.53
  -5 -16   0   30.54    4.53
   5 -16   0   37.70    4.95
   5 -16   0   26.09    4.33
  -5 -16   0   41.53    6.60
  -5 -16   0   35.76    2.89
   5 -16   0   32.92    4.23
   5 -16   0   37.48    4.60
   5 -16   0   30.90    3.55
  -5 -16   0   32.65    4.07
  -5  16   0   35.07    3.99
   5  16   0   31.74    2.76
   5  16   0   33.20    4.59
   5  16   0   29.82    5.64
  -5  16   0   32.28    2.20
  -5  16   0   33.81    2.31
   5  16   0   37.80    2.81
   5  16   0   33.60    2.88
  -5  16   0   31.02    2.71
  -5  16   0   28.14    3.47
  -5  16   0   23.84    3.68
   5  16   0   28.99    2.82
   5  16   0   35.45    2.94
   5  16   0   31.40    3.83
  -5  16   0   32.53    2.52
  -5  16   0   27.55    3.71
  -6 -16   0   10.21    2.30
   6 -16   0    8.63    3.09
   6 -16   0   15.68    1.84
   6 -16   0   10.82    2.10
  -6 -16   0   10.56    4.84
   6 -16   0    6.85    2.21
   6 -16   0    9.64    2.45
  -6 -16   0    5.76    2.09
  -6 -16   0   12.56    1.97
   6 -16   0    9.31    2.22
   6  16   0   12.59    1.76
   6  16   0   10.99    1.54
   6  16   0   11.61    1.94
  -6  16   0   13.74    2.71
  -6  16   0   12.55    1.58
   6  16   0    9.09    1.96
  -6  16   0   12.16    1.78
  -6  16   0    7.99    3.91
   6  16   0   12.31    1.78
  -6  16   0    9.05    1.66
  -6  16   0   10.11    2.07
  -7 -16   0    2.62    0.79
  -7 -16   0    9.47    4.69
   7 -16   0    2.32    0.93
   7 -16   0    1.48    1.41
   7 -16   0    4.29    1.86
  -7 -16   0    3.66    1.54
   7 -16   0    1.31    1.20
  -7 -16   0    2.00    1.04
  -7 -16   0    3.23    0.82
   7 -16   0    3.55    3.02
  -7 -16   0    3.44    1.75
   7 -16   0    2.03    1.47
   7 -16   0    1.27    0.96
   7  16   0    2.52    0.93
  -7  16   0    3.49    1.12
   7  16   0    3.62    1.36
  -7  16   0    2.88    1.43
  -7  16   0    2.21    1.02
   7  16   0    5.21    3.60
  -7  16   0    0.37    1.30
  -7  16   0    1.71    3.50
   7  16   0    2.51    2.00
   7  16   0    4.01    1.23
   7  16   0    3.92    1.24
   8 -16   0   37.12    4.23
   8 -16   0   33.44    6.43
   8 -16   0   30.34    4.51
  -8 -16   0   25.51    4.36
   8 -16   0   30.10    4.41
   8 -16   0   28.72    4.23
  -8 -16   0   23.74    3.27
  -8 -16   0   28.60    2.72
   8 -16   0   28.40    4.48
  -8 -16   0   30.22    4.27
   8  16   0   32.14    3.04
  -8  16   0   30.39    3.81
  -8  16   0   22.62    2.98
  -8  16   0   33.16    2.79
   8  16   0   26.32    7.14
  -8  16   0   30.58    4.82
   8  16   0   33.60    4.92
   8  16   0   30.46    3.62
   8  16   0   22.49    3.61
   8  16   0   26.85    2.62
  -8  16   0   22.21    6.63
   9 -16   0   18.28    5.92
  -9 -16   0   18.00    2.48
  -9 -16   0   19.65    3.89
   9 -16   0   20.97    3.70
  -9 -16   0   15.32    2.72
   9 -16   0   16.93    3.49
  -9 -16   0   13.15    3.33
   9 -16   0   10.97    2.83
   9 -16   0   18.35    3.41
   9  16   0   14.43    2.70
  -9  16   0   15.25    2.93
  -9  16   0   15.23    2.22
   9  16   0   20.15    2.53
  -9  16   0   24.65    4.92
  -9  16   0   17.75    2.66
  -9  16   0   21.33    7.02
   9  16   0   19.31    3.96
   9  16   0   10.96    2.38
   9  16   0   14.26    2.39
 -10 -16   0   15.99    3.68
  10 -16   0   18.80    3.78
  10 -16   0   12.14    6.48
  10 -16   0   15.41    3.47
  10 -16   0   15.67    3.52
 -10 -16   0   15.65    3.24
 -10 -16   0   13.39    2.86
  10  16   0   24.04    4.32
  10  16   0   22.09    3.37
 -10  16   0   17.95    2.58
 -10  16   0   15.95    7.62
 -10  16   0   21.05    4.84
  10  16   0   19.67    2.96
 -10  16   0   16.45    3.34
  10  16   0   24.01    3.54
 -11 -16   0    6.28    2.33
  11 -16   0   11.68    3.08
  11 -16   0    5.67    2.45
 -11 -16   0    4.71    2.31
  11 -16   0   10.21    2.82
  11 -16   0    0.04    6.16
  11  16   0    8.97    2.18
  11  16   0    6.38    2.10
 -11  16   0    3.60    1.56
 -11  16   0   12.11    8.25
  11  16   0   10.17    3.19
 -11  16   0    6.30    1.59
 -11  16   0    5.35    2.22
  12 -16   0    7.53    2.60
  12 -16   0    9.82    3.05
 -12 -16   0   12.09    3.52
  12 -16   0   12.49    3.23
 -12 -16   0   11.30    2.95
 -12  16   0    8.17    2.25
  12  16   0   13.27    2.82
 -12  16   0    7.63    2.48
  12  16   0    6.57    2.85
  12  16   0   10.16    2.60
 -13 -16   0   23.67    6.94
  13 -16   0   13.50    3.48
  13 -16   0    6.21    3.01
 -13  16   0   15.42    3.51
  13  16   0   16.06    4.35
  13  16   0   13.92    3.17
  13  16   0   13.68    3.64
 -13  16   0   13.86    2.93
   0 -17   0   -0.75    0.86
   0 -17   0    1.91    1.21
   0 -17   0    1.57    1.26
   0  17   0   -1.16    0.62
   0  17   0    0.55    0.96
   0  17   0    1.10    1.12
   0  17   0    1.67    1.06
   0  17   0    0.23    0.75
   0  17   0    1.25    1.10
   0  17   0   -0.64    0.84
  -1 -17   0    2.80    1.46
   1 -17   0    1.98    1.28
   1 -17   0    1.35    1.10
  -1 -17   0    0.53    1.02
   1 -17   0    2.18    1.35
  -1 -17   0    3.44    1.41
   1 -17   0    2.85    1.47
   1  17   0    2.34    0.49
  -1  17   0    1.22    1.17
   1  17   0    1.40    1.26
   1  17   0    3.35    1.54
   1  17   0    2.49    1.21
  -1  17   0    3.61    1.43
  -1  17   0    2.33    1.14
   1  17   0    6.75    1.71
   1  17   0    1.70    1.11
   1  17   0    0.96    1.03
  -1  17   0    5.46    1.65
  -1  17   0    1.31    1.00
   1  17   0    2.62    0.38
  -1  17   0    0.80    0.91
  -1  17   0    1.02    0.98
   1  17   0    1.87    0.95
  -2 -17   0   -1.06    0.30
  -2 -17   0   -1.86    0.86
  -2 -17   0    0.54    0.97
  -2 -17   0   -1.16    0.29
  -2 -17   0    0.55    0.92
   2 -17   0   -0.73    0.62
   2 -17   0    1.02    1.21
   2 -17   0   -0.11    0.81
   2 -17   0    0.76    1.16
   2 -17   0   -0.85    0.85
  -2 -17   0   -0.85    0.83
  -2  17   0   -1.25    0.63
  -2  17   0   -0.16    0.28
   2  17   0    0.12    0.36
  -2  17   0    0.65    0.87
  -2  17   0   -0.88    0.64
  -2  17   0   -0.03    0.20
  -2  17   0   -0.58    0.76
  -2  17   0   -0.80    0.82
  -2  17   0   -0.36    0.66
   2  17   0    0.24    0.84
   2  17   0    0.92    1.17
   2  17   0   -0.44    1.03
   2  17   0   -0.02    0.36
   2  17   0    1.07    0.97
   3 -17   0   58.19    5.27
  -3 -17   0   59.40    5.46
  -3 -17   0   57.64    3.95
  -3 -17   0   58.22    4.02
   3 -17   0   61.38    5.44
  -3 -17   0   55.16    5.65
   3 -17   0   56.44    5.41
   3 -17   0   58.01    5.10
  -3 -17   0   56.49    5.13
   3  17   0   65.02    3.92
  -3  17   0   61.84    5.00
  -3  17   0   57.21    3.70
   3  17   0   57.55    4.99
  -3  17   0   58.56    5.10
   3  17   0   54.76    4.64
   3  17   0   65.85    5.79
  -3  17   0   53.60    4.64
   3  17   0   60.80    5.14
  -3  17   0   62.79    5.99
  -3  17   0   56.22    3.81
  -3  17   0   58.97    4.88
   3  17   0   63.48    4.08
   3  17   0   58.79    3.95
  -3  17   0   57.30    4.44
  -4 -17   0    4.12    2.27
   4 -17   0    0.96    1.14
   4 -17   0    3.79    1.68
   4 -17   0    2.66    1.31
  -4 -17   0    0.96    1.15
  -4 -17   0    0.92    0.63
  -4 -17   0    2.09    1.29
   4 -17   0    0.36    0.94
  -4  17   0    0.80    0.55
  -4  17   0    0.70    0.95
  -4  17   0    0.78    0.67
   4  17   0    0.79    0.64
   4  17   0    0.59    0.91
   4  17   0    0.45    0.52
  -4  17   0    1.71    0.56
   4  17   0    1.35    2.08
  -4  17   0    0.99    0.49
   4  17   0    0.96    1.53
   4  17   0    0.90    0.98
  -4  17   0    1.17    0.48
   4  17   0    1.97    0.94
  -4  17   0    0.83    0.93
  -4  17   0    1.56    1.73
   4  17   0    1.06    0.75
   4  17   0    1.41    0.69
  -5 -17   0   13.58    4.34
   5 -17   0    7.63    2.27
   5 -17   0    9.99    2.75
  -5 -17   0    8.48    1.49
   5 -17   0    8.48    1.24
  -5 -17   0    9.28    2.20
   5 -17   0    6.05    1.57
  -5 -17   0    8.03    2.35
   5 -17   0    8.90    2.35
  -5  17   0    8.00    1.01
   5  17   0    6.96    1.27
   5  17   0    7.15    2.30
   5  17   0    9.24    1.51
   5  17   0   11.38    1.73
   5  17   0    9.34    2.06
   5  17   0   10.53    1.74
  -5  17   0   12.13    2.22
   5  17   0   11.21    3.63
  -5  17   0    9.29    3.27
  -5  17   0   10.90    2.28
  -5  17   0    7.75    1.18
  -5  17   0   14.16    1.72
   5  17   0   12.42    1.78
   6 -17   0   24.67    3.10
  -6 -17   0   15.13    3.10
   6 -17   0   12.37    3.57
   6 -17   0   10.77    2.58
   6 -17   0   16.03    3.30
  -6 -17   0   18.55    2.35
   6 -17   0   15.23    1.95
  -6 -17   0   15.19    4.99
  -6 -17   0   17.54    3.10
   6 -17   0   13.78    2.74
  -6  17   0   18.71    2.00
  -6  17   0   18.71    3.26
   6  17   0   15.39    4.74
   6  17   0   21.41    3.84
   6  17   0   15.90    2.32
  -6  17   0   18.03    2.27
  -6  17   0   17.59    2.73
   6  17   0   19.94    2.31
  -6  17   0   22.54    2.37
   6  17   0   13.45    1.89
   6  17   0   14.60    2.71
  -6  17   0   12.12    4.16
   7 -17   0    7.33    2.25
   7 -17   0   10.56    2.08
   7 -17   0    9.94    2.42
  -7 -17   0    9.25    1.86
   7 -17   0    6.86    3.49
  -7 -17   0   14.34    3.14
   7 -17   0    8.97    2.69
  -7 -17   0    6.78    2.10
  -7 -17   0   17.92    6.38
   7  17   0   14.31    3.38
  -7  17   0   13.10    5.04
   7  17   0   11.18    7.86
  -7  17   0   13.80    2.59
   7  17   0   12.51    1.73
  -7  17   0   12.25    2.83
  -7  17   0   10.41    1.84
   7  17   0   10.79    1.84
   7  17   0    5.94    1.69
  -7  17   0   10.11    1.84
  -8 -17   0    0.14    1.27
  -8 -17   0    1.53    1.41
  -8 -17   0   -0.40    0.77
   8 -17   0   -1.49    0.65
   8 -17   0    0.21    0.82
   8 -17   0   -0.34    1.24
   8 -17   0   -1.45    3.25
   8 -17   0   -0.83    0.99
  -8  17   0    0.03    0.74
  -8  17   0   -0.64    4.00
  -8  17   0   -2.41    1.29
   8  17   0   -0.24    0.71
   8  17   0    0.98    1.49
   8  17   0   -0.12    0.64
   8  17   0   -0.68    0.88
   8  17   0    0.47    0.82
  -8  17   0    0.48    1.29
  -8  17   0    0.17    0.59
  -9 -17   0    2.59    1.26
   9 -17   0    5.28    4.56
  -9 -17   0    5.83    2.11
   9 -17   0    3.17    1.71
   9 -17   0    3.89    1.79
   9 -17   0    3.30    1.74
   9 -17   0    1.80    1.70
  -9 -17   0    2.82    1.83
   9  17   0    2.38    1.30
   9  17   0    2.66    2.00
  -9  17   0    2.79    1.02
  -9  17   0    1.00    2.17
  -9  17   0    3.00    1.19
   9  17   0    4.60    1.76
  -9  17   0    3.19    1.63
  -9  17   0    2.87    5.75
  10 -17   0    2.51    1.71
 -10 -17   0   -1.13    0.91
  10 -17   0    1.83    5.06
  10 -17   0   -0.27    1.24
 -10 -17   0    7.06    2.43
  10 -17   0   -0.16    1.34
 -10  17   0    0.20    0.84
  10  17   0    0.41    1.12
  10  17   0    2.15    1.49
 -10  17   0    1.01    7.25
 -10  17   0    1.86    1.57
 -10  17   0    0.31    1.07
  10  17   0    3.82    2.44
  10  17   0    1.25    1.22
  11 -17   0   16.71    7.94
 -11 -17   0   18.97    4.33
  11 -17   0   19.47    3.90
  11 -17   0   19.10    4.61
 -11 -17   0   17.42    3.77
  11 -17   0   23.07    4.47
 -11  17   0   24.04    4.17
  11  17   0   21.57    3.44
 -11  17   0   18.36    3.50
 -11  17   0   20.46    3.13
  11  17   0   19.99    3.47
 -11  17   0   27.08   10.15
  11  17   0   19.26    4.41
 -12 -17   0   -0.38    1.41
 -12 -17   0    1.48    1.86
  12 -17   0   -0.01    1.43
  12 -17   0   -1.23    1.14
  12 -17   0   -0.36    1.36
 -12  17   0    1.29    2.51
  12  17   0    0.13    1.24
  12  17   0    1.12    1.63
 -12  17   0    0.25    1.06
   0 -18   0  100.07    8.35
   0 -18   0  122.95    8.79
   0 -18   0  111.01    8.36
   0  18   0  107.65    8.26
   0  18   0  114.21    7.73
   0  18   0  109.56    8.11
   0  18   0  114.63    8.41
   0  18   0  121.34   10.66
   1 -18   0  341.80   22.48
  -1 -18   0  342.22   22.56
   1 -18   0  372.67   22.54
   1 -18   0  363.97   22.78
  -1 -18   0  358.91   22.44
  -1 -18   0  333.29   22.36
   1 -18   0  363.73   22.43
  -1  18   0  367.14   21.73
  -1  18   0  373.88   22.18
   1  18   0  375.61   22.55
  -1  18   0  350.83   22.30
   1  18   0  335.72   21.95
   1  18   0  344.80   22.06
  -1  18   0  338.16   22.00
  -1  18   0  369.84   22.23
   1  18   0  376.74   22.32
   1  18   0  356.94   22.54
   1  18   0  385.14   21.75
   2 -18   0   43.27    5.36
  -2 -18   0   56.32    5.08
   2 -18   0   46.36    4.86
  -2 -18   0   53.31    4.99
   2 -18   0   60.44    5.26
   2 -18   0   54.43    5.30
  -2 -18   0   70.75    8.91
   2 -18   0   49.65    4.93
   2  18   0   56.02    4.96
   2  18   0   57.17    3.61
   2  18   0   47.75    5.65
  -2  18   0   56.63    3.33
  -2  18   0   52.81    4.54
   2  18   0   53.27    4.63
  -2  18   0   55.22    4.53
   2  18   0   59.76    3.56
  -2  18   0   58.36    4.84
  -2  18   0   45.42    4.71
  -2  18   0   60.11    3.49
   2  18   0   45.93    4.64
  -2  18   0   56.26    4.89
  -3 -18   0    0.78    1.68
   3 -18   0    0.63    1.18
  -3 -18   0    2.21    1.32
  -3 -18   0    3.58    0.85
   3 -18   0    1.13    1.05
   3 -18   0    4.56    1.63
  -3 -18   0    3.87    0.82
   3 -18   0    2.61    1.55
  -3 -18   0    3.80    1.57
   3  18   0    3.85    0.76
   3  18   0    3.81    0.81
   3  18   0    4.03    1.44
   3  18   0    4.51    1.41
  -3  18   0    3.37    1.41
  -3  18   0    3.91    1.47
  -3  18   0    6.99    1.78
   3  18   0    3.51    1.80
  -3  18   0    1.67    1.14
  -3  18   0    2.81    1.11
   3  18   0    2.65    0.73
  -3  18   0    3.20    0.58
   3  18   0    2.40    1.06
  -3  18   0    3.35    0.67
   4 -18   0    6.89    2.02
  -4 -18   0    7.52    2.01
   4 -18   0    7.08    0.87
  -4 -18   0    5.51    2.59
   4 -18   0    7.23    2.04
  -4 -18   0    5.51    2.01
   4 -18   0    6.92    0.90
   4 -18   0    2.88    1.68
   4  18   0    6.85    1.19
  -4  18   0    4.55    1.47
   4  18   0    5.35    1.40
   4  18   0    8.79    2.53
  -4  18   0    5.48    1.74
   4  18   0    9.29    2.14
   4  18   0    8.17    1.36
  -4  18   0    8.01    1.36
  -4  18   0    7.14    0.99
  -4  18   0    4.99    0.96
  -4  18   0    6.39    1.89
   4  18   0   10.66    2.17
   4  18   0    6.61    1.36
   4  18   0    8.15    1.35
  -4  18   0    6.61    2.02
   4  18   0    3.31    2.15
   5 -18   0   36.36    4.83
  -5 -18   0   38.76    6.56
   5 -18   0   37.63    4.68
  -5 -18   0   33.30    4.46
   5 -18   0   25.99    4.18
  -5 -18   0   29.91    4.37
  -5 -18   0   37.43    3.05
   5 -18   0   33.37    2.64
   5 -18   0   36.82    4.39
   5  18   0   32.18    3.16
  -5  18   0   34.84    2.61
   5  18   0   37.75    3.05
  -5  18   0   29.43    2.60
   5  18   0   43.83    5.54
  -5  18   0   37.75    2.82
   5  18   0   23.47    5.20
   5  18   0   39.53    4.47
  -5  18   0   31.23    2.60
  -5  18   0   36.58    4.05
   5  18   0   36.50    3.09
  -5  18   0   30.67    5.13
  -5  18   0   34.65    2.48
   5  18   0   40.60    3.17
   5  18   0   39.25    2.98
  -5  18   0   41.88    4.63
  -6 -18   0   10.99    4.58
  -6 -18   0    5.79    1.42
   6 -18   0    6.99    2.11
   6 -18   0    9.35    2.94
  -6 -18   0    5.86    1.96
  -6 -18   0    6.34    2.02
   6 -18   0    5.68    2.16
   6 -18   0   10.46    2.04
  -6  18   0    8.09    1.94
   6  18   0    6.00    1.43
   6  18   0    6.89    1.38
   6  18   0    4.53    1.10
  -6  18   0    5.39    1.87
   6  18   0    4.62    3.64
  -6  18   0    6.15    1.16
  -6  18   0    6.79    1.37
  -6  18   0    8.78    1.53
   6  18   0    3.89    1.30
  -6  18   0    4.80    3.54
   6  18   0    5.79    1.74
  -7 -18   0    2.33    1.56
   7 -18   0    1.28    1.52
  -7 -18   0    1.96    1.00
   7 -18   0    1.86    1.78
   7 -18   0    1.43    1.46
  -7 -18   0    1.10    1.31
   7 -18   0   -0.03    0.85
   7 -18   0    3.96    3.02
  -7  18   0    2.95    1.04
  -7  18   0    0.69    0.83
   7  18   0   -3.93    3.37
  -7  18   0    0.85    3.55
   7  18   0    1.28    0.79
   7  18   0    0.17    0.96
   7  18   0    1.00    1.09
   7  18   0    1.90    1.13
  -7  18   0    0.66    1.34
  -7  18   0    0.39    1.14
   7  18   0    0.30    0.75
   7  18   0    2.12    1.91
   8 -18   0    3.08    3.73
  -8 -18   0    7.56    2.01
   8 -18   0    4.25    1.87
  -8 -18   0    0.64    1.24
  -8 -18   0    6.21    2.13
   8 -18   0    3.88    1.92
   8 -18   0    3.85    1.89
  -8  18   0    5.17    1.24
   8  18   0    4.71    2.33
  -8  18   0    3.26    1.68
  -8  18   0    2.46    1.98
   8  18   0    6.22    1.82
   8  18   0    4.95    1.49
  -8  18   0    8.89    5.19
   8  18   0    1.86    1.13
  -8  18   0    6.05    1.44
   9 -18   0   14.29    3.34
  -9 -18   0    9.84    2.66
   9 -18   0   12.57    3.29
   9 -18   0   11.85    2.94
   9 -18   0   10.24    5.21
  -9 -18   0   19.53    4.00
  -9 -18   0   15.07    2.61
   9  18   0   16.71    2.85
  -9  18   0   14.22    2.52
   9  18   0   12.19    3.61
   9  18   0   11.46    2.19
  -9  18   0   12.34    3.69
  -9  18   0   18.65    3.30
   9  18   0   15.83    2.76
  -9  18   0   16.26    6.38
  -9  18   0   16.60    2.25
 -10 -18   0   59.96    6.17
  10 -18   0   61.89    7.42
  10 -18   0   50.68   10.07
  10 -18   0   57.31    6.46
 -10 -18   0   52.62    7.33
  10 -18   0   61.76    7.29
 -10  18   0   73.84    6.30
 -10  18   0   62.02    5.32
  10  18   0   70.87    7.99
  10  18   0   67.02    5.90
 -10  18   0   44.13   11.00
  10  18   0   64.04    5.53
  10  18   0   70.16    6.03
 -11 -18   0    6.03    2.36
  11 -18   0    3.62    2.03
  11 -18   0    7.70    2.65
 -11 -18   0    2.98    2.35
  11 -18   0    3.02    2.06
  11  18   0    6.50    2.17
 -11  18   0    5.34    1.81
  11  18   0    4.58    2.55
  11  18   0    4.82    1.78
 -11  18   0    5.77   10.05
 -11  18   0    6.49    2.33
  12 -18   0   44.22    9.34
 -12 -18   0   34.15    5.90
  12 -18   0   26.26    4.83
  12  18   0   27.18    5.15
  12  18   0   41.85    5.07
 -12  18   0   41.08    4.73
 -12  18   0   40.86    5.30
  12  18   0   35.90    6.13
   0 -19   0   -0.55    1.00
   0 -19   0    0.15    0.87
   0  19   0    0.21    0.69
   0  19   0   -1.10    0.79
   0  19   0    0.90    1.15
   0  19   0   -0.32    0.75
   0  19   0    0.42    0.91
  -1 -19   0    2.67    1.42
  -1 -19   0    2.44    1.54
   1 -19   0    1.11    1.31
   1 -19   0    1.63    1.36
   1 -19   0    2.44    1.49
  -1 -19   0    4.15    1.50
   1  19   0    2.07    1.20
  -1  19   0    0.95    1.02
  -1  19   0    1.67    1.30
   1  19   0    1.72    1.12
  -1  19   0    1.85    1.15
   1  19   0    2.14    1.04
   1  19   0    4.86    1.77
  -1  19   0    1.42    1.00
  -1  19   0    0.67    0.97
   1  19   0    2.60    0.41
   1  19   0    2.03    0.43
   1  19   0    6.27    1.67
  -2 -19   0   64.15    5.80
   2 -19   0   56.12    5.39
  -2 -19   0   59.18    5.49
  -2 -19   0   60.99    5.44
   2 -19   0   52.61    5.42
   2 -19   0   61.12    5.84
   2 -19   0   67.25    5.65
  -2  19   0   61.17    4.88
   2  19   0   68.97    5.72
   2  19   0   63.75    5.29
  -2  19   0   60.50    4.98
   2  19   0   63.01    5.82
   2  19   0   59.85    5.04
   2  19   0   59.86    3.86
  -2  19   0   64.64    5.23
   2  19   0   63.08    3.93
  -2  19   0   55.54    5.27
   2  19   0   53.39    5.13
  -2  19   0   57.43    5.18
   2  19   0   57.02    4.72
   3 -19   0   41.21    5.38
  -3 -19   0   29.91    3.78
  -3 -19   0   29.45    4.08
   3 -19   0   33.06    4.33
  -3 -19   0   31.06    2.73
   3 -19   0   25.14    3.67
   3 -19   0   28.13    4.25
  -3 -19   0   31.33    2.35
  -3 -19   0   26.29    4.06
  -3 -19   0   43.42    4.12
  -3  19   0   30.72    2.25
   3  19   0   30.18    2.35
   3  19   0   33.86    2.47
   3  19   0   31.86    4.12
   3  19   0   27.75    4.36
   3  19   0   36.33    4.17
  -3  19   0   28.68    3.88
  -3  19   0   24.59    3.52
  -3  19   0   35.01    3.97
   3  19   0   29.05    2.28
  -3  19   0   30.07    2.13
  -3  19   0   32.74    3.91
   3  19   0   29.33    3.13
  -3  19   0   34.20    3.30
  -4 -19   0   26.61    4.14
  -4 -19   0   25.19    2.94
  -4 -19   0   30.11    4.17
  -4 -19   0   26.55    4.93
   4 -19   0   41.34    5.00
   4 -19   0   31.50    4.59
  -4 -19   0   31.11    2.65
   4 -19   0   32.40    4.53
   4  19   0   24.67    4.34
   4  19   0   31.76    2.90
  -4  19   0   30.04    2.27
   4  19   0   35.22    2.73
  -4  19   0   30.92    2.44
   4  19   0   36.23    4.26
   4  19   0   28.98    3.07
  -4  19   0   40.21    4.13
   4  19   0   30.24    2.52
  -4  19   0   29.86    2.69
   4  19   0   26.18    3.76
   4  19   0   28.93    2.62
   4  19   0   38.87    5.52
  -4  19   0   27.42    3.77
  -5 -19   0    6.92    2.19
   5 -19   0    6.83    2.05
  -5 -19   0    7.87    1.38
  -5 -19   0    4.39    3.30
   5 -19   0    3.58    1.80
   5 -19   0    6.08    1.20
  -5 -19   0    8.59    2.13
   5 -19   0    5.22    1.84
  -5  19   0    8.68    1.12
  -5  19   0    6.77    1.12
  -5  19   0    5.31    1.70
   5  19   0    6.29    1.33
   5  19   0    4.41    1.25
   5  19   0    6.40    1.85
   5  19   0    6.28    2.49
   5  19   0    3.61    2.68
  -5  19   0    6.42    1.39
   5  19   0    8.17    2.11
   5  19   0    6.55    1.36
  -5  19   0    5.69    2.52
  -5  19   0    6.81    1.08
  -5  19   0    6.54    1.78
  -5  19   0    6.60    1.01
   5  19   0    5.98    1.25
   6 -19   0    0.29    1.18
   6 -19   0    0.28    1.43
  -6 -19   0    3.33    3.63
  -6 -19   0    1.67    1.01
   6 -19   0    1.44    1.45
   6 -19   0    6.01    2.66
  -6 -19   0    0.43    1.43
  -6  19   0    4.56    3.16
   6  19   0    1.84    0.86
   6  19   0    0.62    1.52
   6  19   0   -2.18    2.88
  -6  19   0    2.44    0.82
   6  19   0    1.15    1.02
   6  19   0    1.91    1.38
  -6  19   0    2.02    1.47
   6  19   0    1.65    0.94
   6  19   0    1.80    0.84
  -6  19   0    2.54    0.93
   6  19   0    1.50    1.18
  -6  19   0    2.52    1.42
  -7 -19   0   41.38    3.78
   7 -19   0   42.21    5.61
   7 -19   0   34.90    5.23
   7 -19   0   45.46    5.90
  -7 -19   0   43.17    5.38
  -7 -19   0   54.60    6.47
   7 -19   0   34.66    6.28
  -7  19   0   39.68    5.21
   7  19   0   39.14    5.78
  -7  19   0   41.10    7.51
   7  19   0   39.52    3.84
   7  19   0   42.81    5.03
   7  19   0   42.24    3.67
  -7  19   0   42.28    4.75
  -7  19   0   38.00    3.49
  -7  19   0   43.70    3.36
   7  19   0   37.61    3.73
   8 -19   0   65.80    6.27
   8 -19   0   52.67    6.07
  -8 -19   0   61.09    5.06
   8 -19   0   51.10    8.53
  -8 -19   0   49.66    6.76
  -8 -19   0   61.97    5.79
   8 -19   0   43.88    6.08
   8  19   0   56.06    5.01
  -8  19   0   58.93    5.43
   8  19   0   57.57    5.04
   8  19   0   72.75    7.96
  -8  19   0   64.79    7.27
  -8  19   0   44.85    9.12
  -8  19   0   55.51    4.65
   8  19   0   56.54    5.39
  -9 -19   0    5.41    1.65
   9 -19   0    2.50    1.97
  -9 -19   0    3.09    2.25
  -9 -19   0    5.46    2.06
   9 -19   0    4.65    2.30
   9 -19   0   -1.74    4.60
   9 -19   0   10.27    2.94
   9  19   0    4.12    2.40
  -9  19   0    5.00    7.23
   9  19   0    5.86    1.83
  -9  19   0    4.05    1.91
   9  19   0    8.19    3.10
   9  19   0    5.75    1.70
  10 -19   0   35.74    5.54
  10 -19   0   27.12    7.75
  10 -19   0   34.33    5.45
 -10 -19   0   34.70    5.17
  10 -19   0   25.07    5.38
 -10 -19   0   30.57    5.36
  10  19   0   39.24    4.70
 -10  19   0   31.58   10.01
 -10  19   0   36.37    4.81
  10  19   0   28.73    4.19
 -10  19   0   31.16    3.88
  10  19   0   25.73    5.04
  10  19   0   32.49    4.14
  11 -19   0   13.58    3.78
 -11 -19   0   10.72    3.31
  11 -19   0   14.07    3.53
  11 -19   0    7.82    2.87
 -11 -19   0    8.31    2.83
  11  19   0   12.94    2.89
  11  19   0    8.03    5.12
 -11  19   0   12.45    2.60
  11  19   0    8.21    2.37
 -11  19   0   11.26    2.78
  12 -19   0    0.10    1.44
  12 -19   0    0.20    1.73
 -12 -19   0    0.30    1.98
 -12  19   0   -1.26    0.95
  12  19   0    0.55    1.38
  12  19   0    2.10    2.29
 -12  19   0    2.17    1.77
  12  19   0   -1.86    0.99
   0 -20   0    3.84    1.57
   0 -20   0    2.69    1.62
   0  20   0    9.97    2.25
   0  20   0    8.50    2.03
   0  20   0    7.39    1.96
   0  20   0    5.24    1.44
   0  20   0    5.42    1.82
  -1 -20   0    5.11    2.26
  -1 -20   0    9.30    2.40
   1 -20   0    7.26    2.03
   1 -20   0    6.34    2.22
  -1 -20   0    6.94    2.12
   1 -20   0    6.77    2.14
   1  20   0    5.48    1.98
  -1  20   0    5.30    1.71
   1  20   0    8.67    2.13
  -1  20   0   11.64    2.28
   1  20   0   11.54    1.99
  -1  20   0    9.34    2.19
  -1  20   0    8.58    1.78
   1  20   0    9.33    0.80
   1  20   0    7.66    2.04
   1  20   0    8.38    2.00
   1  20   0    8.72    0.84
  -1  20   0    9.33    1.98
   2 -20   0   24.21    3.76
   2 -20   0   30.06    4.39
   2 -20   0   34.70    4.35
  -2 -20   0   34.18    4.63
  -2 -20   0   28.05    4.01
   2 -20   0   29.21    4.01
   2  20   0   37.39    4.27
   2  20   0   29.47    2.12
   2  20   0   30.78    4.13
   2  20   0   25.91    2.02
  -2  20   0   24.80    3.44
  -2  20   0   32.45    3.93
  -2  20   0   28.18    3.36
  -2  20   0   23.01    3.18
  -2  20   0   21.14    3.42
   2  20   0   30.04    3.92
   2  20   0   25.75    3.08
   2  20   0   31.16    4.44
  -3 -20   0   13.39    1.32
  -3 -20   0   11.15    3.39
   3 -20   0   14.67    2.84
   3 -20   0   10.94    2.74
  -3 -20   0   13.94    3.12
  -3 -20   0   14.69    2.60
  -3 -20   0   13.34    1.49
   3 -20   0   23.98    3.99
   3 -20   0   15.52    3.11
   3  20   0   15.92    1.68
   3  20   0   16.48    1.71
  -3  20   0   14.72    2.44
   3  20   0   17.04    3.43
  -3  20   0   18.60    2.98
   3  20   0   15.03    2.75
  -3  20   0   13.26    2.62
  -3  20   0   14.93    2.60
  -3  20   0   12.73    1.19
   3  20   0   13.45    2.67
  -3  20   0   11.00    2.03
  -3  20   0   15.52    1.34
   3  20   0   15.24    2.47
   4 -20   0    8.85    2.38
  -4 -20   0   10.10    3.72
  -4 -20   0   11.71    1.60
   4 -20   0   12.81    2.99
  -4 -20   0   14.30    3.67
  -4 -20   0    9.81    2.63
   4 -20   0   10.47    2.68
  -4  20   0    8.32    2.19
   4  20   0   10.46    1.78
   4  20   0    9.11    2.69
  -4  20   0    7.78    1.93
  -4  20   0    8.75    1.54
   4  20   0   11.39    1.67
  -4  20   0    9.74    1.20
   4  20   0    9.62    1.41
   4  20   0    9.28    2.33
   4  20   0   10.73    2.36
   4  20   0   11.91    1.58
  -4  20   0    9.36    1.29
  -5 -20   0    2.30    3.06
   5 -20   0    0.75    0.51
  -5 -20   0    2.90    1.83
   5 -20   0    3.45    1.74
   5 -20   0    2.21    1.30
   5 -20   0    1.80    1.63
  -5 -20   0    1.32    0.80
  -5 -20   0   -0.03    0.97
   5  20   0    2.28    1.66
   5  20   0    0.73    0.71
   5  20   0    0.37    0.98
  -5  20   0    0.06    0.56
   5  20   0    1.97    1.02
   5  20   0    4.18    1.59
   5  20   0    1.12    0.72
  -5  20   0    2.92    1.51
   5  20   0    1.48    0.89
   5  20   0    4.31    2.89
  -5  20   0    2.38    1.32
  -5  20   0    1.43    1.84
  -5  20   0    0.87    0.63
  -5  20   0    3.47    2.52
  -5  20   0    1.54    0.80
  -6 -20   0    3.27    1.12
   6 -20   0    2.33    2.25
  -6 -20   0    6.15    2.33
   6 -20   0    3.07    1.83
  -6 -20   0    2.75    1.61
   6 -20   0    4.87    2.33
  -6 -20   0    4.89    4.38
   6 -20   0    3.34    1.74
   6  20   0    2.64    1.45
  -6  20   0    2.60    1.71
   6  20   0    4.40    1.19
   6  20   0    3.08    3.44
   6  20   0    2.10    1.32
   6  20   0    1.51    1.09
  -6  20   0    4.41    1.80
   6  20   0    2.99    2.00
  -6  20   0    2.18    0.96
  -6  20   0    0.28    2.81
   6  20   0    3.45    1.18
  -6  20   0    1.47    0.69
   7 -20   0   -0.67    1.07
  -7 -20   0    0.60    1.18
   7 -20   0    0.04    1.10
  -7 -20   0    0.11    1.22
  -7 -20   0   -0.30    0.81
   7 -20   0    0.91    1.71
   7 -20   0   -0.91    2.75
   7  20   0    0.96    1.14
  -7  20   0   -0.32    1.10
   7  20   0   -0.49    0.93
   7  20   0   -0.64    0.65
   7  20   0    1.16    1.05
  -7  20   0    2.39    3.78
   7  20   0    0.54    1.10
   7  20   0   -0.91    1.38
  -7  20   0    1.58    1.65
  -7  20   0   -0.06    0.75
  -8 -20   0    1.29    1.60
   8 -20   0   -2.01    0.70
   8 -20   0   -1.02    1.07
  -8 -20   0    0.30    0.77
   8 -20   0    1.26    3.76
  -8 -20   0    1.33    1.43
   8 -20   0   -0.60    1.23
  -8  20   0   -1.00    0.72
   8  20   0   -0.15    0.89
  -8  20   0    4.00    5.09
   8  20   0    1.23    1.91
   8  20   0   -0.97    0.97
   8  20   0    0.58    1.04
  -8  20   0    0.67    1.39
  -9 -20   0   82.90    7.67
   9 -20   0   80.63    8.03
  -9 -20   0   91.19    8.47
   9 -20   0   96.87    8.72
   9 -20   0   69.35   11.01
   9  20   0   89.72    7.26
  -9  20   0   83.76    6.77
   9  20   0   93.53    8.80
  -9  20   0   99.98    7.61
  -9  20   0   75.90   12.50
   9  20   0   79.61    6.89
   9  20   0   84.23    6.72
 -10 -20   0   43.92    5.81
  10 -20   0   42.28    6.36
 -10 -20   0   38.29    7.03
  10 -20   0   47.71    6.58
  10 -20   0   42.59    6.04
 -10  20   0   42.39    5.41
 -10  20   0   31.35   11.96
  10  20   0   44.53    4.95
  10  20   0   45.46    5.38
  10  20   0   39.60    6.34
 -10  20   0   42.40    5.36
  11 -20   0    7.95    2.95
 -11 -20   0    9.45    3.05
  11 -20   0    9.03    3.25
 -11 -20   0    4.76    2.73
  11 -20   0    7.51    2.88
  11  20   0    9.27    3.34
  11  20   0    1.80    1.55
 -11  20   0    3.53    1.94
  11  20   0    6.10    2.19
   0 -21   0    0.77    1.12
   0 -21   0   -1.67    0.76
   0 -21   0   -0.30    0.91
   0  21   0    0.23    0.94
   0  21   0   -0.56    0.63
   0  21   0    0.87    1.03
   0  21   0    0.54    1.19
   0  21   0   -0.84    0.70
  -1 -21   0   37.42    5.03
  -1 -21   0   45.27    6.27
  -1 -21   0   42.52    4.99
   1 -21   0   33.20    4.65
   1 -21   0   41.90    4.63
   1 -21   0   43.26    5.01
  -1  21   0   31.05    3.69
  -1  21   0   53.32    5.59
   1  21   0   33.05    2.35
   1  21   0   29.76    3.64
  -1  21   0   44.15    4.85
   1  21   0   43.35    4.05
   1  21   0   35.46    2.39
   1  21   0   32.31    4.26
  -1  21   0   31.23    4.16
  -1  21   0   34.15    4.31
   1  21   0   29.76    4.43
   1  21   0   38.49    4.87
   2 -21   0  174.03   11.83
   2 -21   0  162.96   12.01
  -2 -21   0  170.69   11.93
   2 -21   0  165.93   11.47
  -2 -21   0  158.60   11.44
   2 -21   0  156.29   11.50
  -2 -21   0  165.14   11.57
  -2  21   0  132.12   11.05
   2  21   0  163.05    9.53
   2  21   0  150.01   11.61
   2  21   0  153.99    9.47
   2  21   0  162.93   11.17
  -2  21   0  155.80   11.27
   2  21   0  173.49   11.79
  -2  21   0  155.39   10.59
  -2  21   0  154.15    9.30
   2  21   0  155.86   10.49
  -2  21   0  162.22   11.16
   2  21   0  158.53   11.21
  -2  21   0  148.94   10.70
  -3 -21   0   13.43    2.92
   3 -21   0    5.82    2.02
   3 -21   0    6.92    2.21
   3 -21   0    9.08    2.60
   3 -21   0    8.33    2.21
  -3 -21   0    9.84    2.80
   3  21   0    9.12    2.25
  -3  21   0    8.70    1.81
  -3  21   0   10.92    2.47
   3  21   0   11.91    1.51
   3  21   0   12.82    2.84
  -3  21   0    8.96    1.92
   3  21   0   12.31    2.57
  -3  21   0   14.95    2.76
  -3  21   0   10.19    1.18
  -3  21   0   10.43    1.09
  -3  21   0   12.72    2.68
   3  21   0   12.49    1.48
   3  21   0    5.82    2.76
  -4 -21   0   -4.17    2.57
   4 -21   0   -0.47    0.96
   4 -21   0    0.43    1.24
  -4 -21   0   -0.70    1.08
  -4 -21   0   -0.37    0.96
  -4 -21   0    0.36    0.56
   4 -21   0    0.44    1.21
  -4 -21   0    0.12    3.66
   4  21   0   -0.13    0.85
   4  21   0   -0.40    0.58
  -4  21   0    1.13    1.11
   4  21   0   -1.29    0.67
  -4  21   0    0.45    0.55
   4  21   0    0.58    0.75
   4  21   0   -0.86    0.42
   4  21   0    0.47    0.58
  -4  21   0    0.75    1.10
  -4  21   0    0.59    0.79
  -5 -21   0   27.99    4.24
  -5 -21   0   30.33    5.95
   5 -21   0   33.61    4.90
  -5 -21   0   17.63    3.67
  -5 -21   0   25.21    2.74
   5 -21   0   24.56    4.43
   5  21   0   35.07    5.16
   5  21   0   26.44    2.86
  -5  21   0   24.89    2.37
   5  21   0   25.00    2.89
   5  21   0   24.93    3.93
   5  21   0   29.58    4.29
   5  21   0   20.95    4.71
   5  21   0   24.19    2.45
   5  21   0   23.58    3.64
  -5  21   0   25.88    3.59
  -5  21   0   26.07    3.89
   6 -21   0   12.47    3.12
   6 -21   0   12.12    2.93
  -6 -21   0   13.65    3.05
   6 -21   0   12.68    3.15
  -6 -21   0   14.36    3.29
  -6 -21   0   14.62    2.17
   6  21   0   11.19    2.60
  -6  21   0   12.83    1.85
  -6  21   0   14.80    1.57
   6  21   0   10.35    4.44
  -6  21   0   10.78    2.70
  -6  21   0   13.94    2.67
   6  21   0   13.45    2.08
   6  21   0   11.80    2.54
   6  21   0   19.13    3.93
   6  21   0   14.46    2.75
  -6  21   0   10.90    3.51
   6  21   0   12.58    1.94
   7 -21   0   15.83    3.54
  -7 -21   0   24.17    3.07
   7 -21   0   19.88    3.91
   7 -21   0   19.88    4.40
  -7 -21   0   17.02    3.76
   7 -21   0   21.78    4.60
  -7 -21   0   21.76    3.94
   7  21   0   25.99    3.06
  -7  21   0   29.45    4.81
   7  21   0   23.82    3.78
   7  21   0   28.76    5.06
  -7  21   0   20.02    5.30
  -7  21   0   22.37    2.52
   7  21   0   21.70    3.57
  -7  21   0   25.59    3.70
  -7  21   0   21.95    3.16
   7  21   0   26.72    3.72
   8 -21   0   44.61    6.71
   8 -21   0   44.09    7.82
   8 -21   0   63.21    7.54
  -8 -21   0   59.30    6.11
  -8 -21   0   55.32    7.13
   8 -21   0   66.99    7.68
  -8 -21   0   65.65    5.25
  -8  21   0   59.49   11.50
   8  21   0   68.75    5.19
   8  21   0   73.90    8.55
  -8  21   0   59.61    5.65
   8  21   0   65.38    5.37
  -8  21   0   53.31    4.62
   8  21   0   57.20    5.77
   9 -21   0   14.48    5.99
   9 -21   0   22.22    4.67
  -9 -21   0   25.41    4.49
  -9 -21   0   39.90    6.26
   9 -21   0   29.55    5.08
   9 -21   0   31.47    5.11
  -9  21   0   23.66    8.14
   9  21   0   34.82    4.06
  -9  21   0   32.23    4.50
   9  21   0   34.11    5.92
   9  21   0   35.78    4.37
  10 -21   0    6.54    2.58
  10 -21   0    6.04    2.91
 -10 -21   0    6.94    2.44
  10 -21   0    3.58    2.23
 -10 -21   0    2.44    2.05
  10  21   0    5.36    1.87
 -10  21   0    4.51    2.17
  10  21   0    4.54    1.91
 -11 -21   0    0.26    1.90
  11 -21   0    2.55    2.16
  11  21   0   -1.16    1.26
 -11  21   0    0.03    1.38
  11  21   0   -2.24    1.79
   0 -22   0    8.81    2.45
   0 -22   0    8.43    2.47
   0 -22   0    8.89    2.47
   0  22   0    8.25    1.83
   0  22   0   16.71    3.01
   0  22   0    7.79    1.99
   0  22   0    6.94    1.96
   0  22   0   10.36    2.58
  -1 -22   0    2.07    1.58
   1 -22   0    2.51    1.53
   1 -22   0    6.29    2.13
  -1 -22   0    6.24    2.17
  -1 -22   0    4.82    2.01
   1 -22   0    6.29    2.01
   1  22   0   10.45    2.36
   1  22   0    5.14    1.91
   1  22   0    6.96    2.23
   1  22   0   10.45    2.31
   1  22   0    5.38    0.73
  -1  22   0    3.14    1.62
  -1  22   0    4.06    1.64
   1  22   0    5.15    1.51
  -1  22   0    6.08    2.12
  -1  22   0    5.69    1.95
  -1  22   0    6.40    1.58
   2 -22   0    1.70    1.43
  -2 -22   0    2.18    1.48
  -2 -22   0    0.60    1.20
  -2 -22   0    3.01    1.62
   2 -22   0    5.99    2.07
   2 -22   0    1.83    1.61
   2  22   0    2.81    1.25
  -2  22   0    6.78    2.00
   2  22   0    3.15    1.50
   2  22   0    5.29    2.11
   2  22   0    3.12    0.69
  -2  22   0    3.45    1.42
  -2  22   0    3.02    1.31
   2  22   0    2.68    1.40
   2  22   0    4.64    1.90
  -2  22   0    5.69    1.95
  -2  22   0    3.85    1.55
   3 -22   0    7.63    2.24
  -3 -22   0    7.50    2.29
   3 -22   0    3.97    2.01
  -3 -22   0    5.59    2.29
   3 -22   0    9.77    2.49
   3  22   0    8.72    2.67
  -3  22   0   10.02    2.41
   3  22   0    7.41    1.16
  -3  22   0    7.31    1.79
  -3  22   0   13.05    2.59
   3  22   0    8.63    1.71
   3  22   0    6.55    2.02
   3  22   0    9.53    2.52
  -3  22   0    9.87    2.09
   3  22   0    6.74    1.92
  -3  22   0    6.04    2.06
  -4 -22   0    1.89    1.56
   4 -22   0    1.91    1.59
  -4 -22   0    1.30    2.57
  -4 -22   0    2.50    1.66
  -4 -22   0    0.11    2.24
   4 -22   0    4.24    1.96
  -4  22   0    2.66    1.34
   4  22   0    0.96    1.20
   4  22   0    1.35    1.50
  -4  22   0    2.66    1.50
   4  22   0    1.40    0.73
   4  22   0    1.28    0.58
   4  22   0    2.06    1.36
  -5 -22   0    6.62    2.16
  -5 -22   0    6.82    1.58
   5 -22   0    8.40    2.60
   5 -22   0    5.28    2.19
  -5 -22   0    5.00    2.20
  -5 -22   0    6.37    3.82
   5 -22   0    5.91    2.55
   5  22   0    4.83    1.73
   5  22   0    7.76    2.76
   5  22   0    6.76    1.38
   5  22   0    5.76    1.30
  -5  22   0    5.71    1.88
  -5  22   0    6.74    2.21
   5  22   0    6.19    1.96
   6 -22   0    0.95    1.35
  -6 -22   0   -0.10    1.13
   6 -22   0    0.96    1.63
  -6 -22   0    2.93    1.91
  -6 -22   0    3.12    1.11
   6 -22   0    1.51    1.49
   6  22   0    2.13    1.01
  -6  22   0   -0.06    1.06
   6  22   0    3.61    1.58
   6  22   0   -1.99    1.46
  -6  22   0    0.42    2.31
  -6  22   0    1.57    2.14
   6  22   0    1.64    1.46
  -6  22   0    2.46    1.79
  -7 -22   0   -0.63    1.47
  -7 -22   0   -0.08    1.32
  -7 -22   0    0.91    1.01
   7 -22   0    1.68    1.72
   7 -22   0    3.37    1.94
   7 -22   0   -1.50    1.01
   7  22   0   -1.04    1.32
   7  22   0    3.33    1.76
   7  22   0    0.08    0.86
  -7  22   0    1.61    3.70
  -7  22   0   -0.92    1.11
   7  22   0    0.15    0.81
  -8 -22   0    3.63    1.46
  -8 -22   0    0.53    1.38
   8 -22   0    4.09    3.96
  -8 -22   0    2.56    1.95
   8 -22   0    0.67    1.69
   8 -22   0    3.84    2.12
   8  22   0    0.45    1.90
   8  22   0    0.82    1.06
  -8  22   0    2.48    4.81
  -8  22   0    0.40    1.29
   9 -22   0   24.42    4.59
  -9 -22   0   26.33    5.73
  -9 -22   0   33.31    4.95
   9 -22   0   36.38    5.70
  -9  22   0   16.48    8.29
   9  22   0   36.51    4.14
   9  22   0   30.70    5.73
  -9  22   0   24.60    4.02
   9  22   0   24.51    3.65
  10 -22   0    1.10    1.72
  10 -22   0    1.73    2.18
 -10 -22   0   -0.26    1.52
  10  22   0    0.63    1.26
  10  22   0    0.02    1.07
  10  22   0   -0.58    1.93
   0 -23   0    0.35    1.29
   0 -23   0    0.27    1.13
   0 -23   0   -1.46    0.75
   0  23   0    0.25    1.08
   0  23   0    0.29    1.01
   0  23   0   -0.45    0.81
   0  23   0    0.56    1.05
   0  23   0   -0.95    0.81
  -1 -23   0   32.88    4.97
  -1 -23   0   34.48    4.66
   1 -23   0   35.88    5.01
   1 -23   0   21.66    4.14
   1 -23   0   26.86    4.17
  -1 -23   0   33.63    4.94
   1  23   0   32.24    4.18
   1  23   0   27.75    4.31
  -1  23   0   34.25    3.78
   1  23   0   28.48    4.02
  -1  23   0   29.75    4.16
   1  23   0   28.15    4.47
   1  23   0   25.41    3.21
  -1  23   0   25.82    3.72
  -1  23   0   32.57    4.52
  -1  23   0   27.19    3.86
   2 -23   0   14.29    2.98
   2 -23   0   15.81    3.57
  -2 -23   0   10.98    2.72
  -2 -23   0   17.80    3.76
  -2  23   0   13.31    2.64
   2  23   0   15.79    3.36
  -2  23   0   16.21    2.62
   2  23   0   17.16    3.13
   2  23   0   17.30    3.88
   2  23   0   18.41    3.70
   2  23   0   19.51    2.69
  -2  23   0   15.46    3.08
  -2  23   0   18.29    2.95
  -2  23   0   19.53    3.15
   3 -23   0    2.94    1.84
   3 -23   0    2.84    1.74
  -3 -23   0    4.25    1.99
   3 -23   0    8.30    3.76
  -3 -23   0    5.75    2.25
  -3  23   0    6.26    1.63
   3  23   0    1.43    1.27
   3  23   0    5.62    2.53
  -3  23   0    9.82    2.48
  -3  23   0    4.71    1.81
   3  23   0    5.34    2.28
   3  23   0    4.65    1.37
  -3  23   0    3.02    1.77
   3  23   0    5.16    2.13
   4 -23   0   -0.81    1.15
   4 -23   0    1.87    1.59
  -4 -23   0    0.30    1.25
   4 -23   0    0.74    1.43
  -4 -23   0   -1.70    0.66
  -4  23   0    0.31    1.05
  -4  23   0    0.15    1.11
   4  23   0    0.69    1.17
   4  23   0   -0.15    1.45
   4  23   0    0.32    1.08
   5 -23   0    1.94    1.65
  -5 -23   0   -0.07    3.29
  -5 -23   0    0.04    1.22
  -5 -23   0    0.46    1.56
   5 -23   0    0.94    1.57
   5 -23   0   -0.28    1.26
  -5 -23   0    7.14    4.07
   5  23   0   -1.62    1.34
   5  23   0    2.10    1.35
   5  23   0    1.02    1.22
  -5  23   0    0.79    1.29
   5  23   0    0.80    0.77
  -5  23   0    1.85    1.44
   6 -23   0   52.90    6.17
   6 -23   0   45.89    6.28
  -6 -23   0   56.90    5.69
  -6 -23   0   54.22    6.99
   6 -23   0   53.52    6.91
  -6  23   0   41.43    5.14
   6  23   0   50.78    6.08
   6  23   0   53.75    7.11
   7 -23   0    0.70    1.45
   7 -23   0    1.34    1.60
  -7 -23   0   -0.36    1.28
   7 -23   0   -1.23    1.28
  -7 -23   0    0.00    1.50
   7  23   0   -0.87    0.60
  -7  23   0    0.87    1.46
   7  23   0    2.59    2.07
  -7  23   0    1.98    3.27
  -7  23   0    2.66    3.82
   8 -23   0    0.23    1.49
   8 -23   0    2.31    2.97
  -8 -23   0    1.26    1.55
   8 -23   0    0.21    1.52
   8  23   0   -1.56    1.65
  -8  23   0   -1.23    1.39
   8  23   0    0.86    1.08
  -8  23   0   -6.15    4.71
  -9 -23   0    0.02    1.45
   9 -23   0   -0.68    1.14
   9 -23   0   -1.12    1.15
   9 -23   0    0.45    1.51
  -9 -23   0    0.42    1.58
   9  23   0   -2.53    1.22
   9  23   0   -0.74    0.88
  -9  23   0   -1.26    1.20
   0 -24   0   31.15    4.87
   0 -24   0   45.00    5.45
   0 -24   0   27.21    4.74
   0  24   0   32.84    4.82
   0  24   0   37.96    4.76
   0  24   0   36.64    4.78
   0  24   0   36.37    3.59
   0  24   0   41.17    4.90
   1 -24   0   51.16    5.55
   1 -24   0   43.96    5.75
  -1 -24   0   36.36    5.21
   1 -24   0   35.31    5.04
  -1 -24   0   47.31    5.20
  -1 -24   0   38.91    5.61
  -1  24   0   37.25    4.82
  -1  24   0   39.49    3.99
  -1  24   0   47.57    5.37
   1  24   0   40.35    3.91
  -1  24   0   36.25    5.08
   1  24   0   41.44    5.10
  -1  24   0   50.82    4.75
   1  24   0   50.43    6.16
   1  24   0   40.52    5.00
   2 -24   0   74.86    6.84
  -2 -24   0   77.95    6.97
  -2 -24   0   72.46    7.20
   2 -24   0   77.75    7.51
   2  24   0   76.69    6.69
   2  24   0   66.50    6.35
   2  24   0   74.38    7.06
   2  24   0   79.33    5.96
  -2  24   0   71.97    6.23
  -2  24   0   85.17    7.10
  -2  24   0   70.22    6.50
  -2  24   0   78.56    6.19
   3 -24   0   74.12    6.93
   3 -24   0   69.18    7.12
  -3 -24   0   80.25    7.21
  -3 -24   0   82.42    7.76
   3 -24   0   81.13    7.89
   3  24   0   85.64    6.23
   3  24   0   83.77    7.06
   3  24   0   77.01    6.77
  -3  24   0   77.41    6.35
  -3  24   0   82.22   11.15
   3  24   0   79.89    7.49
  -3  24   0   85.87    7.24
   3  24   0   76.50    7.57
  -4 -24   0   -0.13    1.25
   4 -24   0   -0.56    1.20
   4 -24   0    1.01    1.54
  -4 -24   0    0.65    1.68
   4  24   0   -1.00    1.19
   4  24   0    1.32    1.50
   4  24   0    1.54    1.38
  -4  24   0   -1.41    1.06
  -4  24   0   -0.74    0.98
   4  24   0    1.66    1.50
  -5 -24   0   42.81    6.23
   5 -24   0   50.08    6.45
  -5 -24   0   34.84    5.61
  -5 -24   0   42.65    5.72
   5 -24   0   50.31    6.49
   5 -24   0   43.60    6.46
  -5 -24   0   45.20    6.36
   5  24   0   47.54    6.82
  -5  24   0   45.24    5.06
   5  24   0   54.91    6.09
  -6 -24   0   39.95    5.91
  -6 -24   0   47.76    6.05
   6 -24   0   45.97    6.24
   6 -24   0   47.33    6.74
   6 -24   0   39.74    5.86
  -6 -24   0   47.19    8.55
  -6  24   0   40.52    5.00
   6  24   0   43.84    5.63
   6  24   0   38.85    6.12
  -7 -24   0    2.18    2.18
  -7 -24   0    2.09    1.70
   7 -24   0    1.04    1.87
   7 -24   0    4.64    2.33
   7 -24   0    3.02    1.90
   7  24   0    2.76    1.23
  -7  24   0   -1.16    1.17
   7  24   0    1.97    2.14
   8 -24   0    3.08    2.23
  -8 -24   0    2.16    1.96
   8 -24   0    2.57    2.09
  -8 -24   0    1.16    1.92
   8 -24   0    0.85    1.69
  -8  24   0    3.08    4.60
   8  24   0    0.91    1.15
  -8  24   0    1.05    1.81
   8  24   0    1.42    3.42
   9 -24   0   24.46    5.35
  -9 -24   0   19.94    4.70
   9 -24   0   14.90    4.02
  -9 -24   0   23.85    4.39
   9  24   0   23.83    3.60
   9  24   0   22.22    5.05
   0 -25   0    0.06    1.52
   0 -25   0    2.74    1.96
   0 -25   0    1.28    1.42
   0  25   0   -1.63    0.75
   0  25   0   -1.35    0.99
   0  25   0    2.01    2.28
   0  25   0    2.39    1.59
   1 -25   0   11.22    3.08
   1 -25   0    4.09    2.21
  -1 -25   0   10.01    2.67
  -1 -25   0    7.76    2.62
  -1 -25   0   12.84    3.20
   1 -25   0    8.56    2.78
   1  25   0   13.31    2.32
   1  25   0    9.74    2.96
   1  25   0   12.30    2.80
  -1  25   0   17.57    3.29
  -1  25   0    9.65    2.62
  -1  25   0   12.61    2.34
  -1  25   0   11.49    2.62
   1  25   0   14.86    2.95
   1  25   0    9.06    2.72
  -2 -25   0    2.73    1.82
   2 -25   0    0.70    1.57
  -2 -25   0    0.97    1.49
   2 -25   0    1.97    1.67
  -2  25   0   -0.63    1.21
   2  25   0    1.40    1.10
   2  25   0    0.43    1.35
   2  25   0    2.77    1.97
   2  25   0    1.67    1.60
   2  25   0    5.05    1.72
  -2  25   0    3.27    1.67
  -2  25   0    1.97    1.49
  -2  25   0    0.43    1.17
   3 -25   0    3.23    1.79
   3 -25   0    3.12    2.12
  -3 -25   0    5.41    2.37
  -3 -25   0    3.61    1.81
   3  25   0    0.28    1.69
   3  25   0    6.29    2.39
  -3  25   0    3.48    1.81
   3  25   0    2.34    1.31
   3  25   0    3.30    1.67
  -3  25   0    1.79    1.41
  -3  25   0    6.43    2.08
  -4 -25   0   14.83    3.66
   4 -25   0   19.73    4.01
   4 -25   0   18.64    4.30
  -4 -25   0   17.63    3.68
   4  25   0   17.89    3.90
   4  25   0   22.90    4.21
  -4  25   0   21.92    3.36
   4  25   0   19.87    4.22
   4  25   0   21.00    3.70
  -5 -25   0    3.62    2.12
   5 -25   0    2.47    1.83
  -5 -25   0    1.58    1.74
   5 -25   0    2.06    1.73
  -5 -25   0    1.06    1.47
   5 -25   0    2.72    1.87
  -5  25   0    1.90    1.45
   5  25   0    3.16    1.80
   5  25   0    2.12    1.94
   5  25   0    5.48    2.86
  -6 -25   0   27.05    7.50
  -6 -25   0   31.19    6.87
   6 -25   0   27.23    5.79
   6 -25   0   24.55    4.57
   6 -25   0   22.54    4.43
  -6 -25   0   25.90    4.57
   6  25   0   20.51    4.44
  -6  25   0   22.70    3.74
   7 -25   0    9.32    3.06
  -7 -25   0   22.14    4.29
  -7 -25   0   15.00    3.98
   7 -25   0   13.36    3.57
   7 -25   0   12.31    3.63
  -7  25   0   18.51    3.38
   7  25   0   10.80    3.47
  -8 -25   0    7.98    2.98
   8 -25   0    9.71    3.21
   8 -25   0    4.83    3.21
  -8 -25   0    6.88    2.89
  -8  25   0    3.62    2.13
   8  25   0    6.70    3.39
   0 -26   0   -0.79    1.09
   0 -26   0   -0.51    1.30
   0 -26   0   -1.89    1.09
   0  26   0    1.85    1.63
   0  26   0    0.55    1.31
   0  26   0   -0.17    0.98
   0  26   0   -1.59    0.90
   1 -26   0    4.09    2.10
   1 -26   0    0.79    1.57
  -1 -26   0   -0.35    1.33
  -1 -26   0    1.01    1.62
  -1 -26   0    3.56    1.97
   1 -26   0    2.47    2.12
  -1  26   0    0.34    1.50
  -1  26   0   -0.82    1.00
  -1  26   0    2.44    1.66
   1  26   0    0.42    1.43
   1  26   0    2.53    1.82
  -1  26   0    2.28    1.60
   2 -26   0    8.34    3.08
  -2 -26   0    9.97    2.87
   2 -26   0    8.25    2.61
  -2 -26   0    7.69    2.80
  -2  26   0    9.03    2.65
   2  26   0    5.86    2.40
  -2  26   0   11.37    2.76
   2  26   0    7.03    2.53
   2  26   0    6.15    2.51
  -3 -26   0   45.34    6.52
  -3 -26   0   52.01    6.44
   3 -26   0   48.61    7.01
   3  26   0   55.79    6.29
  -3  26   0   46.71    4.70
   3  26   0   54.87    6.87
   3  26   0   38.12    6.01
   4 -26   0    9.69    3.21
   4 -26   0   11.68    3.19
  -4 -26   0   11.32    3.14
  -4 -26   0   15.86    3.84
   4  26   0   11.57    3.27
   4  26   0   14.73    3.61
   4  26   0   22.98    4.37
  -4  26   0   12.45    2.67
   5 -26   0   11.59    3.24
   5 -26   0    9.58    4.12
  -5 -26   0   14.30    3.44
   5  26   0   14.83    3.77
  -5  26   0   15.96    2.95
   5  26   0   17.15    4.04
  -6 -26   0   13.52    4.73
   6 -26   0    6.01    2.51
   6 -26   0    5.98    2.64
   6 -26   0    7.25    2.71
  -6 -26   0    6.88    2.89
  -6 -26   0    6.54    2.76
   6  26   0    6.11    2.65
  -6  26   0    8.70    2.59
   7 -26   0    4.83    2.56
  -7 -26   0    3.91    2.26
   7 -26   0    0.34    2.19
   7 -26   0    2.13    2.18
  -7 -26   0    3.21    2.33
  -7  26   0    2.21    1.72
   7  26   0    2.18    2.23
   0 -27   0    1.27    1.54
   0 -27   0   -1.12    1.18
   0 -27   0    2.77    2.10
   0  27   0   -0.06    1.41
   0  27   0    0.28    1.18
   0  27   0    0.74    1.64
  -1 -27   0    0.19    1.47
   1 -27   0   -1.05    1.45
   1 -27   0   -0.03    1.56
  -1 -27   0    0.03    1.54
   1 -27   0    1.54    1.72
   1  27   0   -0.81    1.23
  -1  27   0   -0.40    1.00
  -1  27   0   -0.22    1.10
   1  27   0    0.01    1.02
  -1  27   0   -0.32    1.24
   1  27   0   -1.09    1.10
  -2 -27   0   21.37    4.04
   2 -27   0   17.83    3.78
   2 -27   0   22.83    4.51
  -2 -27   0   20.77    4.28
   2  27   0   24.39    4.07
   2  27   0   13.47    3.45
   2  27   0   18.07    3.99
  -2  27   0   21.14    3.25
  -2  27   0   20.67    3.66
   3 -27   0    0.65    1.65
  -3 -27   0    2.36    2.05
  -3 -27   0    3.88    2.10
   3  27   0    2.61    1.92
  -3  27   0    2.23    1.52
   3  27   0    1.15    1.25
   3  27   0    2.21    1.89
   4 -27   0   14.60    3.44
  -4 -27   0   12.84    3.56
  -4 -27   0    8.66    2.91
  -4  27   0    8.52    2.34
   4  27   0   11.38    3.54
   4  27   0   13.57    3.67
   5 -27   0    1.49    1.85
   5 -27   0    0.35    1.53
  -5 -27   0    0.55    1.45
  -5 -27   0    0.94    1.85
   5  27   0   -1.23    1.45
  -5  27   0    1.01    1.48
   5  27   0   -0.67    1.71
  -6 -27   0    9.58    3.00
   6 -27   0    3.90    2.47
   6 -27   0    4.75    2.97
  -6 -27   0    4.50    2.58
   6  27   0    7.82    2.90
  -6  27   0    3.71    1.86
   0 -28   0   69.87    8.29
   0 -28   0   65.47    7.32
   0 -28   0   73.78    7.02
   0  28   0   63.09    7.84
   1 -28   0    6.30    2.72
  -1 -28   0    3.39    2.48
  -1 -28   0    4.30    2.32
   1 -28   0    3.79    2.27
   1 -28   0    4.07    2.36
   1  28   0    4.93    2.14
   1  28   0    2.60    1.86
   1  28   0    8.24    2.34
  -2 -28   0    7.30    3.21
   2 -28   0    9.16    2.93
   2 -28   0    7.58    3.16
  -2 -28   0   12.91    3.35
   2  28   0    8.12    2.86
   2  28   0   10.58    3.07
   2  28   0    9.55    2.56
  -3 -28   0    0.32    1.82
  -3 -28   0   -0.28    1.32
   3 -28   0    0.25    1.77
   3  28   0    0.65    1.60
   3  28   0    0.03    1.65
   4 -28   0   -0.40    1.64
  -4 -28   0    1.26    1.73
  -4 -28   0    0.20    1.67
  -4  28   0    0.22    1.26
   4  28   0    3.09    2.01
   4  28   0    0.87    1.65
  -5 -28   0   14.00    3.67
   5 -28   0   10.15    3.33
  -5 -28   0   15.63    4.05
   5 -28   0   13.89    3.91
  -5  28   0   13.60    2.96
   5  28   0    7.39    3.05
   5  28   0   12.73    3.71
   0 -29   0    0.90    1.84
  -1 -29   0   -0.42    1.72
  -1 -29   0    1.34    1.71
   1 -29   0    4.14    2.45
   2 -29   0    7.45    3.18
  -2 -29   0    2.91    2.57
  -2 -29   0    3.19    2.01
   2  29   0    5.42    2.36
   2  29   0    6.94    3.98
  -3 -29   0    2.80    2.13
   3 -29   0    2.71    3.45
  -3 -29   0    2.88    2.27
   3  29   0    4.64    2.44
   3  29   0    1.57    2.23
  15   0  -1    0.18    1.68
 -15   0   1   -0.57    1.56
  15   0  -1   -1.16    1.18
 -15   0   1    0.63    1.25
  14   0  -1   -0.06    1.06
  14   0  -1   -0.64    1.21
 -14   0   1    1.62    1.32
  14   0  -1   -1.90    1.90
 -14   0   1    2.27    1.59
 -13   0   1   -2.25    7.81
  13   0  -1   -1.50    0.93
  13   0  -1    1.33    1.47
 -13   0   1   -1.10    0.64
  13   0  -1    1.22    1.30
  13   0  -1   -0.86    1.08
  13   0  -1   -4.11    6.79
 -13   0   1    0.17    0.92
 -13   0   1   -0.75    0.91
  13   0  -1   -3.34    1.45
  13   0  -1   -0.68    1.09
  12   0  -1   -1.56    0.77
 -12   0   1   -0.57    0.88
 -12   0   1    0.24    1.03
  12   0  -1   -0.02    1.81
  12   0  -1    0.73    1.42
  12   0  -1   -0.73    1.14
  12   0  -1    1.03    1.33
 -12   0   1   -1.09    0.68
 -12   0   1   -1.33    6.05
  12   0  -1    0.98    1.16
 -12   0   1    0.12    0.86
  12   0  -1    0.08    0.69
  12   0  -1   11.28    5.96
  11   0  -1   -0.54    2.25
  11   0  -1   -0.16    0.88
 -11   0   1   -0.73    0.76
  11   0  -1   -3.00    4.31
 -11   0   1   -4.42    4.66
  11   0  -1   -1.22    0.81
  11   0  -1   -0.70    0.47
 -11   0   1   -0.25    0.66
  11   0  -1   -1.44    0.82
  11   0  -1   -0.10    0.99
 -11   0   1    1.51    1.08
  11   0  -1    0.45    1.25
  10   0  -1   -1.76    0.66
  10   0  -1    0.16    0.95
 -10   0   1    0.54    3.78
 -10   0   1    0.01    0.59
  10   0  -1   -0.58    0.70
  10   0  -1    0.17    0.89
  10   0  -1   -0.41    0.51
  10   0  -1    1.61    3.54
 -10   0   1   -0.54    0.67
  10   0  -1    0.55    2.23
  10   0  -1    0.28    0.94
 -10   0   1   -0.24    0.66
 -10   0   1    0.73    0.86
   9   0  -1   -1.05    1.68
  -9   0   1    0.29    0.75
   9   0  -1   -0.39    0.71
  -9   0   1   -1.45    2.95
  -9   0   1    0.09    0.59
   9   0  -1    1.10    0.94
   9   0  -1   -0.42    0.60
  -9   0   1    0.78    0.65
  -9   0   1   -0.70    0.49
   9   0  -1    0.96    3.55
   9   0  -1   -0.59    0.63
   9   0  -1   -1.14    0.62
   9   0  -1   -0.10    0.45
  -9   0   1   -0.02    0.59
   8   0  -1    0.09    0.68
  -8   0   1    0.13    0.51
  -8   0   1    1.16    3.00
   8   0  -1   -0.58    0.58
  -8   0   1   -0.03    0.58
   8   0  -1   -0.01    0.62
   8   0  -1    0.40    0.47
   8   0  -1    0.94    3.06
  -8   0   1   -0.67    0.53
  -8   0   1   -0.23    0.49
   8   0  -1    1.13    0.88
  -8   0   1    0.90    0.60
   8   0  -1   -0.82    1.66
   8   0  -1   -0.19    0.72
   7   0  -1   -0.16    0.38
  -7   0   1   -0.11    0.60
  -7   0   1    1.08    0.75
  -7   0   1    0.05    0.57
   7   0  -1    4.14    1.25
   7   0  -1   -0.40    1.51
  -7   0   1    2.47    2.62
  -7   0   1    0.57    0.64
   7   0  -1   -0.18    0.58
   7   0  -1   -0.45    0.66
   7   0  -1   -0.53    0.60
   7   0  -1    0.60    0.71
  -7   0   1   -0.33    0.49
   7   0  -1   -0.62    2.52
  -6   0   1    4.30    2.38
   6   0  -1    0.59    0.54
   6   0  -1   -0.40    1.75
   6   0  -1    0.53    1.78
   6   0  -1   -0.29    0.71
   6   0  -1   -1.17    0.54
  -6   0   1   -0.97    0.45
   6   0  -1   -0.26    0.32
  -6   0   1    0.09    0.48
   6   0  -1    0.12    0.62
   6   0  -1    0.33    0.65
  -6   0   1   -0.12    0.57
  -6   0   1    0.06    0.42
  -6   0   1    0.84    0.65
  -5   0   1   -0.12    0.40
  -5   0   1    0.09    0.62
   5   0  -1   -0.07    0.26
   5   0  -1   -0.85    0.46
   5   0  -1   -0.35    0.37
   5   0  -1    0.64    1.52
   5   0  -1   -0.71    0.44
  -5   0   1   -0.27    0.42
  -5   0   1    0.73    0.59
   5   0  -1    0.67    0.64
  -5   0   1   -0.18    0.37
   5   0  -1    1.90    0.75
  -5   0   1   -2.30    1.36
   5   0  -1    0.95    2.09
   4   0  -1    0.62    0.36
   4   0  -1    0.54    0.43
  -4   0   1   -0.04    0.32
  -4   0   1   -1.45    0.83
  -4   0   1    0.46    0.36
   4   0  -1   -0.28    0.30
  -4   0   1    0.40    0.40
   4   0  -1    0.30    0.24
   4   0  -1    0.52    0.42
  -4   0   1    0.30    0.41
  -4   0   1   -0.23    0.24
   4   0  -1    0.37    0.99
  -3   0   1    0.27    0.28
   3   0  -1    0.15    0.39
  -3   0   1    1.04    0.44
   3   0  -1    0.06    0.27
  -3   0   1    0.02    0.25
  -3   0   1    0.29    0.18
   3   0  -1   -0.05    0.27
   3   0  -1    0.23    0.19
  -3   0   1    0.60    0.41
  -3   0   1    0.11    0.32
   3   0  -1    0.70    0.91
   3   0  -1   -0.23    0.27
   2   0  -1    0.38    0.23
  -2   0   1    0.05    0.61
  -2   0   1    0.28    0.30
   2   0  -1   -0.01    0.24
  -2   0   1    0.13    0.10
  -2   0   1    0.14    0.18
   2   0  -1    0.16    0.20
  -2   0   1    1.08    0.31
  -2   0   1    0.13    0.19
   2   0  -1    0.08    0.10
   2   0  -1    0.17    0.67
   2   0  -1    0.03    0.19
   2   0  -1   -0.28    0.26
  -1   0   1    0.02    0.09
  -1   0   1    0.33    0.32
   1   0  -1    0.39    0.15
  -1   0   1   -0.01    0.09
   1   0  -1   -0.21    0.40
  -1   0  -1    0.09    0.38
  -1   0  -1    0.06    0.13
  -1   0  -1    0.00    0.26
  -1   0  -1   -0.08    0.07
   1   0   1    0.01    0.11
   1   0   1    0.20    0.16
   1   0   1   -0.13    0.19
   1   0   1    0.02    0.08
   1   0   1    0.02    0.38
   1   0   1    0.12    0.09
  -1   0  -1    0.13    0.08
  -1   0  -1    0.08    0.12
   2   0   1    0.29    0.66
  -2   0  -1    0.48    0.26
   2   0   1    0.07    0.17
  -2   0  -1   -0.04    0.25
  -2   0  -1    0.19    0.17
   2   0   1    0.43    0.32
   2   0   1    0.25    0.67
  -2   0  -1    0.49    0.82
   2   0   1    0.06    0.24
  -2   0  -1   -0.61    0.55
  -2   0  -1    0.02    0.21
  -3   0  -1    0.76    1.02
  -3   0  -1   -0.01    0.27
  -3   0  -1    0.14    0.19
   3   0   1   -0.02    0.86
  -3   0  -1    0.04    0.26
   3   0   1   -0.01    0.80
   3   0   1    0.25    0.30
  -3   0  -1    0.09    0.29
  -3   0  -1   -0.04    1.19
   3   0   1    0.02    0.23
   3   0   1   -0.35    0.19
   3   0   1    0.54    0.38
   3   0   1    0.05    0.21
  -4   0  -1    0.10    1.15
   4   0   1    0.98    1.45
   4   0   1   -0.22    0.23
  -4   0  -1    0.35    0.29
   4   0   1    0.06    0.32
  -4   0  -1    1.14    0.50
   4   0   1    0.14    0.35
  -4   0  -1    0.09    0.38
   4   0   1    0.38    1.00
   4   0   1   -0.38    0.33
   4   0   1    0.11    0.34
  -4   0  -1   -0.23    0.23
  -5   0  -1   -0.26    0.59
  -5   0  -1    0.13    0.53
   5   0   1    0.22    0.54
  -5   0  -1   -0.04    0.37
  -5   0  -1   -0.11    0.45
   5   0   1    0.84    0.66
   5   0   1    0.25    0.55
   5   0   1    0.80    0.69
  -5   0  -1    0.73    2.10
   5   0   1    2.39    1.62
   6   0   1   -0.26    0.61
  -6   0  -1   -0.07    0.59
   6   0   1   -0.73    2.02
   6   0   1    0.69    0.65
   6   0   1    0.45    0.41
   6   0   1   -0.74    1.41
   6   0   1    0.56    0.73
  -6   0  -1    0.11    0.62
  -6   0  -1   -1.30    1.75
   6   0   1   -0.20    0.44
  -6   0  -1   -0.54    0.47
   6   0   1   -0.55    0.56
  -6   0  -1   -0.09    0.41
   7   0   1    0.49    0.63
   7   0   1   -0.10    0.69
  -7   0  -1    0.29    0.60
   7   0   1   -0.06    0.31
   7   0   1   -0.18    0.47
   7   0   1   -0.55    0.56
   7   0   1    0.11    1.34
   7   0   1    0.77    2.39
  -7   0  -1   -0.41    0.55
  -7   0  -1   -1.58    2.43
  -7   0  -1   -0.47    0.40
  -7   0  -1   -0.01    0.60
   7   0   1   -0.23    0.62
  -8   0  -1   -0.26    0.39
  -8   0  -1    0.21    0.70
   8   0   1   -0.10    0.50
   8   0   1   -0.22    0.38
  -8   0  -1    0.08    0.68
  -8   0  -1   -6.49    2.51
  -8   0  -1   -1.15    0.48
   8   0   1    3.27    1.97
   8   0   1   -0.41    0.67
   8   0   1   -0.03    2.18
   8   0   1    0.03    0.68
   8   0   1    0.62    0.82
   8   0   1    1.02    0.86
   9   0   1   -0.73    0.55
  -9   0  -1   -0.63    0.55
   9   0   1   -0.77    0.71
  -9   0  -1   -0.22    0.56
   9   0   1   -1.18    1.41
   9   0   1   -0.61    0.62
   9   0   1   -0.09    0.44
   9   0   1    1.36    3.36
   9   0   1   -0.60    0.71
  -9   0  -1   -0.14    0.75
   9   0   1    0.84    1.08
  -9   0  -1   -1.00    0.57
  -9   0  -1   -2.77    3.33
 -10   0  -1    0.71    0.89
 -10   0  -1   -1.57    4.80
 -10   0  -1    1.17    1.02
  10   0   1    0.88    1.06
  10   0   1   -1.20    0.74
  10   0   1    0.11    0.58
  10   0   1   -0.58    1.83
 -10   0  -1    0.92    0.83
 -10   0  -1    0.26    1.02
  10   0   1   -5.94    3.39
  10   0   1    0.55    0.94
  10   0   1    1.09    0.86
  10   0   1    0.02    1.05
 -11   0  -1   -3.16    4.96
  11   0   1    0.01    0.63
  11   0   1   -1.39    0.96
  11   0   1    0.04    2.01
 -11   0  -1   -0.95    0.82
 -11   0  -1   -0.08    1.01
  11   0   1   -0.57    1.15
  11   0   1   -0.86    0.86
 -11   0  -1   -0.20    0.96
  11   0   1   -2.48    4.05
  11   0   1    0.81    1.16
 -11   0  -1   -0.36    0.68
 -12   0  -1    1.04    7.74
  12   0   1   -6.16    4.75
  12   0   1    0.04    0.73
 -12   0  -1    1.00    1.08
 -12   0  -1   -1.48    0.75
  12   0   1   -1.05    1.07
  12   0   1   -1.20    0.74
  12   0   1    1.21    1.38
 -12   0  -1    1.10    1.06
  12   0   1    0.82    1.35
  12   0   1   -1.65    1.81
  12   0   1    0.06    1.14
 -12   0  -1   -0.79    0.63
 -13   0  -1   -1.42    0.71
  13   0   1   -1.85    0.80
 -13   0  -1   -0.38    1.20
  13   0   1   -1.15    1.65
  13   0   1    0.46    1.21
  13   0   1   -1.97    0.97
 -13   0  -1   -0.85    0.85
  13   0   1   -0.26    1.09
  13   0   1    1.13    6.24
  14   0   1    0.32    1.43
 -14   0  -1    1.59    1.39
 -14   0  -1    0.07    1.11
  14   0   1    0.52    1.24
  15   0   1    0.96    1.66
 -15   0  -1   -2.03    0.76
 -15   0  -1   -0.32    0.92
  15  -1  -1    8.05    2.71
 -15  -1   1   13.68    3.04
 -15  -1   1    4.09    2.57
  15  -1  -1    6.88    2.44
  15   1  -1    8.44    2.83
 -15   1   1   11.61    2.60
 -15   1   1   12.93    3.07
  15   1  -1    3.62    2.38
  14  -1  -1   10.61    2.68
  14  -1  -1   10.92    4.17
 -14  -1   1   14.71    3.03
  14  -1  -1   13.98    3.08
 -14  -1   1   14.03    2.75
 -14   1   1   11.01    2.73
  14   1  -1    9.82    2.60
  14   1  -1    8.66    2.67
 -14   1   1    9.79    2.48
  13  -1  -1   -0.18    1.05
 -13  -1   1   -0.53    0.73
  13  -1  -1    1.95    1.59
  13  -1  -1   -0.65    1.08
  13  -1  -1   -4.17    6.16
 -13  -1   1    1.44    1.23
  13  -1  -1    1.48    1.46
  13  -1  -1    2.59    1.41
 -13  -1   1    1.20    1.16
  13   1  -1    2.29    1.36
 -13   1   1   -0.37    1.00
  13   1  -1    1.63    1.46
  13   1  -1   -1.39    1.07
 -13   1   1    0.04    0.99
  13   1  -1    0.43    1.18
 -13   1   1    5.56    7.37
  13   1  -1    6.28    3.34
  13   1  -1   -2.01    0.94
 -13   1   1   -0.54    0.74
  12  -1  -1    5.34    1.45
  12  -1  -1    8.58    2.23
 -12  -1   1    6.08    1.71
 -12  -1   1   11.47    2.64
  12  -1  -1    8.05    2.19
 -12  -1   1   10.90    2.36
 -12  -1   1    8.52    2.01
 -12  -1   1   -0.99    6.32
  12  -1  -1    3.80    5.52
  12  -1  -1   10.03    2.75
  12  -1  -1    9.59    3.49
  12  -1  -1    8.80    3.48
  12   1  -1    7.68    2.20
 -12   1   1    3.20    6.16
  12   1  -1    7.71    2.18
  12   1  -1    8.16    1.56
 -12   1   1    5.85    1.88
  12   1  -1    6.42    2.11
 -12   1   1    4.84    1.73
  12   1  -1   -0.23    4.46
 -12   1   1    8.80    1.93
  12   1  -1    9.33    2.15
 -12   1   1    7.55    1.95
  12   1  -1    9.76    2.18
  12   1  -1   10.19    3.95
 -11  -1   1   17.39    6.63
  11  -1  -1    3.48    1.59
 -11  -1   1    3.70    2.17
  11  -1  -1    6.56    1.50
  11  -1  -1    8.82    1.96
 -11  -1   1    3.56    1.54
 -11  -1   1    2.35    1.31
  11  -1  -1    7.28    3.16
  11  -1  -1    5.82    1.79
  11  -1  -1    3.84    1.51
  11  -1  -1    4.81    1.69
 -11  -1   1    4.60    1.34
  11  -1  -1    2.14    4.61
  11   1  -1    4.92    5.15
 -11   1   1    3.52    1.26
  11   1  -1    6.88    1.90
  11   1  -1   -0.84    2.45
  11   1  -1    6.86    1.32
 -11   1   1    5.19    5.48
  11   1  -1    7.64    1.90
  11   1  -1    4.34    1.58
 -11   1   1    6.32    1.77
 -11   1   1    4.27    1.57
  11   1  -1    5.24    1.79
  10  -1  -1    9.55    3.20
  10  -1  -1    9.80    4.92
 -10  -1   1    4.69    1.49
 -10  -1   1    4.90    1.40
  10  -1  -1    4.99    1.29
  10  -1  -1    7.50    1.91
  10  -1  -1    5.16    1.52
  10  -1  -1    5.03    1.58
 -10  -1   1    5.92    1.42
  10  -1  -1    2.07    1.25
  10  -1  -1    6.21    1.80
 -10  -1   1    7.18    1.90
 -10  -1   1   10.19    4.78
 -10   1   1    5.46    1.35
  10   1  -1   11.20    5.35
 -10   1   1    7.08    1.64
  10   1  -1    5.25    1.62
  10   1  -1    7.70    1.97
  10   1  -1    3.63    1.24
 -10   1   1    8.94    5.85
  10   1  -1    6.38    1.67
  10   1  -1    4.57    3.04
 -10   1   1    5.76    1.61
 -10   1   1    3.48    1.40
  10   1  -1    4.23    1.53
  10   1  -1    9.52    1.46
  -9  -1   1    2.04    0.98
   9  -1  -1   -0.73    0.71
  -9  -1   1   -0.20    0.64
  -9  -1   1    1.41    0.79
  -9  -1   1   -0.06    0.68
   9  -1  -1    0.36    0.77
  -9  -1   1    3.08    3.41
   9  -1  -1   -0.85    0.58
  -9  -1   1    0.47    0.79
   9  -1  -1   -1.19    3.06
   9  -1  -1   -0.51    0.73
   9  -1  -1    0.41    0.86
   9  -1  -1    0.91    0.67
   9   1  -1    1.45    2.30
   9   1  -1    0.42    0.71
   9   1  -1    0.23    0.51
   9   1  -1    0.47    0.91
  -9   1   1    0.71    0.68
   9   1  -1   -0.08    0.76
  -9   1   1    1.24    3.37
   9   1  -1    1.12    0.97
   9   1  -1    1.26    3.30
  -9   1   1    2.76    0.93
  -9   1   1    0.81    0.86
  -9   1   1    0.66    0.76
  -9   1   1    0.74    0.64
   9   1  -1   -0.75    0.66
   8  -1  -1   90.12    6.90
  -8  -1   1  107.21    7.14
   8  -1  -1  109.30    6.79
   8  -1  -1  118.66    7.50
   8  -1  -1  116.46   11.37
  -8  -1   1   92.39    6.95
   8  -1  -1  110.07    9.09
  -8  -1   1   91.46    7.09
   8  -1  -1  110.84    7.19
  -8  -1   1   90.93    6.85
  -8  -1   1   93.79    6.70
  -8   1   1   99.26    6.87
   8   1  -1  108.28    6.55
  -8   1   1   98.83    7.04
   8   1  -1   99.65    7.20
   8   1  -1   91.29    6.90
   8   1  -1   97.83    7.11
   8   1  -1   97.79    6.99
  -8   1   1  100.98    7.19
   8   1  -1   97.66    7.23
  -8   1   1  110.33    7.10
   8   1  -1  117.83    9.61
  -8   1   1   96.18    6.73
   8   1  -1  121.17   11.63
  -7  -1   1   71.61    5.22
  -7  -1   1   90.66    9.18
   7  -1  -1   74.43    5.37
  -7  -1   1   68.52    5.43
  -7  -1   1   80.22    5.16
   7  -1  -1   66.56    5.28
  -7  -1   1   78.38    5.44
   7  -1  -1   66.08    5.26
   7  -1  -1   72.54    5.04
   7  -1  -1   86.11    7.31
  -7  -1   1   72.15    5.31
   7  -1  -1   84.17    8.90
   7  -1  -1   72.30    5.30
   7  -1  -1   70.20    5.47
  -7   1   1   73.72    5.30
  -7   1   1   77.43    5.15
   7   1  -1   69.73    8.46
   7   1  -1   81.21    5.39
  -7   1   1   74.00    5.24
   7   1  -1   76.78    5.32
  -7   1   1   69.72    5.29
   7   1  -1   71.73    7.13
   7   1  -1   83.36    5.66
   7   1  -1   73.68    5.41
   7   1  -1   71.79    4.82
  -7   1   1   72.94    5.48
   7   1  -1   75.39    5.54
   6  -1  -1    6.00    2.26
   6  -1  -1    5.66    1.22
  -6  -1   1    5.21    1.23
  -6  -1   1    5.74    1.18
   6  -1  -1    8.57    1.43
  -6  -1   1    5.42    1.23
  -6  -1   1    5.43    1.02
   6  -1  -1    6.32    1.23
   6  -1  -1    5.11    1.08
   6  -1  -1   11.85    3.64
  -6  -1   1    5.72    1.18
   6   1  -1    5.04    1.30
   6   1  -1   12.25    3.70
   6   1  -1    5.18    1.15
   6   1  -1    6.99    1.37
  -6   1   1    6.09    1.03
  -6   1   1    4.13    1.05
  -6   1   1    5.70    1.19
  -6   1   1    4.51    1.08
  -6   1   1    6.96    1.44
   6   1  -1   10.79    1.64
   6   1  -1    7.77    1.26
   5  -1  -1    0.30    0.54
  -5  -1   1    0.52    0.72
   5  -1  -1   -1.59    1.35
  -5  -1   1    1.85    0.57
  -5  -1   1    0.40    1.70
  -5  -1   1   -0.41    0.38
   5  -1  -1    0.41    0.56
  -5  -1   1    0.39    0.45
   5  -1  -1    2.14    1.73
   5  -1  -1    0.39    0.40
  -5  -1   1    1.15    0.69
   5  -1  -1    1.10    0.68
   5  -1  -1    2.18    0.78
   5  -1  -1    0.88    0.52
  -5   1   1    2.33    0.79
   5   1  -1    1.49    0.77
   5   1  -1    0.28    0.47
  -5   1   1    2.53    2.52
   5   1  -1    1.08    0.65
   5   1  -1    0.19    0.27
  -5   1   1    1.65    0.59
   5   1  -1    0.60    0.63
  -5   1   1    0.10    0.52
  -5   1   1   -0.26    0.49
  -5   1   1    0.57    0.62
   5   1  -1    2.77    0.88
   5   1  -1    1.68    1.78
   4  -1  -1  666.31   42.18
   4   1  -1  656.49   42.25
  -4   1   1  759.38   42.38
   3  -1  -1 1532.96  113.61
   3   1  -1 1448.33  112.99
  -2  -1   1   13.95    1.51
  -2  -1   1   11.47    0.98
   2  -1  -1   12.28    1.09
  -2  -1   1   13.83    1.01
  -2  -1   1   10.14    0.98
  -2  -1   1   12.71    0.77
  -2  -1   1   13.87    1.82
   2  -1  -1   11.60    1.00
  -2  -1   1   11.16    0.97
   2  -1  -1   14.01    1.02
   2  -1  -1   10.27    1.04
   2  -1  -1   13.37    1.82
   2  -1  -1   13.26    1.05
   2  -1  -1   11.07    1.03
   2   1  -1   10.67    1.00
   2   1  -1   13.55    1.21
  -2   1   1   11.27    1.00
   2   1  -1   11.38    0.95
   2   1  -1   14.58    1.90
   2   1  -1   11.40    1.00
  -2   1   1   10.13    0.97
  -2   1   1   10.87    0.97
   2   1  -1   10.73    0.96
  -2   1   1   12.15    0.95
  -2   1   1    9.30    0.98
  -2   1   1   13.21    1.01
   2   1  -1   12.81    0.81
  -2   1   1   12.82    1.76
  -1  -1   1   35.22    2.30
  -1  -1   1   35.70    2.24
  -1  -1   1   33.02    2.22
   1  -1  -1   35.09    2.26
   1  -1  -1   35.38    2.21
  -1  -1   1   35.26    2.20
   1  -1  -1   34.03    2.22
  -1  -1   1   34.74    2.19
   1  -1  -1   37.16    2.21
   1  -1  -1   35.21    2.19
  -1  -1   1   35.56    2.25
   1  -1  -1   29.26    2.65
   1  -1  -1   35.91    2.29
  -1  -1   1   29.73    2.70
   1   1  -1   36.53    2.24
   1   1  -1   34.61    2.21
  -1   1   1   35.60    2.28
  -1   1   1   34.35    2.21
  -1   1   1   38.79    2.28
  -1   1   1   36.68    2.21
  -1   1   1   32.78    2.26
  -1   1   1   36.88    2.25
   1   1  -1   39.00    2.27
   1   1  -1   37.39    2.24
   1   1  -1   38.11    2.21
  -1  -1  -1  174.20   11.48
  -1   1  -1  183.13   11.54
   1   1   1  194.49   11.54
   1   1   1  183.30   11.16
   2  -1   1  126.80    8.21
  -2  -1  -1  119.95    8.33
   2  -1   1  100.85    7.25
   2   1   1  107.55    7.76
   2   1   1  125.86    8.22
   2   1   1  101.30    6.91
  -2   1  -1  127.41    8.38
   3  -1   1  492.40   28.34
  -3  -1  -1  443.27   28.47
   3   1   1  490.22   28.39
  -3   1  -1  448.77   28.50
   3   1   1  408.49   27.52
   4  -1   1  141.76    9.04
   4  -1   1  152.91    9.19
   4  -1   1  171.99   11.44
  -4  -1  -1  136.42    9.09
  -4  -1  -1  144.60    9.09
   4  -1   1  140.33   10.01
  -4  -1  -1  169.02   11.89
  -4   1  -1  149.76   11.55
  -4   1  -1  145.79    9.01
   4   1   1  143.72    8.98
  -4   1  -1  142.27    9.13
   4   1   1  161.29    9.26
  -4   1  -1  130.91    9.03
   4   1   1  151.00    9.18
   4   1   1  156.47   10.61
  -4   1  -1  142.48   10.34
   5  -1   1  522.73   34.54
  -5  -1  -1  551.45   36.61
   5  -1   1  636.12   36.47
   5   1   1  538.88   35.04
   5   1   1  609.05   36.41
   6  -1   1  236.93   14.23
  -6  -1  -1  216.07   14.27
   6  -1   1  257.52   15.98
   6  -1   1  215.88   14.27
  -6  -1  -1  224.73   14.18
   6  -1   1  246.17   14.49
  -6  -1  -1  279.13   20.76
   6  -1   1  236.56   14.13
  -6  -1  -1  226.82   14.01
  -6   1  -1  208.27   14.24
   6   1   1  247.94   14.43
   6   1   1  243.38   14.49
   6   1   1  236.27   14.15
  -6   1  -1  238.02   14.16
  -6   1  -1  234.69   14.24
  -6   1  -1  206.66   13.91
   6   1   1  228.98   14.30
   6   1   1  244.05   16.29
   7  -1   1  138.80    8.97
   7  -1   1  178.75   13.52
   7  -1   1  139.12    9.55
   7  -1   1  150.92   11.13
  -7  -1  -1  169.32   14.18
   7  -1   1  142.94    9.16
   7  -1   1  138.79    9.34
  -7  -1  -1  146.63    9.40
  -7  -1  -1  132.83    9.11
   7  -1   1  138.76    9.51
  -7  -1  -1  156.18    9.27
  -7  -1  -1  143.41    9.56
   7  -1   1  145.73    9.29
   7   1   1  150.92    9.60
   7   1   1  135.73   11.33
   7   1   1  142.13    9.60
  -7   1  -1  163.32    9.43
  -7   1  -1  161.83   13.97
   7   1   1  147.68    9.56
   7   1   1  134.43    9.10
  -7   1  -1  123.93    9.36
   7   1   1  141.65    9.29
  -7   1  -1  134.02    9.09
  -7   1  -1  141.19    9.38
   8  -1   1    6.28    1.65
  -8  -1  -1    4.94    1.24
  -8  -1  -1   -0.04    3.00
   8  -1   1    4.72    2.25
  -8  -1  -1    4.45    1.13
   8  -1   1    4.80    1.19
   8  -1   1    2.09    2.78
   8  -1   1    2.58    0.84
   8  -1   1    3.60    1.22
  -8  -1  -1    4.92    1.23
   8  -1   1    2.86    1.21
   8   1   1    3.91    0.86
   8   1   1    6.19    1.52
   8   1   1    3.23    2.95
  -8   1  -1    2.27    0.88
   8   1   1    5.81    1.27
   8   1   1    5.59    1.47
   8   1   1    5.54    1.35
  -8   1  -1    3.45    1.17
   8   1   1    2.00    1.05
  -8   1  -1    5.79    1.41
  -8   1  -1    7.62    1.52
  -8   1  -1    2.43    3.44
   9  -1   1   23.59    2.33
   9  -1   1   32.19    3.70
  -9  -1  -1   19.89    2.96
  -9  -1  -1   25.55    3.02
   9  -1   1   21.31    2.93
  -9  -1  -1   21.35    2.70
  -9  -1  -1   31.30    2.79
  -9  -1  -1   19.62    6.66
   9  -1   1   26.25    4.62
   9  -1   1   25.35    2.87
   9  -1   1   17.24    5.56
   9  -1   1   27.71    3.19
   9  -1   1   23.39    3.14
   9   1   1   29.13    3.56
  -9   1  -1   24.86    2.98
  -9   1  -1   23.71    7.21
   9   1   1   17.99    4.45
  -9   1  -1   21.65    3.08
   9   1   1   22.95    2.92
   9   1   1   30.34    2.73
   9   1   1   21.65    6.11
   9   1   1   23.97    2.20
  -9   1  -1   24.18    2.85
   9   1   1   21.95    2.95
  -9   1  -1   24.82    3.10
   9   1   1   22.22    3.12
 -10  -1  -1   77.22    6.44
  10  -1   1   88.62    8.39
 -10  -1  -1   75.56    5.99
  10  -1   1   90.36    6.31
 -10  -1  -1   81.06    6.78
  10  -1   1   78.20    6.43
  10  -1   1   73.92    5.97
  10  -1   1   74.40    5.70
 -10  -1  -1   86.88    6.17
  10  -1   1   83.74    6.62
  10  -1   1  105.21   11.84
 -10  -1  -1   96.55   12.75
  10  -1   1   73.34    6.25
  10   1   1   86.37    6.45
  10   1   1   80.16    5.58
  10   1   1   81.35    6.57
 -10   1  -1  102.71   13.08
 -10   1  -1   76.41    6.43
  10   1   1   76.01   10.63
  10   1   1   87.47   10.05
  10   1   1   82.84    6.14
  10   1   1   74.80    6.38
  10   1   1   91.24    6.42
 -10   1  -1   78.36    6.03
 -10   1  -1   77.14    6.08
 -11  -1  -1   15.27    2.92
 -11  -1  -1   22.83    8.77
 -11  -1  -1   20.31    2.87
  11  -1   1   31.12    8.00
  11  -1   1   21.81    2.99
  11  -1   1   18.41    2.26
  11  -1   1   25.16    3.42
 -11  -1  -1   21.85    3.10
  11  -1   1   18.24    3.44
  11  -1   1   19.86    3.29
  11  -1   1   25.48    5.14
  11  -1   1   23.51    3.21
  11   1   1   37.55    8.69
  11   1   1   20.67    3.16
  11   1   1   15.61    2.99
  11   1   1   20.07    3.11
  11   1   1   18.05    3.14
 -11   1  -1   23.01    3.15
 -11   1  -1   18.12    3.15
 -11   1  -1   18.76    2.87
 -11   1  -1   18.30    2.69
 -11   1  -1   13.06    7.77
  11   1   1   17.13    4.69
  11   1   1   23.59    3.44
  11   1   1   17.65    2.09
 -12  -1  -1   12.05    8.38
 -12  -1  -1    1.92    1.33
  12  -1   1    5.93    2.92
  12  -1   1    3.17    1.60
 -12  -1  -1    4.19    1.65
  12  -1   1    2.27    1.40
  12  -1   1    5.23    1.52
 -12  -1  -1    3.12    1.34
  12  -1   1    2.40    1.57
  12  -1   1    3.34    1.82
  12  -1   1    2.93    1.46
 -12   1  -1    4.91    1.60
  12   1   1    5.67    1.89
  12   1   1   14.05    9.63
  12   1   1    5.26    3.32
 -12   1  -1    4.88    1.92
 -12   1  -1    4.75    1.47
  12   1   1    1.27    1.44
  12   1   1    3.51    1.72
 -12   1  -1   10.67    8.51
 -12   1  -1    2.67    1.45
  12   1   1    2.94    1.46
  12   1   1    3.30    1.66
  12   1   1    4.45    1.26
  13  -1   1    2.91    1.25
 -13  -1  -1    2.39    1.51
  13  -1   1    5.35    2.83
  13  -1   1    2.79    1.50
  13  -1   1    2.48    1.71
  13  -1   1    3.63    1.53
  13  -1   1    3.52    1.90
 -13  -1  -1    3.80    1.63
  13  -1   1   16.62    7.07
 -13  -1  -1    2.96    1.45
  13   1   1   -0.25    1.15
  13   1   1    0.28    2.22
  13   1   1    0.93    1.30
  13   1   1    2.83    1.65
 -13   1  -1    4.90    1.87
  13   1   1    4.81    1.90
 -13   1  -1    2.73    1.47
 -13   1  -1    3.89    1.78
  13   1   1   -1.41    6.43
 -13   1  -1   -5.28    8.04
 -14  -1  -1   20.36    3.49
  14  -1   1   24.12    3.84
  14  -1   1   29.27    4.17
 -14  -1  -1   21.21    3.44
  14   1   1   20.38    3.54
 -14   1  -1   22.64    3.55
  14   1   1   24.45    4.07
 -14   1  -1   16.49    3.15
 -15  -1  -1    8.95    2.38
  15  -1   1    8.96    2.77
  15  -1   1    5.25    3.03
 -15  -1  -1    5.80    2.28
  15   1   1    5.43    2.22
 -15   1  -1    5.80    2.14
 -15   1  -1    8.75    2.50
  15   1   1    5.00    2.66
 -15  -2   1    4.47    3.40
 -15  -2   1    5.95    2.04
  15  -2  -1    1.16    1.78
  15  -2  -1    5.73    2.27
 -15   2   1    4.85    2.05
 -15   2   1    6.51    2.13
  15   2  -1    1.35    1.52
 -14  -2   1   48.02    5.64
 -14  -2   1   44.38    5.59
  14  -2  -1   50.63   13.12
  14  -2  -1   46.22    7.41
  14  -2  -1   54.67    6.13
  14  -2  -1   40.36    5.48
 -14   2   1   54.97    8.44
 -14   2   1   42.38    5.36
  14   2  -1   45.72    5.68
 -14   2   1   59.19    5.31
  14   2  -1   56.70    6.43
  13  -2  -1    0.76    1.43
  13  -2  -1    0.77    1.27
 -13  -2   1    1.21    1.09
  13  -2  -1    0.37    2.08
  13  -2  -1    1.92    1.45
  13  -2  -1    0.11    1.20
 -13  -2   1   -0.03    1.09
  13  -2  -1   -0.72    6.87
  13  -2  -1   -1.27    0.83
  13  -2  -1    0.43    0.90
 -13  -2   1   -0.29    1.16
 -13   2   1    1.64    7.99
 -13   2   1    1.15    1.19
  13   2  -1    1.76    3.35
  13   2  -1   -0.36    0.99
 -13   2   1    1.14    1.35
  13   2  -1   -1.05    6.98
  13   2  -1    0.07    1.21
  13   2  -1    0.10    1.08
 -13   2   1   -0.16    0.96
  12  -2  -1   40.27    3.60
  12  -2  -1   26.75    3.96
 -12  -2   1   21.29    4.17
  12  -2  -1   40.25    4.77
 -12  -2   1   33.87    4.28
  12  -2  -1   48.65   10.38
 -12  -2   1   51.10   11.57
  12  -2  -1   30.05    5.62
  12  -2  -1   35.43    5.07
 -12  -2   1   37.22    4.34
 -12  -2   1   39.48    3.72
  12  -2  -1   33.70    4.27
  12   2  -1   29.54    4.04
 -12   2   1   39.35    3.67
  12   2  -1   32.91    4.29
 -12   2   1   34.24    4.44
  12   2  -1   35.25    4.53
  12   2  -1   33.21    4.38
 -12   2   1   48.87   15.65
  12   2  -1   54.14   11.14
  12   2  -1   26.98    3.83
  12   2  -1   43.61    7.47
 -12   2   1   32.85    4.21
 -12   2   1   36.81    4.35
  11  -2  -1   26.59    3.61
  11  -2  -1   16.95    2.92
  11  -2  -1   17.22    4.14
 -11  -2   1   21.12    3.28
 -11  -2   1   25.38    3.85
  11  -2  -1   29.05    3.88
  11  -2  -1   28.18    3.56
 -11  -2   1   25.62    3.01
  11  -2  -1   19.18    2.72
  11  -2  -1   33.15    3.89
 -11  -2   1   30.68    7.99
  11   2  -1   21.68    2.19
  11   2  -1   26.31    3.58
  11   2  -1   18.37    6.65
 -11   2   1   25.67    3.00
  11   2  -1   25.44    3.52
 -11   2   1   33.05    3.73
 -11   2   1   23.44    3.43
  11   2  -1   24.22    3.42
  11   2  -1   22.04    5.23
 -11   2   1   23.15    6.95
  11   2  -1   24.10    3.24
  11   2  -1   24.93    4.56
 -10  -2   1    0.88    0.78
 -10  -2   1   -0.64    0.59
 -10  -2   1    0.06    0.83
  10  -2  -1   -3.26    3.39
  10  -2  -1   -0.14    0.64
  10  -2  -1   -0.14    0.98
  10  -2  -1    2.21    1.26
 -10  -2   1   -0.19    0.78
  10  -2  -1   -2.34    1.14
  10  -2  -1   -0.34    0.83
  10  -2  -1    1.07    0.97
 -10  -2   1   -2.65    3.47
  10  -2  -1    0.24    0.86
  10   2  -1    0.95    0.57
  10   2  -1    1.04    0.95
  10   2  -1   -0.45    0.88
  10   2  -1   -0.23    2.29
 -10   2   1    0.78    0.91
 -10   2   1   -0.09    0.80
  10   2  -1   -1.05    3.78
  10   2  -1    0.44    0.92
  10   2  -1   -1.03    0.85
  10   2  -1   -0.74    0.82
 -10   2   1   -0.78    0.71
 -10   2   1    1.23    0.81
 -10   2   1   -0.16    4.03
   9  -2  -1    2.48    2.02
   9  -2  -1    5.76    1.54
   9  -2  -1    5.31    1.42
  -9  -2   1   -2.09    3.29
  -9  -2   1    3.73    1.16
   9  -2  -1    2.10    1.14
   9  -2  -1    5.80    1.53
   9  -2  -1    0.59    3.18
   9  -2  -1    1.96    0.88
  -9  -2   1    6.44    1.62
   9  -2  -1    5.45    1.41
  -9  -2   1    4.75    1.15
  -9  -2   1    5.51    1.45
  -9  -2   1    8.34    1.83
  -9   2   1    9.33    1.76
   9   2  -1    4.59    1.32
  -9   2   1    4.62    1.57
   9   2  -1    3.75    2.97
   9   2  -1    4.35    0.92
   9   2  -1    4.04    1.30
  -9   2   1    5.83    1.27
   9   2  -1    3.13    1.33
  -9   2   1    3.04    1.23
  -9   2   1    6.18    4.09
   9   2  -1    6.55    1.70
   9   2  -1    5.80    1.54
  -9   2   1    4.02    1.11
  -8  -2   1  113.97    7.94
   8  -2  -1  116.92    7.84
   8  -2  -1  116.99    8.18
   8  -2  -1  108.48   11.63
  -8  -2   1  118.57    7.80
   8  -2  -1  137.42    8.83
   8  -2  -1  125.98    9.82
   8  -2  -1  134.46    8.23
   8  -2  -1  134.64    8.47
  -8  -2   1  118.20    8.15
  -8  -2   1  117.89    8.09
   8  -2  -1  118.15    8.04
  -8  -2   1  136.62   12.54
   8   2  -1  126.88    8.26
  -8   2   1  117.74    8.09
   8   2  -1  118.16    8.04
   8   2  -1  131.02   10.69
   8   2  -1  117.22    8.32
   8   2  -1  114.23    7.96
  -8   2   1  108.33    8.10
  -8   2   1  119.99   12.10
  -8   2   1  114.19    7.76
  -8   2   1  121.76    7.86
   8   2  -1  130.10    8.46
  -8   2   1  120.31    8.08
   8   2  -1  106.22   11.75
   8   2  -1  113.34    7.40
   7  -2  -1  494.98   33.98
   7  -2  -1  576.74   36.90
   7   2  -1  592.78   37.28
  -6  -2   1   38.82    2.88
   6  -2  -1   36.09    3.08
   6  -2  -1   30.09    4.29
  -6  -2   1   38.77    3.23
  -6  -2   1   31.47    2.88
  -6  -2   1   36.03    3.02
   6  -2  -1   37.41    3.18
   6  -2  -1   40.61    2.97
  -6  -2   1   39.37    3.26
   6  -2  -1   32.72    2.95
   6  -2  -1   35.58    3.08
   6  -2  -1   31.61    2.93
  -6   2   1   35.99    2.95
   6   2  -1   53.44    6.40
   6   2  -1   39.69    3.16
   6   2  -1   42.80    3.35
  -6   2   1   32.85    2.82
  -6   2   1   35.58    3.03
  -6   2   1   37.91    3.21
   6   2  -1   39.75    3.38
   6   2  -1   37.83    2.52
  -6   2   1   37.44    3.09
   6   2  -1   38.11    3.03
   6   2  -1   39.51    3.06
   5  -2  -1  535.40   34.61
   5  -2  -1  504.59   36.05
  -5  -2   1  643.92   36.80
   5   2  -1  572.51   36.68
  -5   2   1  640.70   36.71
   4  -2  -1  746.08   49.28
  -4  -2   1  860.99   48.34
   4   2  -1  750.14   48.20
  -4   2   1  832.82   48.12
   3  -2  -1 3905.72  239.97
   3   2  -1 3452.89  238.04
  -2  -2   1    9.67    0.88
   2  -2  -1    8.74    0.85
   2  -2  -1    9.68    0.85
   2  -2  -1   11.35    1.27
   2  -2  -1    7.98    0.89
   2  -2  -1    8.26    1.06
  -2  -2   1    6.51    1.02
   2  -2  -1   10.65    1.80
   2  -2  -1    9.24    0.84
  -2  -2   1    8.65    0.85
   2  -2  -1    6.60    0.88
   2  -2  -1    8.38    0.87
  -2  -2   1   10.09    0.85
  -2  -2   1    9.76    0.80
   2  -2  -1    9.59    0.87
  -2  -2   1   12.83    2.01
  -2   2   1    8.16    0.90
   2   2  -1    9.73    0.84
   2   2  -1   10.55    2.00
   2   2  -1    8.73    0.82
   2   2  -1    9.50    0.88
  -2   2   1    7.24    0.93
  -2   2   1   10.07    1.66
   2   2  -1   12.03    1.29
  -2   2   1    9.36    0.82
  -2   2   1    8.08    0.89
   2   2  -1    8.96    0.80
  -2   2   1   10.30    1.07
  -2   2   1    8.13    0.82
  -1  -2   1   68.65    3.82
   1  -2  -1   50.80    4.05
  -1   2   1   61.80    3.68
   1   2  -1   62.45    3.70
   1   2  -1   52.13    4.17
  -1   2   1   62.48    3.70
  -1   2   1   57.31    4.11
   1   2  -1   64.86    3.80
  -1   2   1   60.31    3.59
   0  -2   1    1.60    0.23
   0  -2  -1    1.81    0.23
   0  -2   1    1.45    0.32
   0  -2  -1    1.15    0.48
   0  -2   1    2.47    0.29
   0  -2  -1    2.49    0.31
   0  -2  -1    1.72    0.29
   0  -2   1    1.83    0.25
   0  -2   1    2.63    0.75
   0  -2   1    1.66    0.35
   0  -2  -1    1.87    0.24
   0  -2   1    1.50    0.35
   0  -2  -1    1.58    0.27
   0  -2   1    1.77    0.31
   0  -2   1    1.91    0.25
   0  -2   1    1.99    0.39
   0  -2  -1    2.26    0.18
   0  -2   1    2.15    0.34
   0   2   1    2.25    0.28
   0   2  -1    1.75    0.28
   0   2   1    1.53    0.51
   0   2  -1    1.79    0.37
   0   2  -1    1.74    0.34
   0   2   1    2.56    0.31
   0   2  -1    2.30    0.29
   0   2  -1    1.48    0.29
   0   2   1    1.39    0.25
   0   2   1    1.27    0.25
   0   2  -1    1.61    0.30
   0   2  -1    1.98    0.69
   0   2  -1    0.97    0.26
   0   2   1    1.81    0.27
   0   2   1    1.87    0.17
  -1  -2  -1   39.62    2.53
   1  -2   1   41.01    3.28
   1  -2   1   42.00    2.64
   1  -2   1   40.50    2.66
   1  -2   1   37.93    2.75
   1  -2   1   38.57    2.60
   1  -2   1   44.10    2.58
  -1  -2  -1   40.23    2.56
  -1  -2  -1   39.68    2.56
  -1   2  -1   40.33    2.61
  -1   2  -1   41.05    2.65
  -1   2  -1   39.76    3.32
  -1   2  -1   38.75    2.77
   1   2   1   43.30    3.35
  -1   2  -1   42.03    2.65
   1   2   1   41.73    2.55
   1   2   1   42.20    2.55
   1   2   1   38.52    2.54
  -2  -2  -1   68.09    4.07
   2  -2   1   62.86    4.08
   2  -2   1   66.72    4.12
   2  -2   1   64.35    4.00
   2  -2   1   58.45    4.31
  -2  -2  -1   77.91    5.57
  -2   2  -1   67.59    4.06
  -2   2  -1   57.59    4.01
   2   2   1   61.64    4.05
  -2   2  -1   60.02    4.02
  -2   2  -1   66.89    5.31
  -2   2  -1   60.06    4.40
   2   2   1   63.65    3.89
  -2   2  -1   65.99    4.07
   3  -2   1  415.45   24.56
  -3  -2  -1  387.23   24.81
  -3   2  -1  377.87   24.72
   3   2   1  350.15   23.84
   3   2   1  423.83   24.74
  -4  -2  -1  121.80    8.27
   4  -2   1  132.22   10.19
   4  -2   1  137.13    8.34
  -4  -2  -1  124.56    8.23
   4  -2   1  144.02    9.13
  -4  -2  -1  120.29   10.46
   4  -2   1  130.44    8.08
   4  -2   1  134.21    8.33
   4  -2   1  130.48    8.33
  -4  -2  -1  126.82    8.09
   4   2   1  138.27    8.15
  -4   2  -1  137.95    8.35
   4   2   1  146.04    8.43
   4   2   1  147.09   10.01
  -4   2  -1  130.99    9.48
  -4   2  -1  123.92   10.52
  -4   2  -1  129.91    8.27
   4   2   1  140.59   10.48
  -4   2  -1  131.03    8.24
   4   2   1  148.60    8.44
   5  -2   1   20.46    3.02
  -5  -2  -1   22.94    2.62
  -5  -2  -1   24.23    5.17
   5  -2   1   18.50    2.13
   5  -2   1   17.46    1.69
   5  -2   1   25.08    4.47
   5  -2   1   18.33    1.72
   5  -2   1   18.12    2.18
  -5  -2  -1   18.74    2.17
   5  -2   1   18.95    2.21
   5  -2   1   17.27    1.74
  -5  -2  -1   17.88    1.73
  -5  -2  -1   18.87    1.78
   5   2   1   30.68    4.90
   5   2   1   18.96    2.17
  -5   2  -1   20.32    3.47
   5   2   1   19.26    1.76
  -5   2  -1   17.76    1.70
   5   2   1   19.00    1.85
   5   2   1   19.71    3.83
  -5   2  -1   19.11    2.18
  -5   2  -1   20.43    4.40
   5   2   1   21.73    2.35
  -5   2  -1   19.00    2.29
  -6  -2  -1   25.29    2.91
   6  -2   1   29.40    2.37
   6  -2   1   32.76    4.24
  -6  -2  -1   31.09    6.06
   6  -2   1   29.13    5.36
  -6  -2  -1   30.05    2.60
   6  -2   1   26.35    2.28
   6  -2   1   28.20    3.00
  -6  -2  -1   21.64    2.29
  -6  -2  -1   23.09    2.20
   6  -2   1   25.12    2.20
   6  -2   1   22.04    2.62
   6   2   1   29.27    2.35
  -6   2  -1   24.18    2.19
   6   2   1   29.28    3.02
   6   2   1   23.31    2.81
   6   2   1   27.31    2.43
  -6   2  -1   25.40    2.85
  -6   2  -1   24.09    2.68
   6   2   1   27.01    3.06
   6   2   1   39.71    6.34
   6   2   1   25.42    4.40
  -6   2  -1   19.95    2.45
  -6   2  -1   27.12    5.70
  -7  -2  -1   -0.20    0.38
   7  -2   1    0.02    0.64
   7  -2   1    0.18    0.69
   7  -2   1   -0.28    0.59
  -7  -2  -1   -1.48    2.71
   7  -2   1    6.19    3.06
   7  -2   1   -0.26    0.95
  -7  -2  -1    0.23    0.59
  -7  -2  -1   -0.17    0.59
  -7  -2  -1    0.38    0.59
   7  -2   1    0.39    0.50
   7  -2   1    2.01    0.72
   7  -2   1    1.26    0.77
  -7   2  -1    0.29    0.61
   7   2   1    3.39    2.18
  -7   2  -1   -0.54    0.55
   7   2   1    0.74    0.82
   7   2   1    5.24    3.01
  -7   2  -1    6.39    3.67
   7   2   1    0.41    0.74
   7   2   1   -0.38    0.40
  -7   2  -1   -0.28    0.51
  -7   2  -1   -0.44    0.41
   7   2   1    0.72    0.73
   7   2   1   -0.34    0.55
  -8  -2  -1   82.75    6.34
   8  -2   1   79.85    6.37
   8  -2   1   90.31    6.07
   8  -2   1  103.80   10.33
   8  -2   1   82.47    5.96
   8  -2   1   85.07    6.73
   8  -2   1   88.39    5.92
  -8  -2  -1   78.90    6.08
  -8  -2  -1   83.11    5.99
   8  -2   1   80.95    7.48
  -8  -2  -1  115.58   11.67
  -8  -2  -1   82.32    5.96
   8  -2   1   83.04    6.36
  -8   2  -1  113.52   11.68
  -8   2  -1   84.13    6.21
  -8   2  -1   85.63    5.97
   8   2   1   89.53    6.48
   8   2   1   84.12    9.50
   8   2   1   84.00    6.36
   8   2   1   86.06    6.13
   8   2   1   80.40    5.95
  -8   2  -1   74.01    6.19
  -8   2  -1   91.19    6.24
   8   2   1   88.65    5.60
   8   2   1   83.44    6.37
  -9  -2  -1  112.71   12.81
   9  -2   1   97.19    8.49
  -9  -2  -1   98.89    6.87
   9  -2   1   89.76    6.44
   9  -2   1   91.11    7.02
   9  -2   1   93.99    6.68
   9  -2   1   92.75    6.62
  -9  -2  -1  101.21    6.71
   9  -2   1  119.51   11.76
   9  -2   1   94.98    7.13
  -9  -2  -1   93.95    7.07
  -9  -2  -1   89.92    6.63
   9  -2   1   88.83    6.91
   9   2   1  103.09    9.67
  -9   2  -1   95.45    6.66
   9   2   1  110.10   11.62
  -9   2  -1   80.13    6.69
   9   2   1   91.79    7.07
  -9   2  -1   95.11    6.81
   9   2   1   94.49    6.17
   9   2   1   98.64    7.18
   9   2   1   91.90    6.75
   9   2   1   91.91    7.01
  -9   2  -1   83.11    6.91
  -9   2  -1  113.53   12.68
   9   2   1   92.31    6.66
  10  -2   1  108.89    7.95
  10  -2   1  106.81   12.26
  10  -2   1   87.92    6.99
 -10  -2  -1  102.23    7.36
  10  -2   1   86.05    7.43
 -10  -2  -1  119.10    8.09
  10  -2   1  111.17    7.40
 -10  -2  -1  110.38    7.42
 -10  -2  -1  108.06   13.78
 -10  -2  -1  123.25    7.87
  10  -2   1  100.70    7.36
  10  -2   1  119.17    9.66
  10  -2   1  105.00    7.79
 -10   2  -1  106.49    7.47
  10   2   1   92.70    6.68
 -10   2  -1  135.92   14.78
  10   2   1  113.51   10.52
  10   2   1  106.55   12.40
  10   2   1  100.16    7.42
  10   2   1  104.30    7.85
  10   2   1   95.87    7.79
  10   2   1   93.77    7.58
 -10   2  -1  105.67    7.36
 -10   2  -1  106.39    7.89
  10   2   1  103.82    7.80
 -11  -2  -1    0.98    1.10
  11  -2   1    0.12    0.75
  11  -2   1   10.95    5.10
  11  -2   1    2.06    2.00
 -11  -2  -1    0.66    1.13
 -11  -2  -1    1.38    1.04
  11  -2   1    0.60    1.19
 -11  -2  -1    1.05    0.92
  11  -2   1    0.15    0.88
  11  -2   1    0.25    1.23
  11  -2   1    2.10    1.20
  11  -2   1    2.32    1.30
 -11  -2  -1    6.28    6.50
 -11   2  -1   -0.11    1.08
  11   2   1    0.01    1.09
  11   2   1    3.79    2.94
  11   2   1    2.07    1.31
  11   2   1    0.76    1.17
  11   2   1    1.55    4.62
 -11   2  -1    1.79    1.01
  11   2   1    2.42    1.65
 -11   2  -1   -0.75    0.70
  11   2   1    0.69    0.95
 -11   2  -1    0.02    1.04
  11   2   1    0.51    0.63
 -11   2  -1   -0.29    5.78
 -12  -2  -1   54.02    6.85
 -12  -2  -1   63.22   13.07
 -12  -2  -1   35.93    4.56
  12  -2   1   66.28   11.78
 -12  -2  -1   55.83    4.86
  12  -2   1   45.68    4.20
  12  -2   1   53.69    5.93
  12  -2   1   50.57    7.27
  12  -2   1   45.88    4.46
  12  -2   1   44.35    4.50
  12   2   1   50.44    5.39
  12   2   1   50.69   10.84
  12   2   1   55.91    5.28
 -12   2  -1   54.86    4.64
  12   2   1   48.60   11.85
  12   2   1   46.64    4.67
  12   2   1   45.54    5.39
  12   2   1   39.89    4.72
 -12   2  -1   56.80    4.81
 -12   2  -1   43.50    5.05
 -12   2  -1   54.22   18.86
 -12   2  -1   44.25    5.49
  12   2   1   45.09    3.79
  13  -2   1    5.59    2.04
 -13  -2  -1    3.91    1.63
 -13  -2  -1    4.71    1.66
  13  -2   1    1.69    2.39
  13  -2   1    4.44    1.50
  13  -2   1    6.73    7.18
  13  -2   1    3.64    1.78
  13  -2   1    2.48    1.64
  13  -2   1    3.90    1.55
 -13  -2  -1    0.07    1.27
  13   2   1    3.15    1.53
 -13   2  -1    3.21    1.62
 -13   2  -1    4.93    2.02
  13   2   1   12.25    4.54
 -13   2  -1    1.44    9.18
 -13   2  -1    2.06    1.42
  13   2   1    3.49    1.67
  13   2   1    3.98    1.92
  13   2   1    4.07    2.00
  14  -2   1    1.72    1.58
 -14  -2  -1    0.81    0.95
 -14  -2  -1    0.59    1.40
  14  -2   1    0.59    1.41
  14   2   1   -0.43    1.12
 -14   2  -1    0.84    1.27
  14   2   1    0.29    1.34
 -14   2  -1    0.07    1.08
  15  -2   1    2.87    1.88
  15  -2   1    4.12    2.13
 -15  -2  -1    5.87    1.94
 -15  -2  -1    5.61    2.11
  15   2   1    2.46    1.57
 -15   2  -1    4.41    1.76
  15   2   1    3.14    2.03
 -15   2  -1    4.33    2.00
  15  -3  -1   -0.85    1.16
  15  -3  -1    1.49    1.79
  15  -3  -1    2.34    1.75
 -15  -3   1    1.41    1.31
  15  -3  -1    3.81    1.94
  15   3  -1   -0.48    1.68
 -15   3   1    2.56    1.86
  15   3  -1    0.97    1.75
 -15   3   1   -0.97    1.19
  14  -3  -1    7.10    2.33
  14  -3  -1   11.92    9.64
 -14  -3   1   10.25    2.45
  14  -3  -1    6.96    2.48
  14  -3  -1    7.40    3.71
 -14  -3   1    7.89    2.34
 -14   3   1   11.03    2.62
  14   3  -1    5.37    2.09
  14   3  -1    9.30    2.69
 -14   3   1   13.27   14.37
  14   3  -1    9.16    2.60
 -14   3   1    7.84    2.30
 -14   3   1    8.11    2.37
  13  -3  -1   40.63   10.49
 -13  -3   1   24.98    4.01
  13  -3  -1   31.16    4.25
  13  -3  -1   31.35    4.56
  13  -3  -1   25.46    5.21
  13  -3  -1   22.50    3.66
  13  -3  -1   24.83    3.95
 -13  -3   1   25.94    3.87
  13  -3  -1   32.24    3.42
 -13  -3   1   30.67    4.24
  13   3  -1   27.90    3.88
 -13   3   1   27.05    3.83
  13   3  -1   25.22    3.95
 -13   3   1   29.40   10.72
  13   3  -1   24.45    6.11
  13   3  -1   29.58    4.46
  13   3  -1   26.16    4.04
 -13   3   1   26.30    3.93
 -12  -3   1   48.37   11.71
  12  -3  -1   63.91    5.59
  12  -3  -1   69.24    5.66
 -12  -3   1   60.17    7.02
 -12  -3   1   65.88    5.43
 -12  -3   1   59.18    5.34
  12  -3  -1   57.92    7.82
  12  -3  -1   52.61    5.14
  12  -3  -1   55.25    5.41
 -12  -3   1   58.02    4.99
  12  -3  -1   63.04    5.64
  12  -3  -1   37.78   10.47
  12   3  -1   62.43    5.74
 -12   3   1   72.37    5.68
 -12   3   1   58.19   12.55
  12   3  -1   46.62    8.32
  12   3  -1   60.37    5.32
  12   3  -1   53.89    5.36
 -12   3   1   58.71    5.46
 -12   3   1   62.08    5.30
 -12   3   1   55.87    4.91
  12   3  -1   58.81    5.40
  12   3  -1   66.30    5.77
 -11  -3   1    6.24    5.69
  11  -3  -1    6.68    1.93
  11  -3  -1   14.67    5.93
  11  -3  -1    5.70    1.71
 -11  -3   1    7.39    2.12
 -11  -3   1    8.71    1.87
  11  -3  -1    7.49    1.90
  11  -3  -1    4.00    2.23
  11  -3  -1    8.94    1.90
  11  -3  -1    8.15    2.00
 -11  -3   1    6.02    2.03
 -11  -3   1    4.00    1.59
  11  -3  -1    3.77    1.58
  11   3  -1    8.51    1.27
 -11   3   1    5.36    1.76
 -11   3   1    5.67    1.50
  11   3  -1    4.28    1.52
 -11   3   1   16.48    7.06
  11   3  -1    6.25    3.91
  11   3  -1    8.45    2.07
  11   3  -1    7.98    2.20
 -11   3   1    8.31    2.05
  11   3  -1    7.45    2.04
  11   3  -1   10.78    5.58
  10  -3  -1   80.13    6.41
 -10  -3   1   87.59    6.65
  10  -3  -1   88.34    6.87
  10  -3  -1   84.46    6.75
  10  -3  -1   88.63    6.74
  10  -3  -1   95.99    8.45
  10  -3  -1   89.45    6.70
  10  -3  -1   89.41    6.85
 -10  -3   1   87.18    6.85
  10  -3  -1   93.54   11.73
 -10  -3   1   82.70    6.65
 -10  -3   1   90.86    6.44
 -10   3   1   81.08    6.28
 -10   3   1   87.95    6.70
 -10   3   1   83.24    6.73
  10   3  -1   81.35    6.74
  10   3  -1   98.98    6.77
  10   3  -1  118.62   12.82
  10   3  -1   98.03    5.85
  10   3  -1   95.54    7.06
  10   3  -1   98.29    7.20
 -10   3   1   86.92    6.68
  10   3  -1   92.63    6.76
  10   3  -1   88.34   10.68
   9  -3  -1  321.53   23.26
  -9  -3   1  288.13   17.58
   9  -3  -1  301.33   17.81
   9  -3  -1  310.67   18.01
   9  -3  -1  308.82   19.50
   9  -3  -1  286.79   17.75
   9  -3  -1  259.29   17.52
  -9  -3   1  283.72   17.66
  -9  -3   1  264.19   17.23
  -9  -3   1  272.82   17.70
  -9  -3   1  292.57   17.86
   9  -3  -1  291.24   18.18
  -9   3   1  269.48   17.24
  -9   3   1  268.01   17.58
   9   3  -1  310.69   23.45
  -9   3   1  275.02   17.17
   9   3  -1  294.31   17.67
   9   3  -1  302.63   18.04
  -9   3   1  268.30   17.75
   9   3  -1  286.27   17.79
  -9   3   1  281.40   17.61
   9   3  -1  297.22   18.10
   9   3  -1  274.96   20.52
   9   3  -1  259.05   17.38
  -8  -3   1    9.57    1.81
  -8  -3   1    7.79    1.51
  -8  -3   1    6.84    1.57
   8  -3  -1    9.14    1.61
   8  -3  -1    8.91    1.78
  -8  -3   1    9.54    1.74
  -8  -3   1   10.24    4.39
   8  -3  -1   11.48    1.89
   8  -3  -1   12.32    1.96
   8  -3  -1   11.35    4.28
   8  -3  -1    8.57    2.51
   8  -3  -1    8.54    1.72
  -8  -3   1    6.96    1.35
   8  -3  -1   10.34    1.76
   8   3  -1   12.36    2.26
   8   3  -1    8.91    1.80
  -8   3   1    7.78    1.44
   8   3  -1    8.07    1.54
  -8   3   1   11.20    1.87
   8   3  -1    9.04    3.29
   8   3  -1    9.83    1.70
  -8   3   1    7.42    1.59
  -8   3   1    6.95    1.32
   8   3  -1   12.16    4.53
  -8   3   1   12.82    4.60
   8   3  -1   11.10    1.92
  -8   3   1    8.78    1.68
   8   3  -1    8.65    0.99
   7  -3  -1   33.98    2.83
   7  -3  -1   30.63    4.19
  -7  -3   1   37.30    6.56
  -7  -3   1   28.77    2.47
  -7  -3   1   28.56    2.65
  -7  -3   1   26.97    2.66
   7  -3  -1   26.19    2.72
   7  -3  -1   32.59    6.17
  -7  -3   1   29.35    2.87
   7  -3  -1   35.25    3.00
   7  -3  -1   28.64    2.67
   7  -3  -1   37.77    2.99
  -7  -3   1   34.58    2.99
   7  -3  -1   25.85    2.55
   7   3  -1   26.80    2.61
  -7   3   1   35.69    6.43
   7   3  -1   28.38    2.07
   7   3  -1   36.63    3.24
  -7   3   1   28.22    2.76
   7   3  -1   29.36    2.69
   7   3  -1   18.08    6.06
  -7   3   1   30.36    2.55
  -7   3   1   29.32    2.52
   7   3  -1   27.54    2.72
  -7   3   1   27.40    2.75
  -7   3   1   29.57    2.71
   7   3  -1   30.18    2.92
  -6  -3   1   55.03    4.37
  -6  -3   1   66.39    4.72
  -6  -3   1   65.19    4.75
  -6  -3   1   60.92    4.24
   6  -3  -1   56.57    4.39
   6  -3  -1   59.56    5.47
   6  -3  -1   65.66    4.49
   6  -3  -1   54.93    4.31
   6  -3  -1   61.91    4.50
   6  -3  -1   61.86    4.57
   6  -3  -1   80.94    7.82
   6  -3  -1   72.09    4.76
  -6  -3   1   55.64    4.33
   6   3  -1   65.44    4.56
  -6   3   1   55.22    4.25
  -6   3   1   53.71    4.38
  -6   3   1   57.58    4.54
  -6   3   1   55.13    4.43
   6   3  -1   67.18    3.84
   6   3  -1   82.04    8.03
   6   3  -1   64.79    4.47
   6   3  -1   72.20    4.83
   6   3  -1   66.61    4.92
   6   3  -1   57.56    4.33
  -6   3   1   56.11    4.23
   5  -3  -1  504.32   33.26
  -5   3   1  544.29   33.36
   5   3  -1  525.17   33.68
   4  -3  -1   67.54    4.55
   4  -3  -1   70.54    4.50
   4  -3  -1   81.10    4.76
  -4  -3   1   66.00    4.52
  -4  -3   1   69.75    4.73
   4  -3  -1   78.40    5.28
   4  -3  -1   77.05    4.72
  -4  -3   1   61.57    4.38
  -4  -3   1   66.52    4.84
   4  -3  -1   71.13    4.67
   4  -3  -1   72.22    4.60
  -4  -3   1   72.95    4.59
  -4   3   1   65.79    4.39
   4   3  -1   65.85    4.66
   4   3  -1   70.85    4.95
  -4   3   1   67.28    4.68
  -4   3   1   68.33    4.64
   4   3  -1   63.41    4.42
  -4   3   1   70.16    4.47
   4   3  -1   68.65    4.53
  -4   3   1   62.22    4.53
   4   3  -1   70.02    4.54
   3  -3  -1  158.61   12.07
  -3   3   1  201.80   12.38
   2  -3  -1   74.13    4.52
  -2  -3   1   71.04    4.41
  -2  -3   1   69.81    4.45
   2  -3  -1   64.87    5.24
   2  -3  -1   66.12    4.46
   2  -3  -1   70.90    4.33
  -2  -3   1   68.33    4.67
   2  -3  -1   64.06    4.52
   2  -3  -1   79.62    4.45
  -2  -3   1   68.61    4.37
   2  -3  -1   73.67    4.47
   2  -3  -1   73.59    4.38
  -2  -3   1   65.39    4.28
   2  -3  -1   72.15    4.41
  -2  -3   1   70.81    4.53
   2   3  -1   72.39    4.36
  -2   3   1   70.25    4.37
  -2   3   1   72.07    4.46
  -2   3   1   74.54    4.40
   2   3  -1   63.57    5.38
  -2   3   1   70.84    4.50
  -2   3   1   73.20    4.45
  -2   3   1   69.36    4.45
   2   3  -1   76.18    4.75
  -2   3   1   80.47    5.41
  -2   3   1   76.07    4.60
  -1  -3   1    5.23    0.57
   1  -3  -1    4.11    0.68
   1  -3  -1    3.83    0.82
  -1  -3   1    4.49    0.67
   1  -3  -1    4.02    0.39
   1  -3  -1    3.87    0.62
   1  -3  -1    4.52    0.58
  -1  -3   1    5.52    1.03
   1  -3  -1    4.55    0.65
   1  -3  -1    4.20    0.39
   1  -3  -1    4.59    0.55
  -1  -3   1    4.58    0.42
  -1  -3   1    3.06    0.45
   1  -3  -1    4.49    0.48
  -1  -3   1    3.89    0.42
   1   3  -1    5.44    0.84
  -1   3   1    4.39    0.51
  -1   3   1    4.55    0.43
  -1   3   1    5.16    0.72
  -1   3   1    4.45    0.64
   1   3  -1    4.49    0.41
   1   3  -1    6.34    1.14
   1   3  -1    3.11    0.58
   1   3  -1    4.57    0.53
  -1   3   1    3.58    0.52
  -1   3   1    3.68    0.53
   1   3  -1    5.33    0.46
   1   3  -1    4.59    0.57
  -1   3   1    4.85    0.54
  -1   3   1    5.85    0.74
  -1   3   1    3.70    0.75
  -1   3   1    4.53    0.41
  -1   3   1    4.82    0.41
   0  -3   1    2.80    0.40
   0  -3   1    3.40    0.52
   0  -3   1    3.02    0.40
   0  -3  -1    2.80    0.44
   0  -3   1    3.59    0.59
   0  -3  -1    3.60    0.58
   0  -3   1    2.56    0.38
   0  -3   1    3.23    0.25
   0  -3   1    3.07    0.44
   0  -3  -1    2.39    0.40
   0  -3  -1    2.66    0.37
   0  -3  -1    2.24    0.65
   0  -3  -1    2.95    0.33
   0  -3   1    2.50    0.48
   0  -3   1    3.30    0.82
   0  -3   1    1.78    0.42
   0   3   1    2.54    0.26
   0   3   1    2.93    0.50
   0   3  -1    2.87    0.54
   0   3   1    3.03    0.54
   0   3   1    3.39    0.50
   0   3  -1    2.55    0.72
   0   3   1    2.67    0.26
   0   3  -1    2.15    0.34
   0   3  -1    3.79    0.41
   0   3  -1    2.14    0.47
   0   3  -1    2.87    0.40
   0   3  -1    2.59    0.51
   0   3   1    2.77    0.38
   0   3  -1    3.19    0.35
   0   3  -1    3.04    0.41
   0   3   1    2.65    0.30
   0   3  -1    2.37    0.39
   0   3  -1    2.97    0.32
   0   3   1    2.33    0.66
   0   3  -1    3.46    0.49
   0   3   1    2.79    0.44
   0   3   1    3.11    0.39
   1  -3   1  959.09   51.62
  -1   3  -1  823.84   51.56
   2  -3   1  134.27    7.87
   2  -3   1  138.52    8.72
  -2   3  -1  118.75    7.82
  -2   3  -1  118.00    7.48
  -2   3  -1  120.14    8.73
  -2   3  -1  122.23    7.60
   3  -3   1    3.60    0.73
   3  -3   1    4.99    0.87
   3  -3   1    3.81    0.71
  -3  -3  -1    5.18    0.79
   3  -3   1    6.23    0.54
   3  -3   1    2.09    1.45
   3  -3   1    3.79    0.61
  -3  -3  -1    3.73    0.63
   3  -3   1    6.78    0.93
   3  -3   1    2.95    0.87
  -3  -3  -1    3.68    0.57
  -3  -3  -1    6.47    0.92
  -3  -3  -1    5.90    1.95
  -3   3  -1    5.96    0.87
  -3   3  -1    4.16    0.75
   3   3   1    6.92    0.95
   3   3   1    4.62    0.84
   3   3   1    3.52    0.59
   3   3   1    5.38    0.86
  -3   3  -1    5.29    0.81
   3   3   1    4.68    0.68
  -3   3  -1    5.71    1.09
   3   3   1    4.13    1.77
  -3   3  -1    3.49    1.10
  -3   3  -1    5.89    0.76
  -3   3  -1    2.37    1.49
   4  -3   1  893.75   52.13
  -4  -3  -1  813.11   52.43
  -4   3  -1  833.47   52.46
   4   3   1  930.31   52.45
   5  -3   1    4.97    1.14
   5  -3   1    9.96    1.32
  -5  -3  -1    5.69    1.19
   5  -3   1    6.26    1.11
   5  -3   1    7.40    1.04
   5  -3   1   12.04    3.20
   5  -3   1    5.24    1.17
  -5  -3  -1   14.58    3.91
   5  -3   1    5.28    1.58
  -5  -3  -1    8.51    1.18
  -5  -3  -1    9.30    1.60
  -5  -3  -1    7.27    1.12
   5  -3   1    3.95    1.11
   5   3   1    7.76    1.50
   5   3   1    9.21    1.23
   5   3   1    8.83    2.97
   5   3   1    8.77    1.28
  -5   3  -1    5.74    1.03
   5   3   1    8.50    1.45
  -5   3  -1   11.07    3.33
  -5   3  -1    6.27    1.20
  -5   3  -1    8.01    2.40
   5   3   1    7.34    1.36
  -5   3  -1    5.83    1.19
   5   3   1   13.83    3.35
  -6  -3  -1    5.98    3.14
   6  -3   1    2.11    0.93
   6  -3   1    0.76    0.82
  -6  -3  -1    0.92    0.56
   6  -3   1    5.14    2.75
  -6  -3  -1    0.44    0.70
   6  -3   1    1.31    0.65
   6  -3   1    2.32    0.75
  -6  -3  -1    0.82    0.62
   6  -3   1    2.39    1.25
   6  -3   1    1.89    0.70
   6  -3   1    2.00    0.93
   6   3   1    4.72    2.69
  -6   3  -1    3.46    1.02
  -6   3  -1    2.85    2.77
  -6   3  -1    1.99    0.79
   6   3   1    0.69    0.71
   6   3   1    0.64    0.76
   6   3   1    0.35    0.75
  -6   3  -1    4.46    2.17
   6   3   1    0.92    0.65
   6   3   1    1.21    0.64
   6   3   1    5.16    2.68
  -6   3  -1    1.40    0.61
  -6   3  -1    1.64    0.87
   7  -3   1  416.98   26.26
  -7  -3  -1  483.93   31.42
   7  -3   1  422.95   26.23
  -7  -3  -1  390.84   26.19
   7  -3   1  439.65   27.41
   7   3   1  511.36   30.74
   7   3   1  440.25   28.86
  -8  -3  -1   48.25    3.84
  -8  -3  -1   42.00    3.58
  -8  -3  -1   40.70    3.85
  -8  -3  -1   48.98    3.67
   8  -3   1   46.27    3.57
   8  -3   1   54.85    3.78
   8  -3   1   38.08    3.85
   8  -3   1   47.99    5.75
   8  -3   1   45.98    3.67
   8  -3   1   46.80    3.98
   8   3   1   52.31    7.23
  -8   3  -1   42.35    3.89
   8   3   1   38.72    3.50
   8   3   1   48.46    3.77
   8   3   1   37.29    3.78
  -8   3  -1   39.38    3.68
  -8   3  -1   51.12    3.98
   8   3   1   47.60    4.11
  -8   3  -1   35.19    3.42
   8   3   1   41.05    4.02
   9  -3   1   79.07    6.25
  -9  -3  -1   74.33    5.87
  -9  -3  -1   73.83    6.10
  -9  -3  -1   74.37    5.76
   9  -3   1  103.44   10.80
   9  -3   1   77.08    5.78
   9  -3   1   70.87    7.16
  -9  -3  -1   79.10    5.76
  -9  -3  -1  101.31   11.98
   9  -3   1   82.93    5.73
   9  -3   1   84.04    6.26
   9  -3   1   80.11    5.71
   9  -3   1   83.34    6.28
   9   3   1   76.53    6.26
   9   3   1   75.69    5.77
   9   3   1   77.46    6.19
  -9   3  -1   73.48    5.67
  -9   3  -1   67.35    6.45
   9   3   1   79.85   10.08
   9   3   1   80.13    5.23
   9   3   1   79.52    5.89
   9   3   1   88.76    9.86
  -9   3  -1   82.17    6.03
   9   3   1   79.59    6.23
  -9   3  -1   76.60    5.97
  10  -3   1   -0.23    1.31
  10  -3   1    1.12    0.88
  10  -3   1   -0.13    0.65
  10  -3   1    1.10    0.88
  10  -3   1    0.34    1.15
 -10  -3  -1   -1.20    0.72
  10  -3   1    1.35    1.20
 -10  -3  -1    0.49    0.82
  10  -3   1    0.31    1.02
 -10  -3  -1    1.67    1.02
  10  -3   1   -0.70    3.55
 -10  -3  -1   -0.28    0.75
 -10  -3  -1   -5.36    3.92
 -10   3  -1   -0.45    0.84
  10   3   1    1.71    2.47
  10   3   1    0.64    1.02
  10   3   1   -0.18    0.94
  10   3   1    2.49    1.16
  10   3   1    0.70    0.54
 -10   3  -1   -0.41    0.60
  10   3   1    4.66    4.02
 -10   3  -1   -1.06    0.73
 -10   3  -1   -1.17    4.85
  10   3   1    0.33    1.05
 -11  -3  -1    8.70    2.24
  11  -3   1    7.22    3.00
 -11  -3  -1    7.83    1.82
  11  -3   1    9.47    2.33
  11  -3   1    8.07    1.82
  11  -3   1    9.95    1.94
 -11  -3  -1    1.94    5.20
  11  -3   1   10.11    2.34
 -11  -3  -1   12.72    2.63
 -11  -3  -1    8.22    1.81
  11  -3   1   10.08    2.36
  11  -3   1    9.22    1.95
  11  -3   1   13.29    5.82
  11   3   1   11.89    2.26
  11   3   1   11.38    5.89
 -11   3  -1   10.04    2.23
  11   3   1    9.66    2.35
  11   3   1    9.76    2.56
 -11   3  -1   11.41    2.10
 -11   3  -1   10.52    7.08
  11   3   1    8.21    1.39
  11   3   1    7.89    1.96
 -11   3  -1    8.35    1.91
  11   3   1   11.64    4.35
 -11   3  -1   11.19    2.46
  11   3   1    8.12    2.16
 -12  -3  -1    4.37    1.50
  12  -3   1    9.94    5.98
  12  -3   1    1.70    1.22
 -12  -3  -1    3.12    1.51
 -12  -3  -1   16.39    8.56
 -12  -3  -1    1.88    1.49
  12  -3   1    7.98    1.86
  12  -3   1    3.05    2.27
  12  -3   1    3.08    1.37
  12  -3   1    1.91    1.59
  12  -3   1    1.07    1.30
 -12   3  -1    3.55    1.69
 -12   3  -1    3.41    1.46
  12   3   1    6.98    1.33
  12   3   1   17.48    7.67
  12   3   1    3.84    1.76
  12   3   1    3.66    1.76
  12   3   1    1.92    1.49
 -12   3  -1    7.17    7.45
 -12   3  -1    2.91    1.45
  12   3   1    0.42    2.55
  12   3   1    1.80    1.48
  12   3   1    4.63    1.70
 -12   3  -1    1.50    1.13
 -13  -3  -1    4.45    1.72
  13  -3   1    2.33    7.21
  13  -3   1    0.78    1.85
  13  -3   1    2.65    1.41
 -13  -3  -1    4.02    1.72
  13  -3   1    3.29    1.86
  13  -3   1    3.67    1.72
  13  -3   1    3.53    1.39
  13  -3   1    5.36    1.94
 -13   3  -1    5.08    2.18
 -13   3  -1   -2.40    8.16
 -13   3  -1    3.02    1.56
  13   3   1    4.30    1.85
  13   3   1    2.08    2.52
 -13   3  -1   -0.23    1.06
  13   3   1    3.43    1.87
  13   3   1    1.03    1.39
  13   3   1    3.42    1.60
  14  -3   1    3.07    1.84
 -14  -3  -1   -0.26    1.04
  14  -3   1   -2.63    8.22
  14  -3   1   -0.40    1.16
 -14  -3  -1    0.39    1.24
  14   3   1    1.24    2.65
 -14   3  -1   -0.76    1.00
 -14   3  -1    2.27    1.58
  14   3   1    0.31    1.15
  14   3   1   -0.36    1.34
  15  -3   1   -1.18    1.11
 -15  -3  -1    0.28    1.21
  15  -3   1    0.72    1.45
 -15  -3  -1    2.04    1.29
  15   3   1    0.76    1.54
 -15   3  -1    0.96    1.46
 -15   3  -1    0.25    1.42
 -15  -4   1   25.04    3.95
  15  -4  -1   22.96    3.96
  15  -4  -1   19.96    3.96
  15  -4  -1   23.85    4.30
 -15   4   1   24.82    4.12
  15   4  -1   22.02    3.95
  15   4  -1   22.87    4.94
 -14  -4   1    2.95    1.46
  14  -4  -1    0.82    1.36
 -14  -4   1    0.71    1.48
  14  -4  -1   -9.44    7.62
  14  -4  -1    0.97    1.42
  14  -4  -1    6.05    2.02
  14  -4  -1    1.02    1.51
  14   4  -1    0.59    1.49
 -14   4   1    2.61    1.62
  14   4  -1    2.51    1.89
  14   4  -1    1.12    1.43
 -14   4   1    1.56    1.42
 -14   4   1    1.45    9.18
 -14   4   1    2.71    1.67
  13  -4  -1   81.05    7.06
  13  -4  -1   79.41    7.03
  13  -4  -1   64.92   13.55
 -13  -4   1   83.79    6.93
  13  -4  -1   82.16    7.13
 -13  -4   1   81.70    6.99
  13  -4  -1   83.26    9.65
  13  -4  -1   79.42    6.57
  13   4  -1   81.84    7.21
  13   4  -1  109.87   12.69
 -13   4   1   90.15    7.07
  13   4  -1   85.97    7.06
 -13   4   1   96.15    7.12
  13   4  -1   68.95    6.53
 -13   4   1   76.74    6.98
 -13   4   1  106.49   16.96
  12  -4  -1    7.33    1.85
  12  -4  -1   11.33    2.76
 -12  -4   1    8.60    2.75
  12  -4  -1    8.07    2.07
  12  -4  -1    8.98    2.31
 -12  -4   1   10.34    2.23
  12  -4  -1    8.69    2.07
 -12  -4   1   11.36    7.66
 -12  -4   1    8.18    2.19
  12  -4  -1    6.92    6.25
 -12  -4   1   10.89    2.04
  12  -4  -1    8.46    2.33
  12  -4  -1   11.69    3.35
  12   4  -1   10.39    2.24
  12   4  -1   10.02    2.43
 -12   4   1   13.02    2.48
 -12   4   1   10.94    2.37
 -12   4   1   14.86    2.42
  12   4  -1   10.97    2.30
 -12   4   1   13.12    6.97
 -12   4   1   13.23    2.63
  12   4  -1    6.43    6.48
  12   4  -1    7.06    2.06
  12   4  -1    9.66    2.80
  12   4  -1   12.33    5.57
  11  -4  -1  108.85    8.08
  11  -4  -1  133.38   10.18
 -11  -4   1  104.61    8.32
  11  -4  -1  109.31    8.42
  11  -4  -1  111.02    8.45
 -11  -4   1  101.57    8.14
  11  -4  -1  124.79    8.25
 -11  -4   1  150.85   15.74
  11  -4  -1  115.94   20.49
 -11  -4   1  117.60    8.02
 -11  -4   1  105.34    8.70
  11  -4  -1  114.13    8.46
  11  -4  -1  108.04    8.96
  11   4  -1  102.62    8.27
  11   4  -1  125.82   13.69
  11   4  -1  118.71    8.78
  11   4  -1  109.69    8.11
 -11   4   1  118.59    9.02
  11   4  -1  119.69    8.78
  11   4  -1  108.76    6.98
  11   4  -1  123.45   14.56
  11   4  -1  117.24    8.43
 -11   4   1  114.85    8.47
 -11   4   1  152.69   16.09
 -11   4   1  102.13    7.76
  10  -4  -1  109.69    7.48
 -10  -4   1  106.91    7.07
  10  -4  -1   99.32    7.40
  10  -4  -1  106.79    8.76
 -10  -4   1  104.78    7.32
  10  -4  -1   98.34    7.46
  10  -4  -1   83.61    6.98
  10  -4  -1  103.07    7.53
 -10  -4   1  106.50   12.91
 -10  -4   1   96.18    7.28
  10  -4  -1  105.19    7.24
 -10  -4   1   92.20    7.35
 -10   4   1  105.27    7.51
  10   4  -1  117.35   12.38
 -10   4   1  106.08    7.00
  10   4  -1   86.06    6.10
  10   4  -1   73.38   12.57
 -10   4   1  105.53    7.39
  10   4  -1   95.76    7.66
  10   4  -1  103.88    7.60
  10   4  -1  107.77    7.57
 -10   4   1  111.20   13.07
  10   4  -1   99.17    7.17
 -10   4   1  105.17    7.37
  10   4  -1   98.62    7.78
   9  -4  -1    2.70    1.12
   9  -4  -1    0.85    1.06
  -9  -4   1    1.74    0.93
   9  -4  -1    6.79    4.11
   9  -4  -1    7.17    1.69
   9  -4  -1    1.32    1.00
   9  -4  -1    3.15    1.23
   9  -4  -1    2.75    1.14
   9  -4  -1    2.49    1.75
  -9  -4   1    2.51    1.14
  -9  -4   1    5.89    3.52
  -9  -4   1    1.60    1.03
  -9  -4   1    1.88    0.94
   9   4  -1    1.17    0.96
   9   4  -1    4.36    2.99
   9   4  -1    1.07    1.19
  -9   4   1    2.83    1.21
  -9   4   1    2.08    0.90
  -9   4   1    2.90    1.16
  -9   4   1    2.15    0.80
   9   4  -1    2.88    1.31
   9   4  -1    2.22    1.02
   9   4  -1    1.27    1.08
  -9   4   1    3.42    1.12
   9   4  -1    6.64    3.91
  -9   4   1    7.80    4.36
   8  -4  -1   44.33    7.55
   8  -4  -1   21.63    2.73
   8  -4  -1   20.25    2.78
   8  -4  -1   28.33    2.89
   8  -4  -1   28.15    3.24
  -8  -4   1   23.19    2.94
   8  -4  -1   24.09    2.50
   8  -4  -1   27.12    3.98
  -8  -4   1   21.05    2.63
  -8  -4   1   20.99    2.41
   8  -4  -1   23.57    2.84
  -8  -4   1   16.82    2.56
  -8  -4   1   24.81    2.96
  -8   4   1   20.24    2.62
  -8   4   1   24.38    3.01
   8   4  -1   21.97    3.20
   8   4  -1   23.87    3.05
   8   4  -1   33.54    6.98
   8   4  -1   25.89    2.87
   8   4  -1   26.65    2.99
  -8   4   1   20.25    2.09
   8   4  -1   20.05    2.51
  -8   4   1   31.46    3.30
  -8   4   1   21.53    2.47
   7  -4  -1    0.43    0.68
  -7  -4   1    0.85    0.70
  -7  -4   1   -0.06    0.50
   7  -4  -1    0.65    0.72
  -7  -4   1    0.73    0.57
   7  -4  -1    1.11    0.69
   7  -4  -1    3.31    1.05
  -7  -4   1   -3.07    1.84
  -7  -4   1   -0.38    0.42
   7  -4  -1    1.65    0.93
   7  -4  -1    0.47    0.56
   7  -4  -1   -0.17    2.11
   7  -4  -1    1.00    1.16
  -7  -4   1    1.27    0.61
   7   4  -1    0.49    0.83
  -7   4   1   -0.20    0.63
   7   4  -1   -1.42    2.13
   7   4  -1    0.05    0.58
   7   4  -1    0.76    0.30
  -7   4   1    1.27    0.57
  -7   4   1    0.69    0.54
  -7   4   1    0.66    0.63
   7   4  -1    1.27    0.81
  -7   4   1   -1.23    2.20
  -7   4   1    0.57    0.69
   7   4  -1   -0.06    0.68
   7   4  -1    0.25    0.55
   6  -4  -1  157.36    9.48
   6  -4  -1  132.62    9.39
  -6  -4   1  139.13    9.30
  -6  -4   1  181.12   13.20
  -6  -4   1  135.71    9.61
  -6  -4   1  141.74    9.57
   6  -4  -1  147.60   10.21
   6  -4  -1  146.22    9.39
   6  -4  -1  146.05    9.52
  -6  -4   1  140.16    9.37
  -6  -4   1  148.57    9.18
   6  -4  -1  146.06    9.24
   6  -4  -1  162.13    9.65
   6  -4  -1  158.01   12.70
   6   4  -1  163.62   10.02
  -6   4   1  159.31    9.59
  -6   4   1  156.70    9.49
  -6   4   1  132.22    9.44
  -6   4   1  156.47    9.29
   6   4  -1  146.89    9.25
   6   4  -1  154.42   12.86
   6   4  -1  149.64    9.44
  -6   4   1  143.57    9.15
   6   4  -1  149.38    9.37
  -6   4   1  141.93    9.20
   6   4  -1  154.00    9.67
  -5  -4   1  406.60   24.04
  -5  -4   1  436.02   26.74
   5   4  -1  368.31   26.46
  -4  -4   1  126.16    7.91
   4  -4  -1  117.63    7.70
  -4  -4   1  117.00    8.04
   4  -4  -1  123.84    7.59
   4  -4  -1  130.89    8.12
   4  -4  -1  121.47    7.83
  -4  -4   1  111.85    7.51
  -4  -4   1  126.04    7.75
   4  -4  -1  133.15    9.88
   4  -4  -1  130.23    7.84
  -4  -4   1  119.58    7.70
   4  -4  -1  124.76    7.71
  -4   4   1  121.25    7.60
  -4   4   1  132.04    7.78
   4   4  -1  138.60    8.30
  -4   4   1  117.83    8.45
   4   4  -1  139.86   10.30
  -4   4   1  132.26    7.91
  -4   4   1  122.16    7.84
   4   4  -1  122.04    7.67
   4   4  -1  128.18    7.63
   4   4  -1  124.90    7.86
  -4   4   1  117.98    7.59
   3   4  -1 1425.32  111.09
  -2  -4   1   83.78    5.45
   2  -4  -1   81.54    5.18
  -2  -4   1   87.75    5.13
  -2  -4   1   81.49    5.47
   2  -4  -1   86.94    5.34
   2  -4  -1   87.04    5.32
   2  -4  -1   85.73    5.10
   2  -4  -1   73.27    5.34
  -2  -4   1   80.27    5.11
   2   4  -1   83.47    5.07
   2   4  -1   89.30    5.55
   2   4  -1   84.39    5.14
  -2   4   1   88.10    5.11
   2   4  -1   89.83    5.37
  -2   4   1   84.14    5.10
  -2   4   1   89.02    5.18
  -2   4   1   77.46    5.27
  -2   4   1   82.21    5.19
  -2   4   1   85.71    5.50
  -2   4   1   82.90    5.04
   2   4  -1   86.62    5.19
  -2   4   1   77.70    5.19
  -2   4   1   77.83    5.16
  -2   4   1   79.06    5.92
  -2   4   1   87.52    5.26
  -1  -4   1   10.86    1.41
   1  -4  -1   12.21    1.15
  -1  -4   1   12.72    1.20
  -1  -4   1   11.49    1.16
   1  -4  -1   13.53    1.20
   1  -4  -1   11.08    1.26
  -1  -4   1   13.58    0.98
   1  -4  -1   12.34    1.09
  -1  -4   1   12.83    0.81
  -1  -4   1   10.76    0.91
   1  -4  -1   13.26    1.09
  -1  -4   1   11.73    1.34
  -1  -4   1   11.93    0.90
   1   4  -1   11.78    0.97
  -1   4   1   13.47    0.95
   1   4  -1   11.43    0.99
  -1   4   1   11.58    0.85
  -1   4   1   11.28    0.88
  -1   4   1   11.94    0.83
   1   4  -1    9.33    1.36
  -1   4   1   10.85    1.08
   1   4  -1   11.53    0.98
  -1   4   1   11.30    0.98
   1   4  -1   13.08    0.96
  -1   4   1   14.02    1.19
   1   4  -1   14.38    1.32
  -1   4   1   12.45    1.30
   1   4  -1   12.12    1.17
  -1   4   1   10.23    1.08
  -1   4   1   11.90    1.11
  -1   4   1   11.78    1.05
   1   4  -1   13.43    0.96
  -1   4   1   12.28    0.93
   1   4  -1   12.17    0.87
   0  -4  -1  171.79   10.33
   0  -4   1  172.82   10.48
   0   4  -1  159.43   10.46
   0   4   1  169.80   10.26
  -1  -4  -1    5.14    0.69
  -1  -4  -1    3.65    0.53
   1  -4   1    6.09    0.52
   1  -4   1    4.40    0.63
   1  -4   1    4.26    0.70
   1  -4   1    7.28    1.28
   1  -4   1    5.46    0.42
   1  -4   1    4.58    0.81
  -1  -4  -1    5.32    0.83
  -1  -4  -1    5.77    0.47
   1  -4   1    6.86    0.96
  -1  -4  -1    5.30    1.23
   1  -4   1    5.52    0.68
   1  -4   1    5.29    0.72
  -1  -4  -1    4.42    0.53
   1   4   1    5.45    0.58
  -1   4  -1    4.63    0.60
  -1   4  -1    3.67    0.74
  -1   4  -1    5.47    0.45
   1   4   1    6.60    1.21
   1   4   1    6.08    0.65
   1   4   1    5.79    0.62
  -1   4  -1    4.84    0.76
  -1   4  -1    5.34    0.63
  -1   4  -1    4.84    0.84
  -1   4  -1    4.54    0.68
  -1   4  -1    5.46    0.60
   1   4   1    5.52    0.80
  -1   4  -1    6.74    0.96
  -1   4  -1    5.91    1.30
   1   4   1    6.46    0.78
   2  -4   1  509.35   29.44
   2   4   1  519.45   29.65
  -2   4  -1  446.16   29.48
   3  -4   1 1295.08   70.95
  -3  -4  -1 1120.37   71.12
  -3   4  -1 1159.68   72.19
   3   4   1 1268.06   71.13
   4  -4   1   51.08    4.05
   4  -4   1   47.31    3.66
   4  -4   1   48.00    3.35
  -4  -4  -1   49.68    3.31
   4  -4   1   45.89    3.57
  -4  -4  -1   51.62    3.44
  -4  -4  -1   49.78    3.49
   4  -4   1   56.03    3.64
   4  -4   1   49.53    3.56
  -4  -4  -1   46.87    3.56
   4  -4   1   51.07    3.11
   4   4   1   51.77    3.78
   4   4   1   49.50    3.35
   4   4   1   48.40    3.33
  -4   4  -1   46.22    3.53
  -4   4  -1   54.65    3.75
   4   4   1   54.32    3.74
  -4   4  -1   46.30    3.32
  -4   4  -1   49.13    3.61
  -4   4  -1   51.67    4.43
   4   4   1   54.02    3.69
  -4   4  -1   45.18    3.49
   5  -4   1   24.45    2.40
   5  -4   1   22.74    2.20
   5  -4   1   26.05    2.15
  -5  -4  -1   16.26    4.31
   5  -4   1   32.02    4.45
   5  -4   1   23.44    2.38
  -5  -4  -1   25.77    2.18
  -5  -4  -1   29.45    2.15
   5  -4   1   26.59    1.95
   5  -4   1   30.40    2.50
   5  -4   1   21.66    2.94
  -5  -4  -1   23.47    2.31
   5   4   1   27.37    2.21
  -5   4  -1   27.96    3.96
   5   4   1   27.86    2.49
  -5   4  -1   27.54    2.45
   5   4   1   25.20    3.06
   5   4   1   34.55    2.69
  -5   4  -1   22.25    2.29
   5   4   1   24.86    4.75
   5   4   1   28.29    2.16
  -5   4  -1   28.56    2.17
  -5   4  -1   20.26    4.61
   6  -4   1  426.35   27.61
  -6  -4  -1  499.12   31.31
  -6   4  -1  456.74   30.79
  -6   4  -1  404.99   28.33
   6   4   1  492.31   30.49
   6   4   1  430.71   28.96
   7  -4   1  101.03    9.72
  -7  -4  -1   90.88    6.33
   7  -4   1   93.29    6.59
   7  -4   1   91.72    6.27
   7  -4   1   95.57    7.49
   7  -4   1   95.46    5.98
  -7  -4  -1   87.07    6.52
   7  -4   1   90.95    6.18
   7  -4   1   91.44    6.58
  -7  -4  -1   95.59   10.50
  -7  -4  -1   81.44    6.14
  -7  -4  -1   90.84    6.11
   7  -4   1   89.67    6.52
  -7   4  -1   86.56    8.09
   7   4   1   98.12    6.28
   7   4   1   94.47    6.21
  -7   4  -1   87.45    6.10
   7   4   1   89.03    8.79
  -7   4  -1   86.35    6.36
  -7   4  -1  100.70   10.63
  -7   4  -1   78.88    6.26
   7   4   1   93.38    6.78
   7   4   1  109.66    6.77
   7   4   1   97.53    6.70
  -7   4  -1   76.60    6.32
   7   4   1  108.91   10.16
   8  -4   1   87.34    6.53
  -8  -4  -1   87.71    6.45
   8  -4   1   82.87    7.32
   8  -4   1   75.68    5.93
   8  -4   1   84.06    6.38
   8  -4   1   83.60    5.76
  -8  -4  -1   80.19    6.06
   8  -4   1  107.52   10.51
  -8  -4  -1   80.05    5.89
   8  -4   1   87.49    6.40
  -8  -4  -1   78.03    5.97
   8  -4   1   95.41    6.12
  -8  -4  -1   88.77   11.00
  -8   4  -1   92.21    6.49
  -8   4  -1   73.75    6.06
  -8   4  -1   88.80    6.28
   8   4   1   87.59    6.08
  -8   4  -1   75.41   10.25
   8   4   1   73.50    9.56
   8   4   1  100.99    6.81
   8   4   1   84.25    6.01
   8   4   1   93.15    6.54
   8   4   1   97.75   10.48
  -8   4  -1   92.88    6.04
   8   4   1   89.98    6.47
  -9  -4  -1   29.57    2.89
  -9  -4  -1   31.08    3.04
   9  -4   1   26.43    3.56
   9  -4   1   31.22    3.02
   9  -4   1   37.01    3.15
   9  -4   1   28.58    3.65
   9  -4   1   29.57    2.79
   9  -4   1   26.26    4.42
   9  -4   1   22.98    3.28
  -9  -4  -1   33.59    3.60
  -9  -4  -1   22.22    3.24
  -9   4  -1   28.58    3.47
   9   4   1   33.99    2.46
   9   4   1   23.84    3.02
   9   4   1   33.01    3.88
   9   4   1   26.26    5.68
  -9   4  -1   20.63    3.57
   9   4   1   32.78    3.89
  -9   4  -1   31.68    2.95
  -9   4  -1   57.42   10.23
   9   4   1   24.06    3.49
   9   4   1   31.41    3.87
  -9   4  -1   31.78    3.66
  10  -4   1   21.19    2.94
  10  -4   1   26.80    3.55
  10  -4   1   27.83    3.79
 -10  -4  -1   23.75    3.14
 -10  -4  -1   25.29    3.10
  10  -4   1   30.01    3.74
 -10  -4  -1   25.70    8.41
  10  -4   1   27.02    3.13
 -10  -4  -1   24.80    3.17
  10  -4   1   29.62    4.82
  10  -4   1   21.62    6.99
 -10  -4  -1   27.99    3.65
  10   4   1   17.81    2.92
  10   4   1   19.85    2.00
  10   4   1   32.09    7.83
  10   4   1   27.16    3.69
  10   4   1   29.55    3.84
 -10   4  -1   23.66    7.57
 -10   4  -1   23.67    3.38
  10   4   1   24.41    3.17
 -10   4  -1   31.27    3.64
  10   4   1   30.50    6.24
 -10   4  -1   23.25    2.87
  10   4   1   25.97    3.60
  11  -4   1   -0.40    1.08
 -11  -4  -1   -0.84    0.78
 -11  -4  -1   -1.21    0.75
  11  -4   1   -0.76    0.79
 -11  -4  -1    0.22    5.99
  11  -4   1   -0.70    0.84
  11  -4   1    0.92    0.91
 -11  -4  -1   -0.06    0.81
 -11  -4  -1    0.04    0.81
  11  -4   1    0.06    0.77
  11  -4   1   -0.36    1.33
  11  -4   1   -0.49    0.71
  11  -4   1   -3.68    4.34
  11   4   1   -1.26    0.95
  11   4   1    0.57    0.53
  11   4   1   -1.07    2.11
 -11   4  -1   -0.16    0.79
  11   4   1    5.08    4.80
  11   4   1   -0.37    0.98
  11   4   1   -0.97    1.03
 -11   4  -1    1.76    1.32
 -11   4  -1    0.77    0.91
  11   4   1    0.04    0.82
  11   4   1   -0.75    1.01
  12  -4   1   40.66    9.35
  12  -4   1   25.74    3.89
 -12  -4  -1   24.35    3.49
  12  -4   1   28.61    4.89
  12  -4   1   27.81    5.29
 -12  -4  -1   37.25    4.70
  12  -4   1   21.89    3.76
 -12  -4  -1   31.16    3.98
  12  -4   1   30.77    3.92
 -12  -4  -1   26.61    3.63
  12  -4   1   29.19    3.25
  12   4   1   28.79    3.66
 -12   4  -1   47.35   11.57
 -12   4  -1   32.67    4.47
  12   4   1   21.52    3.38
  12   4   1   36.45    4.55
  12   4   1   39.59    9.58
 -12   4  -1   26.96    3.65
 -12   4  -1   26.79    3.73
  12   4   1   29.22    6.32
 -12   4  -1   34.32    3.98
  12   4   1   31.18    4.34
  12   4   1   26.02    4.38
  13  -4   1    5.19    2.57
  13  -4   1    9.00    2.77
 -13  -4  -1    6.41    2.06
  13  -4   1    5.99    2.13
  13  -4   1    6.07    1.76
  13  -4   1   11.85    7.77
 -13  -4  -1    5.28    1.72
  13  -4   1    7.42    2.04
 -13   4  -1    5.93    2.54
  13   4   1    8.69    2.51
  13   4   1    4.60    1.92
  13   4   1    7.16    2.10
 -13   4  -1    7.37    9.64
 -13   4  -1    7.80    2.19
 -13   4  -1    5.30    1.95
 -14  -4  -1    5.42    1.80
  14  -4   1    1.86    8.02
 -14  -4  -1    4.17    1.83
  14  -4   1    5.83    2.13
  14  -4   1    4.50    1.91
 -14   4  -1    5.80    2.15
  14   4   1    5.89    2.30
 -14   4  -1   -3.32   14.25
  14   4   1    6.16    2.21
  14   4   1    6.07    2.04
 -14   4  -1    5.23    1.94
 -14   4  -1   10.36    3.22
 -15  -4  -1    5.93    2.00
 -15  -4  -1    9.90    2.69
  15  -4   1    5.64    2.26
  15  -4   1    5.88    2.37
  15   4   1    7.47    2.53
  15   4   1    1.84    1.73
 -15   4  -1    7.71    2.49
  15  -5  -1   42.88    5.81
  15  -5  -1   42.28    5.40
 -15  -5   1   53.50    6.09
  15  -5  -1   41.30    5.44
  15  -5  -1   46.73    5.89
  15   5  -1   41.93    5.51
 -15   5   1   54.32    6.76
 -15   5   1   42.20    5.43
  15   5  -1   38.11    8.49
 -14  -5   1    7.80    2.43
  14  -5  -1    5.65    2.21
  14  -5  -1    7.45    2.15
 -14  -5   1    4.04    1.80
  14  -5  -1    3.63    1.71
  14  -5  -1    6.21    2.25
  14  -5  -1   18.41    9.82
  14   5  -1    4.79    2.02
  14   5  -1    5.57    2.39
 -14   5   1    2.19    9.66
 -14   5   1    8.79    2.34
  14   5  -1    7.44    2.40
 -14   5   1    6.76    2.08
 -13  -5   1    3.74    2.14
 -13  -5   1    2.49    1.64
  13  -5  -1    5.15    2.02
  13  -5  -1    5.48    2.00
  13  -5  -1    2.40    2.24
  13  -5  -1    6.60    1.90
  13  -5  -1   10.10    2.27
 -13  -5   1    3.58    1.51
  13  -5  -1    2.19    1.50
  13  -5  -1    4.51    1.81
  13  -5  -1   12.85    8.56
  13   5  -1    3.01    1.73
 -13   5   1   27.54   10.30
  13   5  -1   -0.44    2.72
  13   5  -1    8.63    2.51
 -13   5   1    4.70    1.85
 -13   5   1    3.15    1.70
  13   5  -1    2.38    1.56
 -13   5   1    5.20    1.98
  13   5  -1    6.35    2.05
  12  -5  -1    4.06    2.38
  12  -5  -1    2.70    1.32
  12  -5  -1    0.43    1.08
 -12  -5   1    2.04    1.38
  12  -5  -1    0.93    1.13
  12  -5  -1    2.35    1.49
  12  -5  -1    0.73    1.02
 -12  -5   1    3.01    1.57
  12  -5  -1    2.01    1.37
 -12  -5   1    1.72    1.03
  12  -5  -1   -1.56    5.21
  12  -5  -1    1.84    1.51
  12   5  -1   -4.23    4.90
 -12   5   1    2.07    1.21
  12   5  -1    0.10    1.04
  12   5  -1    1.52    1.28
 -12   5   1    2.14    6.45
 -12   5   1    1.25    1.25
 -12   5   1    1.97    1.26
  12   5  -1   -1.00    1.16
 -12   5   1    2.93    1.22
  12   5  -1    2.00    1.40
  12   5  -1    1.72    3.46
  12   5  -1    1.58    1.42
  11  -5  -1    6.01    1.75
  11  -5  -1    5.78    1.93
  11  -5  -1    4.44    1.72
 -11  -5   1    1.88    5.25
  11  -5  -1    3.90    1.63
 -11  -5   1    4.81    1.33
  11  -5  -1    2.07    1.19
 -11  -5   1    3.42    1.43
  11  -5  -1    2.64    1.97
  11  -5  -1    4.43    4.67
  11  -5  -1    3.27    1.30
 -11  -5   1    8.84    2.15
 -11  -5   1    6.90    1.75
 -11   5   1    1.51    5.87
 -11   5   1    6.05    1.79
  11   5  -1    0.88    4.68
 -11   5   1    6.34    1.78
  11   5  -1    0.57    3.34
 -11   5   1    8.40    2.24
  11   5  -1    4.73    2.44
 -11   5   1    5.72    1.44
  11   5  -1    6.21    1.79
  11   5  -1    8.38    1.99
  11   5  -1    4.71    1.53
  11   5  -1    8.00    2.20
 -10  -5   1   52.82    5.02
  10  -5  -1   65.40    5.35
 -10  -5   1   59.29    4.80
  10  -5  -1   65.57    5.26
  10  -5  -1   62.79    5.16
 -10  -5   1   55.75    4.97
  10  -5  -1   75.22   11.48
  10  -5  -1   67.89    5.22
  10  -5  -1   56.00    6.66
  10  -5  -1   64.35    5.27
 -10  -5   1   85.43   11.36
 -10  -5   1   58.65    5.08
  10  -5  -1   62.75    5.25
 -10   5   1   60.58    5.10
 -10   5   1   51.94    4.96
  10   5  -1   56.92    8.37
  10   5  -1   57.22    4.88
  10   5  -1   65.72    5.70
 -10   5   1   56.31    4.66
  10   5  -1   64.80   10.94
  10   5  -1   66.13    5.47
  10   5  -1   58.97    5.21
  -9  -5   1   18.69    2.45
  -9  -5   1   22.29    3.01
   9  -5  -1   24.70    3.27
   9  -5  -1   23.08    2.94
  -9  -5   1   22.93    2.99
   9  -5  -1   26.51    2.90
  -9  -5   1   20.41    3.03
  -9  -5   1   33.11    7.35
   9  -5  -1   17.82    3.48
   9  -5  -1   20.52    2.92
   9  -5  -1   26.09    6.70
   9  -5  -1   20.28    2.85
   9  -5  -1   24.74    3.08
  -9   5   1   31.54    7.26
  -9   5   1   22.41    3.05
   9   5  -1   41.48    8.31
   9   5  -1   26.90    3.08
  -9   5   1   20.01    2.71
  -9   5   1   27.65    3.34
   9   5  -1   21.55    3.30
   9   5  -1   19.13    2.87
   9   5  -1   20.36    2.69
   9   5  -1   28.52    3.57
  -9   5   1   18.84    2.46
   8  -5  -1   41.93    3.41
  -8  -5   1   37.33    3.73
   8  -5  -1   46.31    3.90
   8  -5  -1   47.90    5.28
   8  -5  -1   36.48    3.66
  -8  -5   1   37.24    3.47
   8  -5  -1   38.17    3.61
   8  -5  -1   42.08    3.60
  -8  -5   1   45.96    3.84
   8  -5  -1   24.83    6.28
  -8  -5   1   43.36    7.81
  -8  -5   1   43.62    3.40
  -8  -5   1   44.41    3.63
  -8   5   1   36.29    7.14
   8   5  -1   38.55    3.60
   8   5  -1   45.87    4.20
  -8   5   1   37.27    3.06
   8   5  -1   37.44    3.48
  -8   5   1   43.05    3.61
   8   5  -1   38.33    3.42
  -8   5   1   44.81    3.80
   8   5  -1   46.46    3.91
  -8   5   1   40.19    3.32
  -8   5   1   40.63    3.68
   7  -5  -1   91.14    9.05
   7  -5  -1   78.81    5.39
  -7  -5   1   62.78    4.99
  -7  -5   1   60.60    5.25
  -7  -5   1   69.76    5.30
   7  -5  -1   77.04    4.99
  -7  -5   1   67.64    4.85
   7  -5  -1   66.65    5.63
   7  -5  -1   67.63    5.79
  -7  -5   1   69.57    5.13
   7  -5  -1   67.31    5.23
   7  -5  -1   76.99    5.22
   7  -5  -1   67.06    5.12
  -7   5   1   68.59    5.12
  -7   5   1   62.12    4.83
   7   5  -1   71.59    5.68
  -7   5   1   69.39    4.72
  -7   5   1   66.08    5.15
   7   5  -1   65.59    5.13
   7   5  -1   73.60    5.14
  -7   5   1   74.74    5.30
   7   5  -1   74.43    5.03
   7   5  -1   88.50    9.20
   7   5  -1   76.42    5.45
   6  -5  -1  387.17   26.44
  -6  -5   1  379.93   23.52
   6  -5  -1  410.20   23.89
  -6   5   1  348.22   23.17
  -6   5   1  449.29   27.02
   6   5  -1  360.27   26.60
   6   5  -1  416.51   23.87
  -5  -5   1 1265.75   69.08
   5  -5  -1 1019.86   68.21
   5   5  -1 1021.74   68.60
  -5   5   1 1285.41   68.92
   4  -5  -1   49.01    3.86
  -4  -5   1   46.82    3.92
   4  -5  -1   56.91    3.75
   4  -5  -1   53.55    3.67
   4  -5  -1   48.43    3.82
  -4  -5   1   52.65    3.70
  -4  -5   1   52.02    3.94
   4  -5  -1   54.63    3.87
   4  -5  -1   43.30    5.12
  -4  -5   1   52.56    3.81
  -4  -5   1   54.06    3.49
   4  -5  -1   53.46    3.62
   4  -5  -1   59.78    3.90
   4  -5  -1   55.25    3.84
  -4  -5   1   52.68    3.64
   4  -5  -1   53.46    3.48
   4   5  -1   47.10    5.46
   4   5  -1   55.44    3.58
  -4   5   1   56.24    4.43
  -4   5   1   47.62    3.50
  -4   5   1   67.13    5.76
   4   5  -1   58.65    3.67
   4   5  -1   53.86    4.21
   4   5  -1   56.78    3.82
  -4   5   1   51.49    3.79
  -4   5   1   50.91    3.64
  -4   5   1   51.40    3.72
  -4   5   1   51.58    3.38
  -4   5   1   50.10    3.72
   4   5  -1   53.19    3.61
   3  -5  -1  458.78   27.42
   3   5  -1  433.12   27.65
  -2  -5   1  731.70   44.04
  -2   5   1  768.37   43.81
  -1  -5   1  494.44   28.40
  -1   5   1  472.97   28.03
   0  -5   1  157.47    8.96
   0  -5   1  124.77    8.78
   0  -5  -1  146.06    8.52
   0   5  -1  148.45    8.68
   0   5   1  132.29    8.56
   0   5  -1  126.89    8.85
   0   5   1  145.70    8.51
   0   5  -1  153.24    8.51
   0   5  -1  142.25    8.61
   1  -5   1 4282.26  263.41
   1   5   1 4512.38  265.33
  -1   5  -1 4668.10  264.45
  -2  -5  -1   46.64    2.93
   2  -5   1   45.05    2.86
  -2  -5  -1   46.61    3.05
   2  -5   1   42.62    3.34
   2  -5   1   53.60    4.21
  -2  -5  -1   40.78    3.10
   2  -5   1   46.32    2.97
   2  -5   1   47.97    3.32
   2  -5   1   50.95    3.31
   2  -5   1   45.86    3.31
  -2  -5  -1   55.37    4.54
   2  -5   1   43.95    3.01
  -2  -5  -1   49.10    3.18
   2  -5   1   46.25    3.19
  -2   5  -1   51.22    3.29
   2   5   1   45.48    3.03
  -2   5  -1   49.26    3.48
   2   5   1   44.83    2.85
  -2   5  -1   45.57    3.07
  -2   5  -1   44.36    2.74
   2   5   1   44.93    3.28
   2   5   1   41.09    2.92
  -2   5  -1   43.90    3.03
  -2   5  -1   46.07    2.89
  -2   5  -1   47.38    3.41
   2   5   1   44.85    3.06
  -2   5  -1   55.48    4.44
   3  -5   1  668.02   38.74
  -3   5  -1  565.39   38.78
   3   5   1  701.85   39.15
   4  -5   1  144.68    9.24
  -4  -5  -1  175.12   12.01
  -4  -5  -1  129.73    8.98
   4  -5   1  158.40    9.10
   4  -5   1  146.44    9.52
   4  -5   1  156.74    9.14
  -4  -5  -1  147.26    8.78
  -4  -5  -1  144.12    8.90
  -4   5  -1  149.04    9.28
   4   5   1  153.84    9.12
   4   5   1  142.74    9.15
   4   5   1  154.44    9.38
  -4   5  -1  150.08    9.12
  -4   5  -1  131.91    8.74
  -4   5  -1  141.61    8.96
  -4   5  -1  144.41    9.77
  -4   5  -1  125.57    8.93
   5  -5   1   34.24    2.27
  -5  -5  -1   34.59    2.66
   5  -5   1   32.25    2.82
   5  -5   1   35.32    2.62
   5  -5   1   32.01    2.85
  -5  -5  -1   31.33    2.81
   5  -5   1   33.64    3.72
   5  -5   1   39.33    2.93
   5  -5   1   32.94    3.00
  -5  -5  -1   32.58    2.54
  -5   5  -1   33.02    2.56
  -5   5  -1   46.19    5.75
  -5   5  -1   34.43    2.88
   5   5   1   30.03    2.99
   5   5   1   29.68    2.82
   5   5   1   33.55    2.57
   5   5   1   35.71    2.61
  -5   5  -1   36.80    3.02
  -5   5  -1   27.55    2.69
   5   5   1   37.39    3.05
  -5   5  -1   29.51    4.02
   6  -5   1  121.71    8.29
   6  -5   1  112.13    7.53
  -6  -5  -1  103.11    7.44
  -6  -5  -1   95.73    7.12
   6  -5   1  113.84    6.83
  -6  -5  -1  111.67    7.12
  -6  -5  -1  108.03    7.27
   6  -5   1  114.69    7.19
   6  -5   1  118.39    7.56
   6  -5   1  111.07    7.62
  -6   5  -1  116.79    7.51
   6   5   1  116.26    7.65
   6   5   1  113.76    7.54
  -6   5  -1  116.73    9.14
   6   5   1  118.59    7.19
  -6   5  -1  123.48    7.71
   6   5   1  126.13    8.02
   6   5   1  108.89    7.13
  -6   5  -1   98.62    7.35
  -6   5  -1  102.68    7.07
  -6   5  -1  105.37    7.36
   7  -5   1   15.02    2.22
  -7  -5  -1   12.90    1.81
   7  -5   1   10.48    2.35
   7  -5   1   16.57    1.52
   7  -5   1   14.86    2.10
   7  -5   1   11.39    2.05
  -7  -5  -1   18.97    5.41
  -7  -5  -1   12.89    2.32
  -7  -5  -1   14.04    1.98
   7  -5   1   20.22    4.80
   7  -5   1   11.87    1.71
  -7  -5  -1   18.29    2.13
   7  -5   1   14.81    2.32
   7   5   1   18.88    4.83
  -7   5  -1   14.44    4.81
   7   5   1    9.56    3.50
   7   5   1   11.64    1.99
  -7   5  -1   13.64    2.06
   7   5   1   12.17    1.70
   7   5   1   15.02    2.52
  -7   5  -1   11.74    3.16
  -7   5  -1   10.90    1.84
  -7   5  -1   15.18    1.90
   7   5   1   13.99    1.86
   7   5   1   13.52    2.17
  -7   5  -1   12.27    1.94
   8  -5   1  218.54   13.33
   8  -5   1  199.08   13.22
   8  -5   1  206.88   14.21
  -8  -5  -1  186.96   12.62
   8  -5   1  206.01   13.15
   8  -5   1  212.98   12.82
  -8  -5  -1  203.53   12.90
   8  -5   1  206.05   12.92
   8  -5   1  215.13   12.44
  -8  -5  -1  208.24   13.21
  -8  -5  -1  188.98   12.74
   8   5   1  217.95   12.81
  -8   5  -1  197.89   12.66
  -8   5  -1  193.23   12.93
   8   5   1  201.62   12.75
  -8   5  -1  206.94   13.07
   8   5   1  208.98   16.06
  -8   5  -1  187.05   13.05
   8   5   1  199.26   13.21
   8   5   1  212.46   13.53
   8   5   1  195.15   13.10
  -8   5  -1  236.18   18.87
   9  -5   1  251.87   15.71
  -9  -5  -1  256.58   16.21
  -9  -5  -1  273.86   22.44
   9  -5   1  238.10   15.74
   9  -5   1  256.33   17.35
  -9  -5  -1  242.04   15.58
   9  -5   1  250.37   16.23
  -9  -5  -1  246.38   15.73
  -9  -5  -1  258.52   15.87
   9  -5   1  252.84   20.53
   9  -5   1  247.52   16.19
   9  -5   1  249.99   15.31
   9  -5   1  258.44   16.15
  -9   5  -1  261.48   22.19
   9   5   1  262.03   16.47
   9   5   1  268.15   16.29
  -9   5  -1  245.09   15.88
  -9   5  -1  257.17   15.97
   9   5   1  266.83   19.61
   9   5   1  257.12   15.72
   9   5   1  270.66   21.21
   9   5   1  252.66   16.14
  -9   5  -1  235.46   16.04
  -9   5  -1  235.48   15.53
  10  -5   1  108.27    9.42
 -10  -5  -1  107.78    7.95
  10  -5   1  113.61    7.99
  10  -5   1  114.14    8.52
 -10  -5  -1  106.42    7.82
  10  -5   1  123.22    7.69
  10  -5   1  109.08    8.25
 -10  -5  -1  107.60    8.32
  10  -5   1  106.33    8.36
 -10  -5  -1  117.93   14.29
  10  -5   1  109.81    7.97
 -10  -5  -1  115.74    8.10
  10  -5   1  133.16   13.42
  10   5   1  121.15    8.06
  10   5   1  108.63    7.06
  10   5   1  149.96   14.27
 -10   5  -1  117.83   14.46
  10   5   1  107.74    8.34
  10   5   1  121.70   13.27
  10   5   1   96.61    8.88
 -10   5  -1  110.03    8.42
 -10   5  -1  116.28    7.91
  10   5   1  115.67    7.98
  10   5   1  112.65    8.60
 -11  -5  -1   37.96    4.23
  11  -5   1   35.64    4.62
  11  -5   1   42.08    3.81
  11  -5   1   27.59    3.99
 -11  -5  -1   32.74    9.50
  11  -5   1   36.93    8.83
 -11  -5  -1   34.84    4.56
  11  -5   1   37.46    4.11
  11  -5   1   34.59    5.42
 -11  -5  -1   28.48    4.13
  11  -5   1   40.72    4.76
 -11  -5  -1   41.16    4.45
  11   5   1   33.51    3.98
 -11   5  -1   48.23   11.04
 -11   5  -1   35.80    4.23
  11   5   1   35.03    8.82
  11   5   1   34.97    4.41
 -11   5  -1   33.35    4.10
 -11   5  -1   34.71    4.47
  11   5   1   29.71    4.37
 -11   5  -1   35.95    3.55
  11   5   1   32.67    3.95
  11   5   1   35.54    2.76
  11   5   1   36.44    7.14
  11   5   1   39.48    4.79
  12  -5   1   10.62    5.76
 -12  -5  -1   13.29    2.77
 -12  -5  -1   10.16    2.19
  12  -5   1   13.53    2.86
  12  -5   1   11.95    2.38
  12  -5   1   15.17    3.81
 -12  -5  -1   12.15    2.32
 -12  -5  -1   10.13    2.27
  12  -5   1   10.51    2.43
  12  -5   1   11.33    2.31
  12  -5   1   11.86    2.77
 -12   5  -1   16.19    7.66
 -12   5  -1   13.10    2.82
 -12   5  -1   13.49    2.56
 -12   5  -1    9.49    2.24
  12   5   1   10.33    2.23
  12   5   1   20.03    5.80
  12   5   1    7.61    2.00
  12   5   1   11.10    2.60
  12   5   1    8.67    2.28
 -12   5  -1   15.62    2.60
  12   5   1   14.03    2.96
  13  -5   1   11.38    2.73
  13  -5   1   13.97    2.90
  13  -5   1   25.69    9.05
 -13  -5  -1   14.61    2.84
 -13  -5  -1   13.17    2.62
  13  -5   1   15.66    2.84
  13  -5   1   14.63    3.93
  13  -5   1   15.99    3.19
 -13   5  -1   15.22    2.99
  13   5   1   13.97    2.99
 -13   5  -1   29.52   11.99
 -13   5  -1   17.84    5.02
  13   5   1   10.73    2.45
  13   5   1   12.85    2.63
  13   5   1   11.75    2.99
 -13   5  -1   11.95    2.61
 -14  -5  -1    1.83    1.44
  14  -5   1   -1.43    8.22
  14  -5   1    3.28    1.78
 -14  -5  -1    6.89    2.11
  14  -5   1    3.31    1.76
  14  -5   1    1.77    1.67
  14   5   1    3.66    1.71
  14   5   1    3.35    1.86
 -14   5  -1    4.47    1.88
  14   5   1    6.83    2.41
 -14   5  -1   16.35   12.29
 -14   5  -1    3.90    1.85
 -15  -5  -1   12.64    2.60
  15  -5   1    9.88    2.55
  15  -5   1    5.68    2.25
  15  -5   1    8.36    2.57
 -15  -5  -1    8.75    2.49
  15  -5   1    5.12    2.08
  15   5   1    8.48    2.65
  15   5   1    4.32    2.07
 -15   5  -1    5.95    2.03
 -15   5  -1    3.12    2.04
  15  -6  -1    6.38    2.41
  15  -6  -1    3.89   12.02
  15  -6  -1    3.16    2.43
  15  -6  -1    6.83    2.64
 -15  -6   1    4.49    1.81
  15  -6  -1    2.28    1.74
  15   6  -1    2.48    2.21
 -15   6   1    5.35    1.94
  15   6  -1    5.93    2.30
  15   6  -1    1.72    1.76
 -15   6   1    4.78    2.10
 -14  -6   1    6.47    2.26
  14  -6  -1    4.98    1.95
  14  -6  -1   -1.69    8.54
  14  -6  -1    3.33    1.97
 -14  -6   1    6.94    2.14
  14  -6  -1    4.40    2.21
  14  -6  -1    7.66    2.37
  14  -6  -1    7.73    2.47
 -14   6   1    5.86   10.34
  14   6  -1    6.65    2.54
 -14   6   1    3.12    1.70
  14   6  -1    4.19    1.95
 -14   6   1    5.29    2.01
  14   6  -1    4.90    2.09
  13  -6  -1   43.39   10.97
  13  -6  -1   35.67    4.55
  13  -6  -1   31.57    4.54
  13  -6  -1   36.40    5.41
  13  -6  -1   39.33    6.40
  13  -6  -1   25.16    4.02
 -13  -6   1   30.55    4.32
  13  -6  -1   37.66    4.73
 -13  -6   1   35.06    4.71
 -13  -6   1   24.88    3.95
  13   6  -1   32.71    4.23
 -13   6   1   31.50    4.47
  13   6  -1   38.74    5.24
 -13   6   1   29.37    4.38
  13   6  -1   33.39    4.65
  13   6  -1   36.48    4.74
 -13   6   1   42.04    4.88
 -13   6   1   41.95   12.59
  12  -6  -1   -0.55    0.82
  12  -6  -1   -0.27    1.51
  12  -6  -1    0.11    0.98
 -12  -6   1    0.15    0.94
  12  -6  -1    1.53    1.25
  12  -6  -1   -0.61    0.87
  12  -6  -1   -1.67    0.74
 -12  -6   1    1.06    1.27
  12  -6  -1    6.93    6.20
 -12  -6   1    0.08    0.75
  12  -6  -1   -0.43    1.10
 -12   6   1   -0.53    0.85
 -12   6   1    0.49    0.86
  12   6  -1    0.43    1.18
  12   6  -1    0.65    1.13
  12   6  -1    0.86    1.51
  12   6  -1   -1.17    0.83
  12   6  -1    1.52    3.21
 -12   6   1    0.45    1.03
  12   6  -1   -0.02    0.98
 -12   6   1   -0.22    6.73
 -12   6   1   -0.54    0.95
  11  -6  -1   18.05    3.25
  11  -6  -1   16.81    2.99
 -11  -6   1   21.21    3.26
  11  -6  -1   19.80    3.15
 -11  -6   1   36.36    8.96
  11  -6  -1   22.39    3.26
  11  -6  -1   24.93    4.17
  11  -6  -1   27.26    3.11
 -11  -6   1   22.13    3.26
  11  -6  -1   25.02    4.29
  11  -6  -1   36.19    8.57
 -11  -6   1   15.72    2.75
  11  -6  -1   19.71    3.09
  11  -6  -1   21.45    3.24
 -11  -6   1   17.04    2.60
  11   6  -1   21.44    3.70
 -11   6   1   21.57    3.12
  11   6  -1   24.98    3.52
 -11   6   1   15.82    2.82
  11   6  -1   20.34    3.26
  11   6  -1   21.92    3.05
  11   6  -1   19.81    7.51
 -11   6   1   23.11    2.88
  11   6  -1   18.07    5.49
 -11   6   1   21.25    3.31
  11   6  -1   26.68    3.56
 -11   6   1   36.48    8.61
 -10  -6   1   14.33    2.58
 -10  -6   1   20.64    2.90
  10  -6  -1   17.51    2.79
  10  -6  -1   15.36    2.56
  10  -6  -1   11.18    2.23
  10  -6  -1   18.03    2.43
 -10  -6   1   14.77    2.49
  10  -6  -1   17.27    3.51
  10  -6  -1   27.96    3.41
  10  -6  -1   12.55    2.46
  10  -6  -1   24.90    3.11
  10  -6  -1   13.53    2.52
 -10  -6   1   16.74    6.24
 -10  -6   1   16.22    2.34
  10   6  -1   15.67    3.22
 -10   6   1   22.76    2.98
  10   6  -1   14.52    2.94
 -10   6   1   18.50    2.79
  10   6  -1   16.48    5.26
  10   6  -1   14.48    2.39
 -10   6   1   21.00    6.73
 -10   6   1   17.89    2.88
  10   6  -1   13.31    5.94
  10   6  -1   15.61    2.71
 -10   6   1   15.13    2.25
  10   6  -1   19.06    3.30
  -9  -6   1   12.26    2.26
   9  -6  -1   18.12    3.28
   9  -6  -1   12.34    2.18
  -9  -6   1   16.43    2.64
   9  -6  -1   22.48    3.06
   9  -6  -1   17.01    2.72
  -9  -6   1   14.17    2.09
   9  -6  -1   19.95    2.73
  -9  -6   1   28.49    8.29
   9  -6  -1   25.11    2.60
   9  -6  -1   14.88    2.53
  -9  -6   1   16.76    2.46
   9  -6  -1   18.63    2.74
   9  -6  -1   14.30    2.45
   9   6  -1   12.43    2.34
   9   6  -1   13.07    2.22
  -9   6   1   16.17    2.56
   9   6  -1   15.71    2.26
  -9   6   1   16.63    2.21
   9   6  -1    9.31    2.44
   9   6  -1   24.38    6.92
   9   6  -1   12.25    2.32
  -9   6   1   16.86    2.54
  -9   6   1   19.17    2.79
   8  -6  -1  631.11   38.76
   8  -6  -1  673.39   42.80
   8  -6  -1  656.68   37.96
   8   6  -1  663.73   43.29
   8   6  -1  605.36   37.89
   7  -6  -1    7.67    1.51
   7  -6  -1    4.12    1.44
  -7  -6   1    6.66    1.56
   7  -6  -1    7.58    1.62
   7  -6  -1    7.32    1.56
  -7  -6   1    2.85    2.91
  -7  -6   1    5.55    1.29
   7  -6  -1    5.43    1.28
  -7  -6   1    7.77    1.77
   7  -6  -1    8.69    1.29
   7  -6  -1    4.43    3.29
  -7  -6   1    5.62    1.28
   7  -6  -1    5.02    1.35
  -7  -6   1    8.42    1.33
   7  -6  -1    5.15    1.59
   7  -6  -1    4.32    1.25
  -7   6   1    5.51    1.30
   7   6  -1    6.26    1.30
  -7   6   1    0.12    2.42
  -7   6   1    7.27    1.24
   7   6  -1    6.24    1.38
  -7   6   1    5.97    1.34
   7   6  -1   10.75    1.57
   7   6  -1    7.26    1.46
  -7   6   1    7.43    1.37
   7   6  -1    7.08    1.91
  -7   6   1    7.86    1.09
   7   6  -1    2.67    2.31
  -7   6   1    7.67    1.54
   6  -6  -1  146.53    9.28
   6  -6  -1  142.13    9.46
   6  -6  -1  150.79    9.42
   6  -6  -1  154.27    9.57
   6  -6  -1  174.19   12.88
   6  -6  -1  143.54    8.93
  -6  -6   1  132.93    9.22
  -6  -6   1  126.10    9.52
   6  -6  -1  146.71    9.47
   6  -6  -1  153.57    9.66
  -6  -6   1  130.48    9.38
  -6  -6   1  136.46    9.00
   6  -6  -1  144.73    9.75
  -6  -6   1  141.69    9.26
   6   6  -1  145.49    9.29
  -6   6   1  141.96    8.82
   6   6  -1  144.80    9.97
  -6   6   1  146.76    9.47
   6   6  -1  147.02    9.09
   6   6  -1  146.12    9.23
  -6   6   1  143.27   10.54
  -6   6   1  166.53    9.41
   6   6  -1  153.33    9.55
  -6   6   1  148.67    9.10
  -6   6   1  143.85    9.29
   5  -6  -1   43.47    3.58
  -5  -6   1   38.63    3.11
   5  -6  -1   45.63    3.70
  -5  -6   1   41.41    3.38
  -5  -6   1   36.57    3.62
   5  -6  -1   53.70    5.79
   5  -6  -1   44.73    3.08
   5  -6  -1   48.01    3.50
   5  -6  -1   43.22    3.57
   5  -6  -1   47.12    3.60
  -5  -6   1   43.74    3.34
  -5  -6   1   47.90    3.63
  -5  -6   1   44.64    3.74
   5  -6  -1   46.58    3.40
   5  -6  -1   51.28    3.79
   5  -6  -1   41.77    3.32
  -5   6   1   49.49    3.52
  -5   6   1   41.25    3.51
   5   6  -1   46.03    3.55
  -5   6   1   51.12    4.55
   5   6  -1   48.37    3.29
   5   6  -1   51.68    3.43
   5   6  -1   49.05    3.41
  -5   6   1   45.67    3.13
  -5   6   1   45.25    3.40
   5   6  -1   53.38    6.04
  -5   6   1   39.75    3.18
   5   6  -1   50.88    4.12
  -5   6   1   38.52    3.34
   4  -6  -1    9.89    1.23
   4  -6  -1    9.36    1.48
   4  -6  -1   10.85    1.70
   4  -6  -1    7.96    1.34
   4  -6  -1   10.51    1.48
  -4  -6   1    9.05    1.36
  -4  -6   1   10.23    1.13
   4  -6  -1    9.72    1.22
   4  -6  -1   12.46    1.42
  -4  -6   1   10.61    1.67
  -4  -6   1    7.72    1.52
  -4  -6   1    9.54    1.24
   4  -6  -1    9.80    1.48
   4  -6  -1    9.94    2.61
   4   6  -1   11.18    1.89
   4   6  -1   10.17    1.27
   4   6  -1   12.04    2.94
  -4   6   1    9.26    1.33
   4   6  -1   10.02    1.23
  -4   6   1   10.36    1.81
  -4   6   1    9.69    1.03
   4   6  -1   11.59    1.36
   4   6  -1    9.65    0.78
  -4   6   1   10.95    1.21
  -4   6   1    7.25    2.31
   4   6  -1    9.06    1.34
  -4   6   1   10.89    1.51
  -4   6   1    8.83    1.20
  -4   6   1    7.81    1.30
  -3  -6   1  165.84   10.34
   3  -6  -1  185.35   11.05
   3  -6  -1  161.61   10.41
  -3  -6   1  172.20   10.66
   3  -6  -1  181.37   10.61
   3  -6  -1  183.62   11.83
   3  -6  -1  166.59   10.33
  -3  -6   1  173.12   10.73
  -3   6   1  168.68   10.45
  -3   6   1  161.16   10.25
  -3   6   1  171.49   10.43
  -3   6   1  161.85   10.43
  -3   6   1  171.00   10.61
   3   6  -1  173.88   10.31
  -3   6   1  169.93   10.45
   3   6  -1  177.13   12.17
   3   6  -1  179.01   10.91
   2  -6  -1  709.24   40.88
   2   6  -1  686.52   41.25
  -1  -6   1  716.13   38.02
  -1   6   1  588.48   37.81
   0  -6   1  522.70   32.50
   0  -6  -1  545.42   32.34
   0   6  -1  595.17   32.71
   0   6   1  572.46   32.21
  -1  -6  -1  121.12    8.72
   1  -6   1  127.91    8.20
   1  -6   1  131.76    8.33
   1  -6   1  131.05    8.39
   1  -6   1  136.60    8.26
  -1  -6  -1  136.53    8.24
  -1  -6  -1  146.13    8.41
   1   6   1  142.84    8.28
  -1   6  -1  139.12    8.20
  -1   6  -1  141.27    8.31
  -1   6  -1  132.68    8.43
  -1   6  -1  131.99    8.46
   1   6   1  131.78    8.58
  -1   6  -1  131.69    8.40
  -1   6  -1  137.30    8.16
  -1   6  -1  131.80    8.71
  -2  -6  -1  226.34   14.16
   2  -6   1  196.72   12.96
  -2   6  -1  217.18   13.09
  -2   6  -1  216.81   13.05
  -2   6  -1  220.09   12.89
  -2   6  -1  210.63   13.93
  -3  -6  -1 2077.86  117.58
  -3   6  -1 1975.86  117.31
   4  -6   1  122.97    8.04
   4  -6   1  131.86    8.06
  -4  -6  -1  130.02    7.92
   4  -6   1  133.37    8.36
   4  -6   1  115.51    8.13
  -4  -6  -1  135.11    7.92
   4  -6   1  125.60    8.50
   4  -6   1  143.63   10.13
  -4  -6  -1  122.10    8.05
  -4   6  -1  131.91    8.75
   4   6   1  130.12   10.19
   4   6   1  140.41    8.14
  -4   6  -1  126.18    7.97
  -4   6  -1  116.76   10.22
  -4   6  -1  128.55    8.44
  -4   6  -1  115.64    7.75
  -4   6  -1  125.31    8.36
   4   6   1  134.25    7.74
  -4   6  -1  131.35    8.05
  -5  -6  -1   50.13    3.77
   5  -6   1   48.29    3.94
  -5  -6  -1   51.49    3.90
  -5  -6  -1   57.72    6.65
  -5  -6  -1   45.09    3.43
   5  -6   1   51.46    3.81
   5  -6   1   64.39    6.19
   5  -6   1   44.12    3.69
   5  -6   1   46.70    4.16
   5  -6   1   54.94    3.55
   5  -6   1   46.86    3.78
   5   6   1   51.38    4.14
   5   6   1   49.75    3.88
  -5   6  -1   44.19    3.66
  -5   6  -1   54.75    4.11
  -5   6  -1   54.94    6.39
  -5   6  -1   51.06    3.85
  -5   6  -1   48.47    4.69
   5   6   1   52.51    3.85
   5   6   1   46.28    3.43
  -5   6  -1   45.76    3.42
   5   6   1   46.65    3.41
   6  -6   1  136.69    9.04
  -6  -6  -1  133.55    8.80
   6  -6   1  142.83    8.23
   6  -6   1  148.40    9.12
  -6  -6  -1  126.77    8.99
   6  -6   1  137.40    9.07
   6  -6   1  139.01    9.67
  -6  -6  -1  121.53    8.69
  -6  -6  -1  136.75    8.68
   6  -6   1  145.01    8.75
   6  -6   1  140.73    9.28
   6   6   1  134.19    8.67
  -6   6  -1  135.69   10.43
   6   6   1  137.59    9.17
  -6   6  -1  129.74    8.63
   6   6   1  137.62    9.06
   6   6   1  143.84    8.69
   6   6   1  143.44    9.53
  -6   6  -1  134.01    8.99
  -6   6  -1  171.38   13.42
  -6   6  -1  146.86    9.33
  -6   6  -1  144.33    9.08
  -6   6  -1  136.73    8.94
  -7  -6  -1    1.99    0.81
   7  -6   1    2.13    0.99
  -7  -6  -1    1.86    0.92
   7  -6   1    4.39    1.22
   7  -6   1    1.09    0.84
   7  -6   1    1.98    0.82
   7  -6   1    1.93    0.61
  -7  -6  -1    2.35    0.85
  -7  -6  -1    7.42    4.26
  -7  -6  -1    1.13    0.70
   7  -6   1    1.89    1.18
  -7   6  -1    1.34    0.82
   7   6   1    2.32    1.08
   7   6   1    2.28    1.21
   7   6   1    8.12    3.64
  -7   6  -1    1.66    1.90
  -7   6  -1    6.10    3.30
  -7   6  -1    0.88    0.86
  -7   6  -1    1.30    0.96
   7   6   1    2.39    0.82
   7   6   1    2.87    0.91
   7   6   1    2.09    1.03
  -7   6  -1    2.84    0.84
  -7   6  -1    3.22    1.34
   8  -6   1   52.11    4.64
  -8  -6  -1   55.48    4.22
  -8  -6  -1   58.54    9.74
  -8  -6  -1   51.16    4.25
   8  -6   1   58.32    4.34
   8  -6   1   49.88    4.63
   8  -6   1   61.36    5.49
   8  -6   1   61.89    9.38
   8  -6   1   64.61    4.74
   8  -6   1   54.66    3.83
  -8  -6  -1   52.43    4.58
   8  -6   1   50.53    4.39
  -8  -6  -1   53.23    4.34
  -8   6  -1   49.76    4.42
  -8   6  -1   53.93    4.16
   8   6   1   56.85    4.65
  -8   6  -1   50.06    4.54
  -8   6  -1   54.33    6.92
   8   6   1   64.44    5.21
  -8   6  -1   50.33    4.69
   8   6   1   52.55    4.17
   8   6   1   62.75    8.51
  -8   6  -1   49.87    4.37
   8   6   1   54.14    4.27
   8   6   1   56.06    4.70
  -8   6  -1   55.12    9.84
   8   6   1   68.58    8.58
   9  -6   1  603.86   34.91
   9  -6   1  582.32   34.70
   9  -6   1  618.64   34.68
   9  -6   1  596.56   35.76
  -9  -6  -1  564.92   34.20
  -9  -6  -1  552.37   34.57
  -9   6  -1  532.96   34.52
  -9   6  -1  571.31   34.43
  -9   6  -1  576.68   34.38
   9   6   1  595.13   34.57
  -9   6  -1  516.72   33.93
   9   6   1  621.73   38.46
   9   6   1  581.41   34.62
   9   6   1  615.70   35.14
 -10  -6  -1   -0.55    0.90
 -10  -6  -1   -0.18    0.63
  10  -6   1   -1.01    3.53
  10  -6   1    0.28    1.38
  10  -6   1    0.59    0.84
 -10  -6  -1   -0.35    0.56
  10  -6   1    0.09    0.92
  10  -6   1    0.93    0.75
 -10  -6  -1   -0.52    0.68
  10  -6   1   -0.43    0.68
  10  -6   1    0.17    0.93
 -10  -6  -1   -7.03    3.96
  10  -6   1    0.58    1.11
  10   6   1    0.23    0.76
 -10   6  -1    0.43    0.90
  10   6   1    1.67    0.58
  10   6   1    1.65    2.66
 -10   6  -1    0.12    0.62
  10   6   1    0.83    1.26
 -10   6  -1    0.25    5.57
 -10   6  -1   -0.28    1.01
  10   6   1    0.14    0.81
  10   6   1    0.89    4.11
  10   6   1   -0.47    0.93
 -10   6  -1   -0.38    0.84
  10   6   1   -0.46    0.73
 -11  -6  -1   50.10   12.05
  11  -6   1   50.91    4.78
  11  -6   1   40.77    4.29
  11  -6   1   47.10    6.28
 -11  -6  -1   46.19    7.09
  11  -6   1   47.22    5.49
 -11  -6  -1   54.37    4.50
  11  -6   1   54.39    4.05
 -11  -6  -1   40.25    4.23
  11  -6   1   57.60    5.16
  11  -6   1   52.77    9.79
  11   6   1   55.21    5.00
  11   6   1   44.39    3.36
 -11   6  -1   45.07    4.27
 -11   6  -1   54.59    5.04
 -11   6  -1   43.87    4.54
  11   6   1   63.89    9.56
 -11   6  -1   58.06    4.77
  11   6   1   58.73    4.61
  11   6   1   33.68    8.84
  11   6   1   42.35    5.66
 -11   6  -1   48.71   11.58
  11   6   1   57.02    4.65
  12  -6   1    7.54    2.14
 -12  -6  -1    4.78    1.85
  12  -6   1    6.40    1.86
  12  -6   1    5.86    2.21
  12  -6   1    3.45    2.13
 -12  -6  -1    5.76    1.79
 -12  -6  -1    8.21    1.99
  12  -6   1   -0.41    5.68
  12   6   1    4.15    1.84
  12   6   1    1.83    1.32
  12   6   1    6.14    4.05
 -12   6  -1    7.43    2.14
  12   6   1    3.30    2.49
  12   6   1    2.69    1.73
 -12   6  -1    3.50    7.36
 -12   6  -1    2.80    1.50
 -12   6  -1    4.56    1.75
  12   6   1    5.73    1.73
 -12   6  -1    3.43    1.40
 -13  -6  -1    5.22    1.84
  13  -6   1    2.93    7.10
  13  -6   1    5.94    1.94
  13  -6   1    8.77    2.58
  13  -6   1    4.00    1.81
  13  -6   1    4.56    2.49
  13  -6   1    6.01    1.86
 -13  -6  -1    4.99    1.77
  13   6   1    4.51    2.06
  13   6   1    2.76    1.96
  13   6   1    2.58    1.54
 -13   6  -1    5.00    2.07
 -13   6  -1    4.50    1.83
 -13   6  -1    2.57    9.73
 -13   6  -1    4.62    1.80
  13   6   1    5.01    2.16
  14  -6   1    8.92    2.52
  14  -6   1   12.26    2.67
  14  -6   1    8.10    2.27
  14  -6   1   -2.74    8.52
 -14  -6  -1    9.88    2.51
 -14  -6  -1    8.57    2.34
  14  -6   1    7.51    2.24
  14   6   1    9.72    2.53
 -14   6  -1   12.63    2.76
 -14   6  -1   10.65    2.56
 -14   6  -1   26.30   12.93
  14   6   1    4.83    2.17
  14   6   1    6.11    2.43
  15  -6   1   -0.40    1.25
  15  -6   1    0.35    1.41
  15  -6   1    0.05    1.60
 -15  -6  -1    0.52    1.41
 -15  -6  -1    2.07    1.44
  15   6   1   -0.18    1.38
 -15   6  -1   -2.22    0.82
  15   6   1   -0.85    1.24
 -15   6  -1    2.13    1.53
  15  -7  -1   14.12    3.41
 -15  -7   1   22.89    4.53
  15  -7  -1   10.49    3.00
 -15  -7   1   21.76    3.98
  15  -7  -1   18.29   12.69
  15  -7  -1   19.26    3.69
  15   7  -1   13.11    3.63
  15   7  -1   13.45    3.28
  15   7  -1   11.08    2.99
 -15   7   1   16.36    3.15
 -15   7   1   18.00    3.44
 -14  -7   1   -0.06    1.30
  14  -7  -1    3.15   12.96
  14  -7  -1   -2.38    0.83
  14  -7  -1   -1.48    0.75
  14  -7  -1   -0.73    1.24
  14  -7  -1   -0.94    1.13
 -14  -7   1    1.79    1.22
  14  -7  -1   -0.26    1.12
 -14  -7   1   -0.19    1.12
  14   7  -1    1.59    1.67
 -14   7   1    0.02    1.11
 -14   7   1   -1.21    0.97
  14   7  -1    0.52    1.40
  14   7  -1   -0.58    1.17
 -14   7   1   -0.81    9.23
  13  -7  -1    3.22    1.61
  13  -7  -1    1.19    1.39
 -13  -7   1    1.66    1.28
  13  -7  -1    0.77    1.19
  13  -7  -1    1.55    1.36
  13  -7  -1    0.36    1.26
  13  -7  -1    2.39    7.20
 -13  -7   1    1.44    1.41
 -13  -7   1    0.46    0.96
 -13   7   1   -1.99    6.98
  13   7  -1    1.16    1.45
  13   7  -1    0.19    1.50
  13   7  -1    0.55    1.29
  13   7  -1    1.63    1.44
 -13   7   1    0.52    1.32
 -13   7   1    0.47    1.32
  12  -7  -1    8.31    2.94
  12  -7  -1   10.76    2.53
  12  -7  -1   12.41    2.84
 -12  -7   1    8.27    1.98
  12  -7  -1   12.67    2.60
  12  -7  -1    6.83    2.28
  12  -7  -1   11.66    3.21
 -12  -7   1    9.49    2.28
 -12  -7   1    8.55    2.16
  12  -7  -1   11.49    2.51
  12  -7  -1   11.80    2.46
 -12  -7   1    8.78    3.41
  12  -7  -1   20.68    6.97
  12   7  -1    8.94    2.60
  12   7  -1   -1.01    3.78
 -12   7   1   15.95    7.86
 -12   7   1   13.07    2.79
 -12   7   1    7.16    1.98
 -12   7   1   11.04    2.36
 -12   7   1    8.51    1.83
  12   7  -1    9.81    2.50
  12   7  -1   10.57    2.44
  12   7  -1   10.44    2.26
  12   7  -1   11.98    2.55
  11  -7  -1   -1.09    1.60
  11  -7  -1    0.64    1.03
 -11  -7   1   -2.71    5.18
  11  -7  -1   -0.06    1.38
  11  -7  -1   -0.29    0.83
  11  -7  -1   -0.16    0.79
  11  -7  -1    0.18    0.97
 -11  -7   1    1.69    1.05
  11  -7  -1    0.94    1.18
 -11  -7   1    0.03    0.81
  11  -7  -1    4.48    4.68
  11  -7  -1   -0.06    0.68
  11  -7  -1   -0.02    0.98
 -11  -7   1   -0.26    0.75
  11   7  -1    4.58    5.48
  11   7  -1    0.50    2.85
  11   7  -1   -0.31    1.20
  11   7  -1    0.46    1.07
 -11   7   1   -0.36    0.75
  11   7  -1    0.68    1.03
  11   7  -1    0.67    1.28
 -11   7   1    4.78    5.44
 -11   7   1   -0.13    0.84
  11   7  -1    1.17    1.14
 -11   7   1    1.44    1.15
 -11   7   1    0.17    1.03
  10  -7  -1    5.00    1.26
  10  -7  -1    7.37    1.99
 -10  -7   1    5.95    1.56
 -10  -7   1    7.54    1.74
  10  -7  -1    5.73    2.04
  10  -7  -1    4.12    1.56
  10  -7  -1    4.01    1.91
 -10  -7   1    8.90    5.34
 -10  -7   1    5.63    1.75
  10  -7  -1    5.37    1.55
  10  -7  -1    3.46    1.42
  10  -7  -1    5.88    4.53
  10  -7  -1    6.67    1.77
  10  -7  -1    4.29    1.54
 -10  -7   1    7.43    1.56
  10   7  -1    6.50    1.98
 -10   7   1    6.64    1.48
  10   7  -1    6.89    1.74
  10   7  -1    6.10    1.54
 -10   7   1   -1.06    4.54
 -10   7   1    6.83    1.82
  10   7  -1    3.05    4.45
  10   7  -1    6.36    1.77
 -10   7   1    4.92    1.85
  10   7  -1    9.59    2.07
   9  -7  -1   44.81    8.82
   9  -7  -1   58.10    4.45
  -9  -7   1   66.09    5.07
   9  -7  -1   55.24    4.88
   9  -7  -1   52.65    5.02
   9  -7  -1   65.51    5.16
   9  -7  -1   66.40    5.12
   9  -7  -1   66.26    5.78
   9  -7  -1   63.15    5.28
  -9  -7   1   54.79    4.94
  -9  -7   1   53.15    9.76
  -9  -7   1   62.59    4.70
   9  -7  -1   63.25    5.19
  -9  -7   1   57.93    4.92
   9   7  -1   59.34    4.75
   9   7  -1   64.53    5.11
   9   7  -1   73.76    5.16
   9   7  -1   59.75    5.61
  -9   7   1   65.63    5.12
   9   7  -1   64.36    5.27
  -9   7   1   63.78    4.68
  -9   7   1   57.50    5.01
   9   7  -1   58.64   10.45
  -9   7   1   57.90    4.87
  -9   7   1   72.63    9.70
  -8  -7   1   26.83    3.04
   8  -7  -1   25.41    2.31
   8  -7  -1   28.79    3.37
   8  -7  -1   25.25    3.51
   8  -7  -1   26.09    3.11
   8  -7  -1   23.99    3.16
  -8  -7   1   20.01    2.97
   8  -7  -1   25.76    2.97
  -8  -7   1   41.29    7.64
   8  -7  -1   47.47    8.03
   8  -7  -1   23.05    2.93
   8  -7  -1   30.63    3.33
  -8  -7   1   24.39    3.06
   8  -7  -1   26.87    3.31
  -8  -7   1   32.27    3.53
  -8   7   1   25.63    3.16
   8   7  -1   23.40    3.54
   8   7  -1   30.20    3.46
  -8   7   1   22.49    2.03
  -8   7   1   27.48    3.22
   8   7  -1   28.15    3.09
  -8   7   1   24.71    3.05
  -8   7   1   22.38    2.58
   8   7  -1   26.73    3.12
   8   7  -1   25.28    2.85
  -7  -7   1    1.88    0.85
   7  -7  -1    2.72    2.61
   7  -7  -1    1.93    0.97
  -7  -7   1    1.72    0.86
   7  -7  -1    2.44    0.98
   7  -7  -1    2.94    1.16
  -7  -7   1    2.83    1.16
  -7  -7   1    2.37    0.83
   7  -7  -1    2.95    1.01
   7  -7  -1    4.03    0.85
  -7  -7   1    2.98    3.00
   7  -7  -1    3.38    1.02
  -7  -7   1    1.60    0.89
   7  -7  -1    3.46    1.19
   7  -7  -1    3.24    1.31
   7  -7  -1    3.64    1.30
  -7   7   1    1.40    0.93
   7   7  -1    1.86    0.89
   7   7  -1    2.67    0.85
  -7   7   1    8.69    3.85
  -7   7   1    3.12    1.04
  -7   7   1    5.08    0.80
   7   7  -1    2.64    1.02
   7   7  -1    2.35    1.03
   7   7  -1    2.78    1.35
  -7   7   1    3.21    0.92
  -7   7   1    0.45    0.74
   7   7  -1    1.19    2.86
  -7   7   1    3.27    1.02
   6  -7  -1   78.02    5.48
  -6  -7   1   77.09    5.64
   6  -7  -1   88.24    6.02
  -6  -7   1   76.79    5.24
  -6  -7   1   76.55    5.46
  -6  -7   1   86.41    6.07
   6  -7  -1   81.81    5.59
   6  -7  -1   79.53    5.88
  -6  -7   1   68.46    5.80
   6  -7  -1   73.62    5.67
   6  -7  -1   79.95    5.47
   6  -7  -1  102.38    8.93
  -6  -7   1   78.49    5.55
   6  -7  -1   77.10    5.74
   6  -7  -1   76.38    5.75
   6   7  -1   79.76    5.67
  -6   7   1   64.66    6.39
   6   7  -1   82.83    5.49
   6   7  -1   88.87    6.36
  -6   7   1   83.52    5.75
  -6   7   1   70.80    5.22
   6   7  -1   76.32    5.46
  -6   7   1   69.22    5.44
   6   7  -1   81.67    5.32
  -6   7   1   93.28    5.72
  -6   7   1   72.47    5.43
  -5  -7   1    5.59    1.31
   5  -7  -1    4.76    1.20
   5  -7  -1   16.20    3.57
  -5  -7   1    7.18    1.24
  -5  -7   1    6.02    1.48
   5  -7  -1    5.19    1.13
   5  -7  -1    7.70    1.28
   5  -7  -1    5.63    1.33
  -5  -7   1    5.25    0.97
   5  -7  -1    4.93    1.28
  -5  -7   1   13.28    2.04
   5  -7  -1    8.63    1.35
  -5   7   1    5.14    1.69
   5   7  -1    6.07    1.03
   5   7  -1    7.04    1.75
   5   7  -1    6.44    1.34
  -5   7   1    7.29    1.29
  -5   7   1    8.25    0.88
   5   7  -1    6.21    1.16
  -5   7   1    5.97    1.32
  -5   7   1    5.86    1.02
  -5   7   1    6.87    1.27
   5   7  -1    6.86    1.19
   4  -7  -1   17.60    1.67
   4  -7  -1   19.31    1.68
   4  -7  -1   22.26    2.04
  -4  -7   1   18.68    1.71
   4  -7  -1   24.18    2.53
   4  -7  -1   18.88    2.26
   4  -7  -1   24.60    1.84
  -4  -7   1   21.56    1.61
   4  -7  -1   12.01    2.90
  -4  -7   1   20.25    2.49
   4  -7  -1   18.12    2.07
  -4  -7   1   21.48    2.48
  -4  -7   1   21.28    1.93
   4  -7  -1   17.14    2.01
   4   7  -1   21.33    1.72
  -4   7   1   20.00    2.46
  -4   7   1   14.50    2.15
   4   7  -1   17.82    1.39
   4   7  -1   20.56    1.73
  -4   7   1   22.28    1.68
  -4   7   1   17.94    1.89
  -4   7   1   20.14    1.52
  -4   7   1   21.72    3.64
   4   7  -1   11.70    3.09
   4   7  -1   16.92    2.47
   4   7  -1   18.90    1.71
  -4   7   1   17.56    1.71
   3  -7  -1   16.09    1.81
   3  -7  -1   16.40    1.26
  -3  -7   1   12.15    1.32
  -3  -7   1   15.10    1.50
   3  -7  -1   16.34    2.67
   3  -7  -1   16.20    1.28
   3  -7  -1   15.22    1.49
   3  -7  -1   17.71    1.93
  -3  -7   1   17.83    1.40
  -3  -7   1   15.33    1.97
   3  -7  -1   12.47    1.76
   3  -7  -1   15.62    1.86
  -3  -7   1   13.27    1.89
  -3  -7   1   13.99    1.21
   3  -7  -1   17.75    1.39
  -3   7   1   14.72    1.72
   3   7  -1   19.95    1.36
   3   7  -1   13.69    1.58
  -3   7   1   14.51    1.76
  -3   7   1   16.66    1.43
  -3   7   1   15.41    1.75
  -3   7   1   17.33    1.67
  -3   7   1   16.03    1.33
  -3   7   1   18.42    1.42
  -3   7   1   15.77    1.64
  -3   7   1   15.25    1.36
   3   7  -1   15.97    1.37
   3   7  -1   21.42    2.52
   3   7  -1   15.31    1.35
  -3   7   1   15.92    2.05
  -3   7   1   18.22    1.67
   3   7  -1   17.55    3.22
   3   7  -1   14.22    1.47
   2  -7  -1    0.09    0.37
  -2  -7   1    0.16    0.37
  -2  -7   1    0.29    0.43
   2  -7  -1    0.57    0.67
   2  -7  -1    0.20    0.35
   2  -7  -1    0.22    0.31
  -2  -7   1    1.56    0.45
   2  -7  -1   -0.13    0.43
  -2  -7   1    0.14    0.20
  -2  -7   1    0.44    0.32
   2  -7  -1    0.42    0.36
  -2  -7   1    0.88    0.49
   2  -7  -1   -0.25    0.28
   2   7  -1   -0.23    0.15
  -2   7   1   -0.27    0.32
  -2   7   1   -0.13    0.20
   2   7  -1    0.37    0.23
  -2   7   1   -0.04    0.16
  -2   7   1   -0.07    0.31
   2   7  -1   -0.01    0.36
  -2   7   1    0.05    0.20
   2   7  -1    0.20    0.23
  -2   7   1    1.26    0.77
  -2   7   1    0.29    0.31
   2   7  -1    0.32    0.33
   2   7  -1    0.51    0.30
  -2   7   1    0.02    0.30
   2   7  -1    0.94    0.62
  -2   7   1    0.88    0.49
  -2   7   1    0.29    0.34
   2   7  -1    1.04    0.89
  -1  -7   1  171.40   11.29
   1  -7  -1  179.98   11.45
   1  -7  -1  183.29   11.34
  -1  -7   1  201.73   11.69
  -1   7   1  179.55   11.35
  -1   7   1  188.98   11.43
   1   7  -1  181.80   11.48
  -1   7   1  187.95   11.64
   1   7  -1  187.67   11.53
   1   7  -1  193.95   11.51
  -1   7   1  199.07   11.50
   0  -7   1   58.22    4.15
   0  -7  -1   61.28    4.08
   0  -7   1   63.89    4.04
   0  -7  -1   57.24    4.12
   0  -7  -1   58.49    3.51
   0  -7   1   56.76    3.84
   0  -7   1   59.56    3.97
   0  -7  -1   56.57    3.97
   0  -7   1   55.16    3.92
   0  -7   1   59.86    4.16
   0  -7   1   57.33    3.55
   0  -7   1   59.12    3.52
   0   7  -1   59.34    3.50
   0   7  -1   58.45    4.11
   0   7  -1   55.27    3.96
   0   7   1   54.22    4.25
   0   7  -1   62.18    4.23
   0   7  -1   54.56    4.09
   0   7   1   58.85    4.07
   0   7  -1   58.82    3.92
   0   7   1   59.05    3.46
   0   7   1   59.47    3.76
   0   7  -1   58.94    3.53
   0   7   1   58.29    4.11
   0   7   1   61.29    3.74
   0   7   1   54.06    3.99
   0   7  -1   57.54    3.88
   0   7  -1   58.95    4.15
   0   7   1   53.65    4.00
  -1  -7  -1   85.99    6.39
   1  -7   1   96.07    6.17
  -1  -7  -1   98.41    6.11
   1  -7   1   94.46    6.16
   1  -7   1   89.67    5.94
   1  -7   1   94.07    6.00
  -1  -7  -1   85.24    5.53
   1  -7   1   89.04    6.03
  -1  -7  -1   95.26    6.10
  -1  -7  -1   92.79    5.96
   1  -7   1  101.85    6.24
  -1   7  -1   91.26    5.86
   1   7   1  106.03    6.43
  -1   7  -1   96.14    5.99
  -1   7  -1   83.48    5.72
   1   7   1   90.29    6.25
   1   7   1   91.24    5.99
  -1   7  -1   98.95    6.25
   1   7   1   92.95    5.52
  -1   7  -1   93.22    5.91
  -1   7  -1   91.13    5.98
  -1   7  -1   99.01    6.20
  -1   7  -1   88.53    5.58
  -1   7  -1   90.69    5.46
   1   7   1   91.44    6.04
  -1   7  -1   87.31    6.07
   2  -7   1 1355.08   72.60
  -2  -7  -1 1152.62   72.86
  -3  -7  -1  313.69   19.02
   3  -7   1  268.23   17.02
   3  -7   1  267.73   17.08
   3   7   1  287.14   17.14
  -3   7  -1  292.07   17.22
  -3   7  -1  273.80   17.18
  -3   7  -1  281.53   18.57
   4  -7   1  273.29   17.21
  -4  -7  -1  274.51   16.60
  -4   7  -1  289.55   17.23
  -4   7  -1  282.87   19.31
  -4   7  -1  288.14   17.47
   5  -7   1  181.77   10.85
   5  -7   1  192.59   10.91
  -5  -7  -1  163.18   13.74
  -5  -7  -1  164.19   10.57
   5  -7   1  167.54   11.29
  -5  -7  -1  160.79   10.49
  -5  -7  -1  157.57   10.75
   5  -7   1  174.12   10.50
   5  -7   1  179.63   11.16
  -5  -7  -1  174.17   10.59
   5  -7   1  177.24   13.11
   5   7   1  185.32   11.38
   5   7   1  187.21   13.69
   5   7   1  174.93   10.96
  -5   7  -1  191.12   11.90
  -5   7  -1  158.53   10.70
  -5   7  -1  171.12   10.88
  -5   7  -1  161.73   10.44
  -5   7  -1  169.66   13.81
  -5   7  -1  162.50   11.10
   5   7   1  172.18   10.40
   5   7   1  197.53   10.96
  -6  -7  -1  205.91   12.35
   6  -7   1  200.93   12.61
   6  -7   1  189.54   13.09
   6  -7   1  196.48   12.54
  -6  -7  -1  220.79   16.70
   6  -7   1  232.18   15.81
   6  -7   1  194.66   12.55
   6  -7   1  208.14   12.93
  -6  -7  -1  184.31   12.51
   6   7   1  201.84   12.61
   6   7   1  204.00   12.21
  -6   7  -1  194.52   13.85
  -6   7  -1  189.88   12.83
  -6   7  -1  201.08   16.29
  -6   7  -1  186.55   12.12
   6   7   1  210.00   12.74
   6   7   1  209.48   13.19
  -6   7  -1  192.68   12.42
   6   7   1  236.77   16.42
  -6   7  -1  200.84   12.61
  -6   7  -1  174.07   12.42
   6   7   1  204.39   12.15
   7  -7   1  227.08   15.45
  -7  -7  -1  234.50   14.97
  -7  -7  -1  236.50   14.86
   7  -7   1  237.36   14.88
   7  -7   1  238.59   15.31
   7  -7   1  258.08   15.39
   7  -7   1  253.33   15.36
  -7  -7  -1  244.81   15.31
   7  -7   1  251.86   16.03
   7   7   1  245.66   14.81
  -7   7  -1  266.34   20.14
  -7   7  -1  242.16   14.83
  -7   7  -1  254.06   15.32
   7   7   1  278.59   16.95
  -7   7  -1  247.68   17.14
   7   7   1  267.41   15.52
   7   7   1  239.79   14.90
  -7   7  -1  235.49   15.11
  -7   7  -1  227.57   15.49
   7   7   1  277.51   16.03
  -7   7  -1  216.29   15.14
   8  -7   1   11.33    2.14
   8  -7   1   14.00    2.30
  -8  -7  -1   11.56    2.20
   8  -7   1   12.28    2.61
  -8  -7  -1   17.61    2.39
   8  -7   1   15.67    2.14
   8  -7   1   13.33    1.43
  -8  -7  -1   19.54    6.29
   8  -7   1   14.50    2.48
  -8  -7  -1   10.82    1.80
   8  -7   1   11.10    2.03
   8  -7   1   15.28    5.15
  -8   7  -1   10.00    3.32
  -8   7  -1   13.52    2.47
  -8   7  -1    9.92    2.08
  -8   7  -1   15.42    2.38
   8   7   1   12.88    2.33
   8   7   1   11.90    2.24
   8   7   1   11.60    1.88
   8   7   1   12.98    2.58
   8   7   1   15.50    5.28
  -8   7  -1   13.53    1.90
  -8   7  -1   19.95    6.72
   8   7   1   14.95    4.19
  -8   7  -1   13.19    2.19
   8   7   1   13.72    1.97
  -9  -7  -1   28.68    7.39
   9  -7   1   14.04    2.48
   9  -7   1   32.45    7.28
   9  -7   1   11.86    2.01
   9  -7   1   13.22    2.98
   9  -7   1   11.51    2.43
   9  -7   1   12.41    1.56
  -9  -7  -1   13.85    2.23
   9  -7   1   14.87    2.46
   9  -7   1   12.65    2.45
  -9  -7  -1   10.66    2.22
  -9  -7  -1   11.57    2.02
   9   7   1   11.85    2.39
   9   7   1   16.60    2.69
   9   7   1   12.98    2.14
  -9   7  -1   12.98    2.39
  -9   7  -1   11.02    1.88
  -9   7  -1   13.12    2.33
   9   7   1    9.82    4.61
  -9   7  -1   21.16    2.74
   9   7   1   12.42    2.11
   9   7   1   20.20    6.78
   9   7   1   12.81    2.71
  -9   7  -1   13.24    6.00
 -10  -7  -1   61.40   11.45
 -10  -7  -1   52.92    4.58
  10  -7   1   46.70    5.37
 -10  -7  -1   43.34    5.20
  10  -7   1   55.48    4.82
  10  -7   1   56.51    4.79
  10  -7   1   55.05    3.90
  10  -7   1   55.57    6.65
  10  -7   1   50.81    4.45
  10  -7   1   49.99    5.03
  10  -7   1   66.09   10.65
 -10  -7  -1   55.09    4.54
 -10   7  -1   73.57   12.86
  10   7   1   53.55    4.93
 -10   7  -1   49.18    4.77
  10   7   1   56.84    5.39
 -10   7  -1   50.01    4.73
  10   7   1   62.43    9.14
  10   7   1   43.23    4.26
  10   7   1   52.61    3.53
 -10   7  -1   55.53    4.79
 -10   7  -1   49.28    4.30
  10   7   1   54.53    4.55
  10   7   1   57.33    4.98
  11  -7   1   31.53    4.13
  11  -7   1   28.61    3.32
  11  -7   1   36.78    4.18
  11  -7   1   37.85    8.92
 -11  -7  -1   26.87    3.46
  11  -7   1   31.97    5.06
  11  -7   1   22.33    3.62
 -11  -7  -1   25.34    3.74
 -11   7  -1   23.34    3.60
  11   7   1   19.58    3.61
 -11   7  -1   20.29    3.30
 -11   7  -1   32.15    9.71
  11   7   1   34.53    8.80
 -11   7  -1   25.06    3.44
  11   7   1   23.25    3.16
  11   7   1   29.16    4.75
  11   7   1   30.87    4.01
 -11   7  -1   21.24    3.41
  11   7   1   26.25    3.46
  12  -7   1   20.35    3.81
  12  -7   1   36.35    4.78
  12  -7   1   28.76    8.44
 -12  -7  -1   23.43    3.77
  12  -7   1   29.82    3.98
  12  -7   1   19.14    3.17
 -12  -7  -1   29.86    3.86
 -12  -7  -1   22.26    3.38
 -12  -7  -1   27.49    3.57
  12  -7   1   22.98    4.53
  12  -7   1   30.93    4.47
 -12   7  -1   25.25    3.27
 -12   7  -1   25.15    9.37
  12   7   1   21.49    6.11
  12   7   1   24.15    3.82
 -12   7  -1   17.72    3.44
  12   7   1   22.50    3.67
  12   7   1   20.28    3.10
 -12   7  -1   21.56    3.45
 -12   7  -1   23.68    3.55
  12   7   1   17.92    3.03
  12   7   1   20.06    3.75
  13  -7   1    0.22    1.20
  13  -7   1   -7.89    6.28
  13  -7   1   -0.93    0.96
  13  -7   1    1.25    1.33
  13  -7   1   -1.39    0.86
 -13  -7  -1   -1.01    1.05
  13  -7   1   -0.09    1.55
  13  -7   1   -1.05    0.95
  13  -7   1    2.91    1.57
 -13  -7  -1    0.34    0.99
  13   7   1   -0.33    1.46
  13   7   1    0.04    1.18
  13   7   1    0.03    1.17
 -13   7  -1   -2.43    8.64
 -13   7  -1   -0.39    1.20
 -13   7  -1    0.20    1.15
  14  -7   1   -0.30    1.00
  14  -7   1   -1.94    0.81
 -14  -7  -1   -0.31    1.17
 -14  -7  -1    1.81    1.29
  14  -7   1   -2.19   14.68
  14  -7   1    0.45    1.22
  14  -7   1    0.09    1.30
  14  -7   1   -0.76    0.87
  14   7   1    0.99    1.71
 -14   7  -1    0.06    1.18
  14   7   1   -0.26    1.27
  14   7   1   -1.90    0.95
 -14   7  -1   -0.86    1.16
  15  -7   1  -12.41   11.16
  15  -7   1   -0.19    1.21
 -15  -7  -1   -0.28    1.32
  15  -7   1    0.22    1.24
  15  -7   1    0.63    1.47
  15   7   1    0.74    1.63
 -15   7  -1   -0.94    1.34
  15   7   1   -0.96    1.35
 -15   7  -1    3.27    1.80
  15  -8  -1    4.20    2.05
  15  -8  -1    5.05    2.22
 -15  -8   1    6.70    3.16
 -15  -8   1   15.64    3.13
 -15  -8   1   10.20    4.09
  15   8  -1    8.96    2.93
  15   8  -1    4.14    2.12
 -15   8   1   13.17   14.16
 -15   8   1    9.56    2.75
 -15   8   1   14.39    3.12
  15   8  -1    7.69    2.67
  14  -8  -1   18.05   10.82
  14  -8  -1   30.64    4.83
 -14  -8   1   19.32    3.95
 -14  -8   1   20.84    3.79
  14  -8  -1   27.90    4.26
  14  -8  -1   20.84    3.68
  14  -8  -1   18.86    3.56
 -14  -8   1   26.19    4.11
 -14   8   1   25.43    3.99
 -14   8   1   24.96   14.08
  14   8  -1   23.87    4.06
 -14   8   1   23.59    3.78
  14   8  -1   19.96    4.17
  14   8  -1   25.78    4.28
  13  -8  -1    4.30    2.00
 -13  -8   1    4.78    2.26
  13  -8  -1    8.95    2.41
 -13  -8   1    4.72    1.96
  13  -8  -1    4.31    1.95
  13  -8  -1   12.02    7.77
 -13  -8   1    6.79    2.20
 -13  -8   1    9.06    2.15
  13  -8  -1    5.26    1.94
  13  -8  -1    5.19    2.04
 -13   8   1    6.38    2.18
  13   8  -1    4.58    1.94
 -13   8   1    9.47    2.33
  13   8  -1    7.94    2.14
  13   8  -1    7.17    2.37
  13   8  -1    6.42    2.38
 -13   8   1   -2.46    7.85
  12  -8  -1   27.02    4.03
  12  -8  -1   30.93    4.08
  12  -8  -1   36.40    4.76
 -12  -8   1   33.24    4.87
 -12  -8   1   33.24    4.95
  12  -8  -1   28.52    4.14
 -12  -8   1   32.81    3.89
  12  -8  -1   20.90    9.25
 -12  -8   1   37.64    4.54
 -12  -8   1   28.40    4.18
  12  -8  -1   24.28    3.74
  12  -8  -1   30.48    4.32
  12  -8  -1   31.57    5.03
  12  -8  -1   37.68    4.71
  12   8  -1   33.65    4.38
 -12   8   1   31.76    4.17
 -12   8   1   31.06    4.13
  12   8  -1   31.41    4.10
 -12   8   1   29.37    3.64
  12   8  -1   48.07    8.79
 -12   8   1   40.64   10.99
  12   8  -1   33.37    3.93
  12   8  -1   33.02    4.53
  12   8  -1   26.64    4.34
 -12   8   1   34.72    4.21
 -11  -8   1   18.78    3.08
  11  -8  -1   33.09    3.99
  11  -8  -1   24.13    3.47
 -11  -8   1   24.76    3.16
  11  -8  -1   18.90    3.45
 -11  -8   1   26.88    3.58
 -11  -8   1   31.30    4.00
  11  -8  -1   30.37    3.79
  11  -8  -1   24.55    4.25
  11  -8  -1   30.99    4.11
 -11  -8   1   17.30    3.56
  11  -8  -1   19.28    3.71
  11  -8  -1   21.49    7.20
 -11   8   1   22.96    2.96
  11   8  -1   40.12    9.03
  11   8  -1   35.05    4.24
 -11   8   1   24.65    3.47
 -11   8   1   30.78    3.77
 -11   8   1   23.01    3.38
  11   8  -1   27.93    3.36
  11   8  -1   24.25    3.43
  11   8  -1   19.29    3.65
  11   8  -1   22.13    8.09
  10  -8  -1   28.34    3.81
 -10  -8   1   31.53    3.96
  10  -8  -1   32.67    3.87
 -10  -8   1   31.31    4.51
 -10  -8   1   25.81    3.53
  10  -8  -1   35.65    3.98
  10  -8  -1   43.89    8.92
  10  -8  -1   37.72    3.84
  10  -8  -1   27.76    3.61
  10  -8  -1   31.09    4.15
 -10  -8   1   31.28    3.11
  10  -8  -1   31.97    2.74
 -10  -8   1   29.46    3.75
  10  -8  -1   33.37    4.62
  10  -8  -1   29.18    3.95
  10   8  -1   29.07    3.76
  10   8  -1   32.01    8.05
  10   8  -1   28.32    3.79
 -10   8   1   31.91    3.93
  10   8  -1   36.55    3.50
 -10   8   1   32.53    3.87
  10   8  -1   37.54    4.96
  10   8  -1   26.13    3.31
 -10   8   1   31.22    3.03
   9  -8  -1  101.51    7.37
  -9  -8   1   88.12    6.82
  -9  -8   1   97.25    7.51
   9  -8  -1   94.52    7.56
  -9  -8   1   89.12    6.80
   9  -8  -1  110.16    7.83
   9  -8  -1  103.17    7.01
   9  -8  -1   87.72    7.57
  -9  -8   1   80.94    6.80
   9  -8  -1   89.85    7.05
   9  -8  -1  106.30    7.39
   9  -8  -1  107.54    7.13
  -9  -8   1   79.44    6.39
   9  -8  -1   90.65    6.09
   9   8  -1   90.74    6.78
  -9   8   1   99.20    6.89
   9   8  -1   92.61    6.95
   9   8  -1   93.06    7.10
   9   8  -1   99.89    6.67
  -9   8   1   86.91    6.78
   9   8  -1  116.63   12.29
  -9   8   1   83.20    6.38
  -9   8   1   85.64    6.93
   9   8  -1  101.35    7.71
   8  -8  -1  173.60   11.33
   8  -8  -1  162.86   11.44
   8  -8  -1  166.69   11.31
  -8  -8   1  151.92   10.93
   8  -8  -1  169.63   11.25
  -8  -8   1  160.89   10.87
   8  -8  -1  172.69   10.95
   8  -8  -1  171.68   11.00
  -8  -8   1  163.13   10.93
  -8  -8   1  162.08   11.48
   8  -8  -1  167.34   10.18
   8  -8  -1  176.88   11.46
   8  -8  -1  165.67   10.91
  -8   8   1  168.48   10.98
   8   8  -1  174.92   10.92
  -8   8   1  154.99   10.52
   8   8  -1  168.89   11.01
   8   8  -1  164.50   10.62
  -8   8   1  162.91   11.05
  -8   8   1  168.53   10.92
   8   8  -1  190.79   16.20
   8   8  -1  176.95   11.24
   8   8  -1  177.80   11.87
  -7  -8   1   54.31    7.14
   7  -8  -1   40.97    3.66
   7  -8  -1   38.91    6.78
   7  -8  -1   33.48    3.56
  -7  -8   1   37.32    3.35
   7  -8  -1   40.20    3.37
   7  -8  -1   36.30    3.55
  -7  -8   1   42.96    3.83
  -7  -8   1   35.20    3.38
   7  -8  -1   38.35    3.29
   7  -8  -1   39.77    3.39
  -7  -8   1   39.87    4.37
   7  -8  -1   35.55    4.04
   7  -8  -1   35.07    3.45
  -7  -8   1   36.77    3.05
  -7  -8   1   41.01    3.34
  -7   8   1   39.09    3.11
  -7   8   1   33.93    3.23
   7   8  -1   41.91    7.58
  -7   8   1   38.58    3.36
   7   8  -1   36.93    3.08
  -7   8   1   44.50    7.21
   7   8  -1   43.32    4.95
  -7   8   1   35.61    3.70
   7   8  -1   39.43    3.40
  -7   8   1   31.89    3.17
   7   8  -1   40.98    3.32
  -7   8   1   48.77    5.57
  -7   8   1   37.01    3.46
   7   8  -1   40.24    3.54
   6  -8  -1    5.58    1.47
  -6  -8   1    9.48    1.91
  -6  -8   1    9.38    1.37
   6  -8  -1   11.89    1.74
   6  -8  -1    8.60    1.49
  -6  -8   1   12.51    1.92
   6  -8  -1   22.47    4.63
   6  -8  -1   12.39    2.01
   6  -8  -1   10.23    1.59
   6  -8  -1    7.38    1.59
  -6  -8   1    8.01    1.46
  -6  -8   1    7.38    1.75
   6  -8  -1   13.75    2.10
   6  -8  -1   12.30    2.01
   6   8  -1   10.38    1.56
  -6   8   1    9.36    1.07
  -6   8   1   11.66    1.50
   6   8  -1   13.71    2.40
  -6   8   1   11.05    1.86
   6   8  -1   11.95    1.70
  -6   8   1    3.78    1.85
   6   8  -1   10.32    1.72
   6   8  -1   11.66    1.53
  -6   8   1    8.63    1.46
   6   8  -1   24.05    5.10
  -6   8   1   12.27    1.73
  -5  -8   1    1.78    0.94
   5  -8  -1    0.79    1.62
   5  -8  -1    2.92    0.82
  -5  -8   1    1.96    1.02
   5  -8  -1    1.82    0.98
  -5  -8   1    3.29    1.00
   5  -8  -1    4.49    0.93
   5  -8  -1    1.49    0.86
  -5  -8   1    3.69    0.78
   5  -8  -1    2.64    1.04
   5  -8  -1    4.72    1.03
   5  -8  -1    3.67    1.06
   5  -8  -1    5.52    1.30
  -5  -8   1    2.72    0.81
  -5   8   1    2.69    1.37
   5   8  -1    6.88    1.13
  -5   8   1    4.05    0.99
   5   8  -1    2.46    1.16
  -5   8   1    2.39    1.91
   5   8  -1    4.31    0.95
  -5   8   1    5.04    1.18
  -5   8   1    3.91    0.61
  -5   8   1    2.80    1.07
   5   8  -1    3.95    1.07
  -5   8   1    3.31    1.05
   5   8  -1    5.27    0.94
   5   8  -1    0.71    1.88
  -5   8   1    3.40    0.91
  -5   8   1    5.57    0.97
   4  -8  -1  114.10    6.80
   4  -8  -1  108.87    7.23
  -4  -8   1  114.67    6.93
   4  -8  -1  117.67    8.89
   4  -8  -1  109.95    7.10
   4  -8  -1  108.33    6.86
  -4  -8   1  102.73    7.40
  -4  -8   1  107.65    7.08
   4  -8  -1  117.55    6.77
   4  -8  -1  102.91    7.30
  -4  -8   1  107.34    6.69
  -4  -8   1  109.37    7.47
   4  -8  -1  116.60    7.45
   4  -8  -1  109.53    7.53
   4   8  -1  110.97    7.03
  -4   8   1   98.64    7.35
   4   8  -1  113.58    7.77
  -4   8   1  109.34    7.29
  -4   8   1  107.56    6.86
  -4   8   1  110.35    6.64
  -4   8   1  110.39    7.24
  -4   8   1  103.91    6.73
   4   8  -1  110.39    6.85
   4   8  -1  107.99    6.84
  -4   8   1  121.81    7.27
   4   8  -1  111.50    9.30
  -4   8   1  104.34    6.87
   4   8  -1  111.56    6.92
  -4   8   1   96.76    7.12
   3  -8  -1    6.40    1.71
  -3  -8   1   11.28    2.33
   3  -8  -1    5.52    1.20
  -3  -8   1    7.04    0.96
   3  -8  -1    7.73    0.96
  -3  -8   1    6.21    1.23
  -3  -8   1    4.82    1.13
   3  -8  -1    5.02    1.13
  -3  -8   1    7.36    1.01
  -3  -8   1    7.53    1.37
  -3  -8   1    6.19    1.03
   3  -8  -1   11.41    1.72
   3  -8  -1    7.69    1.28
   3  -8  -1    5.39    0.94
   3   8  -1    6.86    0.81
   3   8  -1    4.45    0.76
  -3   8   1    5.88    0.81
   3   8  -1    6.54    2.00
  -3   8   1    4.72    1.00
  -3   8   1    5.50    0.83
  -3   8   1    5.06    1.02
   3   8  -1    8.70    1.15
   3   8  -1    5.85    1.01
   3   8  -1    5.39    1.55
  -3   8   1    4.96    0.81
  -3   8   1    9.59    2.08
  -3   8   1    6.60    1.19
   3   8  -1    6.54    0.89
  -3   8   1    7.67    1.33
  -3   8   1    4.59    1.04
  -3   8   1    7.04    1.40
   3   8  -1    8.18    1.44
  -3   8   1    8.31    1.34
   2  -8  -1  322.49   19.50
   2   8  -1  322.90   20.08
  -1  -8   1   10.55    2.10
  -1  -8   1   14.46    1.51
  -1  -8   1   16.25    2.06
   1  -8  -1   16.14    1.91
   1  -8  -1   12.93    1.63
   1  -8  -1   14.89    1.81
   1  -8  -1   12.84    1.67
  -1  -8   1   15.55    1.97
   1  -8  -1   16.72    1.10
   1   8  -1   16.94    2.10
   1   8  -1   18.09    1.58
  -1   8   1   18.01    1.09
  -1   8   1   13.64    1.75
   1   8  -1   18.58    1.08
  -1   8   1   14.49    1.38
  -1   8   1   14.82    1.77
   1   8  -1   18.09    1.62
  -1   8   1   14.18    1.61
  -1   8   1   14.20    1.86
   1   8  -1   16.57    1.18
   1   8  -1   18.65    1.32
   1   8  -1   11.24    1.69
  -1   8   1   15.64    1.01
   1   8  -1   16.77    2.05
  -1   8   1   13.19    1.29
  -1   8   1   18.47    1.55
  -1   8   1   15.46    1.84
   0  -8  -1   39.61    3.05
   0  -8  -1   40.41    2.37
   0  -8  -1   37.58    2.97
   0  -8   1   31.80    2.90
   0  -8   1   38.13    2.93
   0  -8   1   39.58    2.82
   0  -8   1   35.72    2.91
   0  -8   1   38.51    2.39
   0  -8   1   37.99    3.12
   0  -8   1   37.83    3.12
   0  -8  -1   38.83    3.12
   0  -8   1   38.47    2.45
   0  -8   1   37.98    2.96
   0   8   1   41.64    3.07
   0   8  -1   38.10    2.86
   0   8  -1   37.39    3.10
   0   8   1   44.51    3.19
   0   8  -1   38.59    3.16
   0   8  -1   38.14    2.89
   0   8   1   43.25    2.60
   0   8   1   38.88    3.07
   0   8  -1   36.95    2.88
   0   8  -1   37.93    3.09
   0   8   1   41.99    3.06
   0   8   1   39.99    2.71
   0   8   1   42.85    3.11
   0   8  -1   38.41    2.98
   1  -8   1   59.09    4.04
  -1  -8  -1   55.52    4.06
   1  -8   1   63.39    4.24
  -1  -8  -1   59.20    4.01
  -1  -8  -1   52.98    4.05
   1  -8   1   53.44    3.93
  -1  -8  -1   51.89    4.31
   1  -8   1   58.15    4.05
  -1  -8  -1   53.72    3.48
   1  -8   1   48.55    3.89
   1  -8   1   55.06    3.49
   1  -8   1   54.71    3.37
   1  -8   1   54.21    4.00
   1  -8   1   58.57    4.18
  -1   8  -1   61.79    4.19
   1   8   1   64.83    4.32
  -1   8  -1   60.35    3.53
  -1   8  -1   52.83    3.86
  -1   8  -1   55.33    4.13
   1   8   1   58.84    3.45
   1   8   1   55.53    3.99
   1   8   1   55.43    3.48
   1   8   1   51.38    3.97
   1   8   1   47.57    3.91
  -1   8  -1   56.78    3.87
   1   8   1   54.86    3.34
   1   8   1   60.42    4.11
  -1   8  -1   57.00    3.35
  -1   8  -1   56.35    3.97
  -1   8  -1   53.53    3.93
   1   8   1   56.00    3.97
  -1   8  -1   54.49    3.77
  -1   8  -1   58.30    4.26
   2  -8   1  254.63   14.96
  -2  -8  -1  232.47   15.90
   2  -8   1  247.79   15.06
   2  -8   1  246.84   15.01
  -2   8  -1  250.79   15.13
  -2   8  -1  249.07   15.21
  -2   8  -1  248.95   14.89
  -2   8  -1  252.92   15.15
  -3  -8  -1  115.54    7.14
   3  -8   1  121.53    7.66
   3  -8   1  114.17    7.18
   3  -8   1  114.20    7.72
  -3  -8  -1  116.45    7.26
   3  -8   1  110.96    7.66
   3  -8   1  112.78    7.71
  -3  -8  -1  118.04    7.56
   3  -8   1  115.47    7.65
  -3  -8  -1  136.24    9.58
   3  -8   1  116.27    6.91
  -3  -8  -1  109.92    7.74
   3  -8   1  125.94    7.72
   3  -8   1  116.58    7.00
  -3   8  -1  116.67    7.23
  -3   8  -1  113.69    7.82
   3   8   1  121.68    7.52
  -3   8  -1  116.56    9.06
   3   8   1  111.23    7.34
  -3   8  -1  109.83    7.79
  -3   8  -1  114.71    7.24
  -3   8  -1  112.50    7.75
   3   8   1  125.19    7.27
  -3   8  -1  117.80    7.61
   3   8   1  120.19    7.05
   3   8   1  118.46    7.08
   3   8   1  117.04    7.85
   4  -8   1   11.05    1.46
   4  -8   1   11.79    1.17
  -4  -8  -1   10.35    1.73
   4  -8   1   12.66    1.86
  -4  -8  -1   16.02    3.46
  -4  -8  -1   14.31    1.77
   4  -8   1    9.23    1.72
  -4  -8  -1   13.98    1.28
   4  -8   1    8.73    1.51
   4  -8   1   10.73    1.66
   4  -8   1   12.58    1.54
   4  -8   1   10.49    1.81
  -4  -8  -1   13.91    1.56
  -4   8  -1    9.97    1.63
   4   8   1   18.04    3.55
   4   8   1   11.68    1.31
  -4   8  -1   10.41    1.61
   4   8   1   11.78    1.54
   4   8   1    8.38    1.73
  -4   8  -1   12.69    1.53
  -4   8  -1   13.92    2.16
  -4   8  -1   11.69    1.50
  -4   8  -1   13.57    1.24
  -4   8  -1   15.56    2.29
   4   8   1   14.99    1.46
   4   8   1   13.04    1.69
  -4   8  -1   13.14    3.19
   4   8   1   10.90    1.21
  -5   8  -1  534.33   35.66
  -5   8  -1  615.83   38.73
   5   8   1  675.63   38.79
   6  -8   1    5.92    1.58
  -6  -8  -1   16.88    4.77
  -6  -8  -1    5.37    1.17
  -6  -8  -1    8.33    1.52
  -6  -8  -1    9.29    1.45
   6  -8   1    8.13    1.60
   6  -8   1   10.47    1.84
   6  -8   1   12.17    1.96
   6  -8   1    7.98    1.28
  -6  -8  -1    8.30    1.37
   6  -8   1    9.93    1.60
   6  -8   1    9.44    1.59
   6  -8   1    9.78    1.99
  -6   8  -1   11.23    2.11
  -6   8  -1    7.56    1.23
  -6   8  -1    7.03    1.49
  -6   8  -1    6.80    2.10
   6   8   1    8.70    1.36
   6   8   1    8.69    1.57
   6   8   1    9.13    2.04
  -6   8  -1    8.47    1.47
   6   8   1    8.56    1.26
   6   8   1    5.93    1.43
  -6   8  -1    6.06    1.36
  -6   8  -1   22.10    5.48
  -7  -8  -1    5.17    1.22
   7  -8   1    7.32    1.35
   7  -8   1    7.41    1.70
  -7  -8  -1    6.28    1.43
   7  -8   1    8.97    1.74
   7  -8   1    6.79    1.54
   7  -8   1    6.78    1.45
  -7  -8  -1    6.46    1.31
  -7  -8  -1    5.56    1.25
  -7  -8  -1   13.20    4.78
   7  -8   1   19.87    4.79
   7  -8   1    7.65    1.81
   7  -8   1    6.95    1.89
   7  -8   1   12.55    2.16
   7   8   1    6.13    1.80
   7   8   1    5.16    1.24
  -7   8  -1    6.79    1.47
  -7   8  -1    7.78    1.36
  -7   8  -1    6.66    2.43
  -7   8  -1    5.71    1.44
  -7   8  -1    9.36    2.11
   7   8   1   16.93    4.84
   7   8   1    5.56    1.45
  -7   8  -1    6.57    1.48
  -7   8  -1   17.43    4.93
   7   8   1    5.54    1.22
   8  -8   1   57.29    4.81
   8  -8   1   57.30    9.00
   8  -8   1   52.14    4.80
  -8  -8  -1   64.04   10.54
  -8  -8  -1   58.31    4.87
  -8  -8  -1   57.33    4.66
  -8  -8  -1   56.17    4.49
  -8  -8  -1   57.37    4.58
   8  -8   1   58.47    4.51
   8  -8   1   56.30    5.42
   8  -8   1   57.22    4.90
   8  -8   1   53.12    5.03
   8   8   1   64.20    4.64
   8   8   1   65.88    5.12
  -8   8  -1   56.45    7.26
   8   8   1   61.46    9.69
  -8   8  -1   55.24    4.81
  -8   8  -1   73.98   11.19
  -8   8  -1   58.38    4.76
  -8   8  -1   64.74    5.01
  -8   8  -1   61.29    4.47
   8   8   1   52.36    4.32
   8   8   1   63.50    5.03
   8   8   1   62.85    5.48
   9  -8   1   16.05    3.06
  -9  -8  -1   23.46    7.21
  -9  -8  -1   17.97    2.90
  -9  -8  -1   18.11    2.59
   9  -8   1   22.70    3.26
   9  -8   1   24.75    2.91
   9  -8   1   37.57    8.01
   9  -8   1   20.74    3.62
   9  -8   1   24.64    3.12
  -9  -8  -1   26.54    3.10
  -9  -8  -1   20.38    2.79
   9  -8   1   25.84    2.91
   9   8   1   21.23    2.66
  -9   8  -1   15.41    2.60
  -9   8  -1   21.18    3.21
   9   8   1   21.77    3.58
   9   8   1   27.53    6.10
  -9   8  -1   21.19    2.67
  -9   8  -1   35.88    8.72
   9   8   1   33.87    7.59
   9   8   1   20.84    2.68
  -9   8  -1   19.29    4.59
   9   8   1   20.82    3.05
  -9   8  -1   21.23    3.11
   9   8   1   22.81    3.16
  10  -8   1   54.22    6.63
 -10  -8  -1   56.79    4.74
 -10  -8  -1   57.37    4.69
  10  -8   1   57.27    4.68
  10  -8   1   57.50    3.64
  10  -8   1   46.26    9.16
 -10  -8  -1   55.03   11.06
  10  -8   1   59.45    5.02
  10  -8   1   55.70    5.32
  10  -8   1   54.43    5.00
  10  -8   1   59.49    5.22
  10  -8   1   46.02    4.87
  10  -8   1   45.47    4.76
 -10  -8  -1   53.66    5.03
 -10  -8  -1   59.74    4.86
 -10   8  -1   44.31   10.16
 -10   8  -1   61.46    4.98
  10   8   1   53.47    4.51
 -10   8  -1   49.60    6.22
 -10   8  -1   53.92    4.51
  10   8   1   56.82    6.59
  10   8   1   53.67   10.30
  10   8   1   57.58    4.74
  10   8   1   49.75    8.63
  10   8   1   57.93    5.07
  11  -8   1    4.47    1.70
  11  -8   1    0.09    1.18
 -11  -8  -1    1.43    1.12
  11  -8   1    3.44    4.87
  11  -8   1    1.06    1.21
  11  -8   1    1.99    1.20
 -11  -8  -1    1.27    1.24
 -11  -8  -1    2.33    1.44
  11  -8   1    0.45    1.35
  11  -8   1   -0.21    1.02
  11  -8   1    3.29    1.50
  11  -8   1    2.09    1.37
  11   8   1   -0.12    1.26
 -11   8  -1    2.36    1.42
 -11   8  -1    0.83    1.05
  11   8   1    1.46    1.44
  11   8   1    1.45    1.79
 -11   8  -1    1.27    1.20
 -11   8  -1   -0.10    6.22
  11   8   1    0.51    3.13
  11   8   1    2.32    1.33
  11   8   1    2.91    1.31
 -12  -8  -1    4.74    1.73
  12  -8   1    6.57    2.07
  12  -8   1    4.20    6.18
  12  -8   1    7.06    2.09
 -12  -8  -1    5.45    1.75
  12  -8   1    7.07    2.64
  12  -8   1    4.49    2.35
  12  -8   1    3.80    1.62
 -12  -8  -1    5.79    1.70
  12  -8   1    8.23    2.32
  12  -8   1   11.29    2.49
 -12   8  -1    3.89    7.82
 -12   8  -1    5.44    1.90
  12   8   1    1.98    1.55
 -12   8  -1    5.40    1.58
  12   8   1    7.03    1.84
  12   8   1    5.08    2.15
 -12   8  -1    5.25    1.79
 -12   8  -1    3.55    1.82
  12   8   1    4.50    1.79
  12   8   1    6.53    2.48
  12   8   1    0.40    3.17
  13  -8   1   -0.43    1.18
  13  -8   1    4.30    7.11
 -13  -8  -1    0.98    1.28
  13  -8   1    1.76    1.40
  13  -8   1    1.84    1.48
  13  -8   1   -0.78    1.18
  13  -8   1    1.61    1.57
 -13  -8  -1    0.89    1.08
  13   8   1    0.76    1.62
 -13   8  -1    0.34    1.19
  13   8   1    0.16    1.22
 -13   8  -1   -0.52    8.57
  13   8   1    1.99    1.49
 -13   8  -1    2.55    1.67
  14  -8   1    8.54    2.82
  14  -8   1   11.32    2.79
  14  -8   1   10.48    2.85
 -14  -8  -1   12.17    2.70
 -14  -8  -1    7.94    2.44
  14  -8   1   12.08    9.40
  14  -8   1    9.74    2.54
  14   8   1    9.73    2.73
  14   8   1    7.52    2.64
  14   8   1    9.05    2.90
 -14   8  -1   31.39   13.39
 -14   8  -1   11.54    2.71
 -14   8  -1   10.15    2.66
 -14  -9   1    0.47    1.30
  14  -9  -1   -4.98    8.45
 -14  -9   1    0.41    0.88
  14  -9  -1   -0.61    0.81
  14  -9  -1   -0.22    1.20
 -14  -9   1    0.66    1.60
  14  -9  -1    0.69    1.39
  14  -9  -1   -0.84    1.19
  14   9  -1    1.47    1.58
  14   9  -1   -2.66    0.78
  14   9  -1    1.13    1.78
 -14   9   1   -0.53    1.15
 -14   9   1   10.25   11.18
 -14   9   1   -0.88    1.04
  13  -9  -1   -1.02    1.09
  13  -9  -1    0.58    1.29
 -13  -9   1    1.04    1.35
  13  -9  -1   -2.39    7.19
 -13  -9   1    0.46    1.69
  13  -9  -1    1.88    1.53
  13  -9  -1   -0.70    1.04
  13  -9  -1    0.81    1.24
 -13  -9   1    1.20    1.39
 -13   9   1   -0.48    0.97
  13   9  -1    0.32    1.29
  13   9  -1   -0.85    0.97
 -13   9   1   -0.54    0.84
 -13   9   1    1.01    8.76
  13   9  -1    2.15    2.00
  13   9  -1    0.07    1.16
  12  -9  -1   39.48    4.38
  12  -9  -1   33.68    4.71
 -12  -9   1   33.69    5.02
  12  -9  -1   40.15    4.77
  12  -9  -1   41.73   10.69
  12  -9  -1   34.22    4.42
 -12  -9   1   37.37    4.82
 -12  -9   1   38.92    5.21
 -12  -9   1   40.39    4.90
  12  -9  -1   31.71    4.46
  12  -9  -1   33.00    4.47
 -12   9   1   39.23    4.63
 -12   9   1   46.09    4.97
  12   9  -1   36.38    5.18
 -12   9   1   61.56   12.41
  12   9  -1   54.96    9.37
  12   9  -1   32.21    4.06
  12   9  -1   32.98    4.55
  12   9  -1   50.81    5.32
  12   9  -1   28.56    4.25
 -12   9   1   33.70    3.94
  11  -9  -1    5.68    2.23
 -11  -9   1    8.52    2.55
  11  -9  -1    5.26    1.79
 -11  -9   1    8.11    2.09
  11  -9  -1    9.68    2.28
  11  -9  -1   12.17    6.43
  11  -9  -1    8.48    2.24
 -11  -9   1    8.09    2.06
  11  -9  -1    9.87    2.14
  11  -9  -1    7.78    2.31
  11  -9  -1   10.82    2.56
  11  -9  -1    8.64    2.21
 -11  -9   1    6.60    1.97
 -11  -9   1    7.68    1.78
  11   9  -1    9.65    2.28
 -11   9   1   10.53    2.32
 -11   9   1    7.46    1.85
 -11   9   1   11.22    6.56
  11   9  -1    8.44    2.08
  11   9  -1    9.44    1.98
 -11   9   1   11.56    2.37
  11   9  -1    4.95    4.08
 -11   9   1    7.97    1.72
  11   9  -1   11.13    2.75
  11   9  -1    9.25    2.23
 -10  -9   1   29.77    3.81
 -10  -9   1   28.13    8.09
  10  -9  -1   26.55    3.46
 -10  -9   1   25.16    3.40
  10  -9  -1   28.79    4.02
  10  -9  -1   30.61    7.76
  10  -9  -1   46.85    5.21
 -10  -9   1   35.70    4.01
  10  -9  -1   22.76    3.44
  10  -9  -1   23.98    3.68
  10  -9  -1   36.34    4.02
 -10  -9   1   27.66    3.33
  10  -9  -1   26.97    3.92
 -10  -9   1   33.20    4.62
  10  -9  -1   38.38    4.14
  10   9  -1   32.44    4.69
  10   9  -1   28.15    3.65
 -10   9   1   26.60    3.11
  10   9  -1   23.48    3.05
 -10   9   1   24.72    3.42
  10   9  -1   29.47    3.52
 -10   9   1   30.93    8.28
   9  -9  -1  125.06    9.91
  -9  -9   1  127.18    9.35
   9  -9  -1  135.50    9.77
   9  -9  -1  144.76    9.57
   9  -9  -1  144.69    9.99
   9  -9  -1  157.14    9.65
  -9  -9   1  150.06    9.70
  -9  -9   1  148.21    9.24
   9  -9  -1  147.73    9.53
   9  -9  -1  129.90    9.82
  -9  -9   1  131.96    9.47
   9  -9  -1  137.95    9.87
  -9  -9   1  116.13    9.96
  -9  -9   1  137.87   14.37
   9   9  -1  147.98    9.49
   9   9  -1  141.86   10.34
  -9   9   1  135.41    9.68
  -9   9   1  138.36    9.51
  -9   9   1  131.39    9.02
  -9   9   1  117.93   13.95
   9   9  -1  154.86    9.91
   9   9  -1  144.37    9.61
   9   9  -1  132.33    9.10
  -9   9   1  141.63    9.43
  -8  -9   1    1.53    0.91
  -8  -9   1    5.76    3.95
  -8  -9   1    1.57    1.26
  -8  -9   1    0.91    0.90
   8  -9  -1    1.10    1.13
   8  -9  -1    3.54    1.40
   8  -9  -1    1.59    1.03
   8  -9  -1   -0.12    1.06
   8  -9  -1    1.15    0.94
  -8  -9   1    1.45    1.06
   8  -9  -1    1.78    3.22
   8  -9  -1    0.76    1.09
   8  -9  -1    0.38    1.04
  -8  -9   1    2.03    1.07
   8  -9  -1    2.65    1.08
  -8   9   1    2.63    1.12
  -8   9   1    2.85    0.96
   8   9  -1    0.94    1.02
   8   9  -1    1.35    0.88
   8   9  -1    1.63    1.47
  -8   9   1    0.08    1.03
  -8   9   1    1.86    1.06
   8   9  -1    1.84    0.89
  -8   9   1    1.89    3.34
   8   9  -1    1.04    3.20
   8   9  -1    2.04    1.07
  -7  -9   1   48.55    4.01
  -7  -9   1   42.60    3.79
   7  -9  -1   50.54    4.29
   7  -9  -1   43.85    4.17
   7  -9  -1   36.74    4.10
  -7  -9   1   47.91    4.45
   7  -9  -1   46.18    3.81
   7  -9  -1   52.75    3.93
   7  -9  -1   51.08    3.94
   7  -9  -1   36.76    6.86
  -7  -9   1   52.61    7.35
   7  -9  -1   47.60    4.23
  -7  -9   1   47.39    3.65
   7  -9  -1   57.25    4.47
  -7   9   1   44.76    4.37
  -7   9   1   48.10    4.10
  -7   9   1   53.10    3.98
   7   9  -1   48.61    3.66
   7   9  -1   52.75    4.85
  -7   9   1   52.18    6.00
  -7   9   1   53.74    3.75
  -7   9   1   48.02    3.02
   7   9  -1   53.38    3.93
  -7   9   1   44.89    7.52
   7   9  -1   49.65    4.10
  -7   9   1   39.97    3.86
  -7   9   1   53.22    3.99
   6  -9  -1   30.35    3.42
   6  -9  -1   44.52    3.74
   6  -9  -1   40.54    3.19
   6  -9  -1   34.56    3.31
   6  -9  -1   39.19    3.50
  -6  -9   1   36.07    3.60
   6  -9  -1   37.21    3.05
  -6  -9   1   37.01    3.11
   6  -9  -1   40.09    3.10
  -6  -9   1   41.45    2.99
  -6  -9   1   41.00    3.68
  -6  -9   1   40.43    3.34
   6  -9  -1   39.00    3.54
   6  -9  -1   26.39    5.42
  -6   9   1   37.92    3.38
  -6   9   1   33.78    4.36
   6   9  -1   45.01    4.07
   6   9  -1   43.10    3.06
  -6   9   1   39.37    2.48
  -6   9   1   41.53    3.20
  -6   9   1   38.47    6.31
   6   9  -1   45.23    3.45
  -6   9   1   38.72    2.96
   6   9  -1   41.84    3.22
  -6   9   1   40.17    3.18
   6   9  -1   33.20    2.39
  -6   9   1   36.61    3.29
  -6   9   1   33.97    3.54
   6   9  -1   44.21    3.21
   5  -9  -1  406.71   24.33
   5  -9  -1  340.12   21.68
  -5  -9   1  326.26   21.84
   5  -9  -1  340.56   21.81
   5  -9  -1  354.74   21.57
  -5   9   1  392.50   21.76
  -5   9   1  383.99   22.12
  -5   9   1  347.96   21.67
  -5   9   1  350.56   21.56
   5   9  -1  370.56   22.36
  -5   9   1  353.33   22.00
  -4  -9   1  136.85   10.12
   4  -9  -1  127.00    7.30
   4  -9  -1  119.79    7.53
  -4  -9   1  125.30    7.59
  -4  -9   1  120.55    8.22
  -4  -9   1  118.21    7.36
   4  -9  -1  126.26    8.05
   4  -9  -1  105.59    8.15
   4  -9  -1  118.94    7.79
   4  -9  -1  123.73    8.21
  -4  -9   1  119.22    8.22
   4  -9  -1  122.13    7.31
   4  -9  -1  129.80    8.28
  -4  -9   1  130.61    7.83
   4   9  -1  119.63    7.71
  -4   9   1  130.13    9.61
  -4   9   1  124.10    7.45
   4   9  -1  124.40    7.55
   4   9  -1  125.47    7.67
  -4   9   1  111.20    7.93
  -4   9   1  117.29    7.53
   4   9  -1  124.67    7.55
  -4   9   1  121.36    7.55
   4   9  -1  105.93    7.32
  -4   9   1  125.21    7.93
  -4   9   1  114.95    7.95
   4   9  -1  131.88    8.66
  -4   9   1  120.88    8.00
  -4   9   1  122.40    8.27
  -4   9   1  123.06    7.37
  -3  -9   1    5.45    1.33
  -3  -9   1   13.86    1.33
   3  -9  -1   15.56    2.49
   3  -9  -1   17.22    2.31
   3  -9  -1    8.28    1.05
  -3  -9   1   10.52    1.68
   3  -9  -1    7.36    1.37
  -3  -9   1   10.12    1.13
   3  -9  -1   10.98    1.77
   3  -9  -1    8.42    1.65
  -3  -9   1    9.93    1.71
   3  -9  -1    8.57    1.29
  -3  -9   1    7.97    1.23
   3   9  -1   10.01    1.15
  -3   9   1   14.09    1.60
   3   9  -1    9.93    1.93
  -3   9   1   10.56    1.51
  -3   9   1   12.32    1.85
  -3   9   1    9.26    1.17
  -3   9   1    6.58    1.30
  -3   9   1    9.05    1.55
  -3   9   1    8.62    1.44
  -3   9   1    9.56    1.13
   3   9  -1   10.61    1.18
   3   9  -1   10.73    1.72
   3   9  -1   10.65    1.33
   3   9  -1   13.68    2.83
  -3   9   1   16.17    2.16
  -3   9   1   14.13    2.41
  -3   9   1   10.23    1.13
   2  -9  -1  196.45   11.87
   2  -9  -1  187.31   11.80
   2  -9  -1  186.03   11.68
   2  -9  -1  202.23   12.18
   2  -9  -1  183.04   11.96
  -2  -9   1  187.63   12.03
  -2  -9   1  196.07   12.06
  -2  -9   1  188.32   11.87
   2  -9  -1  184.40   11.92
  -2   9   1  187.02   11.60
  -2   9   1  187.22   11.83
  -2   9   1  191.14   12.02
  -2   9   1  187.35   11.84
   2   9  -1  203.11   12.06
  -2   9   1  190.63   11.82
  -2   9   1  207.74   11.97
   2   9  -1  188.43   11.68
   2   9  -1  190.52   12.15
  -2   9   1  181.61   11.52
   2   9  -1  197.40   11.75
  -1  -9   1    5.59    0.78
  -1  -9   1    7.14    1.40
  -1  -9   1    6.34    1.24
   1  -9  -1    8.20    1.37
  -1  -9   1   10.74    1.22
   1  -9  -1    8.38    1.42
  -1  -9   1    7.02    1.62
   1  -9  -1    8.06    1.39
   1  -9  -1    7.76    1.30
  -1  -9   1    6.56    1.18
   1  -9  -1    7.64    1.42
  -1  -9   1    6.13    0.71
   1   9  -1    7.62    0.58
  -1   9   1    8.06    1.30
  -1   9   1    8.01    1.46
   1   9  -1    5.73    1.10
  -1   9   1    7.85    1.33
   1   9  -1    9.03    1.56
   1   9  -1   10.55    1.66
  -1   9   1    8.58    1.41
  -1   9   1    5.78    1.04
  -1   9   1    5.81    1.16
   1   9  -1    7.24    0.85
   1   9  -1    5.93    1.26
  -1   9   1    6.24    1.18
  -1   9   1    6.51    1.01
   1   9  -1    5.78    1.05
   1   9  -1    6.61    0.76
   0  -9   1  337.63   20.80
   0  -9   1  348.12   20.67
   0   9  -1  388.05   21.42
   1  -9   1  902.60   51.86
   2  -9   1  279.05   17.38
  -2  -9  -1  285.51   18.27
   2  -9   1  287.36   17.32
  -2   9  -1  285.42   17.57
  -2   9  -1  297.06   17.49
   2   9   1  283.87   17.41
  -2   9  -1  284.08   17.47
  -2   9  -1  297.96   17.14
  -2   9  -1  281.25   17.14
  -2   9  -1  289.86   17.27
   3  -9   1    1.64    0.72
   3  -9   1    2.64    0.98
  -3  -9  -1    1.89    0.51
  -3  -9  -1    1.37    0.67
  -3  -9  -1    2.12    0.61
   3  -9   1    2.48    1.31
  -3  -9  -1    2.66    0.50
  -3  -9  -1    3.01    1.76
   3  -9   1    1.52    0.79
   3  -9   1    1.92    0.78
   3  -9   1    2.32    0.87
   3  -9   1    2.87    0.64
   3  -9   1    2.48    0.93
  -3  -9  -1    1.26    0.92
   3   9   1    1.45    1.58
   3   9   1    2.61    0.54
   3   9   1    3.51    0.80
  -3   9  -1    3.23    0.46
  -3   9  -1    1.93    0.74
  -3   9  -1    2.44    1.02
  -3   9  -1    1.66    0.43
  -3   9  -1    2.04    0.85
  -3   9  -1    1.92    1.41
  -3   9  -1    1.91    0.82
   3   9   1    2.63    0.57
   3   9   1    3.55    1.10
   3   9   1    1.18    0.59
  -3   9  -1    3.85    0.77
  -3   9  -1    3.18    1.10
   3   9   1    4.26    0.79
  -3   9  -1    3.27    0.71
   4  -9   1  355.56   22.18
   4  -9   1  417.99   23.86
   4  -9   1  347.61   22.02
  -4  -9  -1  368.79   24.50
   4  -9   1  354.47   22.16
  -4   9  -1  353.31   24.14
   4   9   1  412.75   24.51
  -4   9  -1  351.51   22.31
  -4   9  -1  353.56   22.20
  -4   9  -1  365.98   22.38
  -5  -9  -1  132.95    8.58
  -5  -9  -1  152.35   12.30
   5  -9   1  136.23    8.50
   5  -9   1  135.30    9.25
   5  -9   1  126.89    9.28
   5  -9   1  134.81    9.18
   5  -9   1  136.41    9.31
   5  -9   1  134.89    8.73
   5  -9   1  132.54    8.79
  -5  -9  -1  133.58    8.84
  -5  -9  -1  133.20    8.67
  -5  -9  -1  131.68    9.41
   5  -9   1  133.27    9.11
   5   9   1  169.88   12.29
  -5   9  -1  134.92    9.43
   5   9   1  149.92    9.67
  -5   9  -1  164.84   12.47
  -5   9  -1  134.14   10.30
  -5   9  -1  143.27    9.07
  -5   9  -1  128.02    8.48
   5   9   1  155.65    9.10
   5   9   1  136.44    8.53
  -5   9  -1  136.71    8.84
   5   9   1  138.24    8.42
   5   9   1  144.15    8.92
   6  -9   1   33.59    2.83
  -6  -9  -1   22.03    3.17
   6  -9   1   25.79    3.13
  -6  -9  -1   27.41    2.55
   6  -9   1   28.83    2.88
   6  -9   1   29.06    2.70
   6  -9   1   28.58    2.99
  -6  -9  -1   28.46    2.52
   6  -9   1   36.02    5.75
   6  -9   1   30.42    3.68
   6  -9   1   34.36    2.57
  -6  -9  -1   24.22    3.13
   6   9   1   34.44    6.20
  -6   9  -1   24.71    2.96
  -6   9  -1   29.85    2.44
   6   9   1   27.47    2.43
  -6   9  -1   34.00    6.34
  -6   9  -1   35.16    4.03
   6   9   1   30.27    2.40
   6   9   1   31.54    3.39
  -6   9  -1   25.64    2.64
   6   9   1   26.68    3.58
   6   9   1   31.45    2.87
  -6   9  -1   33.10    4.30
   6   9   1   29.60    2.48
  -6   9  -1   31.14    2.71
   7  -9   1   61.10    7.38
   7  -9   1   44.85    4.22
  -7  -9  -1   49.93    3.94
  -7  -9  -1   49.77    4.22
  -7  -9  -1   56.02    4.02
   7  -9   1   53.02    3.91
   7  -9   1   55.11    4.51
   7  -9   1   47.03    4.33
   7  -9   1   47.71    4.48
   7  -9   1   51.98    4.16
   7  -9   1   42.74    4.03
   7  -9   1   46.11    4.60
  -7  -9  -1   49.71    3.95
  -7  -9  -1   57.97    9.03
  -7   9  -1   41.54    4.02
  -7   9  -1   49.88    3.81
  -7   9  -1   45.68    4.21
   7   9   1   51.94    3.92
  -7   9  -1   53.68    4.15
   7   9   1   55.27    3.82
   7   9   1   48.81    3.65
   7   9   1   44.75    4.18
  -7   9  -1   51.45    4.71
   7   9   1   51.89    4.79
   7   9   1   70.58    8.28
  -7   9  -1   64.94    8.56
  -7   9  -1   41.01    5.72
   7   9   1   50.00    4.32
   8  -9   1   43.69    3.92
  -8  -9  -1   58.28    9.92
   8  -9   1   46.15    4.05
   8  -9   1   38.80    4.90
   8  -9   1   43.08    4.13
  -8  -9  -1   42.94    3.70
   8  -9   1   36.24    4.50
  -8  -9  -1   37.73    3.81
  -8  -9  -1   45.36    3.72
   8  -9   1   41.97    3.59
   8  -9   1   34.13    4.15
  -8   9  -1   38.83    3.86
  -8   9  -1   65.96   10.65
   8   9   1   38.59    3.55
  -8   9  -1   48.59    3.98
  -8   9  -1   38.45    5.94
   8   9   1   44.57    3.55
   8   9   1   59.84    9.40
  -8   9  -1   45.28    4.11
   8   9   1   48.01    4.17
   8   9   1   46.52    4.09
  -8   9  -1   42.95    3.53
   8   9   1   41.50    3.23
   8   9   1   41.49    5.12
   9  -9   1   18.52    4.39
  -9  -9  -1   17.97    2.58
  -9  -9  -1   20.84    2.70
   9  -9   1   21.22    5.87
   9  -9   1   26.21    3.84
   9  -9   1   27.12    3.23
   9  -9   1   18.05    2.95
  -9  -9  -1   23.66    3.12
   9  -9   1   21.46    3.16
   9  -9   1   17.50    4.25
   9  -9   1   26.43    4.11
  -9  -9  -1   28.03    3.13
  -9  -9  -1   18.46    6.86
   9  -9   1   17.83    2.49
   9   9   1   26.65    5.93
   9   9   1   19.51    3.52
   9   9   1   22.17    2.62
   9   9   1   20.80    3.03
   9   9   1   15.64    1.77
   9   9   1   21.46    2.69
   9   9   1   22.72    6.21
  -9   9  -1   18.35    2.86
  -9   9  -1   18.31    4.68
  -9   9  -1   15.11    2.46
  -9   9  -1   26.70    7.63
  -9   9  -1   18.36    2.43
 -10  -9  -1   56.90    5.67
  10  -9   1   68.18    5.50
 -10  -9  -1   73.72    5.69
  10  -9   1   68.21    6.25
 -10  -9  -1   68.72    5.50
 -10  -9  -1   82.11    5.82
  10  -9   1   70.41    5.75
  10  -9   1   65.14    6.53
  10  -9   1   68.47    5.97
  10  -9   1   60.77    5.79
  10  -9   1   62.69    5.79
 -10  -9  -1   87.32   13.74
  10   9   1   62.38    6.28
  10   9   1   74.70    4.34
  10   9   1   69.71    5.34
 -10   9  -1   72.87   12.91
  10   9   1   71.67    5.99
  10   9   1   67.47    5.98
 -10   9  -1   64.54    5.75
  10   9   1   68.73    5.91
  10   9   1   69.90   10.35
 -10   9  -1   50.92    5.59
 -10   9  -1   68.25    5.37
 -10   9  -1   77.97    5.85
 -11  -9  -1   21.74    3.36
 -11  -9  -1   16.91    2.68
  11  -9   1   20.15    2.82
  11  -9   1   12.18    2.83
 -11  -9  -1   16.46    2.83
  11  -9   1   16.84    6.70
  11  -9   1   14.98    2.98
 -11  -9  -1   18.60    3.10
  11  -9   1   20.82    3.41
  11  -9   1   15.85    2.78
  11  -9   1   15.07    2.90
  11  -9   1   19.75    3.87
 -11   9  -1   12.68    2.55
  11   9   1   15.51    2.49
  11   9   1   17.10    3.18
 -11   9  -1   18.71    3.14
  11   9   1   11.69    5.15
  11   9   1   18.71    3.11
 -11   9  -1   14.37    8.17
 -11   9  -1   17.46    3.19
  11   9   1   15.30    3.31
  11   9   1   24.63    3.27
  12  -9   1   72.71    6.74
  12  -9   1   76.27    6.94
  12  -9   1   77.08    7.00
 -12  -9  -1   73.91    6.49
  12  -9   1   95.25   15.18
 -12  -9  -1   76.19    6.46
 -12  -9  -1   89.68    6.88
  12  -9   1   83.59    6.83
  12  -9   1   77.95    6.53
  12  -9   1   92.99    8.26
  12  -9   1   71.61    6.72
 -12   9  -1  106.31   17.67
  12   9   1   79.20    6.55
  12   9   1   81.13    6.87
 -12   9  -1   75.85    6.32
 -12   9  -1   80.47    6.63
  12   9   1   83.42    7.48
 -12   9  -1   90.54    7.01
  12   9   1   76.40    6.24
  13  -9   1   11.55    2.73
 -13  -9  -1   14.85    2.83
  13  -9   1    7.22    2.40
  13  -9   1   18.87    9.72
  13  -9   1   19.70    3.46
 -13  -9  -1   10.77    2.40
  13  -9   1   12.60    2.64
  13  -9   1   13.88    3.25
 -13   9  -1   11.07    9.83
  13   9   1   15.79    3.22
  13   9   1   10.48    2.58
 -13   9  -1   11.71    2.73
 -13   9  -1   11.95    2.64
  13   9   1   12.92    3.43
  14  -9   1    0.93    9.74
 -14  -9  -1   -0.53    0.83
  14  -9   1    1.69    1.39
 -14  -9  -1    0.17    1.49
  14  -9   1   -0.71    1.05
  14  -9   1   -1.71    0.76
  14  -9   1   -1.34    1.03
 -14   9  -1    4.82   12.00
  14   9   1    2.87    2.22
 -14   9  -1    0.45    1.32
  14 -10  -1    0.46    1.30
  14 -10  -1    0.95    1.40
 -14 -10   1    0.17    1.44
  14 -10  -1    7.57    9.77
 -14 -10   1    0.21    1.27
  14 -10  -1   -0.14    1.43
 -14  10   1    1.72    2.30
 -14  10   1    0.17    1.37
  14  10  -1    4.31    2.31
 -14  10   1    7.34   11.68
  13 -10  -1   11.60    3.01
 -13 -10   1   10.16    2.54
  13 -10  -1   21.33    3.77
 -13 -10   1   10.29    2.88
  13 -10  -1   12.06    2.74
 -13 -10   1   13.68    2.90
  13 -10  -1   10.14    2.73
 -13  10   1   16.10    3.11
 -13  10   1   22.97   11.72
 -13  10   1   16.62    3.18
  13  10  -1    8.88    2.54
  13  10  -1    9.29    2.63
  13  10  -1   15.73    3.79
 -12 -10   1    0.21    1.02
  12 -10  -1   -0.92    1.06
  12 -10  -1    0.29    1.37
 -12 -10   1   -1.95    1.04
  12 -10  -1   -1.17    0.85
  12 -10  -1    0.08    1.17
  12 -10  -1    6.83    6.87
 -12 -10   1   -1.16    0.73
 -12  10   1   -0.56    6.62
 -12  10   1    0.84    1.10
  12  10  -1   -0.78    0.93
  12  10  -1    0.10    1.08
  12  10  -1   -1.00    1.25
 -12  10   1    0.40    0.88
 -12  10   1   -1.14    0.93
  12  10  -1   -0.39    1.21
  11 -10  -1   52.30    6.16
  11 -10  -1   64.38    6.97
  11 -10  -1   61.25    5.86
 -11 -10   1   58.21    4.95
  11 -10  -1   67.39    5.46
  11 -10  -1   47.99   11.11
  11 -10  -1   53.56    5.52
 -11 -10   1   53.25    5.18
 -11 -10   1   66.47    5.47
  11 -10  -1   60.79    5.35
 -11 -10   1   48.91    6.21
 -11 -10   1   61.13    5.38
  11 -10  -1   64.86    5.91
  11 -10  -1   58.11    5.29
 -11  10   1   59.87    5.36
  11  10  -1   62.24    5.52
  11  10  -1   56.88    6.64
  11  10  -1   58.43    5.23
 -11  10   1   68.10    5.39
  11  10  -1   54.58    4.87
  11  10  -1   65.44    5.73
 -11  10   1   49.66    4.91
 -11  10   1   60.20   11.85
 -11  10   1   59.75    5.36
  10 -10  -1    3.46    1.70
  10 -10  -1    1.17    1.19
 -10 -10   1    1.49    1.40
 -10 -10   1    1.80    1.19
  10 -10  -1    2.07    1.46
  10 -10  -1   -2.73    4.02
  10 -10  -1    2.36    1.57
  10 -10  -1    4.75    1.63
 -10 -10   1    1.49    1.17
  10 -10  -1    2.33    1.64
 -10 -10   1   -1.40    4.91
  10 -10  -1    1.83    1.17
 -10 -10   1    2.35    1.10
 -10  10   1    1.75    1.06
  10  10  -1    1.39    1.08
  10  10  -1    5.58    2.28
 -10  10   1    4.62    2.03
  10  10  -1    2.64    1.34
 -10  10   1   -3.34    4.49
  10  10  -1    2.68    1.23
  10  10  -1    6.54    5.19
 -10  10   1    2.82    1.54
  10  10  -1    1.02    1.09
 -10  10   1    2.18    1.31
   9 -10  -1   92.69   10.51
  -9 -10   1   64.43    5.38
   9 -10  -1   74.58    5.54
   9 -10  -1   68.19    5.93
  -9 -10   1   62.97    5.40
   9 -10  -1   71.15    5.50
  -9 -10   1   63.66    5.09
   9 -10  -1   73.73    5.51
   9 -10  -1   62.16    5.73
  -9 -10   1   69.47    6.14
   9 -10  -1   65.78    5.88
   9 -10  -1   83.68    6.33
   9  10  -1   59.18    5.38
   9  10  -1   70.90    5.45
  -9  10   1   63.64    5.02
   9  10  -1   60.70    5.04
  -9  10   1   66.38    5.37
  -9  10   1   59.56    5.30
   9  10  -1   84.58    9.45
   9  10  -1   74.48    6.42
   9  10  -1   83.94   10.65
  -9  10   1   69.19    6.11
   8 -10  -1   10.99    2.35
  -8 -10   1   34.12    6.87
  -8 -10   1    9.84    1.99
  -8 -10   1   15.71    2.06
   8 -10  -1   16.51    2.39
   8 -10  -1   21.21    3.23
   8 -10  -1   17.94    2.39
   8 -10  -1   13.87    2.72
   8 -10  -1   18.27    2.91
   8 -10  -1   18.24    3.31
  -8 -10   1   13.07    2.72
  -8 -10   1   15.79    2.32
   8 -10  -1   20.03    2.52
  -8  10   1   22.30    3.26
  -8  10   1   11.71    2.09
  -8  10   1   15.26    2.08
   8  10  -1   20.40    2.83
  -8  10   1   15.64    2.60
   8  10  -1   13.04    2.00
  -8  10   1   34.30    6.99
   8  10  -1   18.89    2.57
   8  10  -1   13.45    2.80
   8  10  -1   15.12    2.34
  -8  10   1   15.09    3.50
  -8  10   1   14.57    2.23
   8  10  -1   29.49    6.99
   7 -10  -1  275.00   16.24
   7 -10  -1  286.10   16.14
   7 -10  -1  240.54   16.51
  -7 -10   1  243.16   16.08
  -7 -10   1  253.81   16.76
  -7 -10   1  246.43   15.68
   7 -10  -1  262.07   16.58
   7 -10  -1  254.50   15.88
  -7 -10   1  263.58   16.02
   7 -10  -1  265.94   16.58
   7 -10  -1  265.63   16.82
   7 -10  -1  258.33   16.41
   7  10  -1  280.06   16.37
  -7  10   1  289.50   17.84
   7  10  -1  253.55   16.60
   7  10  -1  252.90   15.70
  -7  10   1  266.92   15.76
   7  10  -1  264.35   15.97
  -7  10   1  255.63   16.26
   7  10  -1  270.58   17.18
   7  10  -1  254.36   20.39
  -7  10   1  254.75   16.22
  -7  10   1  244.26   15.94
  -7  10   1  267.68   16.03
  -6 -10   1   93.56    9.43
   6 -10  -1   96.65    6.86
   6 -10  -1   83.88    6.47
   6 -10  -1   87.08    6.58
   6 -10  -1   88.32    5.99
   6 -10  -1   88.77    8.71
   6 -10  -1   89.10    5.85
   6 -10  -1   88.73    6.32
  -6 -10   1   90.43    6.02
  -6 -10   1   89.55    6.75
  -6 -10   1   78.23    5.69
   6 -10  -1   94.89    5.94
   6  10  -1   92.84    6.25
   6  10  -1   94.31    7.11
  -6  10   1   78.76    5.89
  -6  10   1   89.09    6.29
  -6  10   1   86.42    5.97
  -6  10   1   85.62    6.96
   6  10  -1   86.57    5.31
  -6  10   1   83.94    5.74
   6  10  -1   80.63    9.04
   6  10  -1   89.33    5.83
   6  10  -1   94.18    6.07
  -6  10   1   90.21    6.31
   6  10  -1   97.33    6.05
  -6  10   1   76.54    6.24
  -6  10   1   75.10    6.51
   5 -10  -1  117.29    8.59
   5 -10  -1  122.96    7.72
   5 -10  -1  127.30    8.84
   5 -10  -1  127.52    8.65
  -5 -10   1  126.60    7.99
   5 -10  -1  122.49    7.74
  -5 -10   1  118.17    8.68
   5 -10  -1  120.79    7.94
  -5 -10   1  112.04    8.51
  -5 -10   1  121.67    8.15
   5 -10  -1  127.66    8.27
   5 -10  -1  131.24    8.56
  -5  10   1  126.05    8.34
  -5  10   1  146.49    8.61
  -5  10   1  117.26    8.38
  -5  10   1  128.73    7.50
  -5  10   1  125.23    8.62
   5  10  -1  136.04    8.01
  -5  10   1  113.91    7.76
   5  10  -1  126.06    9.03
  -5  10   1  118.54    7.95
  -5  10   1  111.30    7.91
   5  10  -1  124.31    7.95
   5  10  -1  129.02    7.97
   5  10  -1  142.55    7.68
   5  10  -1  138.24    8.27
  -4 -10   1   79.80    5.26
   4 -10  -1   73.79    5.67
  -4 -10   1   68.66    4.95
  -4 -10   1   73.62    5.77
   4 -10  -1   80.19    5.60
   4 -10  -1   88.26    5.92
  -4 -10   1   81.08    5.80
   4 -10  -1   78.69    5.03
   4 -10  -1   75.97    5.29
  -4 -10   1   74.64    5.67
  -4 -10   1   74.37    4.84
  -4  10   1   74.30    5.45
   4  10  -1   83.00    6.14
  -4  10   1   74.06    4.90
   4  10  -1   70.85    5.14
  -4  10   1   79.84    5.63
  -4  10   1   70.52    4.96
   4  10  -1   71.35    4.99
  -4  10   1   74.47    5.36
  -4  10   1   71.31    4.99
   4  10  -1   89.61    5.05
   4  10  -1   75.98    5.20
  -4  10   1   88.88    6.01
   4  10  -1   97.58    7.84
   4  10  -1   76.77    5.02
  -3 -10   1   81.87    6.19
   3 -10  -1  100.57    6.53
  -3 -10   1   97.78    5.81
   3 -10  -1   87.91    6.67
   3 -10  -1   82.20    5.89
   3 -10  -1   87.36    5.68
  -3 -10   1   86.12    5.18
  -3 -10   1   83.07    5.12
  -3 -10   1   75.36    5.98
  -3 -10   1   80.43    6.11
  -3 -10   1   83.00    5.55
  -3  10   1   85.56    5.92
   3  10  -1   84.41    5.83
  -3  10   1   81.38    6.00
  -3  10   1   79.20    5.29
   3  10  -1   95.95    7.44
  -3  10   1   77.40    5.28
  -3  10   1   93.87    6.10
   3  10  -1   92.62    5.86
   3  10  -1   83.90    5.36
   3  10  -1   85.61    5.40
  -3  10   1   81.51    5.94
  -3  10   1   86.43    6.04
   3  10  -1   82.72    6.14
  -3  10   1   85.48    5.32
   3  10  -1   84.44    6.43
   3  10  -1   90.33    5.60
  -3  10   1   85.66    5.82
  -3  10   1   90.96    6.31
  -2 -10   1   75.56    5.22
   2 -10  -1   72.20    5.46
   2 -10  -1   71.83    5.05
   2 -10  -1   67.93    4.42
  -2 -10   1   77.24    5.46
   2 -10  -1   69.73    5.16
  -2 -10   1   71.01    5.34
   2 -10  -1   65.84    5.24
   2 -10  -1   65.33    5.10
  -2 -10   1   74.30    4.63
  -2 -10   1   70.35    4.98
   2 -10  -1   73.83    5.32
  -2  10   1   69.96    5.36
  -2  10   1   71.52    5.13
   2  10  -1   70.66    4.63
   2  10  -1   75.38    4.57
  -2  10   1   73.67    4.33
  -2  10   1   69.63    4.86
  -2  10   1   77.06    4.48
  -2  10   1   70.42    4.96
   2  10  -1   71.33    4.43
  -2  10   1   73.08    4.34
   2  10  -1   76.74    4.92
  -2  10   1   70.87    4.40
   2  10  -1   80.12    5.45
  -2  10   1   79.62    5.27
  -2  10   1   72.03    5.22
   2  10  -1   76.28    5.11
  -2  10   1   68.57    5.16
   2  10  -1   70.66    5.01
  -2  10   1   67.01    5.12
  -1 -10   1  127.41    8.70
  -1 -10   1  129.16    7.88
   1 -10  -1  137.92    8.75
   1 -10  -1  137.33    8.71
   1 -10  -1  130.35    8.50
  -1 -10   1  131.93    8.73
  -1 -10   1  128.71    8.42
   1 -10  -1  136.10    8.63
   1 -10  -1  128.73    8.75
   1  10  -1  134.14    7.88
  -1  10   1  138.11    8.62
   1  10  -1  134.69    7.77
   1  10  -1  133.65    8.34
   1  10  -1  131.06    8.71
   1  10  -1  132.04    8.78
  -1  10   1  123.30    8.53
   1  10  -1  130.27    8.69
  -1  10   1  125.74    8.49
  -1  10   1  131.66    8.57
  -1  10   1  143.07    8.42
  -1  10   1  130.42    8.17
  -1  10   1  135.96    8.74
   1  10  -1  131.48    8.38
   1  10  -1  123.44    8.37
   0 -10  -1  168.55   10.68
   0 -10   1  175.09   10.58
   0 -10   1  148.90   10.02
   0 -10   1  177.41    9.99
   0 -10  -1  162.58   10.72
   0 -10   1  174.93   10.62
   0 -10   1  165.36   10.76
   0 -10  -1  168.50   10.58
   0 -10   1  171.21   10.79
   0  10  -1  166.10   10.44
   0  10   1  167.09   10.60
   0  10  -1  179.32   10.63
   0  10  -1  171.03   10.77
   0  10  -1  173.51   10.44
   0  10  -1  155.39   10.38
   0  10  -1  169.63   10.72
   0  10   1  169.32   10.42
   0  10   1  173.41   10.63
   0  10  -1  164.27   10.82
   0  10   1  167.22   10.60
   0  10   1  176.93   10.77
   0  10   1  161.06   10.63
  -1 -10  -1   32.72    2.86
   1 -10   1   31.68    2.88
  -1 -10  -1   29.98    3.03
   1 -10   1   38.63    3.03
   1 -10   1   30.79    2.95
   1 -10   1   34.30    2.08
   1 -10   1   31.65    2.84
   1 -10   1   35.99    2.60
   1 -10   1   34.21    2.20
   1 -10   1   36.33    3.12
  -1 -10  -1   33.40    3.02
  -1 -10  -1   36.72    3.02
  -1 -10  -1   33.38    2.26
   1  10   1   33.53    2.91
  -1  10  -1   30.33    2.77
   1  10   1   30.16    2.85
  -1  10  -1   34.78    2.17
   1  10   1   32.45    2.83
   1  10   1   34.85    2.09
   1  10   1   33.64    2.18
   1  10   1   34.80    2.18
   1  10   1   33.30    2.95
  -1  10  -1   33.45    2.76
   1  10   1   35.44    3.01
  -1  10  -1   35.73    2.76
   1  10   1   37.54    3.03
  -1  10  -1   29.26    3.02
  -1  10  -1   30.31    2.95
  -1  10  -1   33.38    2.80
  -1  10  -1   30.43    2.74
  -1  10  -1   33.14    2.99
   1  10   1   32.98    2.93
   2 -10   1  280.82   17.41
  -2 -10  -1  282.41   18.33
  -2 -10  -1  280.10   17.39
  -2 -10  -1  292.45   17.65
   2  10   1  293.54   17.36
  -2  10  -1  289.58   17.39
  -2  10  -1  284.94   17.63
  -2  10  -1  303.39   17.29
  -2  10  -1  282.10   17.73
  -3 -10  -1  382.06   25.89
  -3  10  -1  395.86   24.56
   3  10   1  433.96   24.72
  -3  10  -1  374.48   24.65
   3  10   1  464.16   26.14
   4 -10   1   28.93    2.97
   4 -10   1   32.48    3.06
   4 -10   1   30.41    2.16
  -4 -10  -1   33.18    3.20
   4 -10   1   30.73    3.09
  -4 -10  -1   33.33    2.40
   4 -10   1   34.94    3.19
  -4 -10  -1   29.65    2.59
   4 -10   1   33.58    2.60
   4 -10   1   30.72    2.13
  -4 -10  -1   28.34    2.40
   4 -10   1   29.71    2.97
  -4 -10  -1   39.15    3.10
  -4  10  -1   32.31    2.56
   4  10   1   34.63    2.78
   4  10   1   29.22    3.59
  -4  10  -1   37.02    3.07
   4  10   1   39.15    2.75
   4  10   1   31.60    2.35
  -4  10  -1   30.16    2.85
  -4  10  -1   34.76    3.94
  -4  10  -1   30.65    3.09
  -4  10  -1   33.57    2.40
   4  10   1   31.30    2.38
  -4  10  -1   31.98    3.64
  -4  10  -1   35.81    4.67
  -4  10  -1   31.47    2.60
   4  10   1   32.36    2.72
  -5 -10  -1   67.19    5.07
   5 -10   1   77.47    5.75
   5 -10   1   73.48    5.63
   5 -10   1   77.42    5.63
   5 -10   1   74.27    5.09
  -5 -10  -1   70.39    5.36
   5 -10   1   75.16    5.66
  -5 -10  -1   68.74    4.83
   5 -10   1   66.32    5.42
   5 -10   1   77.40    4.78
  -5 -10  -1   81.44    8.39
  -5 -10  -1   72.69    4.96
  -5 -10  -1   66.53    5.61
   5 -10   1   75.40    4.94
  -5  10  -1   72.12    5.35
   5  10   1   79.34    4.89
   5  10   1   79.38    5.32
  -5  10  -1   67.24    4.77
   5  10   1   73.13    4.72
   5  10   1   82.65    6.03
  -5  10  -1   72.37    7.81
   5  10   1   90.85    8.22
   5  10   1   63.18    4.95
   5  10   1   74.39    5.19
  -5  10  -1   72.99    5.98
  -5  10  -1   67.08    5.06
   6 -10   1   21.99    4.61
   6 -10   1   14.86    2.37
   6 -10   1   18.92    2.00
   6 -10   1   14.96    2.56
   6 -10   1   21.64    2.69
   6 -10   1   15.87    2.56
   6 -10   1   16.57    2.09
   6 -10   1   16.55    2.12
  -6 -10  -1   14.85    2.07
  -6 -10  -1   15.11    1.86
   6 -10   1   11.13    2.18
  -6 -10  -1   14.91    1.95
  -6 -10  -1    8.40    3.65
  -6 -10  -1   16.53    2.63
   6  10   1   18.17    2.35
   6  10   1   15.98    1.86
  -6  10  -1   13.95    1.91
   6  10   1   13.65    2.06
  -6  10  -1   19.53    3.05
  -6  10  -1   15.92    2.33
   6  10   1   20.35    4.81
  -6  10  -1   20.18    2.07
  -6  10  -1   16.06    2.17
  -6  10  -1   16.73    3.04
   6  10   1   21.59    1.86
  -6  10  -1   12.83    4.47
   6  10   1   14.12    2.74
   6  10   1   17.51    1.64
   7 -10   1   30.74    4.03
   7 -10   1   40.81    3.78
  -7 -10  -1   48.40    4.34
  -7 -10  -1   39.37    3.36
   7 -10   1   38.87    3.79
   7 -10   1   39.12    3.48
  -7 -10  -1   33.57    3.20
   7 -10   1   36.46    4.48
   7 -10   1   41.38    3.87
  -7 -10  -1   71.05   11.49
  -7 -10  -1   33.06    3.43
   7 -10   1   43.33    3.60
   7 -10   1   38.63    3.21
  -7  10  -1   56.98    9.06
  -7  10  -1   38.44    3.18
   7  10   1   39.21    3.27
  -7  10  -1   42.56    3.82
   7  10   1   39.30    4.71
  -7  10  -1   39.53    3.50
   7  10   1   44.32    3.78
   7  10   1   40.15    3.13
  -7  10  -1   33.37    5.14
  -7  10  -1   37.31    3.53
   7  10   1   37.12    3.59
  -8 -10  -1   12.64    5.60
  -8 -10  -1    4.82    2.78
  -8 -10  -1    2.78    1.20
  -8 -10  -1    5.21    1.36
  -8 -10  -1    3.89    1.41
   8 -10   1    3.72    1.60
   8 -10   1    2.15    1.35
   8 -10   1    5.99    1.59
   8 -10   1    3.55    1.70
   8 -10   1    2.88    1.22
  -8 -10  -1    3.66    1.48
   8 -10   1    3.59    1.43
   8 -10   1   12.99    4.52
   8 -10   1    3.45    1.13
   8 -10   1    4.45    1.66
   8  10   1    3.38    1.43
  -8  10  -1    1.36    2.20
   8  10   1    9.32    4.61
   8  10   1    6.32    1.68
  -8  10  -1    3.87    1.43
  -8  10  -1   -0.76    4.24
   8  10   1    4.81    2.03
   8  10   1    5.36    1.31
  -8  10  -1    3.48    1.28
   8  10   1    4.18    0.99
  -8  10  -1    2.95    1.02
  -8  10  -1    6.40    1.73
   8  10   1    2.56    1.12
   9 -10   1   71.52    5.90
   9 -10   1   73.14    6.59
  -9 -10  -1   76.49    5.68
   9 -10   1   73.21    5.83
  -9 -10  -1  102.99   12.60
   9 -10   1   68.41    6.09
   9 -10   1   71.15    6.09
   9 -10   1   77.05    6.46
  -9 -10  -1   67.88    5.90
  -9 -10  -1   67.53    5.56
   9 -10   1   76.96    5.62
  -9 -10  -1   65.53    5.57
   9 -10   1   76.00    6.30
  -9  10  -1   72.04    5.43
  -9  10  -1   73.46    5.75
   9  10   1   67.20    5.89
  -9  10  -1   92.51   11.92
   9  10   1   91.79   10.94
   9  10   1   69.14    6.58
   9  10   1   70.52    5.35
  -9  10  -1   72.68    6.02
   9  10   1   74.97    5.59
  -9  10  -1   73.20    8.78
   9  10   1   82.48    6.18
  -9  10  -1   72.03    5.99
  10 -10   1    2.12    1.31
 -10 -10  -1   -0.13    0.69
  10 -10   1    7.79    5.26
  10 -10   1    0.32    0.98
  10 -10   1    2.37    1.46
  10 -10   1   -0.32    0.73
  10 -10   1   -0.11    0.95
 -10 -10  -1   -0.28    0.81
 -10 -10  -1   -0.04    1.10
  10 -10   1    1.55    1.53
 -10 -10  -1    2.24    1.08
  10 -10   1    0.13    1.08
  10 -10   1   -0.33    1.04
 -10  10  -1   -0.12    0.92
  10  10   1   -0.86    0.96
 -10  10  -1    0.39    0.81
 -10  10  -1   -0.34    0.87
  10  10   1   -0.26    1.04
  10  10   1   -2.56    2.99
  10  10   1    0.63    0.95
  10  10   1    1.34    4.47
 -10  10  -1   -6.05    4.73
 -10  10  -1    1.49    1.32
  10  10   1    0.22    1.49
  11 -10   1   28.45    4.10
  11 -10   1   28.00    4.49
  11 -10   1   23.58    3.91
 -11 -10  -1   16.02    3.11
  11 -10   1   19.08    3.13
[truncated: 4,761,330 more chars]
