# Supplementary material for: Hidden Diradical: Conformational Switch for Solvatochromic NIR Emission With Unity Quantum Yield in Thiele's Hydrocarbon
Source: Angew Chem Int Ed Engl. 2026 Jan 28;65(10):e24042. doi: 10.1002/anie.202524042 (PMC12955538; doi:10.1002/anie.202524042)
Supplement: Supplementary file 2 — Supporting File 2: anie71303‐sup‐0002‐SuppMat.zip. [file ANIE-65-e24042-s002.zip › 5 Comp 3 platon_sq.cif]

 
data_shelx
 
_audit_creation_method            'SHELXL-2018/3'
_shelx_SHELXL_version_number      '2018/3'
_chemical_name_systematic         ?
_chemical_name_common             ?
_chemical_melting_point           ?
_chemical_formula_moiety          ?
_chemical_formula_sum
 'C64 H22 Cl8 F28' 
_chemical_formula_weight          1606.41

loop_
 _atom_type_symbol
 _atom_type_description
 _atom_type_scat_dispersion_real
 _atom_type_scat_dispersion_imag
 _atom_type_scat_source
 'C'  'C'   0.0033   0.0016
 'International Tables Vol C Tables 4.2.6.8 and 6.1.1.4'
 'H'  'H'   0.0000   0.0000
 'International Tables Vol C Tables 4.2.6.8 and 6.1.1.4'
 'Cl'  'Cl'   0.1484   0.1585
 'International Tables Vol C Tables 4.2.6.8 and 6.1.1.4'
 'F'  'F'   0.0171   0.0103
 'International Tables Vol C Tables 4.2.6.8 and 6.1.1.4'
 
_space_group_crystal_system       orthorhombic
_space_group_IT_number            57
_space_group_name_H-M_alt         'P b c m'
_space_group_name_Hall            '-P 2c 2b'
 
_shelx_space_group_comment
;
The symmetry employed for this shelxl refinement is uniquely defined
by the following loop, which should always be used as a source of
symmetry information in preference to the above space-group names.
They are only intended as comments.
;
 
loop_
 _space_group_symop_operation_xyz
 'x, y, z'
 '-x, -y, z+1/2'
 '-x, y+1/2, -z+1/2'
 'x, -y+1/2, -z'
 '-x, -y, -z'
 'x, y, -z-1/2'
 'x, -y-1/2, z-1/2'
 '-x, y-1/2, z'
 
_cell_length_a                    14.6619(8)
_cell_length_b                    12.7343(7)
_cell_length_c                    35.4165(18)
_cell_angle_alpha                 90
_cell_angle_beta                  90
_cell_angle_gamma                 90
_cell_volume                      6612.6(6)
_cell_formula_units_Z             4
_cell_measurement_temperature     290(2)
_cell_measurement_reflns_used     879
_cell_measurement_theta_min       3
_cell_measurement_theta_max       21
 
_exptl_crystal_description        prism
_exptl_crystal_colour             colorless
_exptl_crystal_density_meas       'not measured'
_exptl_crystal_density_method     ?
_exptl_crystal_density_diffrn     1.614          
_exptl_crystal_F_000              3176
_exptl_transmission_factor_min    ?
_exptl_transmission_factor_max    ?
_exptl_crystal_size_max           0.17
_exptl_crystal_size_mid           0.16
_exptl_crystal_size_min           0.14
_exptl_absorpt_coefficient_mu     0.461
_shelx_estimated_absorpt_T_min    ?
_shelx_estimated_absorpt_T_max    ?
_exptl_absorpt_correction_type   multi-scan
_exptl_absorpt_correction_T_min  0.6594
_exptl_absorpt_correction_T_max  0.7454
_exptl_absorpt_process_details
;
 SADABS 2016/2: Krause, L., Herbst-Irmer, R., Sheldrick G.M. & Stalke D.,
 J. Appl. Cryst. 48 (2015) 3-10
;
_exptl_absorpt_special_details    ?
_diffrn_ambient_temperature       290(2)
_diffrn_radiation_wavelength      0.71073
_diffrn_radiation_type            MoK\a
_diffrn_source                    'fine-focus sealed tube'
_diffrn_measurement_device_type   'Bruker D8 Venture PhotonII'
_diffrn_measurement_method        'phi & omega scan'
_diffrn_detector_area_resol_mean  ?
_diffrn_reflns_number             75725
_diffrn_reflns_av_unetI/netI      0.0615
_diffrn_reflns_av_R_equivalents   0.1037
_diffrn_reflns_limit_h_min        -18
_diffrn_reflns_limit_h_max        18
_diffrn_reflns_limit_k_min        -15
_diffrn_reflns_limit_k_max        15
_diffrn_reflns_limit_l_min        -44
_diffrn_reflns_limit_l_max        42
_diffrn_reflns_theta_min          2.118
_diffrn_reflns_theta_max          26.433
_diffrn_reflns_theta_full         25.242
_diffrn_measured_fraction_theta_max   0.996
_diffrn_measured_fraction_theta_full  0.999
_diffrn_reflns_Laue_measured_fraction_max    0.996
_diffrn_reflns_Laue_measured_fraction_full   0.999
_diffrn_reflns_point_group_measured_fraction_max   0.996
_diffrn_reflns_point_group_measured_fraction_full  0.999
_reflns_number_total              6898
_reflns_number_gt                 3954
_reflns_threshold_expression      'I > 2\s(I)'
_reflns_Friedel_coverage          0.000
_reflns_Friedel_fraction_max      .
_reflns_Friedel_fraction_full     .
 
_reflns_special_details
;
 Reflections were merged by SHELXL according to the crystal
 class for the calculation of statistics and refinement.
 
 Structure factors included contributions from the .fab file.
 
 _reflns_Friedel_fraction is defined as the number of unique
 Friedel pairs measured divided by the number that would be
 possible theoretically, ignoring centric projections and
 systematic absences.
;
 
_computing_data_collection        'APEX-3 (2015)'
_computing_cell_refinement        'APEX-3 (2015)'
_computing_data_reduction         'SAINT (2015)'
_computing_structure_solution     'SHELXT 2018/2 (Sheldrick, 2018)'
_computing_structure_refinement 'SHELXL-2018/3 (Sheldrick, 2018)'
_computing_molecular_graphics     'Mercury CSD 3.10.1'
_computing_publication_material   ?
_refine_special_details           ?
_refine_ls_structure_factor_coef  Fsqd
_refine_ls_matrix_type            full
_refine_ls_weighting_scheme       calc
_refine_ls_weighting_details
'w=1/[\s^2^(Fo^2^)+(0.1413P)^2^+5.5939P] where P=(Fo^2^+2Fc^2^)/3'
_atom_sites_solution_primary      ?
_atom_sites_solution_secondary    ?
_atom_sites_solution_hydrogens    geom
_refine_ls_hydrogen_treatment     constr
_refine_ls_extinction_method      none
_refine_ls_extinction_coef        .
_refine_ls_number_reflns          6898
_refine_ls_number_parameters      424
_refine_ls_number_restraints      0
_refine_ls_R_factor_all           0.1037
_refine_ls_R_factor_gt            0.0547
_refine_ls_wR_factor_ref          0.2103
_refine_ls_wR_factor_gt           0.1578
_refine_ls_goodness_of_fit_ref    0.806
_refine_ls_restrained_S_all       0.806
_refine_ls_shift/su_max           0.006
_refine_ls_shift/su_mean          0.001
 
loop_
 _atom_site_label
 _atom_site_type_symbol
 _atom_site_fract_x
 _atom_site_fract_y
 _atom_site_fract_z
 _atom_site_U_iso_or_equiv
 _atom_site_adp_type
 _atom_site_occupancy
 _atom_site_site_symmetry_order  
 _atom_site_calc_flag
 _atom_site_refinement_flags_posn
 _atom_site_refinement_flags_adp
 _atom_site_refinement_flags_occupancy
 _atom_site_disorder_assembly
 _atom_site_disorder_group
C1 C 0.3828(3) 0.0658(3) 0.73114(10) 0.0511(9) Uani 1 1 d . . . . .
C2 C 0.3230(2) 0.1295(3) 0.70812(10) 0.0459(9) Uani 1 1 d . . . . .
C3 C 0.2615(2) 0.1910(3) 0.73103(10) 0.0494(9) Uani 1 1 d . . . . .
C4 C 0.3257(2) 0.1346(3) 0.66989(10) 0.0459(8) Uani 1 1 d . . . . .
C5 C 0.3717(2) 0.0555(3) 0.64528(10) 0.0471(9) Uani 1 1 d . . . . .
C6 C 0.3546(3) -0.0515(3) 0.64914(12) 0.0584(10) Uani 1 1 d . . . . .
C7 C 0.3912(3) -0.1223(4) 0.62434(14) 0.0719(13) Uani 1 1 d . . . . .
C8 C 0.4461(4) -0.0931(5) 0.59537(14) 0.0813(15) Uani 1 1 d . . . . .
H8 H 0.471130 -0.142417 0.579011 0.098 Uiso 1 1 calc R U . . .
C9 C 0.4632(3) 0.0114(4) 0.59121(12) 0.0688(13) Uani 1 1 d . . . . .
C10 C 0.4267(3) 0.0835(3) 0.61563(11) 0.0575(10) Uani 1 1 d . . . . .
C11 C 0.2807(2) 0.2229(3) 0.64875(10) 0.0435(8) Uani 1 1 d . . . . .
C12 C 0.2082(3) 0.2036(3) 0.62439(10) 0.0454(8) Uani 1 1 d . . . . .
C13 C 0.1672(2) 0.2843(3) 0.60434(10) 0.0456(8) Uani 1 1 d . . . . .
C14 C 0.1962(2) 0.3882(3) 0.60788(10) 0.0451(8) Uani 1 1 d . . . . .
C15 C 0.2708(2) 0.4060(3) 0.63130(10) 0.0466(9) Uani 1 1 d . . . . .
C16 C 0.3115(2) 0.3253(3) 0.65168(11) 0.0477(9) Uani 1 1 d . . . . .
C17 C 0.1440(3) 0.4740(3) 0.58716(11) 0.0492(9) Uani 1 1 d . . . . .
H17 H 0.083500 0.443082 0.583344 0.059 Uiso 1 1 calc R U . . .
C18 C 0.1767(3) 0.4970(3) 0.54719(11) 0.0562(10) Uani 1 1 d . . . . .
C19 C 0.2583(3) 0.4662(4) 0.53192(13) 0.0761(13) Uani 1 1 d . . . . .
C20 C 0.2807(4) 0.4892(6) 0.49488(17) 0.108(2) Uani 1 1 d . . . . .
C21 C 0.2239(5) 0.5449(6) 0.47189(16) 0.111(2) Uani 1 1 d . . . . .
H21 H 0.240254 0.561705 0.447248 0.133 Uiso 1 1 calc R U . . .
C22 C 0.1434(4) 0.5743(5) 0.48642(16) 0.0941(17) Uani 1 1 d . . . . .
C23 C 0.1186(3) 0.5496(4) 0.52296(13) 0.0695(12) Uani 1 1 d . . . . .
C24 C 0.1250(3) 0.5699(3) 0.61172(12) 0.0533(10) Uani 1 1 d . . . . .
C25 C 0.0694(3) 0.5564(4) 0.64286(13) 0.0678(12) Uani 1 1 d . . . . .
C26 C 0.0467(4) 0.6384(5) 0.66621(15) 0.0898(16) Uani 1 1 d . . . . .
C27 C 0.0772(5) 0.7366(5) 0.65937(19) 0.0989(19) Uani 1 1 d . . . . .
H27 H 0.062521 0.791792 0.675457 0.119 Uiso 1 1 calc R U . . .
C28 C 0.1299(4) 0.7527(4) 0.62842(18) 0.0873(17) Uani 1 1 d . . . . .
C29 C 0.1545(3) 0.6710(3) 0.60534(13) 0.0643(11) Uani 1 1 d . . . . .
Cl01 Cl 0.16569(7) 0.07796(7) 0.62106(3) 0.0656(3) Uani 1 1 d . . . . .
Cl02 Cl 0.40332(7) 0.35290(8) 0.68088(3) 0.0666(3) Uani 1 1 d . . . . .
Cl03 Cl 0.08064(7) 0.25370(8) 0.57335(3) 0.0687(3) Uani 1 1 d . . . . .
Cl04 Cl 0.31841(7) 0.53005(8) 0.63410(4) 0.0687(3) Uani 1 1 d . . . . .
F1 F 0.0367(2) 0.4597(2) 0.65036(8) 0.0878(8) Uani 1 1 d . . . . .
F2 F -0.0077(3) 0.6175(4) 0.69599(10) 0.1411(15) Uani 1 1 d . . . . .
F3 F 0.1614(3) 0.8495(2) 0.61984(11) 0.1201(13) Uani 1 1 d . . . . .
F4 F 0.2107(2) 0.6930(2) 0.57614(8) 0.0861(8) Uani 1 1 d . . . . .
F5 F 0.0371(2) 0.5815(2) 0.53578(8) 0.0905(9) Uani 1 1 d . . . . .
F6 F 0.0834(3) 0.6287(4) 0.46515(10) 0.1428(15) Uani 1 1 d . . . . .
F7 F 0.3620(3) 0.4538(5) 0.48210(11) 0.185(2) Uani 1 1 d . . . . .
F8 F 0.31939(18) 0.4106(3) 0.55209(8) 0.0980(10) Uani 1 1 d . . . . .
F9 F 0.44701(17) 0.1860(2) 0.60985(7) 0.0752(7) Uani 1 1 d . . . . .
F10 F 0.5181(2) 0.0460(3) 0.56323(8) 0.0997(10) Uani 1 1 d . . . . .
F11 F 0.3705(2) -0.2250(2) 0.62965(9) 0.1046(10) Uani 1 1 d . . . . .
F12 F 0.2995(2) -0.08518(19) 0.67685(7) 0.0740(7) Uani 1 1 d . . . . .
F13 F 0.44848(16) 0.0105(2) 0.71365(6) 0.0672(7) Uani 1 1 d . . . . .
F14 F 0.19602(15) 0.2472(2) 0.71367(6) 0.0671(7) Uani 1 1 d . . . . .
 
loop_
 _atom_site_aniso_label
 _atom_site_aniso_U_11
 _atom_site_aniso_U_22
 _atom_site_aniso_U_33
 _atom_site_aniso_U_23
 _atom_site_aniso_U_13
 _atom_site_aniso_U_12
C1 0.057(2) 0.044(2) 0.053(2) -0.0034(16) 0.0031(17) 0.0156(18)
C2 0.0492(19) 0.037(2) 0.051(2) 0.0032(16) -0.0025(16) 0.0081(16)
C3 0.055(2) 0.040(2) 0.0540(19) 0.0017(16) -0.0052(17) 0.0155(17)
C4 0.051(2) 0.037(2) 0.050(2) 0.0011(16) -0.0045(16) 0.0018(16)
C5 0.053(2) 0.046(2) 0.042(2) -0.0005(16) -0.0046(17) 0.0077(17)
C6 0.066(2) 0.046(2) 0.063(3) -0.0026(19) -0.001(2) 0.013(2)
C7 0.082(3) 0.052(3) 0.081(3) -0.010(2) -0.014(3) 0.024(2)
C8 0.092(4) 0.085(4) 0.067(3) -0.027(3) -0.009(3) 0.033(3)
C9 0.060(2) 0.093(4) 0.053(3) -0.007(2) 0.002(2) 0.025(3)
C10 0.058(2) 0.060(3) 0.054(2) 0.002(2) -0.0063(19) 0.009(2)
C11 0.051(2) 0.0358(19) 0.0435(19) -0.0018(15) -0.0027(16) 0.0016(16)
C12 0.0517(19) 0.0318(18) 0.053(2) -0.0025(16) 0.0009(17) -0.0007(16)
C13 0.0447(19) 0.039(2) 0.053(2) -0.0017(16) -0.0077(16) 0.0011(16)
C14 0.0489(19) 0.0367(19) 0.050(2) 0.0033(16) -0.0035(16) -0.0007(16)
C15 0.051(2) 0.0285(18) 0.060(2) 0.0010(16) -0.0012(17) 0.0004(16)
C16 0.0459(19) 0.041(2) 0.056(2) -0.0042(17) -0.0108(16) -0.0022(16)
C17 0.050(2) 0.037(2) 0.061(2) 0.0061(17) -0.0053(17) 0.0047(17)
C18 0.064(2) 0.046(2) 0.059(2) 0.0048(19) -0.004(2) 0.0034(19)
C19 0.070(3) 0.090(4) 0.068(3) 0.015(3) -0.005(2) 0.005(3)
C20 0.089(4) 0.152(6) 0.083(4) 0.026(4) 0.022(3) 0.025(4)
C21 0.104(4) 0.162(7) 0.066(3) 0.024(4) 0.002(3) 0.009(4)
C22 0.102(4) 0.102(4) 0.078(4) 0.028(3) -0.011(3) 0.019(4)
C23 0.070(3) 0.070(3) 0.068(3) 0.010(2) -0.005(2) 0.013(2)
C24 0.055(2) 0.039(2) 0.066(3) 0.0028(18) -0.0067(19) 0.0078(18)
C25 0.076(3) 0.054(3) 0.073(3) 0.001(2) 0.007(2) 0.011(2)
C26 0.102(4) 0.089(4) 0.078(3) -0.011(3) 0.007(3) 0.028(3)
C27 0.127(5) 0.073(4) 0.096(4) -0.026(3) -0.018(4) 0.042(4)
C28 0.112(4) 0.038(3) 0.111(4) -0.005(3) -0.043(4) 0.011(3)
C29 0.079(3) 0.041(2) 0.072(3) 0.004(2) -0.016(2) 0.006(2)
Cl01 0.0664(6) 0.0312(5) 0.0992(8) -0.0014(5) -0.0192(6) -0.0046(4)
Cl02 0.0661(6) 0.0527(6) 0.0811(7) -0.0014(5) -0.0278(5) -0.0079(5)
Cl03 0.0714(7) 0.0470(6) 0.0876(8) -0.0027(5) -0.0345(6) -0.0015(5)
Cl04 0.0648(6) 0.0372(6) 0.1041(9) 0.0040(5) -0.0175(6) -0.0106(5)
F1 0.0931(19) 0.0683(18) 0.102(2) 0.0118(15) 0.0306(16) -0.0003(15)
F2 0.158(3) 0.158(4) 0.106(3) -0.020(2) 0.049(3) 0.045(3)
F3 0.175(3) 0.0367(15) 0.148(3) -0.0080(16) -0.050(3) -0.0001(18)
F4 0.109(2) 0.0513(15) 0.098(2) 0.0155(14) -0.0063(17) -0.0171(15)
F5 0.0892(19) 0.098(2) 0.0842(18) 0.0118(16) -0.0098(15) 0.0406(17)
F6 0.157(3) 0.179(4) 0.092(2) 0.058(2) -0.027(2) 0.047(3)
F7 0.122(3) 0.325(7) 0.106(3) 0.059(4) 0.057(2) 0.071(4)
F8 0.0679(16) 0.141(3) 0.0850(19) 0.0260(19) 0.0120(14) 0.0315(17)
F9 0.0776(16) 0.0693(17) 0.0786(16) 0.0096(13) 0.0167(13) -0.0048(14)
F10 0.0881(19) 0.143(3) 0.0676(16) -0.0006(17) 0.0186(15) 0.0271(19)
F11 0.134(3) 0.0480(17) 0.132(3) -0.0201(16) -0.009(2) 0.0227(17)
F12 0.0933(18) 0.0435(14) 0.0852(18) 0.0057(12) 0.0032(15) 0.0035(13)
F13 0.0732(15) 0.0769(16) 0.0515(12) -0.0032(11) 0.0017(11) 0.0388(13)
F14 0.0686(14) 0.0738(17) 0.0588(13) 0.0084(11) -0.0045(11) 0.0353(13)
 
_geom_special_details
;
 All esds (except the esd in the dihedral angle between two l.s. planes)
 are estimated using the full covariance matrix.  The cell esds are taken
 into account individually in the estimation of esds in distances, angles
 and torsion angles; correlations between esds in cell parameters are only
 used when they are defined by crystal symmetry.  An approximate (isotropic)
 treatment of cell esds is used for estimating esds involving l.s. planes.
;
 
loop_
 _geom_bond_atom_site_label_1
 _geom_bond_atom_site_label_2
 _geom_bond_distance
 _geom_bond_site_symmetry_2
 _geom_bond_publ_flag
C1 F13 1.344(4) . ?
C1 C1 1.336(7) 6_557 ?
C1 C2 1.446(5) . ?
C2 C4 1.356(5) . ?
C2 C3 1.443(5) . ?
C3 C3 1.344(7) 6_557 ?
C3 F14 1.347(4) . ?
C4 C5 1.493(5) . ?
C4 C11 1.504(5) . ?
C5 C10 1.371(6) . ?
C5 C6 1.392(5) . ?
C6 F12 1.341(5) . ?
C6 C7 1.368(6) . ?
C7 F11 1.356(6) . ?
C7 C8 1.357(7) . ?
C8 C9 1.362(7) . ?
C9 F10 1.351(5) . ?
C9 C10 1.369(6) . ?
C10 F9 1.355(5) . ?
C11 C16 1.384(5) . ?
C11 C12 1.391(5) . ?
C12 C13 1.387(5) . ?
C12 Cl01 1.721(4) . ?
C13 C14 1.394(5) . ?
C13 Cl03 1.723(4) . ?
C14 C15 1.391(5) . ?
C14 C17 1.523(5) . ?
C15 C16 1.390(5) . ?
C15 Cl04 1.730(4) . ?
C16 Cl02 1.734(4) . ?
C17 C18 1.523(5) . ?
C17 C24 1.525(5) . ?
C18 C19 1.369(6) . ?
C18 C23 1.383(6) . ?
C19 C20 1.384(7) . ?
C19 F8 1.347(5) . ?
C20 F7 1.352(7) . ?
C20 C21 1.364(8) . ?
C21 C22 1.341(8) . ?
C22 F6 1.350(6) . ?
C22 C23 1.381(7) . ?
C23 F5 1.341(5) . ?
C24 C25 1.382(6) . ?
C24 C29 1.378(6) . ?
C25 F1 1.349(5) . ?
C25 C26 1.373(7) . ?
C26 C27 1.350(9) . ?
C26 F2 1.349(7) . ?
C27 C28 1.356(8) . ?
C28 F3 1.352(6) . ?
C28 C29 1.371(7) . ?
C29 F4 1.351(5) . ?
 
loop_
 _geom_angle_atom_site_label_1
 _geom_angle_atom_site_label_2
 _geom_angle_atom_site_label_3
 _geom_angle
 _geom_angle_site_symmetry_1
 _geom_angle_site_symmetry_3
 _geom_angle_publ_flag
F13 C1 C1 117.45(18) . 6_557 ?
F13 C1 C2 117.9(3) . . ?
C1 C1 C2 124.3(2) 6_557 . ?
C4 C2 C1 124.9(3) . . ?
C4 C2 C3 123.6(3) . . ?
C1 C2 C3 111.5(3) . . ?
C3 C3 F14 117.16(18) 6_557 . ?
C3 C3 C2 124.20(19) 6_557 . ?
F14 C3 C2 118.5(3) . . ?
C2 C4 C5 124.3(3) . . ?
C2 C4 C11 121.3(3) . . ?
C5 C4 C11 114.3(3) . . ?
C10 C5 C6 115.8(4) . . ?
C10 C5 C4 122.5(4) . . ?
C6 C5 C4 121.4(3) . . ?
F12 C6 C7 119.6(4) . . ?
F12 C6 C5 119.6(3) . . ?
C7 C6 C5 120.8(4) . . ?
C6 C7 F11 117.3(5) . . ?
C6 C7 C8 122.5(5) . . ?
F11 C7 C8 120.1(4) . . ?
C9 C8 C7 117.3(4) . . ?
C8 C9 F10 120.5(4) . . ?
C8 C9 C10 120.9(5) . . ?
F10 C9 C10 118.5(5) . . ?
C9 C10 F9 117.7(4) . . ?
C9 C10 C5 122.6(4) . . ?
F9 C10 C5 119.7(4) . . ?
C16 C11 C12 117.6(3) . . ?
C16 C11 C4 121.6(3) . . ?
C12 C11 C4 120.8(3) . . ?
C13 C12 C11 121.2(3) . . ?
C13 C12 Cl01 119.8(3) . . ?
C11 C12 Cl01 119.0(3) . . ?
C12 C13 C14 121.6(3) . . ?
C12 C13 Cl03 118.5(3) . . ?
C14 C13 Cl03 119.8(3) . . ?
C13 C14 C15 116.7(3) . . ?
C13 C14 C17 118.9(3) . . ?
C15 C14 C17 124.4(3) . . ?
C16 C15 C14 121.7(3) . . ?
C16 C15 Cl04 118.2(3) . . ?
C14 C15 Cl04 120.1(3) . . ?
C11 C16 C15 121.2(3) . . ?
C11 C16 Cl02 119.3(3) . . ?
C15 C16 Cl02 119.5(3) . . ?
C18 C17 C14 115.3(3) . . ?
C18 C17 C24 115.7(3) . . ?
C14 C17 C24 113.1(3) . . ?
C19 C18 C23 115.6(4) . . ?
C19 C18 C17 125.9(4) . . ?
C23 C18 C17 118.4(4) . . ?
C20 C19 C18 121.5(5) . . ?
C20 C19 F8 117.1(5) . . ?
C18 C19 F8 121.4(4) . . ?
F7 C20 C21 120.8(5) . . ?
F7 C20 C19 117.2(5) . . ?
C21 C20 C19 122.0(5) . . ?
C22 C21 C20 117.0(5) . . ?
F6 C22 C21 120.2(5) . . ?
F6 C22 C23 117.9(5) . . ?
C21 C22 C23 121.9(5) . . ?
F5 C23 C22 118.9(4) . . ?
F5 C23 C18 119.1(4) . . ?
C22 C23 C18 122.0(5) . . ?
C25 C24 C29 115.6(4) . . ?
C25 C24 C17 117.7(4) . . ?
C29 C24 C17 126.7(4) . . ?
F1 C25 C26 119.4(5) . . ?
F1 C25 C24 118.7(4) . . ?
C26 C25 C24 121.9(5) . . ?
C27 C26 F2 121.2(5) . . ?
C27 C26 C25 121.1(6) . . ?
F2 C26 C25 117.6(6) . . ?
C26 C27 C28 118.2(5) . . ?
F3 C28 C29 117.9(6) . . ?
F3 C28 C27 120.9(5) . . ?
C29 C28 C27 121.2(5) . . ?
F4 C29 C28 117.4(4) . . ?
F4 C29 C24 120.7(4) . . ?
C28 C29 C24 121.9(5) . . ?
 
_refine_diff_density_max    0.249
_refine_diff_density_min   -0.250
_refine_diff_density_rms    0.052

_shelx_res_file
;
TITL MB020_0m_a.res in Pbcm
    shelx.res
    created by SHELXL-2018/3 at 16:15:36 on 24-Nov-2024
CELL  0.71073  14.6619  12.7343  35.4165   90.000   90.000   90.000
ZERR     4.00   0.0008   0.0007   0.0018    0.000    0.000    0.000
LATT   1
SYMM  - X, - Y, 1/2 + Z
SYMM  - X, 1/2 + Y, 1/2 - Z
SYMM    X, 1/2 - Y, - Z
SFAC  C    H    CL   F
rem UNIT  232 32 32 112
UNIT 256 88 32 112
MERG   2
FMAP   2
PLAN   20
ACTA
BOND
ABIN
L.S. 5 0   35
TEMP    16.85
WGHT    0.141300    5.593900
FVAR       0.17490
C1    1    0.382821    0.065828    0.731140    11.00000    0.05655    0.04383 =
         0.05294   -0.00344    0.00313    0.01560
C2    1    0.322995    0.129475    0.708124    11.00000    0.04925    0.03746 =
         0.05098    0.00323   -0.00247    0.00814
C3    1    0.261542    0.190968    0.731032    11.00000    0.05453    0.03958 =
         0.05402    0.00171   -0.00519    0.01550
C4    1    0.325712    0.134564    0.669891    11.00000    0.05051    0.03699 =
         0.05008    0.00113   -0.00451    0.00176
C5    1    0.371723    0.055486    0.645285    11.00000    0.05284    0.04598 =
         0.04236   -0.00055   -0.00465    0.00766
C6    1    0.354631   -0.051474    0.649143    11.00000    0.06646    0.04588 =
         0.06279   -0.00265   -0.00109    0.01264
C7    1    0.391169   -0.122273    0.624345    11.00000    0.08227    0.05207 =
         0.08122   -0.00971   -0.01415    0.02387
C8    1    0.446132   -0.093073    0.595371    11.00000    0.09174    0.08508 =
         0.06710   -0.02698   -0.00874    0.03319
AFIX  43
H8    2    0.471130   -0.142417    0.579011    11.00000   -1.20000
AFIX   0
C9    1    0.463226    0.011431    0.591210    11.00000    0.06023    0.09263 =
         0.05348   -0.00715    0.00150    0.02454
C10   1    0.426726    0.083458    0.615625    11.00000    0.05846    0.05987 =
         0.05419    0.00167   -0.00633    0.00875
C11   1    0.280710    0.222911    0.648749    11.00000    0.05119    0.03577 =
         0.04346   -0.00179   -0.00275    0.00159
C12   1    0.208247    0.203565    0.624392    11.00000    0.05169    0.03180 =
         0.05283   -0.00249    0.00090   -0.00071
C13   1    0.167215    0.284342    0.604339    11.00000    0.04475    0.03864 =
         0.05328   -0.00174   -0.00771    0.00108
C14   1    0.196236    0.388154    0.607884    11.00000    0.04895    0.03673 =
         0.04971    0.00327   -0.00352   -0.00065
C15   1    0.270794    0.406025    0.631305    11.00000    0.05100    0.02853 =
         0.06022    0.00104   -0.00120    0.00040
C16   1    0.311464    0.325306    0.651684    11.00000    0.04585    0.04143 =
         0.05586   -0.00425   -0.01081   -0.00224
C17   1    0.144028    0.473951    0.587164    11.00000    0.04954    0.03720 =
         0.06071    0.00608   -0.00526    0.00474
AFIX  13
H17   2    0.083500    0.443082    0.583344    11.00000   -1.20000
AFIX   0
C18   1    0.176744    0.496961    0.547188    11.00000    0.06364    0.04571 =
         0.05939    0.00476   -0.00375    0.00344
C19   1    0.258260    0.466242    0.531924    11.00000    0.06961    0.09049 =
         0.06820    0.01451   -0.00467    0.00492
C20   1    0.280705    0.489161    0.494882    11.00000    0.08887    0.15194 =
         0.08252    0.02589    0.02215    0.02526
C21   1    0.223902    0.544895    0.471889    11.00000    0.10422    0.16225 =
         0.06620    0.02391    0.00170    0.00905
AFIX  43
H21   2    0.240254    0.561705    0.447248    11.00000   -1.20000
AFIX   0
C22   1    0.143428    0.574348    0.486416    11.00000    0.10163    0.10239 =
         0.07816    0.02761   -0.01118    0.01913
C23   1    0.118603    0.549647    0.522964    11.00000    0.07035    0.06968 =
         0.06836    0.01034   -0.00461    0.01288
C24   1    0.124965    0.569858    0.611725    11.00000    0.05502    0.03860 =
         0.06627    0.00279   -0.00673    0.00782
C25   1    0.069372    0.556426    0.642865    11.00000    0.07614    0.05399 =
         0.07321    0.00140    0.00717    0.01122
C26   1    0.046738    0.638420    0.666207    11.00000    0.10248    0.08925 =
         0.07767   -0.01106    0.00713    0.02840
C27   1    0.077232    0.736610    0.659370    11.00000    0.12720    0.07317 =
         0.09644   -0.02648   -0.01769    0.04231
AFIX  43
H27   2    0.062521    0.791792    0.675457    11.00000   -1.20000
AFIX   0
C28   1    0.129890    0.752667    0.628421    11.00000    0.11233    0.03836 =
         0.11111   -0.00520   -0.04280    0.01087
C29   1    0.154486    0.671021    0.605337    11.00000    0.07929    0.04140 =
         0.07215    0.00437   -0.01571    0.00645
CL01  3    0.165694    0.077959    0.621055    11.00000    0.06636    0.03120 =
         0.09916   -0.00140   -0.01918   -0.00464
CL02  3    0.403318    0.352895    0.680884    11.00000    0.06606    0.05271 =
         0.08107   -0.00137   -0.02784   -0.00785
CL03  3    0.080637    0.253702    0.573350    11.00000    0.07136    0.04700 =
         0.08762   -0.00275   -0.03454   -0.00146
CL04  3    0.318413    0.530047    0.634101    11.00000    0.06479    0.03718 =
         0.10413    0.00398   -0.01750   -0.01055
F1    4    0.036664    0.459665    0.650356    11.00000    0.09309    0.06826 =
         0.10207    0.01176    0.03057   -0.00032
F2    4   -0.007723    0.617541    0.695991    11.00000    0.15821    0.15849 =
         0.10647   -0.01972    0.04928    0.04480
F3    4    0.161390    0.849533    0.619836    11.00000    0.17528    0.03669 =
         0.14837   -0.00803   -0.05018   -0.00013
F4    4    0.210692    0.692959    0.576140    11.00000    0.10891    0.05127 =
         0.09820    0.01555   -0.00628   -0.01708
F5    4    0.037140    0.581474    0.535783    11.00000    0.08922    0.09801 =
         0.08420    0.01180   -0.00979    0.04065
F6    4    0.083370    0.628728    0.465154    11.00000    0.15689    0.17950 =
         0.09190    0.05773   -0.02658    0.04662
F7    4    0.361975    0.453821    0.482096    11.00000    0.12203    0.32532 =
         0.10626    0.05895    0.05659    0.07098
F8    4    0.319387    0.410617    0.552095    11.00000    0.06791    0.14117 =
         0.08497    0.02596    0.01198    0.03153
F9    4    0.447014    0.186034    0.609852    11.00000    0.07757    0.06931 =
         0.07862    0.00956    0.01669   -0.00478
F10   4    0.518140    0.046049    0.563233    11.00000    0.08814    0.14337 =
         0.06756   -0.00057    0.01855    0.02708
F11   4    0.370467   -0.225002    0.629651    11.00000    0.13362    0.04798 =
         0.13229   -0.02015   -0.00916    0.02270
F12   4    0.299547   -0.085183    0.676851    11.00000    0.09326    0.04348 =
         0.08519    0.00570    0.00324    0.00350
F13   4    0.448479    0.010535    0.713651    11.00000    0.07324    0.07691 =
         0.05148   -0.00318    0.00174    0.03879
F14   4    0.196023    0.247179    0.713674    11.00000    0.06855    0.07383 =
         0.05880    0.00838   -0.00449    0.03528
HKLF    4


REM  MB020_0m_a.res in Pbcm
REM wR2 = 0.2103, GooF = S = 0.806, Restrained GooF = 0.806 for all data
REM R1 = 0.0547 for 3954 Fo > 4sig(Fo) and 0.1037 for all 6898 data
REM 424 parameters refined using 0 restraints

END

WGHT      0.0705      0.6280

REM Highest difference peak  0.249,  deepest hole -0.250,  1-sigma level  0.052
Q1    1   0.1367  0.8474  0.6510  11.00000  0.05    0.25
Q2    1   0.1374  0.2778  0.5592  11.00000  0.05    0.24
Q3    1   0.4040  0.3610  0.7185  11.00000  0.05    0.24
Q4    1   0.1674  0.0831  0.6514  11.00000  0.05    0.23
Q5    1   0.0055  0.5930  0.4806  11.00000  0.05    0.23
Q6    1   0.0919  0.2638  0.5387  11.00000  0.05    0.22
Q7    1   0.4147  0.3219  0.7500  10.50000  0.05    0.22
Q8    1   0.2019  0.2296  0.7500  10.50000  0.05    0.21
Q9    1   0.2706  0.5380  0.6608  11.00000  0.05    0.20
Q10   1   0.0139  0.5508  0.5621  11.00000  0.05    0.20
Q11   1   0.3398  0.3305  0.6680  11.00000  0.05    0.20
Q12   1   0.2679  0.1887  0.7500  10.50000  0.05    0.20
Q13   1  -0.0541  0.6382  0.7098  11.00000  0.05    0.19
Q14   1   0.4079 -0.1909  0.5734  11.00000  0.05    0.19
Q15   1   0.3527  0.3492  0.6910  11.00000  0.05    0.19
Q16   1   0.3680  0.0530  0.7500  10.50000  0.05    0.19
Q17   1   0.0927  0.5780  0.6874  11.00000  0.05    0.18
Q18   1   0.4741  0.3861  0.6604  11.00000  0.05    0.17
Q19   1   0.1009  0.4632  0.6656  11.00000  0.05    0.17
Q20   1   0.0221  0.5807  0.4979  11.00000  0.05    0.17
;
_shelx_res_checksum    1750

_shelx_hkl_file
;
   0   2   0 2123.18  173.77
   0  -2   0 2244.57  174.09
   0   3   0   -1.35    1.47
   0  -3   0   -0.61    1.38
   0  -3   0    0.40    1.74
   0   3   0   -0.69    1.41
   0   3   0    0.58    0.92
   0   4   0  387.26   31.23
   0  -4   0  396.66   32.85
   0   4   0  412.69   33.34
   0   4   0  397.15   32.86
   0  -4   0  387.74   33.17
   0  -5   0    4.72    2.88
   0   5   0    2.58    1.47
   0  -5   0    2.89    2.54
   0   5   0    2.73    2.48
   0   5   0    0.62    2.69
   0   6   0 1240.78   95.61
   0   6   0 1162.21   92.33
   0   6   0 1162.39   94.61
   0  -6   0 1232.82   94.98
   0  -6   0 1175.18   95.26
   0  -7   0   -2.33    2.47
   0   7   0    4.36    2.16
   0  -7   0    8.72    4.15
   0   7   0    2.53    3.01
   0   7   0   -0.45    2.86
   0   8   0    5.40    4.03
   0   8   0    2.40    2.04
   0  -8   0    1.83    3.12
   0   8   0    4.43    4.24
   0  -8   0    6.07    4.41
   0  -9   0    3.87    3.66
   0  -9   0   -3.48    2.88
   0   9   0   -0.92    2.94
   0   9   0    1.06    1.58
   0   9   0   -5.85    1.71
   0  10   0  213.96   27.28
   0  10   0  229.07   27.24
   0  10   0  192.66   18.32
   0 -10   0  176.03   24.36
   0 -10   0  247.04   28.51
   0  11   0   -0.04    1.82
   0  11   0   -0.74    4.16
   0 -11   0   11.62    5.89
   0  11   0   -2.76    2.45
   0 -12   0   59.11   13.47
   0 -13   0   -1.77    3.17
   0 -14   0    7.34    5.74
   0 -15   0   -3.19    2.69
   1   1   0  491.98   37.67
  -1   1   0  486.05   38.29
   1   1   0  498.46   38.20
   1  -1   0  492.05   38.65
  -1  -1   0  486.86   38.05
  -1   2   0 1142.03   87.91
   1  -2   0 1137.08   87.80
   1  -2   0 1128.43   87.86
   1  -3   0    2.22    1.85
   1  -3   0   -2.35    1.48
  -1   3   0    1.80    2.27
  -1   3   0    4.56    2.27
   1   3   0    0.88    1.70
  -1  -3   0    3.44    1.97
   1   3   0    2.91    1.91
   1   3   0    2.49    1.34
  -1  -3   0    3.24    1.81
   1   4   0   54.77    7.23
  -1  -4   0   50.02    7.44
   1   4   0   51.40    7.26
  -1   4   0   34.94    6.77
   1  -4   0   42.66    6.96
   1  -4   0   53.29    7.73
  -1   4   0   40.37    6.86
   1   4   0   45.30    5.76
  -1  -4   0   38.78    6.49
   1  -5   0    0.63    2.11
   1   5   0    0.38    2.49
  -1  -5   0   -2.82    1.74
   1   5   0   -2.27    2.10
   1  -5   0   -2.62    2.03
  -1   5   0   -2.57    2.18
  -1  -5   0   -0.27    2.17
  -1   5   0   -1.58    2.28
   1   5   0   -0.79    1.16
  -1  -6   0 1253.30   97.49
  -1   6   0 1184.40   97.40
   1  -6   0 1248.32   97.38
   1   6   0 1190.44   96.31
  -1  -6   0 1240.71   96.55
  -1   6   0 1204.05   97.10
   1  -6   0 1206.63   97.42
   1   6   0 1194.94   97.43
   1   6   0 1245.08   94.92
   1   7   0  308.52   30.02
  -1   7   0  332.87   31.10
  -1  -7   0  360.00   30.69
  -1   7   0  363.29   27.67
  -1  -7   0  312.50   30.92
   1   7   0  368.76   28.75
   1  -7   0  343.59   31.22
   1  -7   0  306.64   30.94
  -1   7   0  355.95   31.83
   1   7   0  301.73   32.13
  -1   8   0   22.35    7.62
  -1   8   0   32.14    7.57
   1   8   0   11.94    5.34
   1  -8   0   21.52    6.35
  -1  -8   0   12.15    4.69
   1   8   0   21.38    7.11
  -1  -8   0   18.83    6.72
   1  -8   0   14.32    5.94
   1   8   0   10.56    3.90
  -1   9   0   37.68    8.95
   1  -9   0   16.31    6.48
  -1  -9   0   16.54    5.93
  -1  -9   0   14.57    6.23
   1  -9   0   38.86    9.75
   1   9   0   24.47    7.11
   1   9   0   17.55    6.60
   1   9   0   24.75    5.58
   1  10   0   64.35   12.92
   1  10   0   71.53    9.90
   1 -10   0   58.93   12.34
  -1 -10   0   55.32   11.80
  -1 -10   0   80.19   14.65
  -1  10   0   68.41   13.16
   1  10   0   46.85   12.05
   1 -10   0   42.17   10.96
   1  11   0   25.57    8.98
   1 -11   0   14.63    7.47
   1  11   0   33.47    9.88
  -1 -11   0   21.61    7.79
   1 -12   0   62.63   13.97
   1  12   0   52.99    9.03
   1  12   0   62.62   13.96
  -1 -12   0   54.44   12.90
  -1 -13   0    0.23    2.83
   1 -13   0    9.78    6.24
  -1 -14   0   10.50    5.61
   1 -14   0   -2.72    3.19
  -1 -15   0   13.48    8.05
   1 -15   0    3.21    5.14
  -2   1   0  675.23   53.92
  -2  -1   0  677.79   53.57
   2  -1   0  720.85   54.07
   2   1   0  700.68   53.64
   2  -2   0   82.06    9.05
   2   2   0   95.56    8.82
  -2  -2   0   91.62    8.71
  -2   2   0   90.41    9.19
  -2  -2   0   98.55    8.03
  -2  -2   0   94.42    7.88
   2  -3   0 1732.12  138.34
  -2   3   0 1776.86  138.49
  -2  -3   0 1812.14  138.02
   2   3   0 1831.88  138.20
  -2  -4   0   73.09    8.35
   2  -4   0   65.85    9.24
   2   4   0   58.26    7.52
   2  -4   0   61.82    9.05
   2   4   0   54.81    7.62
  -2   4   0   38.75    7.57
  -2  -4   0   63.90    8.66
   2   4   0   53.56    8.25
  -2   5   0 2667.01  220.26
  -2  -5   0 3111.77  220.40
   2  -5   0 2834.00  220.44
   2  -5   0 2793.09  220.44
   2  -6   0   18.19    5.75
  -2  -6   0    1.73    2.84
  -2  -6   0    3.11    3.07
   2  -6   0   12.55    4.74
   2   6   0    6.04    4.12
  -2   6   0   13.38    5.24
   2   6   0    9.03    3.22
   2   6   0    7.85    4.31
   2  -7   0  251.18   29.78
   2  -7   0  322.29   29.42
  -2  -7   0  317.27   28.09
   2   7   0  315.91   28.11
   2   7   0  316.54   26.92
  -2  -7   0  366.05   29.95
  -2   7   0  281.12   28.84
   2   7   0  331.39   29.68
   2   8   0  108.85   16.13
  -2   8   0  118.89   16.56
  -2  -8   0  126.50   15.85
   2   8   0  103.10   11.16
   2  -8   0   97.30   15.53
  -2  -8   0  131.35   17.08
   2   8   0   95.34   14.07
   2  -8   0   85.81   14.47
   2   9   0   -0.74    2.99
  -2  -9   0   10.92    4.91
  -2  -9   0    4.66    3.82
  -2   9   0    0.91    4.29
   2  -9   0   10.66    5.03
   2   9   0    6.27    4.47
   2  -9   0    5.26    4.17
   2   9   0    4.13    3.22
  -2 -10   0   86.37   15.54
  -2 -10   0   99.22   15.48
  -2  10   0  133.78   18.69
   2  10   0  104.87   16.17
   2  10   0   89.31   12.63
   2 -10   0  111.92   19.61
   2  10   0  103.15   17.31
   2 -10   0   89.95   16.30
   2 -11   0   87.72   16.76
  -2 -11   0  118.10   16.79
   2  11   0   86.37   16.38
   2  11   0   95.20   13.16
  -2 -11   0   95.39   16.17
   2  11   0  111.90   17.16
  -2 -12   0   14.92    6.67
  -2 -12   0   12.63    6.23
   2  12   0    0.89    4.10
   2  12   0    4.14    3.75
   2  13   0   69.78   15.47
   2 -13   0   57.38   13.47
  -2 -13   0   28.19    9.39
   2 -14   0   -3.92    2.65
  -2 -14   0   -2.09    2.50
  -2 -15   0    3.31    5.53
   2 -15   0    0.35    4.16
  -3   0   0  119.81   10.16
   3   0   0  120.90   10.15
   3   0   0  116.12   10.17
   3   0   0  110.36   10.18
  -3   0   0  130.65   10.36
   3   1   0  222.71   17.73
  -3  -1   0  210.15   17.54
  -3  -1   0  209.38   16.97
   3  -1   0  208.88   18.06
   3  -1   0  218.70   17.46
  -3   1   0  214.22   17.46
  -3  -1   0  220.53   17.68
   3  -2   0  606.68   46.33
   3   2   0  590.59   46.81
  -3   2   0  589.79   47.29
   3  -2   0  554.02   47.22
  -3  -2   0  613.88   46.77
  -3  -3   0   11.92    3.46
  -3  -3   0   16.85    2.61
   3   3   0   14.67    3.64
  -3  -4   0  562.52   42.33
   3   4   0  530.38   42.27
   3  -4   0  521.03   43.70
   3  -4   0  498.11   43.94
  -3  -4   0  535.19   43.47
   3   4   0  551.33   43.01
   3   4   0  541.63   43.73
  -3  -4   0  502.96   41.90
  -3   4   0  535.66   44.27
  -3  -5   0    8.42    2.81
   3   5   0    4.79    2.76
   3  -5   0    4.09    3.37
   3   5   0    4.51    3.59
  -3   5   0    2.35    3.17
   3   5   0    5.95    2.98
   3  -5   0    0.46    2.91
  -3  -5   0    1.11    2.85
  -3  -5   0    7.90    3.21
   3  -6   0   27.43    6.64
   3  -6   0   23.10    6.33
  -3  -6   0   18.10    5.08
  -3  -6   0   16.60    4.81
   3   6   0   17.57    4.78
   3   6   0   20.88    5.87
  -3  -6   0    7.86    3.65
  -3   6   0   21.40    6.15
   3   6   0   13.03    4.49
   3   7   0  253.98   21.00
   3  -7   0  207.29   22.53
  -3  -7   0  232.99   22.31
  -3  -7   0  229.66   21.10
   3  -7   0  230.13   22.80
   3   7   0  220.74   20.91
  -3  -7   0  219.93   20.50
   3   7   0  223.10   22.65
  -3   7   0  202.92   22.32
   3   8   0   47.77    8.56
   3  -8   0   32.62    9.09
   3   8   0   34.84    9.00
  -3  -8   0   47.93    9.33
  -3  -8   0   45.90    8.48
  -3   8   0   48.95   10.88
  -3  -8   0   57.00   10.81
   3   8   0   63.91   10.20
   3  -8   0   53.21    9.74
  -3  -9   0  104.69   16.40
   3   9   0  123.57   14.68
  -3  -9   0  136.19   16.00
   3  -9   0   70.18   14.36
   3  -9   0   83.34   15.34
  -3   9   0   81.49   15.00
  -3  -9   0   92.59   15.80
   3   9   0   86.35   15.32
   3   9   0  110.71   15.20
   3 -10   0   44.69   11.86
  -3 -10   0   75.77   12.77
   3  10   0   86.39   13.98
  -3 -10   0  110.51   15.04
  -3 -10   0   89.45   16.69
   3  10   0   89.69   12.55
  -3  10   0  110.84   17.29
   3  10   0   85.04   15.34
   3  11   0   52.98   13.46
   3  11   0   89.06   14.01
   3 -11   0   31.01    9.98
  -3 -11   0   29.96    8.29
   3  11   0   33.57    7.55
   3  12   0  172.27   18.10
   3  12   0  211.31   27.36
  -3 -12   0  170.12   22.81
   3  12   0  168.00   25.79
   3 -12   0  147.49   23.54
  -3 -13   0   15.71    6.50
   3 -13   0   16.06    7.59
   3  13   0   11.30    6.66
   3  13   0    9.94    5.05
   3  14   0   13.32    8.07
  -3 -14   0   32.91   10.22
   3 -14   0   34.45   11.68
   3 -15   0    0.13    3.40
   4   0   0 1739.39  133.32
   4   1   0  105.52    8.86
  -4  -1   0   96.47    8.75
   4  -1   0   88.35    8.59
  -4   1   0   89.66    8.59
   4  -2   0   81.62    7.80
   4  -2   0   84.91    8.98
   4   2   0   89.05    8.51
   4  -2   0   87.77    7.27
  -4   2   0   71.43    7.69
  -4  -2   0   74.94    8.07
   4   3   0  829.90   67.74
  -4  -3   0  838.84   67.52
  -4   3   0  903.74   68.64
   4  -3   0  860.15   66.96
   4  -3   0  857.76   68.57
   4  -4   0   34.29    5.32
   4   4   0   41.08    6.89
  -4  -4   0   34.32    4.79
   4   4   0   26.97    5.88
  -4  -5   0  295.86   23.53
  -4  -5   0  287.91   23.80
   4   5   0  318.78   25.25
  -4  -5   0  255.49   24.99
   4  -5   0  278.25   26.39
   4  -5   0  272.57   25.62
   4   5   0  283.81   25.81
  -4   5   0  241.08   25.74
   4   5   0  289.64   23.89
   4   6   0  157.46   15.99
   4   6   0  116.27   13.29
   4  -6   0  170.29   19.20
  -4   6   0  153.76   18.41
  -4  -6   0  126.04   13.09
  -4  -6   0  153.79   13.83
   4   6   0  144.18   14.40
  -4  -6   0  141.45   15.04
   4  -7   0   52.49   10.42
   4  -7   0   54.58   11.07
   4   7   0   78.82   10.75
   4   7   0   85.85   12.68
  -4  -7   0   61.10    9.34
  -4  -7   0   75.27   11.57
  -4   7   0   35.54    9.19
  -4  -7   0   66.36    9.63
   4   8   0   24.79    5.87
   4  -8   0   15.40    6.52
  -4  -8   0   31.59    6.44
   4  -8   0   14.76    6.12
  -4  -8   0   21.12    6.72
   4   8   0   18.04    5.42
   4   8   0   25.54    7.24
  -4  -8   0   31.30    6.62
   4   9   0   25.29    8.32
   4  -9   0    6.11    4.93
  -4   9   0   34.29    9.48
  -4  -9   0   17.70    5.78
   4   9   0   40.84    8.42
   4  -9   0   28.80    8.25
  -4  -9   0   25.53    7.79
   4   9   0   15.52    5.06
  -4  -9   0   26.04    6.87
   4 -10   0  309.92   33.81
   4  10   0  375.99   35.03
   4  10   0  336.59   31.50
  -4 -10   0  355.52   31.10
   4  10   0  327.16   30.67
  -4 -10   0  339.08   31.36
   4  11   0    8.94    4.73
   4  11   0   16.07    7.62
   4  11   0   12.45    5.45
  -4 -11   0    5.13    4.71
   4 -11   0   -0.64    4.25
  -4 -12   0   23.06    7.68
   4  12   0   35.32    8.38
   4  13   0    5.34    3.89
   4 -13   0    1.64    4.04
  -4 -13   0   -2.34    2.52
   4  13   0   -0.23    4.63
   4  14   0   18.40    8.93
   4 -14   0   10.44    8.84
   4 -15   0   50.20   14.18
   4  15   0   64.97   17.03
   5   0   0   13.60    3.09
  -5   0   0   19.17    3.69
   5   0   0   17.18    3.39
   5   0   0   16.70    3.23
   5   0   0   19.34    3.42
  -5   0   0   18.77    3.55
  -5  -1   0  115.45   10.73
  -5  -1   0  139.97   11.67
  -5   1   0  127.41   11.27
   5  -1   0  120.07   11.50
   5   1   0  136.26   10.80
   5   1   0  139.11   11.65
   5  -1   0  132.13   11.28
   5  -1   0  118.62   11.11
   5  -1   0  116.90   11.78
   5   1   0  120.17   11.21
   5  -1   0   97.07   11.37
  -5  -1   0  124.38   11.29
  -5  -2   0  389.91   31.34
   5   2   0  398.01   31.70
   5  -2   0  362.23   31.00
  -5  -2   0  369.98   31.43
   5  -2   0  397.14   30.59
   5  -2   0  389.88   32.28
  -5   2   0  379.70   31.16
   5  -2   0  389.10   32.36
  -5  -3   0  969.57   77.00
   5   3   0  960.43   77.25
   5   3   0  980.75   77.36
   5  -3   0  959.83   76.39
   5  -3   0 1029.30   78.34
   5  -4   0  346.00   27.18
   5   4   0  319.90   28.11
  -5  -4   0  316.86   27.82
   5   4   0  330.22   28.09
  -5   4   0  339.28   29.16
   5  -4   0  279.00   28.36
   5  -5   0   24.39    4.80
   5   5   0   10.23    4.46
  -5   5   0   21.78    6.24
  -5  -5   0   24.44    5.44
   5  -5   0   25.07    6.47
   5   5   0   14.62    4.88
  -5   6   0   79.56   12.78
   5   6   0   90.64   10.66
   5  -6   0   82.53   13.08
   5  -6   0   80.32   10.58
  -5  -6   0   89.28   10.01
  -5  -6   0   83.01    9.00
   5   6   0   72.60   12.21
   5  -6   0   79.95   13.30
  -5  -6   0   90.02   12.58
   5   6   0  115.08   15.73
   5   7   0  200.69   22.55
  -5  -7   0  186.43   16.51
  -5  -7   0  172.19   16.58
   5  -7   0  182.53   22.73
  -5   7   0  180.94   22.82
   5   7   0  201.57   18.49
   5   7   0  163.74   16.67
   5  -7   0  143.25   20.37
  -5  -7   0  179.10   18.78
   5   8   0    4.07    5.50
  -5   8   0   31.45    8.63
  -5  -8   0   29.05    7.55
  -5  -8   0   22.99    5.50
  -5  -8   0   23.60    5.34
   5   8   0   18.57    6.70
   5  -8   0   47.58    9.81
   5   8   0   24.51    6.14
  -5  -9   0  149.74   16.84
  -5  -9   0  199.90   24.30
   5   9   0  194.79   24.68
   5   9   0  171.10   18.22
   5  -9   0  183.91   23.86
   5  -9   0  214.45   26.36
  -5  -9   0  165.35   17.47
   5   9   0  169.44   17.81
  -5   9   0  212.95   26.04
  -5 -10   0   39.85    8.64
   5 -10   0   75.91   14.85
   5  10   0   53.40   12.32
   5  10   0   72.18   11.65
  -5 -10   0   33.05    8.17
   5  10   0   50.56   10.25
   5  11   0   19.16    6.48
   5 -11   0    4.63    5.08
  -5 -11   0    0.64    3.01
   5  11   0    5.31    6.06
   5  12   0   -1.49    3.83
  -5 -12   0    0.61    3.32
   5  12   0   -1.53    2.37
   5 -12   0   11.98    7.26
   5 -13   0   26.42   11.05
   5  13   0   40.53    9.71
   5  13   0   56.38   15.15
   5  14   0  102.28   20.98
   5 -14   0  142.94   25.79
   5  14   0  144.26   24.89
   5 -15   0    4.64    7.32
   5 -15   0    4.31    5.08
   5  15   0   11.07    7.89
   6   0   0  374.16   31.11
   6   0   0  405.58   31.30
   6   0   0  397.08   31.18
   6   0   0  372.51   31.44
   6   0   0  375.68   31.34
  -6   0   0  365.95   31.14
   6   1   0   12.60    3.21
  -6   1   0   26.17    4.49
  -6  -1   0   11.52    3.41
   6   1   0   30.95    4.85
   6   1   0   20.06    4.70
   6  -1   0   20.12    4.53
   6  -1   0   18.02    3.69
  -6  -1   0   28.22    4.64
  -6  -1   0   20.56    3.64
   6  -1   0   17.75    4.29
   6  -1   0   12.71    3.52
   6   1   0   30.51    4.17
   6  -1   0   27.76    4.60
  -6   2   0 1433.46  112.28
   6  -2   0 1483.46  113.35
   6  -2   0 1429.28  112.22
  -6  -2   0 1444.72  112.44
  -6  -2   0 1461.01  112.62
   6  -2   0 1402.94  111.62
   6  -2   0 1436.79  113.45
   6   2   0 1505.44  113.27
   6   2   0 1458.11  112.76
   6  -3   0  364.99   29.91
   6   3   0  372.90   31.15
  -6   3   0  378.08   30.10
  -6  -3   0  364.64   31.49
   6  -3   0  323.85   31.31
  -6  -3   0  363.08   30.28
   6   3   0  353.60   30.66
  -6  -4   0   44.74    7.39
   6  -4   0   53.37    9.28
   6   4   0   59.70    8.78
   6  -4   0   33.19    6.41
   6   4   0   36.65    7.43
  -6  -5   0  282.83   27.44
  -6  -5   0  304.68   25.35
   6  -5   0  313.18   26.83
   6   5   0  345.12   28.29
   6   5   0  341.87   28.70
   6  -5   0  291.47   30.94
   6  -6   0    4.14    2.98
  -6  -6   0   11.35    4.21
   6   6   0    6.28    3.78
   6  -6   0    5.00    4.52
   6  -6   0   -0.15    1.63
   6   6   0   12.22    5.08
  -6  -6   0    6.44    2.62
  -6  -7   0    5.31    2.64
   6   7   0    6.33    3.58
   6  -7   0    3.11    3.31
  -6  -7   0   11.73    4.65
   6  -7   0    3.16    2.55
   6  -7   0    5.49    5.10
   6   7   0    8.18    4.67
  -6  -8   0   71.10   17.00
   6  -8   0   73.99   14.26
   6   8   0   96.38   14.39
  -6  -8   0  100.91   11.40
   6   8   0   80.04   11.40
  -6  -8   0   83.70   11.21
   6  -8   0   72.33   13.22
   6   8   0   81.93   14.31
   6   9   0   61.97    9.96
   6  -9   0   50.12   11.17
   6   9   0   66.76   12.12
   6   9   0   72.12   13.57
   6  -9   0   57.55   13.07
  -6  -9   0   36.96    9.28
  -6  -9   0   46.26    8.15
  -6  -9   0   62.10   10.02
   6  10   0   12.73    5.30
  -6 -10   0    6.93    4.18
   6 -10   0   21.84    8.44
   6  10   0   13.77    6.94
   6  11   0   79.68   13.02
  -6 -11   0   71.59   12.15
   6  11   0   53.84   17.33
   6 -11   0   66.73   16.59
   6 -12   0    9.97    7.02
   6  12   0   21.13    8.11
   6  12   0   -1.54    3.57
   6  13   0    1.08    3.40
   6 -13   0    4.68    6.00
   6  13   0   -3.79    4.15
   6  14   0   29.32   11.62
   6 -14   0   -4.01    4.62
   6 -14   0   -0.60    4.80
   6  14   0    5.12    4.84
   6  15   0   -0.68    5.44
   6 -15   0    7.22    6.54
   6 -15   0   -7.91    3.69
  -7   0   0   42.75    6.59
   7   0   0   33.53    5.72
   7   0   0   21.34    5.14
   7   0   0   40.20    6.02
   7   0   0   45.47    6.55
   7   0   0   34.73    5.78
  -7   1   0   77.62    9.59
   7   1   0   78.57   10.30
   7   1   0  100.49    9.58
   7  -1   0   87.77   10.45
  -7  -1   0   99.16   11.24
   7  -1   0   81.16    8.94
   7   1   0   82.62    8.32
   7   1   0   77.13    9.65
   7  -1   0   78.81    9.88
   7  -1   0   85.90   10.73
   7  -1   0   80.66   10.29
  -7  -1   0   85.13   10.17
   7  -2   0  365.64   28.97
  -7  -2   0  330.35   30.61
   7  -2   0  341.67   30.39
   7  -2   0  351.45   29.34
  -7  -2   0  364.44   29.65
   7   2   0  346.53   30.29
   7   2   0  351.44   29.88
   7  -2   0  364.66   30.72
   7  -2   0  357.04   29.90
  -7   2   0  339.34   29.34
   7  -3   0   27.61    4.49
  -7  -3   0   30.51    5.64
   7  -3   0   43.02    7.54
   7   3   0   27.27    5.71
   7  -3   0   25.67    5.02
   7  -3   0   36.33    7.43
  -7   3   0   28.64    5.36
  -7  -3   0   27.64    5.69
  -7  -4   0  394.81   35.86
   7   4   0  412.73   36.46
  -7  -4   0  452.60   35.90
   7  -4   0  474.54   37.95
   7  -4   0  392.33   35.04
   7   4   0  441.19   36.70
   7  -4   0  426.99   37.39
   7   5   0   20.60    5.80
   7   5   0   12.97    4.87
   7  -5   0   26.67    7.43
  -7  -5   0   20.21    5.03
  -7  -6   0   73.33   12.06
   7  -6   0   94.39   11.69
   7   6   0   95.44   13.83
   7   6   0  111.75   14.65
   7  -6   0   79.34   13.75
   7  -7   0   87.49   14.70
  -7  -7   0  102.25   14.29
   7   7   0   77.83   12.50
   7  -7   0   75.27   13.03
   7   7   0   74.96   13.40
   7  -8   0   35.97   10.05
  -7  -8   0   55.30   10.51
   7   8   0   40.59    8.93
   7  -8   0   36.10    9.13
   7   8   0   23.93    8.41
  -7  -8   0   38.60    6.46
   7   9   0   51.68   12.40
   7   9   0   79.20   12.78
  -7  -9   0   84.06   14.05
   7  -9   0   59.58   14.36
   7 -10   0   82.15   16.04
   7  10   0   93.23   14.37
   7  10   0   78.11   15.44
  -7 -10   0   74.92   11.49
   7 -11   0   13.33    7.06
   7  11   0   -3.75    2.98
   7  11   0   -4.93    2.69
   7  12   0   27.30   10.75
   7 -12   0   12.88    7.33
   7  12   0   28.56    7.90
   7 -13   0    7.89    7.33
   7  13   0    7.68    5.52
   7 -13   0   18.58    8.12
   7  13   0    4.19    7.15
   7  14   0   28.56    9.76
   7 -14   0    3.08    6.38
   7 -14   0   26.50   10.97
   7  14   0   22.20    7.66
  -8   0   0 1153.82   90.85
   8   0   0 1165.88   90.49
   8   0   0 1228.63   90.92
   8   0   0 1109.07   90.58
   8   0   0 1126.22   90.86
   8   0   0 1155.74   91.09
   8  -1   0   10.88    3.43
   8   1   0   20.47    3.92
  -8   1   0   17.98    4.33
   8  -1   0   20.28    4.64
   8  -1   0   24.20    5.23
  -8  -1   0   10.44    3.48
   8  -1   0   27.47    5.76
   8   1   0   10.78    3.84
   8  -1   0   15.73    3.94
  -8  -1   0   14.94    3.98
   8   1   0   19.77    4.46
   8   2   0   32.79    6.15
  -8  -2   0   43.77    7.01
   8   2   0   28.12    4.45
   8  -2   0   43.67    7.73
   8  -2   0   34.96    6.44
   8  -2   0   32.64    5.48
  -8   2   0   26.54    5.52
  -8  -2   0   31.76    5.94
   8  -2   0   39.62    6.65
   8  -2   0   31.74    6.58
   8  -3   0  252.44   22.98
   8  -3   0  246.64   20.14
   8  -3   0  230.91   22.18
  -8   3   0  235.40   21.12
  -8  -3   0  252.64   21.75
  -8  -3   0  249.75   21.42
   8  -3   0  202.57   21.97
   8   3   0  230.02   21.70
   8   3   0  208.85   21.79
   8  -4   0   13.83    3.91
  -8  -4   0   11.09    3.98
   8   4   0    8.88    3.88
   8  -4   0    9.47    4.87
   8   4   0    4.27    3.88
  -8  -4   0   12.50    4.36
   8  -4   0   16.77    5.61
   8  -5   0   47.21    7.50
   8   5   0   27.01    6.73
  -8  -5   0   42.04    7.90
   8  -5   0   31.69    8.05
  -8  -5   0   25.11    5.96
   8   5   0   19.76    6.31
   8  -5   0   22.15    6.86
   8   6   0   -1.12    2.79
   8  -6   0    4.27    4.34
   8  -6   0    0.92    3.54
   8   6   0   -2.11    2.45
  -8  -6   0    7.20    4.04
   8   7   0  167.84   20.95
   8  -7   0  140.52   20.85
   8   7   0  164.47   19.70
   8  -7   0  112.75   17.76
  -8  -7   0  128.28   17.63
   8  -8   0   44.83   12.12
  -8  -8   0  104.32   14.63
   8   8   0   65.72   12.00
   8  -8   0   70.84   13.69
   8   8   0   91.13   15.05
   8   9   0   13.44    5.63
   8  -9   0   25.95    9.53
   8   9   0    8.26    5.99
   8  10   0   24.09    8.86
   8 -10   0   14.26    8.45
   8 -10   0   23.63    9.49
   8  11   0    4.26    6.30
   8  11   0    3.09    5.15
   8 -11   0    1.67    4.81
   8 -11   0    2.89    4.62
   8  12   0    9.60    5.26
   8 -12   0   25.32   10.23
   8  12   0   20.91    9.05
   8 -12   0   12.69    7.11
   8  13   0    3.72    3.75
   8 -13   0   -4.36    3.35
   8 -13   0   12.53    8.14
   8  13   0    3.73    5.24
   8 -14   0   11.48    8.35
   8 -14   0   -1.44    2.95
   8  14   0    4.03    4.52
   8  14   0    5.74    6.47
   9   0   0   98.24   12.39
   9   0   0  113.36   11.34
   9   0   0  107.64   13.01
  -9   0   0  104.30   13.14
   9   0   0  109.84   13.12
   9   0   0  116.73   12.01
   9  -1   0  447.42   36.77
   9   1   0  439.84   37.13
  -9  -1   0  410.85   36.80
  -9   1   0  436.03   36.85
   9  -1   0  444.81   37.41
   9  -1   0  432.69   37.17
   9   1   0  461.05   37.74
   9   1   0  428.49   36.80
  -9  -1   0  461.69   37.43
   9   1   0  440.88   35.94
   9  -1   0  424.65   37.03
   9  -1   0  465.12   37.02
   9  -2   0    4.12    2.58
   9  -2   0    0.70    2.73
  -9  -2   0   10.93    3.77
  -9   2   0    7.73    3.10
   9  -2   0    7.00    3.57
   9   2   0    5.39    3.76
   9  -2   0    6.17    2.79
  -9  -2   0   -0.23    1.63
   9   2   0   13.71    4.22
   9  -2   0    2.89    2.50
   9  -3   0  120.64   11.83
   9  -3   0  113.09   14.68
  -9   3   0  113.16   13.98
   9  -3   0  122.03   12.62
  -9  -3   0  127.34   14.67
   9   3   0  130.88   13.74
  -9  -3   0  125.33   13.35
   9  -3   0  119.95   15.92
   9   3   0  137.68   16.33
  -9   4   0   40.87    7.27
   9  -4   0   50.65    7.79
  -9  -4   0   53.11    8.56
   9   4   0   56.11   10.00
  -9  -4   0   32.34    7.07
   9  -4   0   31.88    8.11
   9  -4   0   27.48    7.50
   9  -5   0   28.73    8.11
   9   5   0   28.31    7.26
  -9  -5   0   22.47    6.08
  -9  -5   0   23.54    5.72
   9  -5   0   30.96    7.58
   9   5   0   11.33    5.63
   9  -6   0   75.48   14.07
  -9  -6   0  102.69   13.94
   9   6   0   95.64   14.61
   9  -6   0   81.20   14.49
  -9  -6   0   90.09   13.66
   9   6   0   87.96   14.20
   9  -7   0  286.07   29.88
   9  -7   0  271.33   29.24
  -9  -7   0  251.00   27.20
   9   7   0  317.20   29.46
   9   7   0  332.98   29.12
   9   8   0   11.80    5.99
   9  -8   0   14.87    6.71
   9  -8   0    0.98    4.28
   9  -8   0    2.58    4.64
  -9  -8   0    1.94    4.07
   9   8   0    0.37    3.53
   9  -9   0    3.31    5.33
   9   9   0   -0.69    3.73
   9   9   0    2.88    6.36
   9  -9   0    7.86    6.17
   9 -10   0   -4.32    3.36
   9 -10   0    2.88    4.63
   9  11   0  133.91   20.07
   9 -11   0  128.75   21.50
   9 -11   0  122.49   22.65
   9  11   0  134.38   22.68
   9 -12   0   12.04    7.70
   9  12   0    7.79    6.52
   9  12   0   19.51    7.36
   9 -12   0   26.78   10.47
   9 -13   0    2.16    5.34
   9 -13   0    9.71    6.94
   9  13   0    1.06    4.10
   9  13   0    1.00    5.13
  10   0   0   -0.28    2.52
  10   0   0   10.09    3.61
  10   0   0   11.82    4.00
  10   0   0    4.15    3.24
 -10   0   0    0.70    1.89
  10   0   0    5.78    2.87
  10   1   0   64.44    8.77
  10   1   0   74.20   10.37
  10   1   0   62.98   10.54
 -10  -1   0   65.55    9.72
  10  -1   0   53.16    9.40
 -10  -1   0   86.51   11.62
  10  -1   0   71.33   10.50
  10  -1   0   81.93   10.98
  10  -1   0   74.13   10.44
  10  -1   0   59.34    9.29
 -10   1   0   84.32   11.00
  10   2   0  255.49   22.16
  10  -2   0  238.76   22.65
 -10  -2   0  220.04   20.65
  10   2   0  216.17   20.88
  10  -2   0  217.66   21.51
  10  -2   0  206.73   20.85
  10   2   0  219.64   18.98
  10  -2   0  259.69   22.04
 -10  -2   0  206.82   20.62
  10  -2   0  209.14   19.96
 -10   2   0  193.35   20.06
 -10  -3   0   -1.41    2.05
  10  -3   0   -2.17    2.29
 -10   3   0   -0.83    1.61
 -10  -3   0    1.48    2.58
  10  -3   0    5.80    4.38
  10  -3   0    0.09    2.27
  10   3   0    1.90    3.38
  10  -3   0   -0.68    1.86
  10  -4   0   20.62    7.12
  10   4   0   11.30    4.84
 -10  -4   0   18.75    5.03
 -10  -4   0   15.46    4.77
  10  -4   0   18.09    4.07
 -10   4   0   18.73    5.40
  10   4   0   27.39    6.87
  10  -4   0   25.04    6.71
 -10  -5   0  596.19   48.93
  10   5   0  579.54   50.11
  10   5   0  642.59   50.50
  10  -5   0  513.73   50.14
 -10  -5   0  580.75   49.34
  10  -5   0  548.75   50.59
 -10  -6   0   10.87    4.86
  10  -6   0    7.43    4.75
  10  -6   0    2.63    4.06
  10   6   0    7.50    4.90
 -10  -6   0    6.28    5.67
  10   6   0    0.55    3.79
  10   7   0    5.17    4.34
  10  -7   0    7.71    6.40
 -10  -7   0    2.11    3.36
  10  -7   0    5.63    5.13
  10   7   0   -0.94    3.80
 -10  -7   0    0.62    2.94
  10   8   0   70.27   13.84
 -10  -8   0   59.80   10.58
  10  -8   0   41.40   11.83
  10  -8   0   41.96   12.56
  10   8   0   73.73   13.54
  10   9   0    2.08    5.35
  10   9   0    5.69    6.11
  10  10   0   15.39    6.42
  10 -10   0    8.10    6.32
  10 -10   0   23.69    8.35
  10  10   0   33.64   10.80
  10 -11   0    0.31    5.78
  10  11   0    4.07    5.67
  10  11   0    0.70    4.76
  10 -11   0    6.51    5.46
  10 -12   0   13.46    9.11
  10  12   0    6.83    5.20
  10 -12   0   18.31    9.31
  10  12   0   11.11    7.94
  10 -13   0   40.97   12.68
  10  13   0   15.08    7.08
  10  13   0   18.26    8.91
  10 -13   0   23.09   10.50
  11   0   0    4.33    2.78
  11   0   0    3.14    3.04
  11   0   0    3.76    3.37
  11   0   0    4.87    3.57
 -11   0   0    0.57    2.33
 -11   1   0   23.92    7.75
  11   1   0   37.76    7.81
 -11  -1   0   24.21    6.13
  11   1   0   25.28    5.25
  11  -1   0   24.68    5.97
  11  -1   0   17.33    5.52
  11  -1   0   24.27    6.05
  11  -1   0   23.34    6.36
  11   1   0   13.13    5.09
  11  -2   0   47.23    8.62
  11  -2   0   41.01    8.31
 -11  -2   0   46.65    8.27
  11   2   0   53.29    6.93
  11   2   0   41.87    8.72
 -11  -2   0   43.39    8.12
  11   2   0   50.23    8.68
 -11   2   0   59.63   10.73
  11   3   0   13.79    4.86
 -11  -3   0   27.28    6.79
 -11   3   0   10.28    4.03
  11  -3   0   15.79    6.23
  11  -3   0   16.51    5.83
  11   3   0   14.89    5.27
  11  -3   0   10.18    4.34
  11  -3   0   22.45    4.77
 -11  -3   0   15.09    4.68
  11  -4   0  164.02   15.00
 -11  -4   0  179.57   17.25
  11  -4   0  175.23   21.36
  11  -4   0  129.80   18.11
  11   4   0  158.25   20.28
 -11   4   0  122.54   16.98
  11  -4   0  168.13   21.00
 -11  -4   0  148.05   18.64
  11   4   0  170.65   17.71
 -11  -5   0   58.09   10.31
  11   5   0   55.25   11.17
  11  -5   0   82.92   13.88
  11  -5   0   70.08   13.18
 -11  -5   0   60.56   10.66
  11   5   0   83.88   13.35
 -11  -6   0   72.36   11.95
  11   6   0   53.77   11.85
  11  -6   0   82.62   15.11
 -11  -6   0   75.61   12.91
  11   6   0   75.63   13.28
  11  -6   0   78.87   14.28
  11   7   0   10.95    6.33
 -11  -7   0   -3.89    1.30
  11   7   0   10.93    5.95
  11  -7   0   -0.41    4.48
 -11  -7   0    2.02    3.41
  11  -7   0    3.04    4.51
 -11  -8   0    1.63    3.22
  11  -8   0   -0.35    4.34
  11   8   0    5.90    4.30
  11  -8   0    1.91    4.74
  11   8   0   10.65    6.34
  11  -9   0   31.74   11.28
  11  -9   0   20.72    8.77
  11   9   0   23.11    8.32
  11   9   0   25.14   10.69
 -11  -9   0   20.24    7.02
  11 -10   0   -0.38    4.63
  11 -10   0    3.50    4.50
 -11 -10   0   20.48    6.94
  11  10   0   21.62    8.47
  11  11   0    1.54    4.62
  11  11   0    1.06    4.41
  11 -11   0   15.41    9.45
 -11 -11   0    6.85    4.58
  11 -11   0    7.05    7.35
  11  12   0   15.62    7.56
  11 -12   0    9.38    7.37
  11 -12   0   12.81    8.11
  11  12   0   33.45   12.47
  12   0   0    1.47    3.20
  12   0   0    9.87    4.39
  12   0   0   11.56    4.33
 -12   0   0   11.24    4.57
  12   0   0   18.15    5.54
  12  -1   0   26.51    6.17
  12  -1   0   11.52    4.59
  12   1   0   20.24    5.95
  12   1   0   16.03    5.15
  12  -1   0    9.43    4.19
  12   1   0   14.04    4.10
 -12  -1   0    5.68    4.10
 -12   1   0    6.40    3.63
  12   2   0   18.80    5.42
 -12  -2   0   26.15    6.40
 -12  -2   0    6.47    3.51
  12  -2   0   20.29    6.45
  12  -2   0   11.05    5.13
  12  -2   0   15.31    4.91
 -12   2   0   15.50    5.54
  12  -2   0    8.12    4.43
  12   2   0   24.43    6.87
  12   3   0    4.67    4.15
 -12  -3   0    1.90    2.72
 -12  -3   0   -1.05    2.19
  12  -3   0   -2.88    3.01
  12  -3   0    5.01    3.36
 -12   3   0    3.46    2.79
  12   3   0    1.13    2.82
  12  -3   0    8.71    4.50
  12  -3   0    1.23    2.71
  12  -4   0   15.32    6.06
  12   4   0   14.29    5.42
 -12  -4   0   18.19    5.65
  12  -4   0   12.82    4.10
 -12   4   0   18.35    5.57
  12  -4   0   14.43    5.21
  12  -4   0   20.06    6.77
 -12  -4   0   11.91    4.97
  12   4   0    8.22    5.60
  12   5   0   79.27   15.28
  12   5   0   78.40   13.00
 -12  -5   0   71.22   12.22
 -12  -5   0   74.54   12.17
  12  -5   0   67.54   12.89
  12  -5   0   73.27   14.38
  12  -5   0   68.28   12.60
  12  -6   0   -2.90    3.46
 -12  -6   0    4.52    3.72
  12   6   0   -1.12    2.60
 -12  -6   0   -3.89    1.69
  12   6   0    3.13    4.25
  12  -6   0   -0.82    3.87
  12   7   0   10.70    5.71
 -12  -7   0    8.08    4.51
  12   7   0    2.73    4.46
  12  -7   0    6.90    5.65
  12   8   0   12.82    5.90
  12   8   0   11.21    6.64
 -12  -8   0   14.64    5.86
  12  -8   0   20.61   10.09
  12  -8   0   24.20    9.14
  12  -9   0    2.60    6.12
  12  -9   0   -4.62    2.18
  12   9   0    8.89    6.28
 -12  -9   0    2.98    3.49
  12   9   0    0.63    4.02
  12  10   0   16.23    7.23
  12 -10   0    7.76    7.56
 -12 -10   0    9.48    6.00
  12 -10   0    4.37    6.71
  12  10   0   14.31    7.88
  12  11   0   28.64    9.44
  12  11   0   19.21    8.90
  12 -11   0   18.41   10.06
 -12 -11   0    6.19    4.37
  12 -11   0   13.09    7.65
  12 -12   0   23.07   11.03
  12  12   0   28.56   10.38
  12  12   0   31.47   11.96
 -12 -12   0   23.63    8.20
  12 -12   0   20.60    9.59
  13   0   0   87.48   11.87
  13   0   0   71.52   12.03
  13   0   0   78.28   12.05
 -13   0   0   95.06   13.69
  13   0   0   77.87   12.27
  13  -1   0   58.64    9.89
 -13  -1   0   59.59   10.00
  13  -1   0   44.19   11.42
 -13   1   0   58.61   10.46
  13  -1   0   55.10    9.55
  13   1   0   55.83    9.98
  13   1   0   69.46    9.39
  13   1   0   36.84    8.36
  13  -1   0   50.43    9.53
  13  -2   0    5.64    4.26
 -13   2   0    2.06    2.96
  13   2   0    0.27    2.18
  13   2   0   -1.84    3.38
  13  -2   0    0.23    2.54
  13   2   0    2.33    4.74
 -13  -2   0   -2.58    1.91
  13  -2   0   -4.24    1.98
  13  -2   0    3.93    4.27
  13   3   0   35.03    8.99
 -13  -3   0   26.84    6.72
  13  -3   0   23.12    6.57
  13  -3   0   21.79    7.53
 -13   3   0   25.74    6.70
  13  -3   0   25.61    6.23
  13  -3   0   30.22    8.18
  13   3   0   20.54    6.23
  13   4   0   12.17    5.78
  13   4   0    4.14    4.19
 -13  -4   0   -0.69    2.56
  13  -4   0    5.00    4.85
  13  -4   0    6.21    3.14
  13  -4   0    3.85    4.15
  13  -4   0   -1.33    4.32
 -13   4   0    4.30    3.95
  13   5   0    8.12    7.03
  13  -5   0   12.61    7.03
 -13  -5   0   10.58    4.72
  13   5   0   16.38    6.45
  13  -5   0   12.38    5.82
  13  -5   0   11.71    6.48
  13  -6   0   -1.80    2.43
 -13  -6   0   -1.83    2.33
  13   6   0   -2.47    3.55
  13  -6   0   -3.42    4.26
  13  -6   0   -2.36    4.48
  13   6   0    1.47    4.20
  13  -7   0   19.38    8.12
 -13  -7   0   21.00    7.19
  13   7   0   35.07   10.25
  13   7   0   16.17    6.77
  13   8   0    1.91    4.68
 -13  -8   0   -1.51    2.51
  13  -8   0    1.28    5.04
  13  -8   0    3.12    5.57
  13   8   0   -1.38    4.21
  13   9   0    8.20    6.02
  13  -9   0    1.41    4.61
  13   9   0    0.66    3.64
  13  -9   0   -7.17    3.14
 -13  -9   0    5.54    4.30
  13  10   0   23.35    8.73
 -13 -10   0   16.92    6.95
  13 -10   0   23.34    9.62
  13 -10   0   12.38    9.42
  13  10   0    5.21    7.10
  13  11   0   32.70   10.50
  13  11   0   30.70   11.56
  13 -11   0    6.60    6.81
  13 -11   0   53.60   15.44
 -13 -11   0   22.63    8.09
  14   0   0   30.84    7.91
  14   0   0   35.59    8.05
  14   0   0   41.68    7.73
 -14   0   0   28.10    7.70
  14  -1   0    4.65    3.99
 -14  -1   0    0.92    2.63
  14   1   0    7.00    4.37
  14  -1   0   -2.98    3.02
  14  -1   0    4.19    3.52
 -14   1   0    1.71    2.91
  14  -1   0   10.70    4.64
  14   1   0    0.65    3.24
  14  -2   0   50.96    9.08
  14   2   0   46.32    9.53
  14  -2   0   47.07    9.77
 -14  -2   0   49.19   10.11
  14  -2   0   54.68   10.16
  14  -2   0   62.38   11.82
 -14   2   0   45.86    9.81
  14   2   0   34.43    9.12
  14  -3   0    2.59    3.48
  14   3   0    0.08    4.14
 -14   3   0   -2.40    2.38
  14  -3   0    1.62    3.52
 -14  -3   0   -0.55    3.16
  14   3   0    0.51    3.29
  14  -3   0    0.85    5.07
  14  -3   0    2.33    3.17
  14   4   0   28.21    8.11
 -14   4   0   28.65    7.70
  14  -4   0   26.93    7.81
 -14  -4   0   24.18    7.32
  14  -4   0   36.10    9.73
  14  -4   0   15.05    6.43
  14   4   0   19.68    7.13
  14  -5   0   31.61    8.46
  14  -5   0   50.14   11.44
  14  -5   0   35.73   10.67
  14   5   0   32.84    9.40
  14   5   0   47.14   10.41
 -14  -5   0   54.78   11.01
  14  -6   0   20.28    6.41
  14  -6   0   21.22    7.65
  14   6   0   26.51    8.25
  14   6   0   24.94    7.63
  14  -6   0    8.07    5.58
 -14  -6   0   12.27    7.37
  14  -7   0    3.19    5.74
  14  -7   0   10.71    6.53
  14   7   0   -4.58    3.24
 -14  -7   0   -1.49    2.92
  14  -7   0    0.24    2.88
  14   7   0   -1.71    4.03
 -14  -8   0   -0.97    2.95
  14   8   0    1.52    4.14
  14  -8   0    3.46    5.04
  14   8   0   -1.83    3.79
  14  -8   0   -1.64    4.52
  14   9   0    8.07    5.81
  14  -9   0    7.01    6.70
  14   9   0   10.87    6.81
  14  -9   0   23.95    9.52
 -14  -9   0    7.83    4.73
  14  10   0    1.86    4.96
 -14 -10   0    5.66    5.01
  14  10   0    1.12    5.23
  14 -10   0   -0.18    6.19
  14 -10   0   -3.32    3.00
 -15   0   0    9.00    4.65
  15   0   0    5.44    4.24
  15   0   0   27.27    7.33
  15   1   0    0.83    3.84
  15  -1   0    1.40    3.36
 -15  -1   0    2.51    3.30
  15   1   0   -1.30    2.97
  15  -1   0    1.72    3.53
 -15   1   0    2.19    3.44
  15  -2   0   14.61    4.84
  15  -2   0   13.49    5.95
 -15   2   0   11.51    5.60
  15   2   0   23.18   11.38
  15  -2   0    9.37    5.27
 -15  -2   0   11.89    5.63
  15   2   0   28.65    7.54
  15   3   0    4.12    4.36
 -15   3   0    1.80    3.76
  15   3   0    0.64    3.65
  15  -3   0   -0.22    3.44
  15  -3   0    1.51    3.73
  15  -3   0    0.56    3.58
 -15  -3   0    6.39    4.19
  15  -3   0    8.53    6.77
  15  -4   0    2.94    4.33
 -15  -4   0   -0.75    2.33
  15   4   0    1.83    2.79
  15  -4   0    5.67    5.53
 -15   4   0    3.85    4.02
  15  -4   0    7.54    4.53
  15   4   0   -1.84    3.31
  15   5   0   14.98    6.79
  15   5   0   18.54    7.85
  15  -5   0   10.03    6.91
  15  -5   0    8.72    5.06
 -15  -5   0   24.06    7.62
  15   6   0    3.17    5.37
  15  -6   0    5.80    4.71
  15  -6   0    4.42    5.52
  15  -6   0    1.43    5.53
  15   6   0    8.54    5.85
  15   7   0    4.65    5.25
 -15  -7   0   -0.53    2.80
  15  -7   0    4.52    4.53
  15  -7   0    2.50    4.81
  15  -7   0    0.50    3.93
  15   7   0    0.55    3.08
  15  -8   0   49.37   14.24
  15  -8   0   31.48    9.30
 -15  -8   0   19.35    7.12
  15  -8   0   27.71   10.67
  15   8   0   22.80    8.57
  15   9   0    5.42    6.56
  15  -9   0   12.52    9.24
  15  -9   0    5.58    4.80
  15  -9   0   14.19    8.22
 -15  -9   0    7.43    5.26
 -16   0   0    0.76    3.22
  16   0   0    0.83    4.37
  16   0   0   -2.03    3.49
  16   1   0   30.95    8.87
  16  -1   0   26.01    8.76
 -16   1   0   12.85    5.99
  16  -1   0   18.99    7.32
 -16  -1   0   12.88    5.69
 -16  -2   0    4.11    4.70
  16  -2   0    7.11    5.32
 -16   2   0    9.19    5.19
  16  -2   0   15.08    5.60
  16   2   0   12.31    5.98
  16  -3   0    4.97    4.50
  16   3   0   13.21    6.66
 -16   3   0    3.05    3.76
 -16  -3   0    4.29    4.89
  16  -4   0    5.13    6.40
  16  -4   0   -0.90    3.69
  16   4   0   10.66    6.47
  16  -5   0   -5.04    2.93
  16   5   0    0.97    3.90
 -16  -5   0   -0.74    3.38
  16  -5   0    0.00    4.61
  16   6   0   -0.22    4.11
 -16  -6   0    7.56    5.10
  16  -6   0    9.32    6.99
  16  -6   0   -2.14    3.29
  16  -7   0    0.39    4.70
 -16  -7   0    0.51    3.15
  16  -7   0    5.35    5.92
  16   7   0    3.50    6.32
  17   0   0   39.43    9.53
 -17   0   0   28.31    9.43
  17  -1   0    5.57    7.42
  17   1   0    1.71    3.78
 -17   1   0    0.90    3.24
 -17   2   0    0.29    4.10
 -17  -2   0    0.88    3.17
  17   2   0   -1.68    3.29
  17   3   0    4.80    4.64
 -17  -3   0    6.91    4.50
 -17  -4   0    5.63    4.91
 -17   4   0   -0.76    3.14
  17   4   0    3.80    4.61
 -17  -5   0   -0.19    2.96
  17   5   0   10.26    7.16
  18   0   0    0.80    4.03
 -18   0   0   -1.16    3.50
 -18  -1   0    3.00    3.26
  18   1   0    1.94    5.06
 -18   1   0    0.13    3.82
 -18  -2   0   -2.15    2.70
  18   2   0    1.37    4.25
 -18   2   0   -2.04    2.48
  18   3   0    7.06    5.47
   0  -2  -1 1108.47   85.70
   0  -3   1    1.09    1.68
   0   3   1    2.73    1.92
   0   3  -1    0.19    1.48
   0   3   1    0.05    0.81
   0   3   1    1.64    1.83
   0  -3  -1   -1.68    1.19
   0  -3  -1    1.18    1.80
   0   3  -1    1.32    1.78
   0  -3   1    0.96    1.79
   0  -4   1  198.92   18.87
   0   4   1  189.43   18.53
   0   4   1  204.80   17.13
   0   4  -1  222.44   19.27
   0   4  -1  230.53   18.86
   0  -4  -1  213.04   18.81
   0  -4   1  211.14   18.64
   0  -4  -1  193.47   18.80
   0   4   1  222.59   19.24
   0   5  -1   -2.79    1.58
   0   5   1   -1.45    2.22
   0   5  -1   -2.12    0.73
   0  -5   1   -2.05    1.72
   0   5   1    0.32    1.18
   0   5   1   -1.15    1.71
   0  -5   1   -1.96    1.85
   0   5  -1   -1.02    2.20
   0  -5  -1    7.33    3.46
   0  -5  -1    1.25    2.25
   0   6   1  947.57   73.34
   0  -6   1  900.24   73.13
   0   6   1  870.02   72.44
   0  -6   1  950.91   72.71
   0   6  -1  871.68   72.96
   0   6   1  890.92   70.11
   0   6  -1  866.82   72.33
   0  -6  -1  891.52   72.51
   0  -6  -1  927.48   73.22
   0   6  -1  882.04   70.10
   0  -7  -1   -0.54    2.46
   0   7  -1   -2.96    2.02
   0  -7  -1    1.10    2.56
   0   7   1   -0.54    1.26
   0   7  -1   -0.79    2.18
   0  -7   1   -2.40    2.57
   0   7   1    3.47    3.58
   0   7   1   -1.24    2.39
   0  -7   1   -2.80    2.14
   0   7  -1    0.49    1.35
   0   8  -1    2.83    1.94
   0  -8  -1    2.18    3.43
   0  -8  -1    3.61    3.81
   0   8   1    3.18    3.35
   0  -8   1    6.50    4.21
   0   8   1    3.73    3.66
   0   8  -1    9.02    4.11
   0   8   1    3.15    2.11
   0  -8   1   -0.34    2.76
   0   8  -1   -0.34    3.32
   0  -9  -1   -2.08    2.71
   0   9   1   -1.47    3.19
   0   9  -1   -0.51    2.54
   0  -9  -1    8.74    4.65
   0  -9   1   -4.13    2.11
   0   9   1    0.52    3.17
   0   9  -1   -2.56    2.12
   0   9  -1    0.55    1.55
   0   9   1    0.75    1.70
   0  -9   1   -2.10    2.12
   0  10  -1   22.32    7.55
   0 -10   1   21.22    7.38
   0  10  -1   20.31    4.60
   0  10   1   18.63    7.47
   0  10  -1   26.71    8.54
   0 -10   1   19.85    7.18
   0  10   1    9.33    5.44
   0 -10  -1   26.95    7.67
   0  10   1   14.52    4.37
   0 -11  -1   -1.99    3.05
   0  11   1    0.56    1.80
   0  11  -1   -2.54    3.17
   0  11   1   -0.37    2.87
   0 -11   1    3.36    4.26
   0  11  -1   -0.27    1.57
   0  11  -1    1.21    3.79
   0 -12  -1   26.19    9.34
   0 -12   1   13.22    6.86
   0 -13  -1    0.94    4.08
   0 -13   1    2.98    4.78
   0 -14  -1   17.38    7.80
   0 -14   1   10.35    6.51
   0 -15   1    4.34    5.13
   0 -15  -1    9.27    6.83
   1   1   1    2.08    0.80
   1   1   1    1.11    0.81
   1   1   1    1.49    0.77
   1  -1  -1    1.81    0.98
  -1  -1   1    1.91    0.92
  -1  -1   1    1.81    0.70
  -1  -1  -1    3.30    0.91
   1   1  -1    1.06    0.74
   1  -1   1    1.46    1.12
  -1   1   1    2.34    1.14
  -1  -1  -1    1.81    0.83
   1  -1   1    2.32    0.90
   1   1  -1    1.36    0.84
   1   2   1  412.24   33.40
  -1  -2   1  433.04   32.88
   1  -2  -1  391.00   33.50
  -1   2  -1  393.18   33.38
   1   2   1  473.11   33.17
  -1   2  -1  394.13   33.43
   1   2   1  404.37   32.82
  -1  -2   1  431.52   33.42
  -1  -2   1  404.00   32.85
  -1  -2  -1  395.04   33.29
  -1   2   1  382.02   33.47
  -1  -2  -1  465.89   33.14
   1   2  -1  442.33   32.90
  -1  -2  -1  418.49   32.84
   1   2  -1  448.04   33.52
   1  -2   1  412.92   33.44
   1  -2   1  415.13   33.56
  -1  -3   1  120.81   11.61
  -1  -3   1  138.81   11.32
   1   3   1  133.82   11.86
   1  -3  -1  109.27   11.51
   1   3   1  130.99   10.78
  -1   3  -1  112.12   11.57
  -1   3  -1  129.64   11.92
   1   3   1  121.88   11.23
   1  -3  -1  110.19   11.63
   1  -3   1  106.87   11.53
  -1   3   1  113.34   11.65
   1   3  -1  116.30   11.04
  -1  -3  -1  140.54   11.96
  -1  -3  -1  128.71   11.34
   1  -3   1  114.67   11.62
   1   3  -1  133.75   11.92
  -1   4  -1   73.73   10.31
   1  -4  -1   87.82   10.77
   1  -4  -1   81.27   10.86
  -1   4  -1   67.39    9.89
   1   4   1   75.34    7.66
  -1  -4   1   77.15    8.41
   1   4   1  101.77   11.60
  -1  -4   1   88.10   10.44
   1   4   1   89.50   10.25
  -1   4   1   88.55   10.97
   1  -4   1   64.99   10.24
  -1  -4  -1   82.08   10.21
  -1  -4  -1   75.10    9.78
   1   4  -1   83.36    9.98
   1  -4   1   62.74    9.47
   1   4  -1   89.03   10.85
  -1  -5   1  237.63   22.44
  -1   5  -1  226.92   22.99
  -1  -5   1  269.09   23.52
   1   5   1  268.27   22.88
  -1   5  -1  257.49   23.48
   1  -5  -1  249.69   23.30
   1   5   1  290.95   23.87
   1  -5  -1  255.54   23.45
   1   5   1  264.58   21.52
   1  -5   1  230.21   23.07
   1   5  -1  234.13   23.10
  -1  -5  -1  261.37   23.39
  -1  -5  -1  268.40   22.93
  -1   5   1  274.87   23.76
   1   5  -1  270.55   22.70
   1  -5   1  247.13   23.17
  -1   5   1  243.25   23.26
   1   6   1  414.52   38.91
  -1  -6   1  429.47   39.78
  -1  -6   1  471.12   39.36
   1  -6  -1  439.68   39.85
  -1   6  -1  423.94   39.62
   1  -6  -1  477.02   40.25
  -1   6  -1  481.78   40.42
   1   6   1  437.18   39.93
   1   6   1  532.20   37.95
  -1   6   1  462.70   40.01
   1   6  -1  476.75   37.77
   1  -6   1  447.98   40.06
   1   6  -1  477.10   39.25
  -1  -6  -1  474.00   39.57
   1   6  -1  469.02   40.32
   1  -6   1  468.92   40.06
  -1  -6  -1  506.70   40.43
  -1   6   1  455.39   40.22
   1  -7  -1  273.04   26.15
  -1  -7   1  288.05   26.31
   1   7   1  283.65   23.45
  -1   7  -1  251.91   25.54
   1   7   1  262.64   27.52
  -1  -7   1  291.20   25.53
   1   7   1  270.81   25.29
  -1   7  -1  264.29   26.16
   1  -7  -1  247.49   25.50
  -1   7   1  235.44   25.25
   1   7  -1  291.58   26.62
   1  -7   1  289.11   26.40
   1  -7   1  275.24   25.97
   1   7  -1  274.79   23.35
  -1  -7  -1  302.67   26.60
  -1  -7  -1  247.60   24.97
   1   7  -1  266.89   25.15
  -1  -8   1  150.25   18.14
  -1  -8   1  153.12   18.86
   1   8   1  115.26   12.32
   1   8   1  149.89   19.30
   1  -8  -1  128.42   17.36
   1  -8  -1  115.74   17.00
   1   8   1  156.40   18.70
  -1   8  -1  154.66   19.71
  -1   8  -1  146.77   18.59
   1  -8   1  109.12   16.69
  -1   8   1  141.07   18.17
  -1  -8  -1  148.78   18.73
  -1   8   1  115.74   11.48
  -1  -8  -1  118.46   19.47
   1   8  -1  146.57   18.97
   1   8  -1  142.70   17.70
   1  -8   1  115.49   16.63
   1   8  -1  106.37   12.24
  -1  -9   1   17.03    6.78
  -1   9  -1   17.95    6.25
   1   9   1   10.63    3.85
  -1  -9   1    6.31    4.28
   1   9   1   30.39    7.82
  -1   9  -1   21.68    7.01
   1   9   1   17.31    6.50
   1  -9  -1    9.22    5.61
   1  -9  -1    9.28    4.88
   1  -9   1   12.44    5.91
   1   9  -1   11.84    5.88
  -1  -9  -1   17.62    6.73
  -1   9   1   20.25    7.58
   1   9  -1    6.19    4.61
  -1  -9  -1   14.14    5.78
   1  -9   1    9.07    5.15
   1   9  -1   19.47    4.88
  -1 -10   1   42.59   10.60
  -1 -10   1   38.83   10.42
   1  10   1   30.06    6.52
   1 -10  -1   71.29   12.92
   1  10   1   26.96    8.89
  -1  10  -1   59.89   12.33
   1 -10  -1   32.88    9.33
   1 -10   1   48.98   11.15
   1  10  -1   48.70   11.05
  -1 -10  -1   19.78    7.23
  -1 -10  -1   42.28   10.60
   1  10  -1   36.23    9.23
   1 -10   1   55.42   11.98
  -1  10   1   34.70    9.23
   1  10  -1   58.90    8.29
   1  11   1    2.82    2.77
   1 -11  -1    0.55    4.03
   1  11   1    3.40    5.08
  -1 -11   1    3.75    3.93
   1  11   1    4.87    5.25
   1  11  -1    4.01    5.10
   1 -11   1   -0.59    3.26
  -1 -11  -1    2.14    3.74
   1  11  -1    2.74    4.79
   1  12   1   46.29   12.51
   1  12   1   55.65    9.30
  -1 -12   1   42.42   11.40
   1 -12  -1   55.88   13.35
   1  12  -1   40.22   11.52
   1 -12   1   56.99   13.23
  -1 -12  -1   32.90    9.91
   1  12  -1   45.42    8.36
   1 -13  -1   41.36   13.49
  -1 -13   1   38.98   10.62
   1  13  -1   42.24   12.53
   1 -13   1   38.43   11.37
  -1 -14   1    1.37    4.67
   1 -14  -1    5.26    5.26
   1 -14   1    4.58    5.00
  -1 -14  -1    3.49    4.34
  -1 -15   1   36.72   11.15
   1 -15  -1   22.01   10.13
  -1 -15  -1   38.21   11.61
   1 -15   1   28.72   10.72
  -2   0   1    1.11    0.97
  -2   0  -1    1.97    0.87
   2   0  -1    0.15    0.83
  -2   0   1   -1.02    0.65
  -2   0   1    0.09    0.73
   2   0  -1    1.12    0.75
   2   0   1    1.89    0.70
   2   0   1   -0.07    0.60
  -2   0   1    0.13    0.67
   2   0  -1    0.33    0.78
  -2   0  -1    0.60    0.79
  -2   0  -1   -0.56    0.51
   2   0   1    0.32    0.83
   2   0  -1   -0.18    0.81
   2   1   1  704.54   56.10
   2   1   1  721.29   56.31
   2  -1  -1  713.16   56.53
  -2   1  -1  742.59   55.71
   2  -1  -1  751.72   56.61
  -2   1   1  718.31   56.58
  -2  -1  -1  716.79   56.08
   2   1  -1  752.31   56.40
  -2  -2   1   24.04    3.75
   2   2   1   16.98    3.12
   2   2   1   18.85    3.41
   2   2   1   23.81    3.16
  -2  -2   1   16.16    2.55
   2  -2  -1   16.64    3.66
  -2   2  -1   13.78    3.57
  -2  -2  -1   20.48    2.94
  -2   2   1   16.83    3.76
   2   2  -1   15.81    3.23
   2  -2   1   17.05    3.92
  -2  -2  -1   14.68    3.11
   2   2  -1   19.69    2.79
  -2  -2  -1   16.33    2.23
  -2  -3   1  264.12   20.48
   2   3   1  219.54   19.46
  -2   3  -1  222.69   20.53
   2   3   1  218.35   20.22
  -2  -3   1  248.10   19.40
   2  -3  -1  209.74   20.52
   2   3   1  226.03   19.61
  -2  -3   1  250.31   19.46
  -2   3   1  238.53   20.78
   2   3  -1  244.60   20.47
   2  -3   1  231.78   20.67
   2   3  -1  244.04   19.37
  -2  -3  -1  226.74   20.14
   2  -3   1  234.24   20.40
  -2  -3  -1  248.39   19.62
   2  -4  -1  160.16   16.55
  -2   4  -1  151.77   16.55
   2  -4  -1  154.04   16.67
   2   4   1  175.63   16.73
  -2  -4   1  187.35   15.66
  -2  -4   1  175.84   15.76
   2   4   1  171.86   15.58
  -2  -4   1  202.78   16.90
   2   4   1  202.35   16.13
  -2  -4  -1  166.94   16.46
  -2  -4  -1  187.44   15.95
   2  -4   1  171.43   16.88
  -2   4   1  186.77   17.21
   2   4  -1  189.98   16.96
   2   4  -1  194.01   15.91
   2  -4   1  178.04   16.82
   2  -5  -1   19.99    5.19
   2   5   1   12.81    4.17
  -2  -5   1   20.92    4.90
  -2  -5   1   30.88    6.19
   2   5   1    8.95    3.26
   2   5   1   12.94    4.61
   2  -5  -1   20.39    5.36
  -2  -5   1   11.24    3.75
   2   5  -1    4.34    3.67
  -2  -5  -1   22.84    5.17
   2   5  -1   16.93    4.68
  -2  -5  -1   18.92    4.83
  -2   5   1   12.78    4.70
   2  -6  -1  174.24   18.27
  -2  -6   1  197.49   17.43
  -2  -6   1  175.37   18.09
   2   6   1  202.97   16.72
   2  -6  -1  190.93   18.77
   2   6   1  188.36   18.57
  -2   6  -1  142.36   19.23
   2   6  -1  157.23   17.91
  -2  -6  -1  205.09   17.74
   2  -6   1  154.86   19.79
   2   6  -1  179.22   16.44
   2   6  -1  175.59   17.07
   2  -6   1  143.00   19.57
  -2   6   1  178.45   18.53
  -2  -6  -1  177.51   18.02
   2   7   1  255.04   24.67
  -2  -7   1  265.44   24.58
  -2   7  -1  263.42   24.63
   2   7   1  271.40   22.27
  -2  -7   1  303.93   23.97
   2  -7  -1  204.57   23.66
   2   7   1  220.10   22.89
   2  -7  -1  210.25   23.95
  -2  -7  -1  260.22   24.36
  -2   7   1  207.47   23.78
   2   7  -1  253.69   22.09
   2   7  -1  244.13   23.01
   2  -7   1  255.89   24.64
  -2  -7  -1  265.50   23.57
   2  -7   1  267.84   26.43
   2   7  -1  252.79   24.55
   2   8   1   38.24    8.81
  -2  -8   1   45.23    8.99
   2  -8  -1   25.70    7.99
  -2  -8   1   31.07    8.48
   2  -8  -1   36.00    9.14
  -2   8  -1   47.97    9.73
   2   8   1   48.61    9.79
   2   8   1   32.32    6.49
   2   8  -1   46.37   10.07
   2  -8   1   48.18    9.57
  -2   8   1   32.30    8.65
  -2  -8  -1   41.84    9.36
   2   8  -1   59.43    9.98
  -2  -8  -1   37.18    8.07
   2   8  -1   46.48    7.36
   2  -8   1   38.48    8.88
  -2  -9   1   64.89   11.56
   2   9   1   82.98   13.02
  -2  -9   1   87.72   14.22
   2  -9  -1   50.20   11.12
   2   9   1   58.96    9.74
  -2  -9   1   75.31   12.54
   2   9   1  107.31   15.84
   2  -9  -1   77.47   13.61
  -2   9   1   64.26   14.05
   2  -9   1   80.72   14.13
  -2  -9  -1   66.04   12.30
   2  -9   1   63.61   12.79
   2   9  -1   70.23   10.49
   2   9  -1   71.32   12.30
   2   9  -1   67.82   13.08
  -2  -9  -1   70.73   12.19
  -2 -10   1   25.00    7.30
   2 -10  -1   24.59    9.88
   2  10   1   32.40    9.10
   2 -10  -1   22.95    8.18
  -2 -10   1   25.53    7.24
  -2 -10   1   24.96    8.01
  -2  10  -1   35.33    9.52
   2  10   1   28.19    8.20
   2  10   1   23.60    6.11
   2  10  -1   25.63    6.17
  -2  10   1   24.77    8.36
  -2 -10  -1   35.38    9.14
  -2 -10  -1   23.31    7.29
   2  10  -1   19.73    7.09
   2 -10   1   16.53    7.01
   2 -10   1   21.89    9.20
   2  10  -1   19.05    7.69
  -2 -11   1    5.44    4.77
  -2 -11   1    7.21    5.01
   2  11   1    2.76    5.13
   2  11   1   12.21    6.49
   2  11   1    0.40    2.61
   2 -11  -1    1.77    4.42
   2  11  -1    3.10    4.56
  -2 -11  -1    5.48    4.48
   2 -11   1   12.80    6.14
   2  11  -1   -3.34    3.06
   2  11  -1    9.45    4.21
  -2 -12   1    0.16    3.84
  -2 -12   1    4.67    5.68
   2  12   1    3.06    4.60
   2  12   1    0.05    2.39
  -2 -12  -1    0.16    3.08
   2  12  -1    1.72    4.14
  -2 -12  -1    3.14    3.23
   2  12  -1    9.94    6.28
   2  12  -1    0.60    2.53
   2  13   1    4.51    4.69
   2 -13  -1   12.03    6.47
  -2 -13   1    7.80    5.15
   2 -13   1   12.42    7.10
   2  13  -1   17.66    8.78
  -2 -13  -1   13.41    7.19
   2 -14  -1    0.14    4.57
  -2 -14   1    2.05    4.20
   2 -14   1    3.59    5.40
  -2 -14  -1    2.00    4.81
   2  14  -1    3.84    5.14
   2 -15  -1    8.80    6.86
  -2 -15   1   -3.07    2.58
   2 -15   1   -2.41    3.52
  -2 -15  -1    1.36    3.75
  -3   0  -1    0.91    1.03
   3   0   1    0.47    1.20
  -3   0   1    1.76    1.39
   3   0  -1    1.06    1.16
   3   0   1   -0.40    1.10
   3   0  -1   -0.39    1.07
   3   0   1    0.45    0.82
   3   0   1    1.06    1.07
  -3   0  -1    0.06    0.85
   3   0  -1   -0.79    0.58
  -3  -1   1  125.58   10.33
  -3  -1   1  114.68    9.92
  -3  -1   1  128.35   10.65
   3  -1  -1  113.02   10.04
   3   1   1  120.30   10.30
   3   1   1  101.69   10.43
  -3   1  -1  121.18   10.28
   3   1   1  116.88   10.27
   3  -1  -1  117.54   10.84
   3  -1  -1  120.83   10.85
  -3   1   1  123.79   10.16
  -3  -1  -1  112.78   10.21
   3   1  -1  119.47   10.56
   3  -1   1  120.22   10.00
  -3   1   1  116.96   10.82
   3  -1   1  134.01   11.08
   3   1  -1  122.06    9.93
   3   2   1   -0.58    1.35
  -3  -2   1   -1.69    1.08
   3  -2  -1   -1.17    1.64
   3   2   1    1.64    1.53
  -3  -2   1    1.26    1.03
   3  -2  -1    0.06    1.03
   3  -2   1    4.05    2.07
  -3  -2  -1   -0.13    1.27
   3   2  -1    0.48    1.01
   3   2  -1    2.01    1.67
   3  -2   1    4.32    1.40
  -3   2   1    5.04    2.31
   3   3   1  453.26   34.78
  -3  -3   1  405.39   35.60
   3   3   1  445.36   35.53
  -3  -3   1  432.77   34.56
  -3   3  -1  388.27   36.05
   3   3   1  461.25   36.00
  -3  -3  -1  462.10   34.76
  -3  -3  -1  439.45   34.27
  -3  -3  -1  427.62   35.57
   3   3  -1  437.57   35.96
   3   3  -1  449.68   34.69
   3  -3   1  449.28   36.55
  -3  -4   1   23.11    4.18
   3   4   1   20.95    4.46
   3   4   1   15.68    4.49
  -3  -4   1   28.73    4.72
  -3  -4   1   17.42    4.50
   3   4   1   23.51    4.64
   3  -4  -1   49.88    7.33
   3   4  -1   29.18    4.58
  -3  -4  -1   22.55    5.09
  -3  -4  -1   33.70    5.07
  -3   4   1   32.59    6.34
  -3  -4  -1   22.46    3.91
   3   4  -1   20.35    4.93
   3   5   1   -1.67    1.86
  -3  -5   1   -0.31    1.93
   3  -5  -1   -0.38    2.29
   3   5   1   -2.94    1.44
   3   5   1   -0.44    2.53
  -3  -5   1   -0.37    2.08
   3  -5  -1    4.93    3.83
  -3  -5   1   -4.22    1.24
  -3   5  -1   -2.03    2.41
   3   5  -1    4.08    3.47
  -3  -5  -1   -0.87    1.73
  -3   5   1   -0.28    2.83
   3  -5   1   -1.03    2.22
  -3  -5  -1    2.01    2.62
   3   5  -1    0.70    2.27
   3  -5   1    1.35    3.13
  -3  -5  -1   -1.69    1.47
   3  -6  -1  159.97   18.18
  -3  -6   1  182.13   18.17
   3  -6  -1  167.27   18.57
  -3  -6   1  175.35   16.85
   3   6   1  192.15   18.73
  -3  -6   1  160.99   16.36
   3   6   1  215.39   17.68
  -3   6  -1  162.86   20.40
   3   6   1  198.20   17.17
  -3  -6  -1  201.69   17.40
   3  -6   1  171.05   18.71
  -3  -6  -1  155.62   17.70
   3   6  -1  185.05   17.00
  -3   6   1  183.24   18.93
   3   6  -1  198.19   17.20
   3  -6   1  149.04   19.65
   3   6  -1  180.78   18.58
  -3  -7   1    6.30    3.22
  -3  -7   1    2.37    3.23
   3  -7  -1    9.55    4.89
  -3   7  -1   16.00    5.84
   3   7   1    4.35    3.62
  -3  -7   1    8.52    4.40
   3   7   1    7.04    3.17
   3  -7  -1    4.58    3.80
   3   7   1   -0.82    3.18
   3   7  -1    2.82    3.36
  -3  -7  -1    9.36    4.40
   3   7  -1    3.13    2.58
   3  -7   1    4.89    3.56
   3  -7   1    6.31    3.81
  -3   7   1    5.95    4.88
  -3  -7  -1    9.85    3.78
   3   7  -1    5.20    3.41
   3   8   1  191.48   22.89
  -3  -8   1  178.86   18.91
   3   8   1  193.73   17.24
   3   8   1  169.88   17.52
   3  -8  -1  145.21   20.17
  -3  -8   1  149.94   16.86
   3  -8  -1  211.67   23.99
  -3  -8   1  145.58   16.44
  -3   8  -1  156.08   21.53
   3  -8   1  146.86   20.40
   3   8  -1  157.80   17.09
  -3  -8  -1  180.35   17.61
   3  -8   1  165.77   21.60
   3   8  -1  175.56   16.81
   3   8  -1  198.54   22.80
  -3  -8  -1  199.00   22.12
  -3   8   1  162.81   21.84
  -3  -9   1   19.65    6.60
   3  -9  -1   26.03    8.32
  -3  -9   1   32.10    7.59
   3   9   1   42.54   10.68
   3   9   1   31.02    6.68
   3  -9  -1   24.96    7.94
   3   9   1   34.40    8.08
  -3   9  -1   31.51    9.34
  -3  -9  -1   26.69    6.65
   3  -9   1   34.48    8.56
  -3  -9  -1   46.12   10.24
   3   9  -1   45.64    9.02
   3  -9   1   33.98    8.81
  -3  -9  -1   31.81    7.77
   3   9  -1   34.25    8.99
   3   9  -1   32.79    6.87
  -3   9   1   30.14    8.96
  -3  10  -1  277.53   27.88
   3  10   1  281.95   24.57
  -3 -10   1  268.44   25.22
  -3 -10   1  284.26   26.00
   3 -10  -1  231.19   29.91
   3  10   1  265.32   25.93
   3  10   1  272.71   28.13
   3  10  -1  252.56   27.71
  -3  10   1  267.72   33.00
   3 -10   1  237.90   31.14
   3  10  -1  269.62   24.28
   3  10  -1  208.73   24.50
  -3 -10  -1  251.11   24.90
  -3 -10  -1  317.51   29.61
  -3 -10  -1  224.11   25.00
  -3 -11   1   71.28   12.69
   3  11   1   45.67   11.82
   3 -11  -1   50.68   12.73
   3  11   1   49.06    9.25
   3  11   1   62.38   12.53
  -3 -11   1   55.31   11.42
  -3 -11  -1   43.01   10.09
   3  11  -1   41.02    8.33
  -3 -11  -1   64.02   13.16
   3  11  -1   36.51   10.76
   3 -11   1   39.82   11.27
  -3 -12   1    5.84    4.67
   3 -12  -1    0.84    4.94
   3  12   1   -0.75    3.31
   3  12   1    6.86    4.40
   3  12   1   -0.90    3.29
   3 -12   1    7.35    5.47
  -3 -12  -1   -1.63    2.56
   3  12  -1    4.69    3.41
   3  12  -1   -3.53    3.26
   3  13   1    7.07    7.32
   3 -13  -1   16.42    8.18
  -3 -13   1    9.69    5.78
   3  13   1   14.37    6.03
   3  13  -1    0.84    4.35
   3 -13   1   15.62    8.27
  -3 -13  -1    2.37    4.09
   3  13  -1    5.16    3.96
   3  14   1    4.44    4.89
  -3 -14   1    4.45    4.81
   3 -14  -1   14.35    7.71
  -3 -14  -1   13.99    7.34
   3  14  -1    6.38    6.45
   3 -14   1    4.19    6.04
   3 -15  -1   -2.50    2.47
   3 -15   1    0.90    4.58
   3  15  -1   13.34    7.95
  -4   0   1    1.07    1.07
   4   0  -1    3.62    1.67
   4   0  -1    2.68    1.50
  -4   0   1    3.93    1.48
  -4   0   1    2.34    1.36
   4   0  -1    8.07    2.10
   4   0  -1    0.53    0.96
  -4  -1   1 1133.79   90.28
   4   1   1 1148.86   90.00
  -4  -1   1 1200.81   89.71
   4   1   1 1142.67   90.42
   4  -1  -1 1255.39   90.69
   4  -1  -1 1219.63   90.65
   4   1   1 1124.85   90.03
   4  -1   1 1154.77   89.74
   4   1  -1 1160.19   90.33
   4  -1   1 1142.79   90.58
  -4  -1  -1 1138.20   89.99
   4  -1   1 1185.82   90.08
   4   2   1  155.80   14.18
  -4  -2   1  143.80   14.19
  -4   2  -1  144.18   13.79
   4  -2  -1  168.22   15.05
   4  -2  -1  168.58   13.81
   4  -2  -1  164.39   14.96
   4   2   1  158.64   14.47
  -4  -2   1  165.03   13.31
  -4   2   1  157.22   14.84
   4   2  -1  166.19   14.51
   4  -2   1  176.36   14.05
  -4  -2  -1  169.09   14.12
   4  -2   1  169.77   13.20
   4   2  -1  150.21   13.18
  -4  -2  -1  143.93   13.94
   4  -2   1  173.19   15.18
  -4   2   1  165.17   13.85
  -4  -3   1  663.34   55.45
   4  -3  -1  688.58   54.75
  -4  -3   1  682.85   54.11
   4   3   1  660.32   55.46
   4  -3  -1  740.03   56.59
   4   3   1  693.91   55.56
  -4   3   1  679.48   56.32
  -4  -3  -1  710.69   55.39
   4  -3   1  733.10   55.03
   4  -3   1  724.51   56.56
   4   3  -1  702.76   55.80
   4   3  -1  700.38   54.21
   4   4   1  988.55   79.99
   4  -4  -1  972.77   79.21
  -4  -4   1  984.59   78.62
   4  -4  -1  970.62   81.10
  -4   4  -1 1070.15   81.42
   4   4   1 1009.50   80.51
  -4  -4   1 1025.00   80.45
   4   4   1 1023.08   78.89
  -4  -4  -1 1014.81   78.32
  -4  -4  -1 1040.27   80.27
   4  -4   1 1033.39   79.51
   4   4  -1 1081.02   80.94
  -4   4   1 1001.17   81.25
   4  -4   1 1014.83   81.37
  -4  -4  -1 1021.41   78.84
  -4  -5   1   96.75    9.96
  -4  -5   1  116.09   13.79
   4  -5  -1   87.46   13.66
   4   5   1  117.56   13.98
  -4  -5   1   97.23   10.06
   4  -5  -1  150.71   15.97
   4   5   1  118.90   13.42
   4   5   1  104.75   11.90
  -4   5  -1  101.86   14.27
  -4  -5  -1   99.40   13.04
   4   5  -1  101.45   13.38
  -4  -5  -1  101.13   10.32
   4  -5   1  112.58   13.85
  -4  -5  -1   95.39    9.74
   4  -5   1  105.50   14.00
   4   5  -1   95.73   10.20
  -4   5   1  128.92   15.25
  -4  -6   1   12.00    3.98
  -4  -6   1    6.98    3.76
  -4   6  -1   17.48    5.89
   4  -6  -1    1.51    2.98
   4   6   1   10.83    3.99
  -4  -6   1    7.12    3.02
   4   6   1   13.47    5.06
   4   6   1   12.02    4.36
  -4   6   1    5.72    4.28
   4   6  -1    3.58    3.23
  -4  -6  -1    8.21    3.49
  -4  -6  -1    9.50    3.54
   4   6  -1    8.10    3.49
  -4  -6  -1   12.08    4.27
   4   6  -1   14.29    5.16
   4  -6   1   19.28    5.46
  -4  -7   1   67.66   11.16
  -4  -7   1   69.84   10.08
   4  -7  -1   56.26   11.00
   4   7   1   62.92    9.77
   4  -7  -1   78.04   13.40
   4   7   1   63.66   11.28
  -4   7  -1   60.31   11.72
  -4  -7   1   85.80   10.33
   4  -7   1   55.94   11.25
  -4  -7  -1   62.32   11.02
  -4   7   1   75.44   12.79
   4  -7   1   70.84   11.84
  -4  -7  -1   61.44   10.39
  -4  -7  -1   98.36   12.15
   4   7  -1   58.61   11.11
   4   8   1   31.22    8.86
  -4  -8   1   40.67    7.97
  -4  -8   1   64.66    9.93
   4   8   1   43.80    7.95
   4  -8  -1   32.01    8.38
  -4  -8   1   42.53    9.70
   4   8   1   49.17    8.95
   4  -8  -1   57.72   11.36
   4  -8   1   46.08   10.43
   4   8  -1   56.40    9.50
  -4  -8  -1   43.71    8.63
   4   8  -1   59.74    9.93
  -4  -8  -1   49.46    8.23
   4  -8   1   25.13    7.84
   4   8  -1   61.67   11.51
  -4  -8  -1   60.44   11.13
   4  -9  -1   29.79    9.01
  -4  -9   1   20.44    5.67
   4   9   1   28.54    8.95
  -4  -9   1   34.84    8.85
  -4   9  -1   15.89    6.61
   4   9   1   32.05    6.91
   4   9   1   39.00    8.37
  -4  -9   1   18.70    6.36
   4  -9  -1   23.22    7.70
  -4  -9  -1   19.03    5.67
   4   9  -1   19.15    7.45
   4  -9   1   18.73    6.28
   4   9  -1   26.27    6.75
   4   9  -1   17.44    5.63
   4  -9   1   23.99    8.90
  -4   9   1   32.92    8.96
  -4  -9  -1   25.59    8.51
  -4  -9  -1   22.57    6.60
  -4 -10   1  140.39   17.79
   4  10   1  134.13   18.81
   4 -10  -1   98.80   18.34
   4  10   1  165.61   18.61
  -4 -10   1  129.00   17.54
   4  10   1  113.47   19.08
   4 -10   1  153.92   22.66
  -4 -10  -1  155.44   18.16
   4  10  -1  149.69   17.73
   4  10  -1  139.67   20.93
  -4 -10  -1  129.37   17.95
   4  10  -1  106.74   16.82
  -4 -11   1    6.57    4.28
   4  11   1   31.76    7.45
   4  11   1    8.51    6.12
  -4 -11   1   44.13   13.44
   4  11   1   19.43    6.72
   4 -11  -1   23.87    9.59
   4  11  -1   20.44    5.98
   4 -11   1    6.60    6.24
   4  11  -1   21.66    8.78
   4  11  -1    8.43    5.73
  -4 -11  -1   19.82    6.76
   4  12   1    2.63    3.52
  -4 -12   1   -1.21    2.37
   4  12   1   -0.95    3.87
  -4 -12  -1    4.27    3.90
   4  12  -1   -0.26    2.80
   4  13   1    3.45    3.86
   4 -13  -1    1.94    4.48
   4  13   1   -2.50    2.66
  -4 -13   1   -1.87    2.94
  -4 -13  -1    5.73    4.45
   4  13  -1   -2.19    3.35
   4  13  -1   -1.42    2.41
   4 -13   1   -0.95    5.43
   4  14   1   -2.98    4.08
   4 -14  -1    5.10    5.77
   4  14  -1    3.03    5.00
   4 -14   1    3.84    5.22
   4 -15  -1   11.52    7.63
   4  15   1   20.56    9.91
   4 -15  -1    4.55    6.44
   4 -15   1    1.95    7.08
   4  15  -1    5.29    6.04
  -5   0  -1    1.51    1.26
  -5   0  -1    0.33    1.18
  -5   0   1    7.74    2.37
   5   0   1   -0.87    1.18
   5   0   1   -1.82    1.47
   5   0   1    2.87    1.54
  -5   0   1    3.50    1.36
   5   0   1    2.58    1.36
   5  -1  -1   72.51    8.44
   5  -1  -1   67.23    8.03
   5   1   1   54.65    6.90
  -5  -1   1   61.24    7.15
   5  -1  -1   46.61    6.99
  -5  -1   1   51.97    7.09
   5   1   1   66.74    5.78
   5  -1  -1   55.69    6.07
   5   1   1   66.56    7.91
  -5  -1   1   56.23    6.00
   5   1   1   77.56    6.77
  -5   1  -1   68.04    6.54
   5  -1   1   57.55    7.03
   5   1  -1   59.14    7.40
  -5  -1  -1   55.87    6.91
  -5  -1  -1   60.28    6.40
   5   1  -1   52.85    5.87
   5  -1   1   61.72    7.82
   5  -1   1   45.65    6.45
  -5   1   1   59.61    7.21
   5  -1   1   58.91    7.11
   5  -1   1   63.39    8.01
  -5  -2   1   19.78    2.99
   5  -2  -1   13.97    3.04
  -5  -2   1   18.46    3.85
  -5   2  -1   19.37    3.70
   5  -2  -1   18.87    4.55
   5  -2  -1    5.78    3.31
   5   2   1   43.88    5.94
  -5  -2   1   16.27    3.57
  -5   2   1   15.54    3.18
  -5   2   1   15.79    3.78
   5  -2   1   16.63    3.32
   5  -2   1    9.29    3.80
   5   2  -1   18.89    2.93
   5  -2   1   14.57    3.30
   5   2  -1   17.71    3.81
  -5  -2  -1   22.80    4.02
   5  -3  -1   43.71    6.15
  -5  -3   1   47.72    4.83
   5  -3  -1   40.70    7.71
  -5  -3   1   45.78    6.68
   5  -3  -1   36.45    7.25
   5   3  -1   36.28    6.56
   5   3  -1   46.67    5.38
  -5   3   1   32.12    6.93
   5  -3   1   44.96    6.43
   5  -3   1   53.08    8.77
  -5  -4   1   40.97    7.16
   5   4   1   41.05    7.78
  -5  -4   1   58.31    6.38
   5   4   1   47.32    7.65
   5  -4  -1   48.66    6.83
   5  -4  -1   47.35    8.65
   5   4  -1   40.47    7.73
  -5  -4  -1   65.42    8.16
  -5   4   1   48.30    8.67
   5  -4   1   52.16    7.37
   5   4  -1   40.80    5.77
   5  -4   1   33.81    7.65
   5  -5  -1  508.40   40.69
   5   5   1  491.55   41.60
  -5  -5   1  489.37   39.75
   5   5   1  473.07   42.15
   5  -5  -1  512.15   43.16
  -5  -5   1  491.49   41.83
   5  -5   1  469.31   42.14
  -5  -5  -1  522.52   41.95
   5  -5   1  529.01   43.30
   5  -5   1  504.36   40.84
   5   5  -1  502.40   41.77
  -5   5   1  531.89   43.32
   5   5  -1  465.95   42.07
  -5  -6   1   -2.43    1.86
  -5  -6   1    3.39    2.15
  -5  -6   1    4.81    2.39
   5   6   1    0.11    3.05
   5  -6  -1   -4.34    2.20
   5  -6  -1    7.96    4.06
   5  -6  -1    1.19    1.75
   5   6   1    4.66    3.03
  -5  -6  -1    5.64    2.60
   5   6  -1    2.05    3.14
   5   6  -1   -0.19    2.86
   5  -6   1    5.75    4.23
  -5  -6  -1    5.26    2.16
  -5  -6  -1    5.82    3.29
   5  -6   1    4.79    3.61
  -5   6   1    5.87    4.28
   5  -7  -1   48.43   11.33
   5   7   1   86.27   13.34
  -5  -7   1   73.10   11.65
  -5  -7   1   84.59   10.74
   5  -7  -1   76.98   12.92
   5   7   1   99.97   13.52
   5   7  -1   87.50   10.77
  -5  -7  -1   61.74    8.76
  -5  -7  -1   75.57   12.13
   5   7  -1   77.49   13.03
   5   7  -1   64.67   10.74
   5  -7   1   62.00   11.54
  -5   7   1   61.92   12.36
   5  -7   1   63.42   12.11
  -5  -7  -1   91.79   11.19
   5  -8  -1  276.86   31.15
   5   8   1  332.48   28.84
  -5  -8   1  287.15   30.72
   5   8   1  311.29   30.25
   5   8   1  312.78   27.66
   5  -8  -1  300.87   30.68
  -5  -8   1  315.81   27.09
  -5  -8   1  318.95   27.35
   5   8  -1  291.47   30.02
   5  -8   1  343.30   46.01
  -5  -8  -1  270.04   28.77
  -5   8   1  320.07   30.76
  -5  -8  -1  319.85   26.90
   5   8  -1  295.52   27.26
  -5  -8  -1  311.94   27.40
   5  -8   1  322.25   30.94
   5   8  -1  314.73   28.52
  -5  -9   1   32.41    7.17
   5   9   1   50.95    9.59
  -5  -9   1   38.10    7.46
   5  -9  -1   30.06    9.18
   5  -9  -1   25.45    8.21
   5   9   1   25.49    8.39
   5   9   1   35.01    7.83
  -5  -9   1   27.62    8.86
   5  -9   1   42.78    9.94
  -5   9   1   46.40   10.96
  -5  -9  -1   39.41    9.18
  -5  -9  -1   28.25    6.70
   5   9  -1   53.29    9.57
   5  -9   1   39.49    9.90
   5   9  -1   49.94    9.26
  -5  -9  -1   34.42    7.67
   5   9  -1   38.48   10.02
  -5 -10   1  234.28   24.72
   5  10   1  280.64   26.31
   5  10   1  264.26   32.84
  -5 -10   1  231.51   26.29
   5 -10  -1  290.93   29.75
   5  10   1  277.49   26.14
   5  10  -1  275.06   25.89
   5  10  -1  277.26   26.30
   5  10  -1  287.59   29.34
   5 -10   1  287.06   29.69
  -5 -10  -1  327.16   37.16
  -5 -10  -1  273.68   25.87
  -5 -11   1   80.93   13.09
   5 -11  -1   54.83   13.67
   5  11   1   87.75   13.35
   5  11   1   65.73   14.55
  -5 -11  -1   71.60   12.60
   5  11  -1   63.01   19.03
   5  11  -1   63.12   11.93
   5 -11   1   73.59   16.21
   5 -12  -1   11.34    7.13
   5  12   1    2.54    3.72
  -5 -12   1    3.64    4.07
   5  12   1   -1.23    4.45
   5  12  -1    7.58    5.64
   5  12  -1    2.49    3.85
  -5 -12  -1    5.58    4.98
   5 -12   1    3.68    5.36
   5  13   1   47.16   10.08
   5  13   1   30.24   11.31
   5 -13  -1   23.26    9.75
   5  13  -1   47.60   13.84
   5 -13   1   40.74   12.40
   5  13  -1   31.75    8.56
   5 -14  -1   -1.17    4.31
   5  14   1    0.16    3.81
   5  14   1    1.02    4.30
   5 -14  -1    7.60    7.56
   5 -14   1   10.53    6.92
   5  14  -1    0.66    3.98
   5  14  -1   -0.71    2.93
   5  15   1    4.03    5.24
   5 -15  -1   14.54    7.98
   5 -15  -1    4.63    6.37
   5  15  -1    7.94    7.29
   5 -15   1   -0.95    4.39
  -6   0   1    2.30    1.82
  -6   0  -1    0.48    1.39
   6   0   1   -4.99    1.86
   6   0  -1    3.70    1.78
  -6   0   1    1.62    1.96
   6   0  -1    0.79    1.68
   6   0   1    1.46    1.44
   6   0  -1    0.65    2.06
   6   0   1    4.43    2.39
   6   0  -1    1.38    1.73
   6   1   1   87.19    9.32
  -6  -1   1   97.96    9.82
   6   1   1   92.65    9.35
   6   1   1   89.24   10.71
  -6   1  -1  106.07    9.60
   6  -1  -1  100.60    9.29
  -6  -1   1   90.45    9.29
   6  -1  -1  110.80   10.05
   6   1   1   90.89    8.57
   6  -1  -1  109.72   10.20
  -6  -1   1   98.51    9.15
   6  -1  -1   89.67    9.80
   6  -1   1  105.62    9.51
   6   1  -1   91.16    8.88
   6  -1   1   87.63    9.31
  -6   1   1  102.92    9.40
   6  -1   1   97.42    9.93
   6  -1   1   90.84    9.21
   6   1  -1   78.56    9.00
  -6  -1  -1   86.62    9.27
   6   1  -1   82.76    9.45
  -6  -1  -1   93.54    9.41
   6  -1   1   89.57   10.94
  -6   2  -1  322.69   28.53
   6   2   1  387.29   29.85
   6  -2  -1  343.19   28.50
  -6  -2   1  321.60   28.53
  -6  -2   1  359.43   29.16
   6  -2  -1  371.78   30.00
  -6  -2   1  350.11   27.86
   6  -2  -1  358.75   29.81
   6   2  -1  338.28   29.11
   6  -2   1  367.01   28.75
  -6  -2  -1  367.65   28.89
   6  -2   1  338.20   29.89
   6   2  -1  325.28   27.58
  -6   2   1  339.31   28.50
   6  -2   1  324.49   28.13
   6   3   1  172.68   13.78
   6  -3  -1  123.86   15.29
  -6   3  -1  135.50   12.45
  -6  -3   1  116.48   12.63
   6   3   1  142.91   13.66
  -6  -3   1  117.93   11.11
   6  -3  -1  104.54   11.70
   6  -3  -1  136.08   15.71
  -6  -3   1  124.91   12.40
  -6  -3  -1  138.75   12.68
   6   3  -1  148.99   13.52
  -6  -3  -1  156.54   13.19
   6  -3   1  133.13   14.14
   6  -3   1  100.89   11.75
  -6   3   1  112.39   11.92
   6   4   1  120.95   13.41
   6  -4  -1  106.44   14.14
   6  -4  -1  102.81   10.16
  -6  -4   1   96.32    9.14
  -6  -4   1   95.07   12.27
   6   4   1  105.50   12.78
   6  -4  -1   94.70   13.61
  -6  -4  -1  102.86   12.18
   6   4  -1   97.86   12.74
   6  -4   1  103.09   10.32
   6  -4   1   72.35   12.92
  -6   4   1   87.34   12.76
   6  -5  -1   -0.85    1.54
   6   5   1   31.47    6.21
  -6  -5   1   10.81    2.78
   6   5   1   20.82    5.41
  -6  -5   1    4.66    2.87
   6  -5   1   10.93    6.20
   6  -5   1    0.91    2.05
   6   5  -1    5.62    3.21
   6   5  -1    6.45    3.80
  -6   5   1    4.39    3.31
  -6  -6   1  114.88   14.10
   6  -6  -1  104.32   11.98
   6   6   1  120.57   14.19
   6  -6  -1  100.63   14.97
  -6  -6   1   80.22    9.06
   6  -6   1  113.74   14.56
   6   6  -1   97.69   12.85
  -6  -6  -1   77.38   12.01
   6  -6   1   88.34   13.97
  -6   6   1   72.47   13.07
   6  -6   1   80.79   11.17
   6   6  -1   96.50   13.97
   6  -7  -1   86.70   13.93
   6  -7  -1   81.37   11.13
  -6  -7   1   89.84   10.54
  -6  -7   1   73.19   12.15
   6  -7  -1   74.52   14.19
   6   7   1   85.15   13.57
   6   7   1   79.70   12.23
  -6   7   1   71.50   16.86
   6  -7   1   52.02   11.86
  -6  -7  -1   99.50   13.98
   6  -7   1   75.60   12.74
   6   7  -1   87.48   12.92
  -6  -7  -1   70.40    9.86
  -6  -7  -1   90.71    9.94
   6  -7   1   66.87   10.22
   6   7  -1   89.30   13.73
  -6  -8   1   39.05    7.26
  -6  -8   1   43.98    9.34
   6  -8  -1   40.73   10.62
   6   8   1   50.15    8.18
   6   8   1   67.81   12.36
  -6  -8   1   48.76    7.86
   6   8   1   40.73    8.89
   6  -8  -1   37.20    9.58
  -6   8   1   48.00   10.84
   6   8  -1   41.34    8.90
  -6  -8  -1   47.73    8.19
   6  -8   1   31.74    8.50
   6  -8   1   63.09   12.21
   6   8  -1   47.72   10.67
   6   8  -1   65.31   12.98
   6  -9  -1   22.36    8.87
  -6  -9   1   29.77    6.84
   6   9   1   35.35    9.56
  -6  -9   1   33.99    6.82
  -6  -9   1   49.76   10.53
   6   9   1   20.67    6.42
   6   9   1   53.71    8.79
   6  -9  -1   39.60    9.80
   6   9  -1   24.71    8.55
  -6  -9  -1   31.34    6.60
   6   9  -1   32.07    7.95
  -6  -9  -1   29.20    6.92
   6  -9   1   30.28    8.86
   6   9  -1   38.60    7.60
   6  -9   1   29.07    8.92
  -6  -9  -1   40.35    9.52
   6  10   1   18.76    6.29
  -6 -10   1   27.83    7.11
   6 -10  -1   25.99    9.01
   6  10   1   18.88    8.23
   6  10  -1   20.80    6.82
   6 -10   1   15.88    7.29
   6  10  -1   30.08    9.43
  -6 -11   1   14.65    5.06
   6  11   1    1.62    3.55
   6 -11  -1    2.27    5.95
   6 -11   1    3.13    6.80
   6  11  -1   17.58    6.04
  -6 -11  -1    1.87    3.12
   6  11  -1    6.44    5.62
   6  12   1   10.24    6.11
   6  12   1   -1.19    2.65
   6 -12  -1   -3.11    3.47
   6  12  -1    1.24    3.78
   6 -12   1   -3.01    3.78
   6  12  -1    0.36    3.86
   6  13   1   -1.45    3.77
   6  13   1   13.75    6.09
   6 -13  -1   11.23    7.50
   6 -13  -1   14.22    7.54
   6 -13   1   13.44    9.29
   6  13  -1    8.29    6.75
   6  13  -1    2.36    3.63
   6  14   1   12.62    5.85
   6  14   1    5.82    5.36
   6 -14  -1   16.81    8.17
   6 -14  -1   -1.25    6.07
   6  14  -1    1.49    3.14
   6 -14   1    2.72    5.79
   6  14  -1   13.91    8.90
   6 -15  -1    2.47    4.48
   6  15   1    1.18    5.50
   6 -15  -1   -0.62    5.21
   6 -15   1    7.17    6.07
   6  15  -1    3.39    5.35
   6 -15   1   -2.78    4.56
   7   0   1    1.75    1.95
   7   0   1   -3.18    2.13
   7   0  -1    0.72    1.37
   7   0  -1   10.70    2.96
   7   0   1   -1.00    1.19
   7   0   1   -1.85    1.81
   7   0  -1    1.71    2.27
   7   0  -1    5.80    2.66
  -7   0  -1    2.37    1.98
  -7   0   1    4.56    2.31
   7   0   1    3.51    2.14
   7  -1  -1    2.91    2.72
   7  -1  -1    5.86    3.49
  -7  -1   1    4.90    2.33
   7   1   1    9.81    4.04
  -7  -1   1    8.90    3.21
   7   1   1    9.16    2.52
   7  -1  -1    9.41    2.95
   7   1   1   11.50    3.17
   7   1   1    8.36    2.84
   7  -1  -1   16.24    3.83
  -7   1  -1    6.46    2.70
  -7  -1   1    6.11    3.23
  -7  -1  -1    6.73    2.95
   7   1  -1   11.95    3.48
   7   1  -1    3.75    2.31
   7  -1   1   11.39    3.44
   7  -1   1    8.73    3.53
  -7   1   1   10.31    3.26
   7  -1   1    4.20    3.03
  -7  -1  -1   13.58    3.41
   7  -1   1   11.67    3.25
   7  -1   1    6.83    2.92
   7   1  -1    9.88    2.92
  -7  -2   1   11.83    3.00
   7  -2  -1   17.21    4.58
  -7  -2   1    9.50    3.29
   7  -2  -1    8.59    3.06
   7  -2  -1   10.94    4.32
   7   2   1   10.01    3.91
  -7  -2   1   12.31    3.83
   7  -2  -1   13.02    3.77
  -7   2  -1    9.66    3.17
   7  -2  -1    5.57    3.03
   7   2   1   21.33    4.25
   7  -2   1   11.96    3.38
   7   2  -1    9.12    2.61
  -7   2   1   12.77    3.71
   7  -2   1   24.32    5.61
   7  -2   1   18.68    5.15
  -7  -2  -1   15.85    3.91
   7   2  -1    9.39    3.49
   7  -2   1   28.67    4.70
   7   3   1  168.65   15.90
   7  -3  -1  138.15   17.21
   7  -3  -1  141.31   14.11
   7  -3  -1  159.58   13.56
  -7  -3   1  163.52   15.30
  -7   3  -1  154.62   14.63
   7   3   1  130.17   14.69
  -7  -3   1  167.30   14.89
   7  -3  -1  149.73   16.01
   7  -3   1  132.10   14.11
   7   3  -1  156.48   15.39
  -7  -3  -1  163.56   14.83
   7  -3   1  157.88   13.49
  -7  -3  -1  149.45   14.75
   7  -3   1  142.70   15.74
  -7   3   1  158.39   14.52
   7  -3   1  169.79   16.48
   7  -4  -1   -0.42    2.58
  -7  -4   1    0.03    1.70
   7  -4  -1    1.73    1.85
   7   4   1   17.10    4.49
   7  -4  -1    1.14    3.47
  -7  -4   1   -2.95    1.11
   7   4   1    4.16    3.09
   7  -4   1   12.82    4.65
   7   4  -1    2.15    2.62
  -7  -4  -1    5.62    2.96
   7   4  -1   -5.44    1.44
   7  -4   1    5.80    2.74
   7   5   1  150.21   17.50
   7  -5  -1  142.74   18.06
   7  -5  -1  137.23   17.88
   7   5   1  128.40   16.13
   7  -5  -1  111.67   15.23
  -7  -5   1  138.69   14.35
   7  -5   1  133.33   13.22
   7   5  -1  128.99   16.31
   7   5  -1  123.75   15.79
  -7  -5  -1  112.55   14.83
   7  -5   1  145.76   18.49
   7  -6  -1    5.52    2.83
   7   6   1    8.92    4.06
   7  -6  -1    6.28    4.43
   7  -6  -1    1.14    3.49
   7   6   1    8.42    3.99
  -7  -6   1    7.95    3.65
   7  -6   1   10.11    3.45
   7   6  -1    4.04    3.45
   7   6  -1   -1.04    3.04
  -7  -6  -1   14.25    4.68
   7  -6   1   17.45    5.62
   7  -6   1    5.02    4.42
   7   7   1   36.36    8.06
   7  -7  -1   36.30    7.92
  -7  -7   1   41.37    6.41
  -7  -7   1   40.90    8.55
   7  -7  -1   38.47    9.33
   7  -7  -1   31.20    8.26
   7   7   1   41.75    9.30
   7   7  -1   24.95    7.42
   7  -7   1   32.86    8.33
   7  -7   1   35.91    9.36
   7   7  -1   24.35    7.64
  -7  -7  -1   56.67    9.95
  -7  -8   1   27.95    6.21
   7  -8  -1   22.48    8.02
   7   8   1   23.81    7.71
   7  -8  -1   39.21    9.84
  -7  -8   1   25.88    7.62
   7   8   1   33.82    8.96
   7   8   1   34.54   10.19
  -7  -8  -1   31.66    8.27
   7   8  -1   15.27    6.41
   7  -8   1   40.51    9.16
  -7  -8  -1   40.72    6.11
   7   8  -1   23.31    7.54
  -7  -8  -1   39.67    6.62
   7  -8   1   68.22   13.58
   7  -9  -1    2.20    4.54
   7   9   1    7.74    5.40
   7   9   1   -3.26    2.31
  -7  -9   1    3.99    5.25
  -7  -9  -1    8.53    3.37
   7  -9   1   -2.82    4.10
  -7  -9  -1    1.43    2.91
   7   9  -1   12.65    6.26
   7   9  -1   -4.15    2.10
   7  10   1    5.97    4.91
   7 -10  -1    4.67    5.22
  -7 -10   1    1.94    3.12
   7  10   1    5.26    4.10
  -7 -10  -1    8.70    4.14
   7  10  -1    0.01    3.18
   7 -10   1    8.52    5.89
   7  10  -1    6.20    5.04
   7 -11  -1    0.45    4.11
   7  11   1   10.59    7.11
   7 -11  -1   14.24    7.58
   7  11   1   -3.04    2.89
   7 -11   1    6.96    6.81
   7  11  -1   -0.97    3.61
   7  11  -1    7.80    6.50
   7 -12  -1    3.60    5.73
   7  12   1    0.35    3.67
   7 -12  -1   -1.04    3.97
   7  12   1    4.89    4.09
   7  12  -1    3.92    4.16
   7 -12   1   -5.68    3.20
   7  12  -1   -1.03    4.62
   7 -13  -1   28.71   12.56
   7  13   1   55.42   14.91
   7 -13  -1   42.41   12.69
   7  13   1   59.84   12.26
   7  13  -1   69.96   13.65
   7  13  -1   97.63   20.55
   7 -13   1   55.81   15.18
   7 -14  -1    9.52    7.57
   7  14   1    5.68    6.36
   7  14   1    5.97    4.23
   7 -14  -1   -2.07    4.85
   7 -14   1    6.99    6.06
   7  14  -1    1.12    3.60
   7  14  -1   -4.14    2.77
   7 -14   1    1.16    4.47
   8   0   1   40.48    6.77
  -8   0  -1   15.61    3.93
   8   0   1   14.94    4.12
   8   0  -1    4.61    2.91
   8  -1  -1   28.54    5.48
   8   1   1   22.85    5.40
   8  -1  -1   38.90    6.56
   8   1   1   30.30    6.54
  -8  -1   1   27.69    5.25
   8  -1  -1   30.72    5.63
   8  -1  -1   22.63    5.67
  -8   1  -1   25.63    5.15
   8   1   1   35.63    5.92
   8   1   1   37.95    5.23
   8  -1  -1   28.52    5.86
  -8  -1   1   32.26    6.22
   8  -1   1   41.64    6.73
   8  -1   1   24.94    5.23
   8   1  -1   54.14    6.62
  -8  -1  -1   29.89    5.92
   8  -1   1   33.87    6.69
  -8  -1  -1   39.83    6.26
   8  -1   1   34.49    6.16
  -8   1   1   30.28    5.50
   8   1  -1   35.65    6.19
   8  -1   1   32.60    5.89
   8   1  -1   30.92    6.06
   8   1  -1   39.60    6.76
   8  -2  -1    8.56    3.80
  -8  -2   1    7.62    2.64
  -8   2  -1    1.70    2.04
  -8  -2   1    4.50    2.64
   8  -2  -1   11.70    3.56
   8   2   1    6.63    3.23
  -8  -2   1    6.14    2.87
   8  -2  -1   11.76    4.33
   8  -2  -1    5.77    2.62
   8  -2  -1    4.28    2.29
   8  -2   1    1.16    2.15
   8   2  -1    6.67    2.27
  -8  -2  -1    0.79    1.81
  -8   2   1    4.68    2.43
   8   2  -1    8.58    3.17
   8  -2   1    2.42    3.18
   8  -2   1    3.65    2.51
   8  -2   1    6.85    3.65
  -8  -2  -1    5.09    2.46
   8  -3  -1   24.36    5.72
  -8  -3   1   19.86    5.18
   8   3   1   24.04    5.33
   8  -3  -1   20.15    6.06
  -8   3  -1   19.29    4.70
  -8  -3   1   20.57    4.93
   8  -3  -1   17.60    3.77
   8  -3  -1   20.27    5.87
   8   3   1   23.54    6.06
   8  -3   1   27.87    4.40
   8  -3   1   22.44    4.98
   8   3  -1   13.90    5.14
   8   3  -1   19.03    5.09
  -8  -3  -1   30.07    5.40
   8  -3   1   28.96    6.77
   8  -3   1   19.66    5.52
  -8   3   1   21.56    5.08
  -8  -3  -1   22.12    4.95
   8  -4  -1    4.80    2.65
  -8  -4   1    5.18    2.90
   8  -4  -1    2.71    3.18
   8   4   1    2.16    2.88
   8   4   1    1.88    3.30
  -8  -4   1   10.78    4.01
   8  -4  -1    4.10    3.75
   8   4  -1    2.27    3.41
  -8  -4  -1    0.38    2.51
   8  -4   1    6.04    3.81
  -8  -4  -1    1.36    2.02
   8  -4   1    3.92    3.19
   8  -4   1    7.35    2.95
   8   4  -1   -0.43    2.54
   8  -5  -1   54.67   10.38
   8   5   1   40.99    9.69
  -8  -5   1   51.14    8.76
   8  -5  -1   42.54    7.69
   8   5   1   33.08    7.97
   8  -5  -1   53.18   10.61
  -8  -5   1   50.64    8.60
   8  -5   1   45.16    9.69
  -8  -5  -1   46.40    8.41
  -8  -5  -1   45.42    8.38
   8   5  -1   57.18    9.79
   8  -5   1   50.64    8.01
   8   5  -1   44.10    8.87
   8  -6  -1   15.80    6.35
   8   6   1   11.09    4.93
   8  -6  -1   15.89    4.24
  -8  -6   1   11.89    4.98
   8   6   1    9.68    4.74
   8  -6  -1   14.59    5.64
   8   6  -1    6.92    4.36
   8  -6   1   25.53    7.72
  -8  -6  -1   17.47    5.50
   8   6  -1   10.66    5.06
   8   7   1  163.84   22.05
   8  -7  -1  166.51   22.86
   8   7   1  208.53   20.13
   8  -7  -1  212.48   25.54
   8  -7   1  199.39   24.86
  -8  -7  -1  173.97   19.06
   8   7  -1  166.74   22.09
   8   7  -1  164.01   20.95
   8  -8  -1   19.93    7.11
   8   8   1   22.44    7.02
   8  -8  -1   12.68    6.42
  -8  -8   1   25.24    7.43
   8  -8  -1    9.80    5.45
   8   8   1   17.54    6.33
   8   8  -1    8.51    4.82
   8  -8   1   23.26    7.97
  -8  -8  -1   25.26    7.55
   8   8  -1   15.93    6.76
   8  -8   1   14.62    6.60
   8   9   1   15.94    6.87
   8  -9  -1    2.75    4.78
   8  -9  -1   14.35    7.54
   8   9   1    6.58    4.89
   8  -9   1    9.87    6.08
   8   9  -1    6.93    6.20
   8   9  -1    3.91    4.29
   8 -10  -1   50.20   15.24
   8  10   1  106.02   17.51
   8 -10  -1   70.32   17.28
   8 -10   1   57.28   15.41
   8  10  -1   70.34   15.28
   8 -11  -1   16.53    9.13
   8 -11  -1   20.91    8.76
   8  11   1   26.84    9.36
   8  11   1   28.44   10.02
   8  11  -1   21.92    9.36
   8 -11   1   22.80    9.43
   8 -12  -1   -5.01    2.79
   8 -12  -1   -5.12    2.95
   8  12   1    3.85    4.00
   8  12   1    7.23    5.38
   8  12  -1   -5.06    1.88
   8 -12   1    2.79    6.03
   8  12  -1    1.55    4.29
   8 -13  -1    4.21    5.25
   8  13   1   -2.21    4.83
   8 -13  -1    0.03    4.52
   8  13   1    3.38    3.78
   8  13  -1    5.33    4.15
   8  13  -1    4.63    6.73
   8 -13   1   -5.56    2.79
   8 -13   1    1.44    5.18
   8  14   1   -1.05    2.36
   8 -14  -1   -1.26    3.35
   8 -14  -1    9.16    7.18
   8  14   1    0.82    4.15
   8  14  -1   13.25    8.75
   8  14  -1    9.89    6.50
   8 -14   1    0.72    3.79
   8 -14   1   -2.12    5.04
  -9   0  -1   -1.75    0.96
   9   0   1    2.33    2.58
   9   0   1    4.75    2.71
   9   0   1    6.11    3.36
   9   0   1    1.78    2.54
   9   0  -1    0.80    2.15
   9   0   1    6.09    3.06
   9   0  -1   -1.92    2.00
  -9   0   1    0.38    1.90
   9   0  -1   -0.05    1.43
   9   0  -1   -1.39    1.55
   9   0  -1   -2.88    1.34
   9  -1  -1   43.92    7.51
   9  -1  -1   46.64    8.20
   9   1   1   55.52    7.26
   9   1   1   42.11    7.37
   9   1   1   75.80    9.08
   9   1   1   60.30    7.22
   9   1   1   57.26    8.74
   9  -1  -1   45.42    8.02
  -9   1  -1   45.07    7.44
  -9  -1   1   48.67    8.14
   9  -1  -1   41.16    7.30
   9  -1  -1   41.54    7.42
  -9  -1   1   46.03    7.92
   9   1  -1   39.10    7.61
  -9  -1  -1   65.91    8.94
   9  -1   1   68.41    8.78
   9   1  -1   44.76    7.70
   9  -1   1   46.78    7.27
  -9  -1  -1   41.07    7.11
  -9   1   1   30.17    6.24
   9  -1   1   50.53    7.74
   9  -1   1   66.38    8.52
   9  -1   1   51.12    8.28
   9   1  -1   34.65    6.32
   9  -2  -1   50.90    9.53
   9  -2  -1   68.50    9.93
   9  -2  -1   52.36    7.96
  -9  -2   1   51.87    8.46
   9   2   1   72.22    9.64
   9   2   1   88.06   11.17
   9  -2  -1   61.67    8.76
   9  -2  -1   57.10    9.25
  -9   2  -1   62.12    8.87
  -9  -2   1   61.25    9.63
   9  -2   1   61.71    9.88
  -9  -2  -1   73.56    9.91
   9  -2   1   62.35    9.46
  -9   2   1   86.51   10.57
   9  -2   1   50.11    9.00
   9   2  -1   77.54   10.89
   9   2  -1   73.44    8.28
   9  -2   1   55.66    8.81
   9  -2   1   53.23    7.98
  -9  -2  -1   58.62    8.84
   9   2  -1   75.36   10.19
   9  -3  -1    0.20    1.86
   9  -3  -1   -0.55    3.29
   9  -3  -1    1.95    3.44
   9   3   1   10.95    4.39
  -9   3  -1    4.81    2.52
  -9  -3   1    8.50    3.41
  -9  -3   1    4.15    3.02
   9   3   1    7.97    3.85
   9  -3  -1    6.98    2.68
   9  -3  -1    3.56    2.59
   9  -3   1   10.94    5.46
  -9  -3  -1   12.86    3.95
   9  -3   1    3.15    3.83
  -9  -3  -1    5.03    3.10
  -9   3   1    9.03    3.49
   9   3  -1    2.13    3.21
   9   3  -1   10.88    4.28
   9  -3   1    5.19    2.81
   9  -3   1    5.65    2.56
   9  -3   1   11.58    3.99
   9  -4  -1   52.02   10.42
   9   4   1   40.50    7.87
   9  -4  -1   34.96    8.17
   9  -4  -1   36.94    5.66
  -9  -4   1   32.31    6.97
  -9  -4   1   38.82    7.32
  -9   4  -1   36.58    7.27
   9   4   1   43.39    8.70
   9  -4  -1   48.02    7.83
   9   4  -1   44.31    8.47
   9  -4   1   36.47    6.63
  -9  -4  -1   35.63    7.29
   9  -4   1   34.93    8.55
  -9   4   1   49.40    7.80
   9   4  -1   56.98    9.70
   9  -4   1   40.61    8.82
  -9  -4  -1   45.21    8.27
   9   5   1   82.06   12.58
  -9  -5   1   49.13    9.02
   9   5   1   59.34   10.38
  -9  -5   1   68.67   10.87
   9  -5  -1   48.28    8.96
   9  -5  -1   83.09   13.38
   9  -5  -1   75.02   12.78
   9  -5   1   43.51   10.48
   9   5  -1   79.98   12.44
  -9  -5  -1   69.86   11.15
   9   5  -1   58.75   11.08
   9  -5   1   65.83   11.61
  -9  -5  -1   76.13   11.04
  -9  -6   1   33.14    7.67
   9   6   1   36.59    8.59
   9   6   1   26.93    7.82
   9  -6  -1   43.96   10.41
  -9  -6   1   21.21    6.51
   9  -6  -1   24.52    7.35
   9  -6   1   26.42    7.80
  -9  -6  -1   18.46    6.25
   9   6  -1   26.17    7.38
   9   6  -1   22.09    7.81
  -9  -6  -1   18.25    5.76
   9  -6   1   20.44    6.72
   9  -7  -1   10.36    5.92
   9  -7  -1   13.88    6.43
   9   7   1   15.91    6.98
  -9  -7   1   15.31    6.64
   9   7   1   32.84    8.44
   9   7  -1   13.37    6.31
   9  -7   1   13.01    5.86
   9   7  -1   10.20    5.54
  -9  -7  -1   11.52    4.40
   9  -7   1   18.44    7.56
   9  -7   1    4.56    4.40
  -9  -7  -1   24.46    7.40
   9  -8  -1   48.86   12.79
   9   8   1  101.30   16.47
   9  -8  -1   58.87   12.87
  -9  -8   1   87.26   14.63
   9   8   1   72.62   13.02
   9  -8   1   72.20   13.60
   9  -8   1   69.30   14.71
   9  -8   1   96.58   16.88
  -9  -8  -1   93.29   14.13
   9   8  -1   91.94   14.50
   9   8  -1   68.24   13.82
   9   9   1   25.74    8.56
   9  -9  -1    3.39    4.89
   9  -9  -1   13.32    7.12
   9   9   1    7.89    5.95
   9   9  -1   12.11    6.88
   9  -9   1    4.28    5.36
   9  -9   1   22.42    8.66
   9   9  -1   19.23   10.09
   9 -10  -1   60.66   14.75
   9  10   1   48.57   14.44
   9 -10  -1   59.48   13.36
   9  10  -1   90.70   21.82
   9 -10   1   48.45   13.17
   9  10  -1   77.57   17.51
   9 -10   1   50.56   12.81
   9 -11  -1    2.71    4.88
   9  11   1   23.49    7.68
   9  11   1   29.57   10.72
   9 -11  -1   22.91    9.97
   9  11  -1   16.50    8.13
   9 -11   1   10.73    6.24
   9  11  -1    7.97    5.49
   9 -11   1    8.02    7.17
   9 -12  -1   15.94    8.18
   9 -12  -1   11.01    8.06
   9  12   1   17.68    7.21
   9  12   1   16.37    8.00
   9  12  -1   13.70    7.53
   9 -12   1    7.48    6.79
   9  12  -1   11.24    5.91
   9 -12   1    7.49    6.34
   9  13   1    2.68    5.39
   9 -13  -1    2.33    4.94
   9 -13  -1    0.56    5.34
   9  13   1   -0.04    3.04
   9  13  -1   10.13    7.60
   9  13  -1    4.51    5.13
   9 -13   1   -1.12    4.54
   9 -13   1    0.20    4.25
  10   0  -1    0.26    2.58
  10   0  -1    2.14    3.01
  10   0  -1    1.27    2.43
  10   0  -1    1.78    2.16
  10   0  -1   -1.88    1.96
 -10   0  -1   -1.52    1.38
  10   0   1   -1.73    2.26
  10   0   1   -2.18    2.69
  10   0   1   -1.24    1.63
 -10   0   1    1.26    2.11
  10   0   1    0.45    2.17
 -10  -1   1  127.93   15.09
 -10   1  -1  116.28   13.89
 -10  -1   1  116.53   14.46
  10  -1  -1  111.27   14.48
  10   1   1  135.97   11.98
  10   1   1  135.41   15.84
  10   1   1  134.20   13.12
  10   1   1  133.24   12.42
  10  -1  -1  127.40   12.60
  10  -1  -1   96.53   13.61
  10  -1  -1  103.81   13.89
  10  -1  -1  118.49   14.48
  10  -1   1  112.15   13.95
 -10  -1  -1  112.54   13.69
  10   1  -1  131.32   13.33
  10  -1   1   95.93   13.33
  10  -1   1  107.38   13.78
 -10   1   1  110.97   13.69
  10   1  -1  117.53   14.78
  10  -1   1  105.17   14.21
  10   1  -1  121.36   11.99
  10  -2  -1  106.67   15.80
 -10  -2   1  107.75   14.43
  10   2   1  144.09   13.66
  10  -2  -1  121.57   14.37
 -10   2  -1  103.30   13.65
  10  -2  -1  110.62   12.27
  10  -2  -1  137.29   16.48
  10  -2  -1  124.42   15.40
 -10  -2   1  126.55   15.16
  10   2   1  119.05   15.01
  10  -2   1  115.95   12.29
  10   2  -1  109.92   11.37
 -10  -2  -1  106.89   13.81
 -10  -2  -1  127.04   13.10
  10   2  -1  138.14   16.98
  10  -2   1  133.14   15.86
  10  -2   1  124.80   15.53
  10   2  -1  122.41   15.68
  10  -2   1  112.87   14.37
 -10   2   1  114.37   14.32
 -10   3  -1   17.81    5.23
  10  -3  -1   30.06    7.47
  10  -3  -1   23.36    5.07
 -10  -3   1   30.90    6.70
  10   3   1   33.19    7.73
  10  -3  -1   18.01    6.28
  10  -3  -1   18.83    5.44
  10   3   1   30.70    6.72
  10   3  -1   27.16    6.82
  10  -3   1   24.97    7.00
  10   3  -1   24.19    6.13
  10  -3   1   24.88    4.91
 -10  -3  -1   21.38    5.47
  10  -3   1   21.23    5.94
 -10  -3  -1   19.39    5.25
 -10   3   1   16.33    5.04
  10   4   1   27.17    6.75
  10  -4  -1   30.65    8.26
  10  -4  -1   11.70    5.53
  10   4   1   12.83    5.19
 -10   4  -1   17.78    5.79
  10  -4  -1   20.87    4.47
 -10  -4   1   25.82    6.23
 -10  -4   1   31.25    7.01
  10  -4   1   22.05    6.59
  10  -4   1   16.08    3.94
  10   4  -1   19.55    6.09
  10  -4   1   31.76    7.90
 -10   4   1   12.22    4.56
 -10  -4  -1   29.50    6.50
  10   4  -1   12.89    5.37
 -10  -4  -1   21.59    5.45
  10  -5  -1   26.41    7.78
  10   5   1   39.00    9.25
 -10  -5   1   33.43    8.06
  10  -5  -1   28.28    8.38
 -10  -5   1   38.77    7.58
  10   5   1   46.50    8.77
  10  -5   1   28.52    8.14
  10   5  -1    7.20    5.82
 -10  -5  -1   44.50    8.57
  10   5  -1   19.26    6.56
 -10  -5  -1   53.07    8.92
  10  -5   1   29.88    7.99
 -10  -6   1   48.46    9.56
  10  -6  -1   55.34   11.77
 -10  -6   1   63.90   11.39
  10   6   1   53.44   11.37
  10  -6  -1   42.38   10.81
  10   6   1   70.69   12.14
 -10  -6  -1   56.67    9.76
  10  -6   1   43.55   10.98
  10   6  -1   62.13   11.66
  10   6  -1   68.10   12.44
  10  -6   1   70.91   12.62
 -10  -6  -1   51.58   10.15
  10   7   1   29.60    8.28
  10  -7  -1   27.36    9.21
  10   7   1   34.78    9.15
 -10  -7   1   34.12    8.52
  10  -7  -1   22.94    8.17
 -10  -7   1   23.35    6.93
  10  -7   1   34.25    9.65
  10  -7   1   13.88    7.49
 -10  -7  -1   29.66    7.98
  10   7  -1   31.06    8.18
  10   7  -1   41.57   10.44
  10  -7   1   20.25    6.60
 -10  -7  -1   38.45    8.74
 -10  -8   1   -1.18    2.37
  10   8   1    7.28    5.48
  10   8   1   13.44    6.35
  10  -8  -1    3.10    8.67
  10  -8  -1   -0.95    3.50
  10  -8   1   -1.56    4.53
  10   8  -1    0.71    3.83
  10   8  -1   -0.86    3.23
 -10  -8  -1    4.20    4.16
 -10  -8  -1    3.63    3.25
  10  -8   1   -1.75    3.39
  10  -9  -1   44.39   18.00
  10   9   1   27.85    9.76
  10  -9  -1   14.73   10.60
 -10  -9  -1   38.64    8.94
  10   9  -1   34.86    9.97
  10  10   1   16.59    8.66
  10  10   1   14.62    6.64
  10 -10  -1   17.30    7.66
  10 -10  -1    7.20    6.56
  10  10  -1   16.84    6.55
  10  10  -1    3.61    5.06
  10 -10   1   16.08    8.73
  10 -10   1   22.89    8.86
  10  11   1    3.33    5.46
  10 -11  -1   -2.21    3.20
  10  11   1   -1.62    2.83
  10 -11  -1    6.67    7.71
  10 -11   1   -0.99    4.58
  10  11  -1    4.36    5.41
  10 -11   1   -0.14    4.70
  10  11  -1    1.77    4.18
  10  12   1   -2.00    2.62
  10 -12  -1   -0.36    5.74
  10 -12  -1    5.46    6.26
  10  12   1    6.10    5.20
  10  12  -1    4.63    5.11
  10  12  -1    1.97    5.30
  10 -12   1   13.02    7.55
  10 -12   1   -3.00    3.67
  10 -13  -1   -1.61    4.09
  10  13   1    0.91    4.92
  10 -13  -1    7.76    6.31
  10  13   1    2.03    4.04
  10  13  -1   -2.71    2.79
  10  13  -1   -1.06    3.65
  10 -13   1   -0.88    4.80
  10 -13   1   -1.64    3.02
  11   0  -1    0.77    2.64
  11   0   1   -3.80    1.39
  11   0  -1    1.41    2.92
  11   0   1    1.31    2.08
  11   0  -1   -2.45    2.04
 -11   0  -1    2.67    2.50
  11   0  -1    1.86    2.32
  11   0   1   -2.33    2.43
  11   0   1   -0.06    2.13
  11  -1  -1   27.07    6.42
  11  -1  -1   25.10    6.14
  11   1   1   16.69    5.80
  11   1   1   28.46    5.41
 -11   1  -1   21.07    5.55
  11   1   1   21.58    5.58
  11  -1  -1   25.66    6.22
  11  -1  -1   22.61    6.07
 -11  -1   1   29.26    6.65
  11  -1   1   26.57    6.20
 -11   1   1   10.45    4.67
 -11  -1  -1   24.21    6.08
  11   1  -1   21.11    6.37
  11   1  -1   21.70    6.27
  11   1  -1   28.92    5.46
  11  -1   1   28.43    6.77
  11  -1   1   28.91    6.54
  11  -1   1   24.07    6.64
  11  -2  -1    7.81    3.71
 -11  -2   1    6.75    3.49
  11  -2  -1    9.49    4.70
  11  -2  -1   19.28    5.39
 -11  -2   1   13.58    4.62
  11  -2  -1    9.30    4.63
  11   2   1    3.82    3.96
 -11   2  -1   10.00    4.21
  11  -2   1   12.96    5.12
  11   2  -1   12.09    3.27
  11   2  -1   13.69    4.88
  11  -2   1   25.87    8.20
  11  -2   1    7.86    3.39
 -11  -2  -1   18.30    5.17
 -11  -2  -1   14.89    4.45
  11   2  -1    9.83    5.22
  11  -3  -1   10.96    3.83
  11  -3  -1    1.34    2.65
 -11   3  -1    4.75    3.33
  11   3   1   24.69    6.44
  11   3   1    1.99    3.59
  11  -3  -1   11.83    4.78
 -11  -3   1   10.09    4.61
 -11  -3   1    5.72    3.26
  11  -3  -1    5.35    4.40
  11  -3   1    3.51    3.70
  11  -3   1    4.80    4.22
  11  -3   1    2.12    2.53
  11   3  -1    6.33    4.05
  11   3  -1    5.53    3.40
 -11  -3  -1    8.68    4.15
 -11  -3  -1   17.92    5.26
  11  -3   1    7.71    3.47
 -11   3   1    5.76    3.50
  11   4   1   25.64    6.43
  11  -4  -1   24.03    7.45
 -11   4  -1   16.17    5.12
  11  -4  -1   34.34    7.73
  11   4   1   17.89    6.44
  11  -4  -1   21.24    4.93
 -11  -4   1   24.32    6.53
 -11  -4   1   27.51    7.00
  11  -4  -1   27.51    8.72
  11  -4   1   25.10    7.76
  11  -4   1   34.86    8.74
 -11  -4  -1   34.99    7.09
  11  -4   1   14.58    4.15
 -11  -4  -1   32.32    7.44
  11  -4   1   16.09    5.75
 -11   4   1   13.08    4.75
  11   4  -1   23.88    7.99
  11   4  -1   13.38    5.17
 -11  -5   1    5.57    3.83
  11  -5  -1    2.03    3.86
  11  -5  -1   11.10    6.38
  11   5   1    9.85    5.54
  11   5   1   14.35    5.84
 -11  -5  -1   13.97    5.51
  11   5  -1   32.44    8.08
  11   5  -1   29.87    8.45
  11  -5   1   13.51    7.03
 -11  -5  -1   23.22    6.36
  11  -5   1   13.88    6.13
  11   6   1    6.75    4.72
  11   6   1    2.77    4.18
  11  -6  -1   10.52    6.03
  11  -6  -1   13.53    6.60
 -11  -6   1   11.20    5.16
 -11  -6   1    1.43    3.24
  11   6  -1    8.73    5.43
 -11  -6  -1   12.45    5.36
  11  -6   1    9.14    5.95
  11  -6   1   10.06    6.75
  11   6  -1    0.66    3.95
 -11  -6  -1    1.81    3.72
  11  -7  -1    8.90    5.91
 -11  -7   1   -1.38    3.14
  11   7   1    9.34    5.21
  11   7   1    9.67    5.21
 -11  -7   1   14.79    5.07
  11  -7  -1    9.06    5.86
  11  -7   1   15.06    7.03
  11  -7   1   -2.76    3.90
 -11  -7  -1   10.38    5.00
 -11  -7  -1    1.07    2.90
  11   7  -1    8.76    4.76
  11   7  -1   16.88    6.68
  11  -8  -1    6.02    5.13
 -11  -8   1    0.32    2.66
  11  -8  -1    5.51    5.67
  11   8   1   -1.79    2.88
  11   8   1   -1.11    2.28
  11  -8   1   -4.41    3.14
  11  -8   1    2.58    4.60
  11   8  -1    2.47    4.04
  11   8  -1    4.90    5.36
 -11  -8  -1    2.53    4.11
 -11  -9   1   11.09    5.37
  11   9   1    8.46    5.07
  11  -9  -1    8.94    6.62
  11  -9  -1   -2.17    3.76
  11   9   1    6.94    5.14
  11  -9   1    3.99    5.55
  11  -9   1    5.82    5.88
 -11  -9  -1   -0.18    2.99
  11   9  -1    4.61    6.84
  11   9  -1   23.01    7.89
  11 -10  -1   27.39   10.06
  11  10   1   21.06   12.36
  11 -10  -1   10.76    6.14
 -11 -10   1   18.18    7.05
  11  10   1    7.88    5.92
 -11 -10  -1   13.77    5.85
  11  10  -1    7.53    5.90
  11  10  -1   13.33    6.97
  11 -10   1    9.64    6.60
  11 -11  -1    7.44    6.88
  11  11   1    2.09    4.82
  11 -11  -1   -3.62    4.42
  11  11   1    4.98    6.26
  11 -11   1   12.00    7.53
  11 -11   1    1.83    4.63
 -11 -11  -1    6.62    4.79
  11  11  -1   13.94    8.06
  11  11  -1   -2.65    2.84
  11 -12  -1   17.08    9.95
  11  12   1   10.81    6.14
  11  12   1    0.07    4.50
  11 -12  -1    6.95    6.06
 -11 -12  -1    2.38    3.99
  11 -12   1    6.50    6.92
  11 -12   1   15.28    8.29
  11  12  -1    8.04    6.47
  11  12  -1    5.58    4.55
  12   0  -1    1.05    2.29
 -12   0   1   -1.95    1.51
  12   0   1    1.79    2.92
  12   0  -1    6.29    3.80
 -12   0  -1    3.47    2.78
  12   0   1    1.39    2.31
  12   0  -1   -3.57    1.93
  12   0   1   -0.43    2.66
  12   0  -1    3.69    3.84
  12   0   1   -1.12    2.25
  12  -1  -1   72.85   10.72
  12  -1  -1   74.84   11.06
  12   1   1   42.63    8.93
 -12  -1   1   60.69    9.93
  12   1   1   51.73    8.14
  12  -1  -1   51.43    9.20
  12  -1  -1   57.46    9.76
 -12   1  -1   41.31    8.45
  12   1   1   51.27    9.37
 -12   1   1   44.27    8.58
  12  -1   1   61.18    9.70
  12   1  -1   51.85    9.58
  12   1  -1   52.18    8.29
  12  -1   1   55.13    9.40
  12  -1   1   68.46   11.02
  12   1  -1   51.87    9.60
 -12  -1  -1   58.89   10.19
  12  -1   1   48.55    8.91
 -12  -2   1    4.30    2.97
  12   2   1    1.17    3.08
  12   2   1    3.10    3.64
  12  -2  -1    9.74    4.47
 -12   2  -1    7.00    4.32
 -12  -2   1    1.73    2.77
  12  -2  -1    2.23    2.94
  12  -2  -1    5.52    3.86
  12  -2  -1    3.30    4.01
 -12  -2  -1    3.67    2.90
  12  -2   1    4.75    3.50
 -12  -2  -1    0.64    2.44
  12  -2   1    6.04    4.18
  12   2  -1   -3.33    2.49
  12   2  -1   -0.53    3.18
 -12   2   1    1.47    2.62
  12  -2   1    4.31    3.15
  12   2  -1    3.31    2.47
  12  -2   1   -0.42    2.19
  12   3   1    7.46    4.23
  12  -3  -1    2.47    4.09
  12  -3  -1    5.41    4.06
  12  -3  -1    4.27    3.61
 -12  -3   1    5.61    3.88
 -12  -3   1   -1.83    2.31
 -12   3  -1    7.64    3.86
  12  -3  -1    1.54    2.83
  12   3   1    0.41    3.07
 -12  -3  -1    0.45    2.65
 -12   3   1    2.63    2.68
 -12  -3  -1    4.79    3.09
  12   3  -1   -2.32    2.75
  12  -3   1    5.49    4.38
  12  -3   1    2.71    3.17
  12   3  -1    1.87    3.47
  12  -3   1    4.43    3.30
  12  -3   1    3.54    4.13
  12   4   1   14.38    5.92
  12  -4  -1   22.91    6.42
  12  -4  -1   22.08    8.06
  12  -4  -1   16.89    6.90
 -12   4  -1   21.62    5.82
  12  -4  -1   18.43    5.10
 -12  -4   1   22.02    6.05
  12   4   1   12.56    5.96
 -12   4   1   15.46    5.50
  12   4  -1   19.68    6.65
  12  -4   1   23.46    6.67
 -12  -4  -1   23.57    6.61
  12  -4   1   31.98    8.47
  12  -4   1   17.22    6.79
 -12  -4  -1   16.46    5.64
  12  -4   1   24.10    5.25
  12   4  -1   22.38    7.20
  12  -5  -1   82.64   14.61
 -12  -5   1   70.48   12.41
  12   5   1   63.69   14.64
  12  -5  -1   74.08   12.75
 -12  -5   1   74.45   12.72
  12  -5  -1   77.52   13.97
  12   5   1   74.11   12.75
  12   5  -1   80.26   13.55
  12  -5   1   77.47   12.91
  12  -5   1   57.40   12.98
  12   5  -1   67.08   14.76
  12  -5   1   83.83   14.45
 -12  -5  -1   73.72   11.78
 -12  -5  -1   74.12   13.21
 -12  -6   1    0.28    2.72
  12   6   1    7.35    5.28
  12   6   1   -0.32    3.19
  12  -6  -1    8.39    6.38
  12  -6  -1    9.12    5.61
 -12  -6   1   -0.53    3.11
  12   6  -1   -2.29    3.63
  12   6  -1    3.05    4.15
  12  -6   1   -3.76    4.19
  12  -6   1   12.84    6.76
 -12  -6  -1    8.74    4.64
  12   7   1    7.90    4.87
  12   7   1   15.04    7.03
 -12  -7   1    0.91    3.38
  12  -7  -1    4.64    6.00
  12   7  -1    0.56    3.23
  12  -7   1    4.06    6.01
  12  -7   1   -1.13    3.49
  12   7  -1   -2.87    3.49
 -12  -7  -1   -4.53    1.86
  12   8   1    0.75    3.99
  12  -8  -1   -5.71    2.87
  12  -8  -1    5.88    4.62
 -12  -8   1    1.22    2.96
  12   8   1    1.09    2.84
  12  -8   1   -2.57    4.27
  12  -8   1   -2.68    2.78
  12   8  -1   12.22    7.16
 -12  -8  -1    2.07    3.36
  12   8  -1    6.62    4.77
 -12  -9   1    3.52    3.80
  12   9   1   -3.60    2.81
  12   9   1    2.00    4.80
  12  -9  -1    1.36    4.19
  12  -9  -1    7.23    6.23
 -12  -9  -1    1.64    3.73
  12  -9   1   -0.99    4.32
  12   9  -1    2.55    5.27
  12   9  -1    3.77    4.67
  12  -9   1    2.27    5.92
  12  10   1   -0.58    5.06
 -12 -10   1    0.22    3.22
  12 -10  -1   -6.47    4.66
  12  10   1    7.62    5.76
  12 -10  -1    0.76    4.66
 -12 -10  -1    4.83    4.51
  12  10  -1    4.98    4.03
  12  10  -1    8.79    5.40
  12 -10   1    9.71    7.81
  12 -10   1    1.98    5.95
  12  11   1   10.81    7.03
  12 -11  -1   12.70    8.03
 -12 -11   1    3.86    4.49
  12  11   1   15.19    8.36
  12 -11  -1   10.45    7.40
  12  11  -1   -0.17    3.49
  12 -11   1   -0.36    5.71
  12  11  -1    6.04    6.09
  12 -11   1   24.44   10.27
 -12 -11  -1    3.86    4.62
 -12 -12   1    0.70    3.31
  12 -12  -1    1.12    4.93
  12  12   1    4.90    7.50
  12  12   1   -1.41    3.74
  12 -12  -1    6.69    6.79
  12 -12   1    2.95    5.86
  12  12  -1   17.68    9.72
 -12 -12  -1   12.60    6.17
  12 -12   1    5.68    6.86
  12  12  -1    6.50    5.14
  13   0  -1    2.00    3.33
  13   0   1    4.78    3.47
  13   0  -1    2.81    3.87
 -13   0   1    3.29    2.99
  13   0   1    0.35    3.28
  13   0  -1    3.82    3.84
 -13   0  -1    2.62    2.87
  13   0   1    2.42    3.23
  13   0   1    1.77    2.70
  13  -1  -1   34.16    9.54
  13  -1  -1   28.88    7.05
  13   1   1   29.80    5.81
  13   1   1   23.53    6.47
  13   1   1   21.35    6.21
 -13  -1   1   21.85    6.30
  13  -1  -1   29.56    6.64
  13  -1  -1   32.16    6.98
 -13   1  -1   12.02    5.04
  13  -1   1   19.34    5.82
  13  -1   1   35.58    7.08
 -13   1   1   25.45    6.82
  13   1  -1    9.20    4.96
  13  -1   1   24.07    6.53
  13   1  -1    9.12    4.67
  13   1  -1   31.95    6.46
 -13  -1  -1   19.98    5.84
  13  -1   1   19.54    6.62
 -13  -2   1   10.41    4.44
  13  -2  -1    2.29    4.27
  13  -2  -1   -2.11    2.26
  13  -2  -1   -1.85    2.32
 -13   2  -1   12.89    5.35
  13   2   1    3.52    3.73
  13   2   1   -2.81    3.07
  13  -2  -1    1.44    3.75
  13  -2   1    0.80    3.12
  13  -2   1    5.81    4.89
  13  -2   1   11.40    4.78
 -13   2   1    6.09    3.74
  13   2  -1    5.97    5.16
  13   2  -1   -0.22    2.95
  13  -2   1    5.06    3.72
  13   2  -1    5.36    2.91
 -13  -2  -1    5.08    3.55
 -13  -3   1    0.59    2.44
  13   3   1   -1.38    2.72
  13   3   1   -1.85    2.60
  13  -3  -1   11.44    5.48
  13  -3  -1    4.01    3.80
  13  -3  -1    3.77    4.58
 -13  -3   1    4.90    3.93
  13  -3  -1   -0.48    2.43
 -13   3  -1   -1.05    2.74
  13  -3   1   -0.28    2.13
 -13  -3  -1    5.98    3.74
  13   3  -1    0.24    3.02
  13  -3   1   -1.67    3.46
  13   3  -1    4.74    4.63
  13  -3   1    6.38    3.82
 -13   3   1    1.22    3.03
  13  -3   1   -2.79    3.20
  13  -4  -1   60.67   11.73
  13   4   1   45.04    9.46
  13  -4  -1   76.76    9.71
 -13   4  -1   54.57   10.07
  13  -4  -1   51.27   10.95
  13  -4  -1   55.45   10.32
 -13  -4   1   55.96   10.56
  13   4   1   39.12    9.43
  13  -4   1   56.29   11.34
 -13   4   1   35.00    7.86
  13  -4   1   47.99    9.75
  13  -4   1   53.02    8.06
  13   4  -1   37.46    9.56
 -13  -4  -1   46.09    9.64
  13   4  -1   40.01    9.45
  13  -4   1   26.63    8.56
  13   5   1   33.63   10.80
  13  -5  -1   27.73    8.60
 -13  -5   1   26.79    7.52
  13  -5  -1   35.43    8.72
  13  -5  -1   27.29    9.06
  13   5   1   33.94    8.81
  13  -5   1   51.25   12.64
  13   5  -1   34.69    8.64
  13   5  -1   57.20   17.77
  13  -5   1   33.37    7.95
  13  -5   1   25.67    8.53
 -13  -5  -1   26.43    7.19
  13   6   1   -4.10    3.00
  13   6   1    5.31    4.71
  13  -6  -1   -8.15    3.54
 -13  -6   1   -1.62    2.91
  13  -6  -1    4.11    4.17
  13  -6   1   -7.77    3.07
  13  -6   1   -7.88    2.34
  13   6  -1    1.43    4.85
 -13  -6  -1   -1.36    2.11
  13  -6   1   -0.05    3.52
  13   6  -1    6.29    5.06
 -13  -7   1   21.36    7.74
  13  -7  -1   11.60    8.48
  13   7   1    9.78    5.89
  13   7   1    4.38    5.18
  13  -7  -1   10.28    6.67
  13  -7   1    8.23    7.53
 -13  -7  -1    5.62    4.32
  13   7  -1   -1.66    3.87
  13   7  -1    2.56    3.99
  13  -8  -1    4.08    5.22
  13   8   1    9.75    6.62
  13   8   1   17.74    9.38
  13  -8  -1    8.90    6.30
 -13  -8   1   21.16    7.01
  13   8  -1   20.20    8.90
  13   8  -1    7.96    5.74
  13  -8   1   12.01    6.97
  13  -8   1   25.66   11.03
 -13  -8  -1   17.05    6.13
  13  -9  -1   -3.35    4.75
  13   9   1    2.15    4.83
 -13  -9   1   -1.56    2.22
  13  -9  -1    7.65    6.14
  13  -9   1    5.76    6.00
  13   9  -1    5.19    5.43
 -13  -9  -1    4.23    4.58
  13   9  -1   -1.86    2.94
  13  -9   1    3.59    5.48
  13 -10  -1    4.29    6.29
  13  10   1   -2.90    2.89
 -13 -10   1    2.79    3.27
  13 -10  -1    3.19    5.70
  13  10   1    2.44    3.80
  13  10  -1    3.78    5.57
  13 -10   1   -5.31    4.29
  13  10  -1    4.55    5.27
  13 -10   1    3.17    6.45
 -13 -10  -1    1.53    3.53
  13 -11  -1    2.50    5.71
  13  11   1   -6.33    2.96
 -13 -11   1    5.95    5.39
  13  11   1    6.27    4.70
  13 -11  -1   -1.39    4.39
  13 -11   1    5.44    5.78
  13  11  -1   -0.35    3.23
  13 -11   1   -3.87    4.83
  13  11  -1    2.58    5.05
 -13 -11  -1    9.63    5.21
  14   0   1    4.01    3.37
  14   0  -1   -2.84    2.12
 -14   0  -1    8.52    4.36
  14   0   1   -0.99    2.39
 -14   0   1   -2.17    2.01
  14   0  -1    1.68    3.08
  14   0  -1    6.46    4.29
  14   0   1    5.92    5.61
 -14   1  -1   39.58    8.89
  14  -1  -1   39.73    8.68
 -14  -1   1   48.32    9.34
  14   1   1   75.21   12.00
  14  -1  -1   43.13    9.08
  14  -1  -1   83.94   12.31
  14  -1  -1   48.91   10.01
  14   1   1   50.12    9.01
 -14  -1  -1   39.43    8.43
 -14   1   1   40.56    8.65
  14   1  -1   46.28    9.57
  14  -1   1   60.49   10.39
  14  -1   1   42.11    8.65
  14  -1   1   48.79    9.28
  14   1  -1   65.61   11.12
  14  -1   1   67.86   11.67
  14  -2  -1    9.59    4.99
  14   2   1   -0.22    3.74
  14  -2  -1   -1.16    3.57
 -14  -2   1    5.84    4.28
 -14   2  -1   -0.43    2.91
  14   2   1    5.67    4.15
  14  -2  -1    4.40    3.39
  14  -2  -1    2.34    3.66
 -14   2   1    0.75    2.89
  14  -2   1    3.50    3.52
  14  -2   1    0.26    3.96
  14   2  -1    0.88    3.34
  14   2  -1    0.53    3.74
  14  -2   1   -0.97    2.57
 -14  -2  -1   -1.39    2.18
  14  -2   1   -0.77    3.31
  14  -3  -1    6.14    3.63
  14  -3  -1    1.56    3.79
  14   3   1    4.57    3.99
 -14  -3   1   -0.48    2.43
 -14   3  -1    0.60    3.00
  14  -3  -1    2.72    3.97
  14  -3  -1   -2.93    3.50
  14   3   1   -1.40    3.90
  14  -3   1    1.33    3.03
  14  -3   1    2.83    3.22
  14  -3   1    4.68    5.05
  14   3  -1   -0.15    3.76
 -14   3   1   -0.32    3.33
  14   3  -1   -2.21    2.77
  14  -3   1   19.25    7.10
 -14  -3  -1    0.28    2.90
  14   4   1   16.50    6.71
 -14   4  -1   18.09    6.14
  14  -4  -1   15.16    7.09
  14  -4  -1   17.37    6.61
 -14  -4   1   17.58    5.55
  14   4   1   14.96    6.23
  14  -4  -1   18.06    6.69
  14   4  -1   21.41    6.87
 -14   4   1    7.76    4.29
  14  -4   1   26.58    7.52
  14   4  -1   13.55    6.12
  14  -4   1   34.98    8.78
 -14  -4  -1   37.58    8.82
  14  -4   1   19.14    8.27
 -14  -5   1   26.37    7.16
  14  -5  -1   12.84    7.00
  14   5   1   27.06    8.50
  14   5   1   24.19    7.99
  14  -5  -1   16.05    6.46
  14  -5  -1   29.03    8.69
 -14  -5  -1   16.02    5.82
  14   5  -1   14.61    6.36
  14  -5   1   11.70    5.25
  14  -5   1   16.22    8.51
  14   5  -1   18.15    7.05
  14  -5   1   25.48    8.91
 -14  -6   1   12.65    6.35
  14  -6  -1    8.07    6.20
  14   6   1    6.66    4.56
  14  -6  -1    5.86    5.91
  14  -6  -1    8.49    5.78
  14   6   1    2.84    4.41
  14   6  -1    4.68    4.73
  14  -6   1   -0.07    3.13
  14   6  -1    1.06    3.98
  14  -6   1    8.52    5.86
  14  -6   1   10.66    6.63
  14  -7  -1    3.18    4.80
  14   7   1    1.34    3.99
  14  -7  -1    3.10    6.35
 -14  -7   1    0.68    3.25
  14   7   1   -2.02    4.02
  14  -7  -1   -2.87    2.76
  14  -7   1   -0.89    3.19
  14   7  -1    3.02    3.90
 -14  -7  -1   -0.49    2.46
  14   7  -1   -4.27    3.17
  14  -7   1    3.50    4.76
  14  -7   1    8.48    6.01
  14   8   1    1.51    4.69
 -14  -8   1    2.36    3.47
  14  -8  -1    1.08    3.35
  14  -8  -1   13.68    7.46
  14   8   1    3.76    5.02
 -14  -8  -1    0.00    2.85
  14   8  -1   -1.42    2.95
  14   8  -1    5.01    5.56
  14  -8   1    9.45    7.18
  14  -8   1   10.40    7.21
 -14  -9   1    2.02    4.41
  14  -9  -1   -0.47    4.71
  14  -9  -1    0.81    5.02
  14   9   1    4.88    5.66
  14   9   1    1.35    3.53
  14   9  -1   -0.21    3.38
 -14  -9  -1    1.95    3.21
  14  -9   1    3.28    5.52
  14  -9   1   -1.25    4.63
  14   9  -1    5.21    5.11
  14 -10  -1    3.26    4.85
  14  10   1   -0.09    4.41
  14 -10  -1    5.50    6.66
 -14 -10   1   -1.69    3.75
 -14 -10  -1   -3.13    2.58
  14  10  -1    9.78    6.46
  14 -10   1    8.98    6.91
  14 -10   1    3.99    5.71
  14  10  -1    6.27    5.93
  15   0   1   -4.06    2.58
  15   0  -1   -1.13    2.87
 -15   0  -1    3.44    3.49
  15   0  -1   -3.35    1.79
  15   0   1   -2.24    2.24
 -15   0   1   -2.54    2.17
  15   1   1   -0.09    3.21
  15  -1  -1    3.24    3.47
 -15  -1   1   -1.58    2.41
  15   1   1    0.15    3.34
  15  -1  -1   -0.04    2.93
  15  -1  -1   -1.92    3.87
 -15   1  -1   -2.05    2.52
  15  -1   1   -2.71    2.59
 -15   1   1    4.83    4.13
  15   1  -1    3.08    3.43
  15  -1   1    1.70    3.84
 -15  -1  -1   -0.83    2.07
  15   1  -1    2.83    4.34
  15  -2  -1    2.02    3.62
  15   2   1    4.22    4.56
  15  -2  -1   11.47    4.93
 -15  -2   1    5.33    4.08
  15  -2  -1    8.48    4.38
 -15   2  -1    3.62    4.17
  15   2   1    6.59    5.29
 -15   2   1    6.77    3.86
  15  -2   1   13.35    4.79
  15  -2   1    0.03    5.31
  15   2  -1    0.94    3.33
  15  -2   1    9.56    4.98
 -15  -2  -1    2.55    3.53
  15   3   1    4.79    4.80
 -15  -3   1    5.83    4.17
 -15   3  -1    5.69    4.45
  15   3   1    9.88    5.15
  15  -3  -1    5.65    4.74
  15  -3  -1    6.32    4.45
  15  -3  -1   11.84    6.61
  15  -3  -1   11.43    5.67
  15  -3   1    3.33    4.45
  15  -3   1    5.44    4.59
  15   3  -1    1.40    3.97
 -15  -3  -1    1.14    3.75
 -15   3   1    6.64    4.58
  15  -3   1    3.75    4.08
  15  -3   1    7.03    6.94
  15   3  -1    2.17    4.10
  15  -4  -1   -1.13    3.85
  15   4   1    6.18    5.09
 -15   4  -1    8.61    5.28
 -15  -4   1    9.98    4.55
  15  -4  -1   15.94    8.06
  15  -4  -1    4.05    4.21
  15   4   1   11.86    5.75
  15   4  -1   -0.09    3.86
 -15   4   1   -0.40    2.78
  15   4  -1   17.11    6.01
 -15  -4  -1   -0.91    3.51
  15  -4   1    0.39    3.83
  15  -4   1   11.78    6.29
  15  -4   1   16.58    7.35
  15  -5  -1    3.33    5.65
  15  -5  -1   14.51    7.32
  15   5   1   -0.27    3.43
  15  -5  -1   10.55    6.29
 -15  -5   1    0.34    2.86
  15   5   1    6.82    5.48
  15  -5   1    1.17    4.06
  15   5  -1   -0.05    4.05
  15  -5   1   -0.94    2.66
  15   5  -1   -0.26    3.44
  15  -5   1   -1.01    8.73
 -15  -5  -1   -2.97    2.11
  15  -6  -1   13.70    7.10
  15  -6  -1   20.79   12.06
  15   6   1   25.42   12.43
 -15  -6   1   24.17   11.48
  15   6   1   12.34    6.79
  15  -6  -1   12.70    5.98
 -15  -6  -1    7.36    7.99
  15   6  -1    6.87    6.15
  15   6  -1   10.57    5.73
  15  -6   1   14.22    6.71
  15  -6   1    5.92    6.96
  15  -6   1   11.63    6.77
  15  -7  -1    1.99    2.97
 -15  -7   1   -3.41    1.55
  15  -7  -1   -3.61    3.37
  15   7   1   -0.19    3.88
  15  -7  -1    9.30    6.38
  15  -7   1   -1.37    5.10
  15   7  -1    4.91    5.25
  15  -7   1   11.72    7.79
 -15  -7  -1   -0.60    2.83
  15  -8  -1    0.02    5.35
  15  -8  -1   16.52    9.47
 -15  -8   1   11.41    5.36
  15   8   1    1.53    4.37
  15  -8  -1    1.33    4.05
  15  -8   1   -3.78    3.85
  15   8  -1   -0.35    3.82
  15  -8   1   10.04    6.13
  15   8  -1    0.72    4.29
 -15  -8  -1   -2.57    2.75
  15  -8   1    4.72    3.73
  15   9   1    2.32    5.69
  15  -9  -1    0.16    5.64
  15  -9  -1    2.79    6.17
  15  -9  -1    2.55    4.02
 -15  -9   1   -3.39    3.26
 -15  -9  -1   -0.68    3.33
  15  -9   1    1.93    3.23
  15  -9   1   -7.26    3.40
  15  -9   1    6.70    6.84
  15   9  -1   -3.72    3.02
  16   0   1   -2.59    2.91
  16   0  -1   -3.27    2.68
  16   0  -1   -1.44    3.32
 -16   0   1   -1.33    2.44
 -16   0  -1   -2.13    1.98
 -16  -1   1    1.88    2.71
  16   1   1    3.32    4.68
  16  -1  -1    4.39    4.44
  16  -1  -1    8.48    7.89
 -16   1  -1    1.47    3.14
 -16   1   1   -1.02    2.49
  16   1  -1    2.68    4.28
  16   1  -1    4.62    4.22
  16  -1   1    0.05    3.66
  16  -2  -1    3.89    4.02
  16   2   1    4.09    4.82
 -16   2  -1    3.90    3.77
  16  -2  -1   15.61    5.89
 -16  -2  -1    7.52    5.02
  16   2  -1   11.45    5.02
  16  -2   1   11.06    4.91
  16   2  -1    7.19    5.08
 -16   2   1    9.06    4.76
  16  -3  -1    0.48    3.47
 -16  -3   1    6.16    4.81
 -16   3  -1    2.99    4.73
  16   3   1    5.11    4.81
  16   3  -1    8.80    5.60
  16   3  -1   -0.60    2.79
 -16   3   1    6.56    4.59
 -16  -3  -1   12.48    5.67
 -16   4  -1    2.44    4.47
  16  -4  -1   -3.34    2.78
  16   4   1    3.33    5.30
  16  -4  -1    2.61    4.07
 -16  -4   1   -2.51    2.64
  16   4  -1    8.94    5.65
 -16   4   1   -0.36    3.47
 -16  -5   1    7.47    5.13
  16  -5  -1    6.22    5.68
  16  -5  -1   12.31    6.74
  16  -5  -1   17.48    8.66
  16   5   1    0.46    3.94
  16   5  -1    9.61    5.50
 -16  -5  -1    0.39    2.97
  16  -5   1   12.94   11.72
  16  -5   1    7.56    6.22
  16  -6  -1    7.30    5.23
 -16  -6   1    2.96    4.12
  16  -6  -1    0.19    4.81
  16   6   1   -3.22    3.41
  16  -6  -1    4.75    5.65
 -16  -6  -1   -1.85    2.69
  16  -6   1    3.77    5.46
  16  -6   1    1.45    5.12
  16   6  -1    2.85    4.94
  16   7   1    1.29    4.82
  16  -7  -1   -2.86    2.41
  16  -7  -1   -0.01    5.46
  16  -7  -1    4.91    5.29
 -16  -7   1   -0.85    3.15
  16   7  -1    0.93    4.93
  16  -7   1    3.54    5.27
 -16  -7  -1    7.51    5.38
  16  -7   1    1.06    4.88
  17   0   1    3.60    4.73
 -17   0   1   -3.66    2.18
  17   0  -1   -0.28    3.37
  17  -1  -1    4.18    5.82
  17   1   1    3.61    5.00
 -17   1   1    3.76    4.56
 -17  -1  -1    4.21    3.78
  17   1  -1    6.80    5.49
 -17  -2   1    2.90    3.27
  17   2   1    0.51    4.13
 -17  -2  -1   -2.10    3.39
  17   2  -1    1.41    4.25
 -17   2   1    0.19    3.28
 -17   3  -1    0.41    3.32
 -17  -3   1   -4.07    2.57
  17   3   1    4.62    4.53
  17   3  -1    0.64    3.68
 -17   3   1    0.64    3.44
 -17  -3  -1    3.43    4.13
 -17   4  -1    5.47    4.28
 -17  -4   1    3.93    4.95
  17   4   1    1.00    4.28
 -17  -4  -1    0.91    3.67
  17   4  -1    5.49    5.02
 -17  -5   1    2.08    3.37
  17   5   1   -3.14    3.42
 -17  -5  -1   -3.65    1.84
  17   5  -1    7.40    5.93
 -18   0  -1   -0.17    3.04
  18   0  -1    1.42    4.10
 -18   0   1    0.17    3.57
  18   0   1   -3.85    2.50
  18   1   1    0.65    4.64
 -18   1  -1    0.73    4.03
 -18  -1   1   -0.52    2.77
 -18  -1  -1    1.24    3.61
  18   1  -1   -5.44    2.65
 -18   1   1   -1.91    2.51
  18   2   1    5.53    5.24
 -18   2  -1    2.43    4.40
 -18  -2   1    6.77    5.40
  18   2  -1   -3.35    3.15
 -18  -2  -1   -1.36    2.35
 -18   2   1    3.30    4.61
   0  -1   2    0.11    0.56
   0  -1   2    0.12    0.58
   0  -1  -2    0.11    0.42
   0   1   2    0.47    0.66
   0   1   2    0.07    0.47
   0   2  -2 2680.88  208.98
   0  -2   2 2832.40  209.24
   0  -2  -2 2524.16  208.25
   0   2   2 2507.74  208.14
   0   3  -2   -1.41    1.28
   0  -3  -2    0.83    1.01
   0  -3   2   -0.74    1.32
   0   3   2   -1.56    0.69
   0  -3   2   -0.14    1.60
   0  -3  -2    0.85    1.75
   0   3   2   -0.97    1.55
   0   3  -2   -1.05    1.55
   0   3   2    1.10    1.54
   0  -3  -2    1.84    1.87
   0   4  -2  232.42   21.96
   0  -4   2  262.81   22.23
   0   4  -2  256.91   21.75
   0   4   2  232.83   21.76
   0  -4  -2  254.48   20.27
   0   4   2  245.66   20.25
   0  -4  -2  255.00   21.98
   0  -4  -2  238.49   21.97
   0   4   2  271.82   22.36
   0  -4   2  246.69   21.67
   0   5   2   -2.57    1.70
   0   5  -2   -3.08    1.63
   0  -5  -2    0.54    2.23
   0   5   2   -0.28    1.06
   0  -5  -2   -0.53    1.96
   0   5   2    0.41    2.48
   0  -5   2    1.78    2.21
   0   5  -2    0.91    2.34
   0  -5   2   -1.84    2.14
   0  -6  -2   90.45   12.98
   0  -6  -2   85.27   13.56
   0   6  -2   94.89   13.27
   0   6   2   84.79    9.25
   0   6  -2  135.14   15.08
   0  -6   2  106.42   13.74
   0   6   2  120.75   14.71
   0  -6   2   85.56   12.45
   0   6   2   96.60   13.33
   0   7  -2   -3.84    1.58
   0   7   2   -2.63    2.57
   0  -7   2    0.69    2.70
   0   7  -2   -1.40    1.03
   0  -7   2    2.31    3.00
   0   7  -2    1.88    3.15
   0   7   2   -2.50    2.30
   0  -7  -2    0.71    3.00
   0  -7  -2   -4.41    1.80
   0   7   2    0.05    1.46
   0   8  -2   45.64    7.10
   0  -8  -2   43.89    9.78
   0  -8   2   62.08   11.79
   0  -8   2   58.76   10.86
   0   8  -2   61.02   10.90
   0  -8  -2   61.48   10.64
   0   8  -2   44.47    9.77
   0   8   2   40.18    9.25
   0   8   2   65.40   12.22
   0   8   2   54.21    7.54
   0  -9  -2   -2.00    2.41
   0  -9   2   -1.19    2.70
   0   9  -2    0.61    1.34
   0   9   2   -1.29    2.79
   0   9  -2    1.74    2.78
   0   9  -2   -2.91    2.37
   0   9   2    0.68    1.61
   0  -9   2   -4.68    2.84
   0  -9  -2   -3.31    2.35
   0   9   2   -0.94    3.04
   0 -10  -2   10.25    5.60
   0  10  -2   29.13    8.60
   0 -10   2   26.20    8.67
   0  10   2   34.73    6.03
   0 -10  -2   40.44    8.84
   0  10   2   20.37    6.93
   0  10  -2   13.58    6.67
   0 -10   2   14.67    6.55
   0  10  -2   28.39    5.61
   0  11   2    2.35    2.40
   0  11  -2    5.61    4.60
   0 -11   2    1.08    3.56
   0  11   2    0.42    3.75
   0 -11  -2   -1.62    3.68
   0  11  -2   -0.53    1.39
   0  11  -2    5.94    4.62
   0 -12  -2   10.38    6.86
   0 -12   2   22.88    9.07
   0  12  -2   15.87    7.04
   0 -13   2   -1.08    3.03
   0 -13  -2    0.77    3.90
   0 -14   2    8.08    6.33
   0 -14  -2   16.54    7.64
   0 -15   2   -1.90    2.70
   0 -15  -2   -2.94    3.67
   1   1   2  139.97   11.89
   1   1   2  152.01   11.95
   1   1   2  138.62   11.85
   1  -1  -2  140.35   12.24
  -1   1  -2  146.87   11.97
  -1  -1   2  151.03   11.87
  -1   1  -2  143.32   11.43
   1  -1  -2  145.83   12.19
  -1  -1   2  146.45   12.09
   1  -1  -2  149.61   11.46
  -1  -1  -2  154.78   11.94
  -1  -1  -2  149.46   11.91
  -1   1   2  137.17   12.20
  -1   1   2  153.48   12.23
  -1  -1  -2  152.05   11.90
   1  -1   2  149.40   11.99
   1   1  -2  130.32   12.02
   1  -1   2  150.42   11.45
   1   1  -2  143.83   11.85
   1   2   2    4.51    2.03
  -1  -2   2    5.31    1.91
   1   2   2    6.33    1.74
  -1  -2   2    6.43    2.04
  -1   2  -2    6.35    2.20
   1   2   2    4.07    1.84
  -1  -2   2    6.85    1.82
   1  -2  -2    3.29    2.09
  -1  -2  -2   11.13    2.19
  -1  -2  -2    3.51    1.75
  -1  -2  -2    5.65    2.08
   1  -2   2    8.60    2.24
   1   2  -2    8.56    1.98
   1   2  -2    8.18    2.07
  -1   2   2    7.44    2.51
   1  -2   2    5.51    2.28
   1   2  -2   10.23    2.52
   1   3   2    3.24    1.96
  -1   3  -2    1.16    1.91
   1   3   2    7.05    2.66
   1  -3  -2   -0.57    1.47
  -1  -3   2    1.03    1.74
   1  -3  -2   -0.71    2.06
  -1   3  -2    4.26    2.12
   1   3   2    2.60    1.43
  -1  -3   2    4.90    1.96
  -1  -3   2    2.62    1.82
  -1   3   2    1.60    2.18
  -1  -3  -2    8.01    2.59
   1   3  -2    4.08    2.09
   1  -3   2    3.45    2.09
   1  -3   2    2.65    1.95
  -1  -3  -2    2.25    1.91
  -1  -3  -2    0.86    1.18
   1   3  -2    3.70    1.93
   1   4   2    6.41    2.74
   1   4   2    1.75    1.51
  -1  -4   2    4.88    2.74
   1  -4  -2    1.29    1.98
  -1   4  -2    5.28    2.46
  -1   4  -2    1.51    2.33
   1   4   2    4.65    2.80
  -1  -4   2    1.17    1.86
   1  -4  -2    3.29    2.26
  -1   4   2    0.82    2.39
   1  -4   2    2.06    2.48
   1   4  -2    3.59    2.35
   1   4  -2   -0.71    1.68
  -1  -4  -2    5.22    2.70
  -1  -4  -2    1.86    1.95
   1  -4   2    0.40    1.84
   1   5   2  347.30   31.22
  -1  -5   2  369.39   31.94
   1  -5  -2  336.30   31.76
  -1   5  -2  383.55   32.30
   1  -5  -2  391.06   32.33
  -1  -5   2  406.52   31.55
  -1   5  -2  353.94   31.77
   1   5   2  399.36   32.35
   1   5   2  383.33   30.15
  -1  -5  -2  345.32   31.20
   1   5  -2  405.66   31.41
  -1   5   2  335.21   31.63
   1   5  -2  349.20   31.93
   1  -5   2  354.15   31.78
  -1  -5  -2  411.29   32.38
   1  -5   2  342.80   31.85
  -1   6  -2   11.89    4.17
   1   6   2    2.24    3.06
   1  -6  -2   -0.96    2.74
  -1  -6   2   -2.38    2.25
  -1  -6   2    4.05    3.34
  -1   6  -2   -1.72    3.21
   1  -6  -2   -0.84    2.97
   1   6   2    4.60    4.01
   1   6   2    0.40    1.92
   1   6  -2    2.14    3.06
  -1  -6  -2    0.64    2.88
  -1  -6  -2   -0.12    2.73
   1   6  -2   -0.03    2.63
  -1   6   2   -1.27    1.33
  -1   6   2   -2.45    2.68
   1  -6   2    1.62    2.66
   1  -6   2    6.45    4.44
  -1   7  -2   36.13    7.35
  -1   7  -2   31.85    6.95
  -1  -7   2   20.06    6.55
   1  -7  -2   25.09    7.08
   1   7   2   21.73    7.42
   1   7   2   24.89    4.97
   1  -7  -2    7.58    4.69
   1   7   2   12.95    5.45
  -1  -7   2   30.02    7.21
   1  -7   2   19.17    6.17
  -1  -7  -2   34.15    8.11
   1  -7   2   23.12    6.61
  -1   7   2   12.15    5.23
   1   7  -2   19.88    4.74
   1   7  -2   29.78    7.17
  -1  -7  -2   28.30    7.01
   1   7  -2   22.51    6.55
   1   8   2    7.66    4.60
  -1  -8   2   24.80    6.90
   1  -8  -2   11.38    5.21
  -1   8  -2   21.91    6.53
  -1   8  -2   27.19    6.92
  -1  -8   2    9.55    4.49
   1   8   2   19.30    6.03
   1  -8  -2   14.45    5.37
   1   8   2   17.07    4.49
   1  -8   2   22.66    6.86
  -1   8   2   14.14    3.18
   1  -8   2   36.28    8.68
   1   8  -2    5.15    3.95
   1   8  -2   25.17    7.23
   1   8  -2    5.54    3.17
  -1   8   2   16.17    5.85
  -1  -8  -2    5.43    4.42
   1   9   2   -0.54    3.07
  -1   9  -2    1.19    3.09
  -1  -9   2   -1.89    2.55
  -1   9  -2   -0.42    2.67
   1   9   2   -3.39    1.67
  -1  -9   2    0.07    2.77
   1  -9  -2    0.92    3.63
   1  -9  -2    5.34    4.15
   1   9   2   -0.38    2.80
   1   9  -2   -0.14    2.77
  -1   9   2    0.24    3.25
   1  -9   2    3.55    3.73
  -1  -9  -2    2.40    3.61
   1  -9   2    0.13    3.12
  -1  -9  -2   -0.38    2.48
   1   9  -2   -2.93    1.55
  -1   9   2   -1.52    0.98
   1   9  -2   -0.59    2.89
  -1 -10   2   26.88    8.10
  -1  10  -2   28.68    8.60
   1  10   2   16.76    7.22
   1 -10  -2   27.24    8.08
  -1  10  -2   27.95    8.91
   1  10   2   28.50    6.12
   1 -10  -2   41.04   10.51
  -1 -10   2   28.95    8.70
   1  10  -2   25.90    6.03
   1  10  -2   21.54    7.92
  -1 -10  -2   19.57    8.07
   1  10  -2   28.56    8.25
  -1 -10  -2   23.39    7.59
   1 -10   2   11.54    6.82
  -1  10   2   25.53    8.84
   1 -10   2   29.34    9.29
   1 -11  -2    0.41    3.76
   1  11   2    4.61    2.86
  -1 -11   2    4.32    4.66
   1  11   2   -0.93    4.91
  -1 -11   2    0.51    3.96
   1  11   2   10.01    5.53
   1  11  -2    1.73    4.41
   1  11  -2    4.94    3.99
   1  11  -2   13.15    6.19
   1 -11   2    9.35    5.51
  -1 -11  -2    1.06    3.89
  -1 -12   2   11.99    6.23
   1 -12  -2   12.17    7.09
   1  12   2   19.12    4.91
   1 -12   2    6.20    6.61
  -1 -12  -2   13.27    5.97
   1  12  -2    8.21    5.73
   1  12  -2   18.44    4.95
  -1 -13   2   15.28    7.01
   1  13  -2   34.17   10.22
   1 -13   2    9.04    6.61
   1 -14  -2    0.87    4.81
  -1 -14   2    0.84    5.46
  -1 -14  -2    8.78    5.86
   1 -14   2   10.93    6.17
   1 -15  -2   -4.64    2.81
  -1 -15   2    8.44    5.76
   1 -15  -2   14.37    8.59
   1 -15   2    1.74    3.68
  -1 -15  -2   -3.91    2.52
  -2   0  -2   80.96    6.90
  -2   0   2   84.66    7.48
   2   0  -2   81.46    7.03
  -2   0   2   90.99    7.11
   2   0   2   87.18    7.11
  -2   0   2   86.62    7.27
  -2   0   2   87.77    7.59
   2   0  -2   85.51    7.34
   2   0  -2   94.63    7.54
   2   0  -2   85.59    7.58
  -2   0  -2   81.27    7.29
   2   0   2   74.75    7.27
  -2   1  -2    0.73    0.84
   2  -1  -2    4.24    1.07
   2  -1  -2    2.88    1.62
  -2   1  -2    3.69    1.25
  -2  -1   2    5.15    1.61
   2   1   2    3.73    1.21
   2   1   2    4.97    1.40
   2  -1  -2    2.23    1.49
  -2  -1   2    2.86    1.19
   2   1   2    0.30    0.98
   2  -1   2    2.55    1.01
  -2  -1  -2   10.56    1.81
  -2   1   2    0.19    1.59
  -2   1   2    2.88    1.60
  -2  -1  -2    1.26    0.96
  -2   1   2    5.19    1.24
   2  -1   2    2.74    1.14
  -2  -1  -2    2.36    1.08
   2   1  -2    3.59    1.48
  -2  -1  -2    1.33    1.16
   2   1  -2    3.92    1.26
  -2  -2   2 1082.68   79.14
   2   2   2  985.16   78.71
   2  -2  -2  985.33   79.25
   2  -2  -2 1016.92   79.39
   2   2   2 1011.86   78.85
  -2  -2   2 1012.23   78.33
  -2   2   2 1038.77   79.47
   2  -2   2  962.84   78.90
   2   2  -2 1085.94   79.23
  -2  -2  -2  956.83   78.69
  -2  -2  -2 1079.28   78.48
   2   2  -2 1008.83   78.35
  -2  -2  -2 1010.66   78.71
   2  -2   2 1028.22   79.39
   2   3   2  502.98   36.72
   2   3   2  435.19   36.56
  -2  -3   2  444.34   36.21
  -2  -3   2  476.78   37.30
   2  -3  -2  438.28   37.61
   2   3   2  475.75   37.35
  -2  -3   2  455.18   36.39
  -2  -3  -2  505.92   36.74
  -2   3   2  429.90   37.50
   2   3  -2  485.77   37.55
   2   3  -2  468.85   36.26
  -2  -3  -2  430.31   36.99
   2  -3   2  444.91   37.65
   2  -3   2  425.29   37.18
  -2   4  -2    9.95    3.10
   2  -4  -2    1.01    2.31
   2   4   2    1.11    2.14
  -2   4  -2   -4.65    1.77
  -2  -4   2   -1.00    1.32
  -2  -4   2    1.75    1.90
   2  -4  -2    0.70    1.86
  -2  -4   2   -0.72    1.37
   2   4   2    0.40    1.96
   2   4   2   -1.97    1.04
  -2  -4  -2    1.96    2.09
   2   4  -2   -0.73    1.38
   2  -4   2    1.79    1.91
   2   4  -2    1.53    2.00
  -2  -4  -2    1.41    2.22
   2  -4   2   -0.09    2.21
  -2   4   2    0.78    2.09
  -2   5  -2  215.48   19.24
   2   5   2  192.38   18.73
  -2  -5   2  183.46   17.52
   2   5   2  182.99   17.06
   2   5   2  198.67   17.94
   2  -5  -2  192.75   19.03
  -2   5  -2  169.43   18.51
  -2  -5   2  202.39   18.71
  -2  -5   2  215.40   17.71
   2  -5  -2  170.93   18.42
   2  -5   2  180.29   18.62
  -2  -5  -2  211.89   18.09
   2   5  -2  200.73   17.67
   2  -5   2  168.11   18.27
   2   5  -2  210.47   19.15
  -2  -5  -2  229.41   19.17
  -2   5   2  182.81   18.88
  -2  -6   2  338.52   31.47
  -2  -6   2  365.63   33.00
  -2   6  -2  355.13   33.17
  -2   6  -2  360.60   33.17
   2  -6  -2  330.07   32.98
   2   6   2  393.85   31.40
   2  -6  -2  321.48   32.70
   2   6   2  404.08   32.41
   2   6   2  379.86   33.40
  -2  -6   2  400.39   32.22
  -2  -6  -2  382.06   33.23
   2  -6   2  356.82   33.21
  -2  -6  -2  410.43   32.52
   2   6  -2  391.51   33.68
   2  -6   2  393.49   33.55
  -2   6   2  338.82   33.05
   2   6  -2  434.60   32.44
  -2  -7   2    9.27    4.37
   2  -7  -2   15.05    5.55
   2   7   2    7.87    5.26
  -2   7  -2   20.32    6.18
  -2  -7   2    7.95    4.50
  -2  -7   2   11.88    4.71
  -2   7  -2   28.54    6.88
   2   7   2   14.92    5.28
   2   7   2   10.01    3.54
   2  -7  -2   13.78    5.59
  -2   7   2    2.69    3.81
  -2  -7  -2   12.77    5.00
  -2  -7  -2   10.07    4.59
   2   7  -2   10.51    4.82
   2  -7   2   32.69    8.18
   2   7  -2   15.49    4.99
   2   7  -2    9.77    3.59
   2   8   2    6.64    4.16
  -2  -8   2    5.97    3.68
   2  -8  -2   -0.15    3.11
  -2  -8   2    2.22    3.37
   2   8   2    0.41    1.65
   2  -8  -2    4.35    3.87
  -2   8  -2    9.89    5.04
   2   8   2    1.34    3.35
  -2  -8   2    3.02    3.14
   2  -8   2   12.73    5.57
   2  -8   2    1.77    3.10
   2   8  -2    1.54    1.66
   2   8  -2    9.96    5.07
  -2   8   2    1.54    3.45
  -2  -8  -2   -3.75    2.02
   2   8  -2    0.59    2.55
  -2  -8  -2    4.03    3.23
  -2  -9   2  137.96   17.72
   2   9   2  142.48   19.98
   2  -9  -2  109.09   17.94
   2   9   2  157.51   19.22
  -2  -9   2  126.16   18.49
   2   9   2  119.48   13.26
   2  -9  -2  136.26   19.46
  -2  -9   2  175.94   19.44
   2  -9   2  105.04   17.29
   2   9  -2  132.09   13.61
   2   9  -2  133.74   17.35
   2   9  -2  141.71   19.81
  -2   9   2  130.68   19.02
  -2  -9  -2  116.17   17.88
  -2  -9  -2  126.29   17.42
   2  -9   2  122.99   18.33
  -2 -10   2    3.63    5.26
  -2 -10   2   12.02    6.17
  -2 -10   2    6.98    4.60
  -2  10  -2    8.82    6.17
   2  10   2   13.23    5.91
   2  10   2    1.12    3.85
   2  10   2   14.82    4.74
   2 -10  -2    5.37    5.00
   2 -10   2   26.68    9.40
   2 -10   2   17.14    7.27
  -2  10   2    7.07    5.98
  -2 -10  -2    9.11    5.00
   2  10  -2   11.24    5.58
  -2 -10  -2    7.68    4.65
   2  10  -2    4.99    3.18
   2  10  -2    6.52    5.56
   2  11   2    9.03    5.40
  -2 -11   2    7.47    4.42
   2  11   2   12.73    5.95
   2  11   2   10.06    4.49
  -2 -11   2    4.55    4.38
   2 -11  -2   10.50    6.36
   2  11  -2    7.48    5.00
   2 -11   2    1.11    4.13
   2  11  -2    2.92    3.30
   2  11  -2   -0.24    3.79
  -2 -11  -2   12.76    6.04
   2  12   2   -1.12    3.61
  -2 -12   2    4.67    4.95
   2 -12  -2    0.27    5.45
   2  12   2    3.36    2.98
   2  12  -2    6.10    3.85
   2  12  -2    0.00    3.67
  -2 -12  -2    7.86    5.39
  -2 -13   2    8.56    5.66
   2 -13  -2   -4.66    2.49
   2  13  -2   -1.91    4.00
   2 -13   2   -2.09    2.36
  -2 -13  -2    1.61    4.09
   2 -14  -2   10.07    7.06
  -2 -14   2    2.79    4.39
   2 -14   2   -3.16    2.84
   2  14  -2    4.01    5.28
  -2 -15   2    0.29    3.91
   2 -15  -2    0.85    4.69
   2 -15  -2    2.66    4.29
  -2 -15  -2    2.24    4.07
   2 -15   2    1.69    5.87
  -3   0   2 2325.76  178.35
  -3   0  -2 2283.48  177.62
   3   0   2 2292.32  177.42
   3   0  -2 2289.76  178.72
  -3   1  -2   27.12    3.68
   3   1   2   30.91    4.15
   3   1   2   36.19    4.15
  -3  -1   2   43.81    5.21
  -3  -1   2   45.91    4.66
   3  -1  -2   29.83    4.73
   3   1   2   28.91    3.88
   3  -1  -2   31.67    4.81
   3  -1  -2   33.47    3.96
   3   1   2   30.25    4.39
   3   1  -2   39.64    4.31
   3  -1   2   37.23    4.62
  -3  -1  -2   37.86    4.93
  -3   1   2   39.98    3.79
  -3   1   2   32.51    4.82
  -3  -1  -2   35.26    4.55
   3   1  -2   40.42    5.13
  -3   1   2   26.19    4.52
  -3  -1  -2   36.34    3.76
   3  -1   2   35.03    3.69
  -3  -2   2   89.77    8.68
   3   2   2   88.28    7.94
   3   2   2   96.27    8.55
  -3  -2   2   97.09    7.99
   3  -2  -2   99.57    8.42
   3  -2  -2   80.44    8.96
   3   2   2   82.03    8.52
   3  -2   2   77.98    8.96
  -3  -2  -2   78.96    8.21
   3   2  -2   98.52    9.03
   3   2  -2   89.72    7.95
   3  -2   2   83.79    8.19
  -3  -2  -2   87.96    7.93
   3  -3   2 2984.47  230.86
  -3   3   2 3019.03  230.82
   3   4   2  252.34   21.99
   3  -4  -2  263.10   23.73
  -3  -4   2  284.78   21.80
  -3  -4   2  346.57   28.16
   3   4   2  254.50   22.39
  -3  -4   2  260.06   21.76
   3   4   2  239.12   22.89
   3   4  -2  253.02   21.55
  -3   4   2  258.20   23.77
   3   4  -2  269.39   23.29
  -3  -4  -2  254.60   22.80
   3  -4   2  222.44   22.77
   3  -4   2  258.87   23.67
  -3  -4  -2  285.68   22.18
  -3  -5   2   65.87    7.90
  -3  -5   2   49.09    8.42
   3   5   2   51.85    7.76
   3   5   2   58.78    8.96
   3  -5  -2   48.74    8.70
  -3   5  -2   39.14    8.04
  -3  -5   2   63.11    8.12
   3   5   2   61.70    8.34
   3  -5  -2   50.66    9.20
   3   5  -2   49.18    8.78
   3  -5   2   52.23    8.91
  -3   5   2   47.85    8.99
   3  -5   2   44.50    8.66
   3   5  -2   56.75    7.82
  -3  -5  -2   46.78    8.34
  -3  -5  -2   58.92    8.25
  -3  -6   2   87.50   10.58
  -3   6  -2   75.93   11.79
   3   6   2   79.98   10.51
   3  -6  -2   60.69   10.53
   3   6   2   77.40   11.80
  -3  -6   2   54.32    9.83
   3  -6  -2   62.87   11.07
  -3  -6   2   85.55   10.93
   3   6   2   81.50   11.04
   3  -6   2   73.79   11.85
   3   6  -2   76.26   11.93
  -3  -6  -2   80.44   11.55
  -3   6   2   50.85   10.19
  -3  -6  -2   90.88   11.38
   3   6  -2   88.05   11.16
   3  -6   2   58.63   10.57
   3  -7  -2   40.89    9.70
   3   7   2   37.90    6.86
   3   7   2   41.07    7.89
  -3  -7   2   45.06    8.23
  -3   7  -2   38.89    9.11
   3  -7  -2   44.21    9.12
   3   7   2   32.77    8.18
  -3  -7   2   34.10    8.37
  -3  -7   2   62.16    8.85
   3   7  -2   45.18    7.89
   3  -7   2   27.30    7.93
  -3  -7  -2   38.93    7.63
  -3  -7  -2   31.74    7.44
   3  -7   2   35.27    7.93
   3   7  -2   45.83    9.39
  -3   7   2   24.58    7.97
   3   7  -2   51.01    8.61
  -3  -8   2   27.90    7.64
  -3  -8   2   30.02    6.90
   3   8   2   28.92    7.16
   3   8   2   21.85    6.88
   3   8   2   24.13    6.09
  -3  -8   2   42.98    8.09
  -3   8  -2   35.13    8.54
   3  -8  -2   42.00    9.42
   3  -8  -2   18.99    7.53
   3   8  -2   23.23    6.06
  -3  -8  -2   33.23    7.55
  -3   8   2   25.64    8.03
   3   8  -2   37.28    9.08
   3  -8   2   34.89    8.42
   3   8  -2   22.80    5.69
  -3  -8  -2   27.18    7.35
   3  -8   2   33.56    8.78
   3  -9  -2    3.23    4.04
   3   9   2    1.31    2.32
   3   9   2   -2.80    2.21
  -3  -9   2   -3.05    1.79
   3  -9  -2    1.69    3.41
  -3  -9   2   -0.76    2.13
   3   9   2    4.33    3.86
  -3  -9   2   -0.41    3.05
   3   9  -2    2.20    3.40
  -3   9   2    2.12    3.87
   3  -9   2    0.67    2.64
  -3  -9  -2   -3.42    1.83
   3   9  -2   -2.65    2.16
  -3  -9  -2    4.25    3.74
   3   9  -2   -1.10    1.81
   3  -9   2    5.19    4.78
   3  10   2    2.92    3.83
   3 -10  -2    2.88    5.25
  -3 -10   2    7.66    4.16
   3  10   2   -0.72    3.97
  -3 -10   2    1.79    3.45
   3  10   2    2.18    2.56
  -3 -10  -2    0.67    3.30
   3  10  -2    8.45    4.93
  -3  10   2    3.02    6.78
  -3 -10  -2   -1.45    3.11
   3 -10   2   10.94    5.89
   3  10  -2    1.32    4.09
   3  10  -2    3.69    2.87
   3  11   2    0.31    4.73
   3 -11  -2   11.92    7.56
   3  11   2   10.09    5.73
  -3 -11   2   -2.75    2.59
   3  11   2    0.59    2.50
  -3 -11   2   -3.13    2.90
   3  11  -2    0.36    2.45
  -3 -11  -2   -1.58    2.46
   3 -11   2    1.15    3.80
   3  11  -2   -3.55    3.09
  -3 -11  -2    3.59    3.78
   3  12   2   -0.27    4.76
  -3 -12   2    8.86    4.82
   3 -12  -2   11.88    6.96
   3  12   2   30.06    9.49
   3  12   2   11.79    5.09
   3 -12   2   15.19    7.22
  -3 -12  -2   11.23    5.87
   3  12  -2   14.84    5.25
   3  13   2   12.08    5.42
  -3 -13   2    0.68    3.17
   3 -13  -2    4.02    5.66
   3  13   2   24.38    9.48
  -3 -13  -2    6.74    4.95
   3 -13   2    1.17    4.33
   3  13  -2    9.62    6.62
   3  13  -2   24.44    6.78
  -3 -14   2    2.14    3.47
   3 -14  -2   10.26    7.26
   3 -14   2    2.59    4.86
  -3 -14  -2   11.00    6.26
   3  14  -2    0.22    5.37
   3 -15  -2   16.59    8.54
   3 -15  -2   14.61    8.31
   3 -15   2   26.61   10.01
   3  15  -2   14.87    8.81
   4   0  -2   46.11    4.73
  -4   0   2   47.84    4.82
  -4   0  -2   43.17    5.33
   4   0   2   53.47    6.06
   4   0  -2   44.59    5.28
   4   0   2   41.80    4.62
  -4   0   2   51.16    6.04
   4   0  -2   47.43    5.81
   4   0  -2   40.77    5.62
  -4   0   2   43.33    5.66
   4   0   2   38.84    5.25
   4   1   2  376.95   34.78
  -4   1  -2  429.46   34.96
   4  -1  -2  505.60   35.73
  -4  -1   2  396.87   34.72
   4  -1  -2  512.22   35.83
   4   1   2  505.82   34.95
  -4  -1   2  420.55   35.28
   4  -1  -2  499.00   35.67
   4   1   2  426.06   35.33
  -4  -1   2  410.02   34.66
   4  -1  -2  450.50   34.74
  -4  -1  -2  399.54   34.87
  -4   1   2  429.71   35.59
   4   1  -2  434.10   34.66
  -4   1   2  394.53   34.58
  -4  -1  -2  449.89   34.77
   4   1  -2  412.90   35.28
   4  -1   2  502.97   34.88
   4  -1   2  414.66   34.90
  -4   1   2  463.79   35.58
   4   2   2   76.93    8.77
  -4  -2   2   68.53    7.49
  -4  -2   2   68.28    6.63
   4  -2  -2   71.40    6.81
   4  -2  -2   79.91    9.37
   4   2   2   65.54    6.59
   4   2   2   61.88    7.11
   4  -2  -2   71.61    9.09
  -4   2  -2   61.08    6.96
  -4  -2  -2   69.58    7.15
  -4   2   2   68.60    6.86
   4   2  -2   72.41    7.72
   4   2  -2   64.55    6.56
  -4  -2  -2   87.73    7.39
   4  -2   2   72.73    6.42
  -4  -2  -2   77.56    6.68
   4  -2   2   73.14    8.93
   4  -2   2   72.45    7.15
   4   3   2   11.87    3.38
   4  -3  -2   10.31    3.71
   4   3   2    9.73    2.72
   4   3   2    7.06    3.70
   4  -3  -2    4.50    2.96
  -4  -3   2    8.84    2.40
  -4  -3   2   10.44    3.13
   4  -3  -2    9.64    2.41
  -4  -3  -2    9.07    2.46
   4   3  -2   11.46    3.56
   4   3  -2    7.18    2.26
  -4   3   2   10.14    3.81
   4  -3   2    9.78    2.72
   4  -3   2   23.45    5.01
   4   4   2   27.59    5.70
  -4  -4   2   31.51    4.75
   4   4   2   24.15    5.64
   4  -4  -2   34.35    7.00
  -4  -4   2   27.95    5.70
   4  -4  -2   31.57    4.99
   4   4   2   25.25    4.91
   4   4  -2   28.87    5.94
   4   4  -2   29.81    4.84
   4  -4   2   28.89    6.62
   4  -4   2   51.08    8.28
  -4  -4  -2   25.06    4.59
   4  -4   2   31.25    5.26
  -4   4   2   24.21    6.14
  -4  -5   2  360.38   26.82
  -4  -5   2  312.31   26.70
   4   5   2  310.97   27.84
  -4  -5   2  330.62   28.54
   4   5   2  331.37   28.89
   4  -5  -2  300.26   29.20
   4   5   2  302.93   27.03
   4  -5   2  310.68   28.61
   4   5  -2  320.06   28.86
  -4  -5  -2  303.17   26.18
  -4   5   2  334.83   29.69
  -4  -5  -2  350.84   27.22
   4   5  -2  312.49   26.60
  -4  -5  -2  305.34   28.16
   4  -5   2  363.40   30.04
   4  -6  -2   29.19    8.81
   4  -6  -2   46.42    9.03
   4   6   2   28.69    6.55
   4   6   2   33.39    6.69
  -4  -6   2   38.76    7.93
   4   6   2   42.07    8.42
  -4  -6   2   58.25    7.69
  -4  -6   2   47.90    7.23
  -4  -6  -2   39.07    6.88
   4  -6   2   35.41    7.84
   4   6  -2   37.43    8.42
   4  -6   2   34.33    9.18
  -4  -6  -2   40.11    7.79
  -4   6   2   42.81    8.79
  -4  -6  -2   36.87    6.13
   4   6  -2   48.97    7.40
  -4  -7   2   15.12    4.43
   4   7   2    8.92    3.87
  -4  -7   2   19.34    4.96
   4  -7  -2    8.64    5.10
  -4  -7   2   12.55    5.07
   4  -7  -2   10.02    4.62
   4   7   2   13.21    5.16
  -4  -7  -2   21.01    4.75
   4  -7   2    9.77    4.40
  -4  -7  -2    8.55    4.48
  -4  -7  -2   12.62    4.40
  -4   7   2   15.57    5.69
   4  -7   2    8.26    4.91
   4   7  -2    2.75    3.09
   4   7  -2    8.97    4.60
  -4  -8   2    5.58    3.76
   4   8   2   11.69    5.02
   4   8   2   10.40    4.12
   4   8   2    6.64    4.03
   4  -8  -2    3.29    4.50
   4  -8  -2    5.30    4.60
  -4  -8   2   11.01    4.22
  -4  -8   2   12.26    5.32
   4   8  -2    1.73    3.19
   4   8  -2    8.05    3.72
  -4  -8  -2    4.03    3.20
  -4  -8  -2    7.01    4.36
   4   8  -2   11.04    3.91
  -4  -8  -2   14.06    4.67
   4  -8   2    9.16    4.30
   4  -8   2   20.73    7.28
  -4  -9   2   25.14    6.49
  -4  -9   2   51.71   10.17
   4   9   2   50.73    9.58
   4  -9  -2   26.21    8.33
  -4  -9   2   39.36    7.63
   4   9   2   14.79    6.63
   4  -9  -2   22.01    7.83
   4   9   2   34.73    7.71
   4  -9   2   22.04    7.69
   4   9  -2   24.00    6.79
   4  -9   2   21.05    7.33
  -4  -9  -2   37.95    7.38
   4   9  -2   24.83    8.21
  -4  -9  -2   36.64    9.19
  -4   9   2   30.19    8.95
   4   9  -2   25.14    6.51
   4  10   2   16.44    7.04
   4  10   2    6.30    5.38
   4  10   2   23.12    6.35
  -4 -10   2   16.45    5.88
  -4 -10   2   10.29    4.83
   4 -10  -2   19.55    7.73
   4  10  -2   11.09    4.53
   4 -10   2   19.82    6.51
  -4 -10  -2   26.93   12.35
  -4 -10  -2   14.84    5.93
   4  10  -2   12.00    7.13
   4  10  -2    3.25    4.32
  -4 -10  -2   18.27    6.10
   4 -11  -2   26.14   10.32
   4  11   2   37.71   11.07
  -4 -11   2   50.72   10.41
  -4 -11   2   53.50   12.38
   4  11   2   45.14    9.33
   4  11  -2   65.41   14.44
   4  11  -2   59.30   11.37
   4 -11   2   42.76   11.72
   4  11  -2   50.99    9.72
  -4 -11  -2   53.41   10.52
   4  12   2    3.46    3.57
  -4 -12   2    5.34    4.20
   4 -12  -2   11.12    8.86
   4  12   2    0.94    4.19
   4  12  -2    0.88    4.68
  -4 -12  -2    3.05    3.55
   4  12  -2   -0.24    2.93
   4  13   2   11.60    5.33
  -4 -13   2   13.41    6.09
   4  13   2    9.73    6.51
   4 -13  -2    0.84    4.15
  -4 -13  -2   20.99    7.37
   4  13  -2   12.34    5.74
   4 -13   2   11.52    7.17
   4  13  -2   23.86    9.49
   4 -14  -2    4.43    5.36
   4  14   2   -0.19    4.80
   4 -14  -2   17.23    9.02
   4  14  -2   10.29    5.96
   4 -14   2   13.37    7.40
   4 -15  -2    0.77    4.77
   4 -15  -2   -3.67    2.66
   4 -15   2   10.67    7.54
   4  15  -2    3.48    4.95
   5   0   2 1005.32   79.33
  -5   0   2 1018.57   79.78
   5   0   2  981.80   79.54
   5   0  -2 1033.46   79.35
  -5   0   2 1043.33   80.12
   5   0  -2  998.77   79.35
  -5   0  -2 1044.42   79.76
   5   0  -2 1027.58   80.01
   5   0   2 1009.58   79.73
   5   0   2 1067.45   79.41
   5   0  -2 1038.03   79.68
   5  -1  -2    0.55    1.38
   5   1   2    2.61    1.48
   5  -1  -2    2.10    1.33
   5   1   2   -0.96    1.13
   5  -1  -2   -0.40    1.38
   5   1   2    1.90    1.78
  -5  -1   2    3.63    1.66
  -5  -1   2    0.44    1.11
   5  -1  -2    1.80    1.96
  -5   1  -2   -0.22    1.11
  -5  -1   2    1.30    1.53
  -5   1   2   -1.61    1.54
  -5  -1  -2    0.17    1.13
   5   1  -2    1.20    1.51
   5   1  -2   -0.98    0.94
   5  -1   2   -0.31    1.41
  -5  -1  -2    1.73    1.32
   5  -1   2    0.25    1.07
  -5   1   2    0.46    1.12
   5  -1   2    0.39    1.14
  -5  -2   2   49.23    7.00
   5  -2  -2   40.86    7.14
   5   2   2   47.91    5.62
   5   2   2   56.64    6.79
  -5  -2   2   52.70    6.94
  -5   2  -2   47.28    6.40
  -5  -2   2   61.88    6.47
   5  -2  -2   45.13    7.34
   5   2   2   45.54    7.08
   5  -2  -2   44.04    6.10
   5  -2   2   64.60    7.32
  -5   2   2   37.73    6.73
   5   2  -2   49.61    5.21
  -5   2   2   64.28    6.83
   5  -2   2   49.70    5.73
   5   2  -2   48.69    7.17
   5  -2   2   42.55    7.23
  -5  -2  -2   52.29    6.52
  -5  -2  -2   38.95    5.90
   5  -3  -2  226.78   19.57
   5  -3  -2  221.87   21.11
   5   3   2  250.67   20.97
   5  -3  -2  225.88   21.34
   5   3   2  259.66   20.76
  -5  -3   2  232.15   19.15
   5   3  -2  225.45   19.10
  -5  -3  -2  212.53   19.98
   5   3  -2  247.06   20.98
  -5  -3  -2  230.91   20.03
  -5   3   2  214.59   21.32
   5  -3   2  243.52   21.68
   5  -3   2  227.32   19.88
   5   4   2   18.12    5.16
   5  -4  -2   20.61    5.88
  -5  -4   2   17.29    4.78
   5   4   2   15.93    4.97
   5  -4  -2    9.49    4.94
   5  -4  -2   21.93    4.35
  -5  -4   2   23.51    4.06
  -5   4   2   34.36    7.50
   5  -4   2    8.94    5.01
   5   4  -2   17.51    5.69
  -5  -4  -2   23.22    3.94
   5  -4   2   12.17    3.64
   5   4  -2   19.50    3.84
   5   5   2    8.17    3.73
   5   5   2   16.03    4.75
   5   5   2   12.30    3.96
   5  -5  -2   16.09    5.15
   5  -5  -2    8.26    2.97
  -5  -5   2    7.66    3.96
  -5  -5   2    9.68    3.20
  -5  -5  -2   12.75    3.55
  -5   5   2    3.71    4.32
   5   5  -2    6.41    4.10
   5  -5   2   12.43    3.61
   5  -5   2   23.14    5.37
   5  -5   2    4.60    3.63
   5  -6  -2   48.53    7.59
  -5  -6   2   57.77    7.64
   5  -6  -2   55.12   10.15
   5   6   2   48.58    8.67
   5   6   2   51.62    8.14
   5   6   2   59.41   10.23
   5  -6  -2   45.62    9.68
  -5  -6   2   72.43   10.76
   5  -6   2   70.56    9.31
  -5  -6  -2   53.02    6.83
   5   6  -2   84.76   16.14
   5  -6   2   47.67    9.34
  -5   6   2   68.11   11.72
  -5  -6  -2   37.87    8.03
  -5  -6  -2   48.68    7.63
   5  -6   2   43.47    9.59
   5   7   2   29.24    7.80
  -5  -7   2   32.28    6.04
  -5  -7   2   20.12    6.31
   5   7   2   22.39    5.33
   5  -7  -2   28.85    7.75
   5  -7  -2   24.94    7.49
  -5  -7   2   23.90    5.28
   5   7   2   20.01    6.37
  -5  -7  -2   28.22    5.21
  -5   7   2   15.35    6.79
   5   7  -2    9.05    5.21
   5   7  -2   31.46    5.99
   5  -7   2   28.80    7.91
   5   7  -2   16.94    6.02
  -5  -7  -2   23.31    5.43
   5  -7   2   29.39    7.13
  -5  -7  -2   10.32    4.90
   5   8   2  108.97   13.95
   5  -8  -2   89.06   16.02
  -5  -8   2  111.07   13.12
   5   8   2  100.95   16.02
   5  -8  -2   90.25   15.27
  -5  -8   2  112.96   13.64
   5   8   2   96.57   14.38
   5   8  -2   97.56   12.97
   5  -8   2   98.85   16.03
  -5  -8  -2  126.33   14.61
  -5  -8  -2  106.32   12.56
  -5   8   2   76.77   14.49
   5  -8   2  103.77   17.08
   5   8  -2  104.11   16.30
  -5  -8  -2   96.84   15.02
   5   8  -2   88.19   13.72
  -5  -9   2   35.59    7.48
   5   9   2   46.10   10.58
   5   9   2   19.07    6.46
  -5  -9   2   27.14    8.43
   5  -9  -2   43.46   10.37
   5   9   2   39.30    8.53
   5  -9  -2   45.75   10.34
  -5  -9   2   30.75    7.25
   5   9  -2   42.57   10.43
   5   9  -2   36.23    7.69
  -5  -9  -2   25.64    6.56
  -5   9   2   46.61   10.79
   5   9  -2   49.57    9.51
   5  -9   2   50.88   10.49
  -5  -9  -2   24.76    7.82
  -5  -9  -2   31.30    6.85
   5  -9   2   45.34   11.31
   5  10   2  110.71   19.28
   5  10   2  145.53   18.36
  -5 -10   2  155.26   15.51
   5 -10  -2  101.42   18.84
   5  10   2  144.25   18.34
   5 -10   2  126.03   20.29
  -5 -10  -2  121.59   17.06
   5  10  -2  148.11   19.21
   5  10  -2  123.99   19.80
   5  10  -2  146.89   17.76
   5 -11  -2   28.30   10.72
  -5 -11   2   21.10    6.94
   5  11   2   25.15    8.82
   5  11   2   32.85    7.99
   5 -11   2   23.83    8.47
   5  11  -2   24.11    7.15
   5  12   2   13.32    5.57
  -5 -12   2    9.79    4.87
   5 -12  -2    8.23    6.80
  -5 -12  -2    5.51    4.36
   5  12  -2   -2.74    3.02
   5  12  -2    4.76    4.46
   5 -12   2   14.89    8.24
   5  13   2    9.55    5.56
   5 -13  -2   -1.11    3.39
   5 -13  -2    4.38    5.44
   5  13   2    9.52    6.37
   5 -13   2    5.82    5.59
   5  13  -2    9.29    6.13
   5  13  -2    6.20    5.04
   5 -14  -2    4.96    4.71
   5 -14  -2   10.41    8.06
   5  14   2   -1.00    3.76
   5  14   2    2.90    4.20
   5  14  -2    1.39    3.98
   5 -14   2    6.90    5.73
   5 -15  -2   -2.47    3.77
   5  15   2    2.66    6.83
   5 -15  -2   16.04    8.09
   5 -15   2    8.84    7.55
   5  15  -2    5.07    5.61
   6   0  -2   14.24    3.54
  -6   0  -2    8.73    3.10
   6   0   2    9.33    2.90
   6   0  -2   14.94    3.22
  -6   0   2    9.33    2.64
   6   0  -2    6.93    2.58
  -6   0   2   10.02    2.92
   6   0   2   12.64    2.94
   6   0   2    9.45    2.94
   6   0  -2   13.74    3.54
   6   0   2    6.79    3.17
  -6   0   2   16.31    3.70
   6  -1  -2   42.78    6.83
   6  -1  -2   58.60    7.58
  -6  -1   2   57.91    7.25
  -6  -1   2   48.54    6.35
  -6   1  -2   44.76    6.26
   6   1   2   47.64    5.55
   6   1   2   44.58    6.19
   6   1   2   34.40    6.20
   6   1   2   49.20    6.52
   6  -1  -2   51.32    6.70
  -6  -1   2   52.33    7.39
   6  -1  -2   45.02    7.06
   6  -1   2   51.01    6.68
   6  -1   2   44.78    6.16
   6  -1   2   43.37    6.31
  -6  -1  -2   43.85    6.28
   6  -1   2   39.71    6.61
   6   1  -2   52.72    6.59
  -6   1   2   51.24    6.37
  -6  -1  -2   58.54    7.10
   6   1  -2   63.18    7.67
   6  -2  -2   78.60   10.44
   6  -2  -2   71.56   10.04
  -6   2  -2   97.60    8.71
  -6  -2   2   73.94    7.63
   6  -2  -2   66.70    8.48
   6   2   2   65.68    9.70
  -6  -2   2   68.48    8.71
   6   2   2   93.57    8.82
   6  -2   2   65.95    8.41
  -6  -2  -2   86.71    8.48
   6  -2   2   68.69    9.30
   6  -2   2   84.08   10.71
  -6   2   2   65.17    9.67
  -6  -2  -2   80.51    9.47
   6   2  -2   83.90   10.16
   6   2  -2   80.54    7.63
  -6   2   2   73.70    8.95
  -6  -3   2   17.41    4.42
  -6   3  -2   18.08    4.10
  -6  -3   2   21.72    3.84
   6   3   2   19.00    4.50
   6  -3  -2   21.97    5.81
   6  -3  -2   16.69    3.98
   6   3   2   11.63    4.58
  -6  -3   2   18.28    4.27
   6  -3  -2   17.85    5.70
   6   3  -2   21.83    3.66
  -6   3   2   20.61    4.18
  -6   3   2   12.84    4.84
   6  -3   2   26.37    5.25
   6  -3   2   23.91    6.10
   6   3  -2   31.16    5.79
  -6  -3  -2   16.32    4.26
  -6  -3  -2   14.90    4.11
  -6  -4   2    6.32    3.07
  -6  -4   2    0.41    1.52
   6   4   2    0.33    2.48
   6  -4  -2    0.12    1.47
   6  -4  -2    7.44    4.26
   6   4   2    5.17    3.49
   6  -4  -2   15.64    5.02
   6   4  -2   11.38    3.93
  -6   4   2    3.54    3.15
  -6  -4  -2    3.37    2.34
   6   4  -2    6.76    2.26
  -6  -4  -2    7.15    3.09
   6  -4   2    0.53    3.25
   6  -4   2    2.69    2.08
   6  -5  -2    4.99    3.75
   6   5   2   12.07    4.53
   6   5   2    7.29    3.91
  -6  -5   2    9.11    3.97
  -6  -5   2   12.48    3.20
   6  -5  -2   15.19    3.77
  -6   5   2    8.89    4.17
   6  -5   2   16.76    5.97
  -6  -5  -2    5.31    3.31
   6   5  -2   11.47    4.44
   6   6   2   57.08    9.65
   6  -6  -2   54.10   10.05
  -6  -6   2   58.75    7.77
   6   6   2   72.69   10.98
   6  -6  -2   48.37    9.89
  -6  -6   2   68.21   10.45
   6   6  -2   55.45   10.34
  -6  -6  -2   50.35    7.53
  -6  -6  -2   55.95    9.44
   6   6  -2   64.80    9.96
   6  -6   2   57.31   10.49
   6  -6   2   42.35    9.76
  -6   6   2   53.29   10.50
   6  -6   2   65.55    9.03
   6  -7  -2    8.78    5.00
   6  -7  -2    9.72    3.59
  -6  -7   2   12.49    5.13
   6   7   2   15.51    5.46
  -6  -7   2    8.23    4.19
   6   7   2   21.09    6.38
   6  -7  -2    8.05    4.87
   6   7   2   20.77    5.22
   6   7  -2   17.08    5.96
  -6  -7  -2   24.36    6.22
   6   7  -2   11.83    5.30
  -6  -7  -2   13.34    4.02
   6  -7   2   14.91    4.51
   6  -7   2   29.09    7.17
   6  -7   2   12.31    5.66
  -6   7   2   18.20   10.44
   6   8   2   64.27    9.60
  -6  -8   2   48.63    8.23
   6  -8  -2   38.73   10.47
   6  -8  -2   38.72    9.60
  -6  -8   2   49.27   10.30
   6   8   2   63.96   11.99
   6   8   2   59.72    9.98
  -6  -8   2   72.43    9.48
  -6  -8  -2   53.19    7.67
  -6  -8  -2   48.44    8.45
   6  -8   2   50.34   10.86
   6   8  -2   38.83    8.92
  -6  -8  -2   47.86    9.55
   6  -8   2   58.37   12.36
   6   8  -2   37.02   10.09
  -6   8   2   63.42   13.34
   6   9   2    2.19    3.65
   6  -9  -2    3.54    5.20
  -6  -9   2    0.78    2.04
  -6  -9   2   -2.22    2.11
  -6  -9   2    3.00    3.22
   6  -9  -2   -2.00    2.62
   6   9   2    7.93    5.01
   6   9   2    4.52    3.75
   6   9  -2    4.27    4.69
  -6  -9  -2    5.61    4.06
   6   9  -2    2.29    3.48
  -6  -9  -2   -0.15    2.46
   6  -9   2    6.10    5.13
   6   9  -2    4.62    3.44
   6  -9   2   -0.75    3.32
  -6  -9  -2    0.67    2.81
   6 -10  -2   14.79    8.12
   6  10   2   10.37    6.40
  -6 -10   2   31.45    7.17
   6  10   2   21.76    6.76
   6  10  -2    5.24    5.58
  -6 -10  -2   17.68    6.08
   6 -10   2   40.99   11.26
   6  10  -2   31.65    8.65
  -6 -11   2    3.59    3.61
   6 -11  -2    4.20    6.02
   6 -11  -2    5.45    7.12
   6  11   2    3.08    5.86
   6  11   2    4.92    3.95
   6  11  -2   -0.23    3.48
   6 -11   2    1.88    5.37
  -6 -11  -2    3.56    3.87
   6  11  -2    6.56    5.47
   6 -12  -2    7.60    6.55
   6  12   2    3.46    4.91
   6 -12  -2   -4.04    2.92
   6 -12   2    8.12    6.89
   6  12  -2    3.04    5.95
   6  12  -2   -1.11    3.09
   6 -13  -2   30.82   11.39
   6  13   2    1.72    3.58
   6 -13  -2   -1.97    3.54
   6  13   2    0.33    4.68
   6  13  -2    3.59    3.70
   6 -13   2    5.31    6.53
   6  13  -2    2.59    6.32
   6 -14  -2   19.54    8.97
   6  14   2   14.63    8.45
   6  14   2   14.40    6.41
   6 -14  -2   18.10    9.54
   6 -14   2    8.19    7.54
   6  14  -2   19.97    7.85
   6  14  -2   25.20    9.98
   6 -15  -2   -4.74    4.58
   6 -15  -2    0.90    4.08
   6  15   2   -2.30    3.96
   6 -15   2    2.74    5.28
   6  15  -2   -1.76    3.17
   7   0   2  148.95   14.38
   7   0   2  153.68   14.31
   7   0  -2  172.47   14.50
  -7   0   2  165.65   14.46
   7   0  -2  153.06   14.88
   7   0   2  149.93   14.11
   7   0  -2  160.25   14.27
  -7   0   2  133.84   14.47
  -7   0  -2  176.16   14.87
   7   0   2  141.68   14.60
   7   0  -2  166.16   14.59
  -7   1  -2    1.52    1.80
   7  -1  -2    2.67    2.67
   7   1   2   -1.95    2.24
   7  -1  -2   16.83    3.97
   7  -1  -2    5.59    3.28
  -7  -1   2    8.45    2.79
   7   1   2    0.94    1.93
   7   1   2    5.05    2.58
  -7  -1   2    5.26    2.38
   7   1   2   -0.09    1.77
  -7  -1   2    7.82    2.58
   7  -1  -2    2.46    1.95
   7   1  -2    8.35    2.76
  -7   1   2    3.27    2.10
   7  -1   2   -2.03    1.68
   7   1  -2    7.02    2.82
   7  -1   2    2.87    1.93
  -7  -1  -2    0.81    1.96
  -7  -1  -2    1.24    1.80
   7  -1   2   -0.04    2.38
   7  -1   2    0.32    1.73
   7  -1   2   -0.55    2.20
   7  -2  -2   16.94    4.41
   7  -2  -2    3.15    3.31
  -7   2  -2   15.12    3.78
   7   2   2   14.87    3.76
  -7  -2   2   15.26    3.37
   7  -2  -2   19.98    4.22
   7   2   2    9.73    3.93
   7  -2  -2   17.80    5.22
  -7  -2   2   14.68    3.69
  -7  -2   2    9.37    3.58
   7  -2   2   14.97    3.95
   7   2  -2   12.27    2.93
  -7   2   2   13.83    3.64
   7  -2   2   22.09    5.16
  -7  -2  -2   13.87    3.60
   7   2  -2   10.32    3.71
   7  -2   2    8.61    3.16
   7  -2   2   15.42    4.38
  -7  -2  -2   16.50    4.16
   7  -3  -2   80.22    9.38
   7   3   2   73.11   10.75
  -7  -3   2   76.42   10.44
  -7   3  -2   74.10   10.09
  -7  -3   2   72.47    8.56
   7  -3  -2   78.76   11.63
   7  -3  -2   65.44   10.75
   7   3   2   70.80    9.72
  -7  -3   2   62.54    9.47
  -7  -3  -2   84.48   10.66
   7  -3   2   84.88    7.75
   7  -3   2   80.24   11.44
   7   3  -2   72.58   10.33
  -7   3   2   73.28    9.23
   7  -3   2   84.37   10.26
  -7  -3  -2   74.15    9.58
   7   3  -2   65.65    7.32
  -7  -4   2    7.82    2.60
   7   4   2    8.82    4.00
   7  -4  -2   14.50    4.95
  -7  -4   2   10.64    3.92
   7  -4  -2    5.67    4.51
   7  -4  -2    1.82    1.88
   7   4   2    6.23    3.79
  -7  -4  -2    8.07    3.53
   7   4  -2   10.18    4.02
   7  -4   2    9.49    4.24
   7   4  -2    6.87    2.28
  -7   4   2   14.52    5.12
   7  -4   2   34.98    6.82
  -7  -4  -2    0.39    2.20
  -7  -5   2  104.04   13.29
   7   5   2   78.16   12.23
   7  -5  -2   84.80   13.10
   7   5   2   96.22   13.28
   7  -5  -2   82.98   13.45
   7  -5  -2  106.81   13.18
  -7  -5   2   91.73    8.97
  -7  -5  -2   99.40   11.87
  -7   5   2   82.71   13.59
   7  -5   2  109.66   13.10
   7   5  -2   74.25    8.68
  -7  -5  -2   96.17   11.93
   7  -5   2   81.97   13.47
  -7  -6   2    2.24    2.06
   7   6   2   -0.99    2.79
   7  -6  -2    1.49    2.01
   7  -6  -2    4.89    3.84
   7   6   2    1.89    2.99
  -7  -6   2    2.30    2.93
   7  -6  -2    4.61    4.25
   7  -6   2    8.64    5.62
   7   6  -2    5.91    3.68
   7  -6   2   -0.88    1.40
  -7   6   2    0.03    2.64
  -7  -6  -2    3.31    2.99
   7  -6   2    5.92    3.62
   7   6  -2    9.82    4.47
   7  -7  -2    9.06    3.83
  -7  -7   2   27.01    5.08
   7   7   2   18.23    6.32
  -7  -7   2   28.91    6.83
   7  -7  -2   20.28    6.99
   7  -7  -2   13.46    6.00
   7   7   2   15.49    5.57
   7   7  -2   18.74    6.13
  -7  -7  -2   26.39    6.76
   7  -7   2   27.36    8.57
   7   7  -2   26.88    7.43
   7  -7   2   15.36    5.73
   7   8   2   11.01    5.51
  -7  -8   2   15.90    5.89
  -7  -8   2   26.30    5.48
   7   8   2    6.56    4.77
   7  -8  -2   21.33    7.30
   7  -8  -2   18.75    7.60
   7  -8  -2   12.42    5.81
   7  -8   2   15.60    6.02
  -7  -8  -2   11.65    4.07
  -7  -8  -2   14.04    5.90
   7  -8   2   19.70    7.28
   7   8  -2   16.97    6.39
  -7   8   2   10.06    5.73
   7   8  -2   14.11    6.35
   7   9   2   34.57    8.78
   7  -9  -2   14.23    6.82
   7   9   2   20.25    7.94
   7  -9  -2   26.44    8.31
  -7  -9  -2   29.07    8.43
   7  -9   2   20.73    8.39
   7  -9   2   15.93    7.14
   7   9  -2   38.22    9.36
  -7  -9  -2   15.26    4.91
   7   9  -2   39.81   10.16
   7 -10  -2   -0.97    4.31
   7  10   2    3.99    3.87
   7 -10  -2   -0.61    4.10
   7  10   2   -2.71    3.10
  -7 -10  -2    7.83    4.12
   7  10  -2    4.06    5.06
   7  10  -2    4.11    3.50
   7 -10   2    3.97    5.07
   7  11   2    4.29    5.68
   7 -11  -2    2.50    5.47
   7  11   2    0.01    4.26
   7 -11  -2   -5.39    2.51
   7  11  -2    4.26    5.42
   7  11  -2    1.11    4.79
   7 -11   2    7.10    6.79
   7 -12  -2    7.03    6.83
   7 -12  -2   -6.05    2.50
   7  12   2    1.97    5.05
   7  12   2    4.05    4.17
   7  12  -2    1.30    5.88
   7 -12   2   -6.71    3.75
   7  12  -2    3.38    4.73
   7 -13  -2    7.71    6.67
   7  13   2    2.79    4.98
   7 -13  -2    2.29    5.30
   7  13   2    7.00    5.04
   7  13  -2   12.50    8.01
   7 -13   2   10.67    7.98
   7  13  -2   12.81    6.56
   7  14   2   -1.69    2.39
   7 -14  -2    0.38    4.65
   7  14   2   -0.25    4.45
   7 -14  -2    8.21    7.11
   7  14  -2    5.06    6.66
   7 -14   2    3.00    5.88
   7  14  -2    1.19    2.66
   8   0  -2   30.27    5.60
  -8   0   2   28.42    5.66
  -8   0  -2   26.96    5.50
  -8  -1   2   49.36    7.26
  -8  -1   2   37.34    6.39
   8  -1  -2   37.49    7.17
   8  -1  -2   49.31    7.77
   8   1   2   55.73    8.00
  -8   1  -2   45.56    7.36
   8  -1  -2   46.69    6.88
   8   1   2   47.98    7.65
   8  -1  -2   42.19    7.54
  -8  -1   2   52.47    8.43
   8   1   2   63.62    7.92
   8   1   2   64.46    6.94
   8  -1   2   45.31    7.01
  -8  -1  -2   41.11    7.36
   8  -1   2   64.12    8.55
   8  -1   2   59.02    8.62
  -8  -1  -2   44.62    7.02
   8   1  -2   38.36    6.56
   8   1  -2   54.83    8.26
   8  -1   2   60.32    8.04
  -8   1   2   36.04    6.30
  -8  -2   2   90.52    9.97
   8  -2  -2  105.98   13.04
   8  -2  -2  119.77   13.83
  -8  -2   2  100.54   12.98
   8  -2  -2  102.23   10.43
   8   2   2  110.34   11.05
  -8   2  -2  117.89   11.18
   8  -2  -2  115.92   13.49
  -8  -2   2  106.50   10.76
   8  -2   2   92.46   10.03
   8   2  -2  101.12   12.60
   8  -2   2  106.53   13.18
  -8   2   2   94.37   10.30
  -8  -2  -2   97.37   11.91
  -8  -2  -2   92.87   11.72
   8  -2   2   96.77   13.04
   8  -2   2  128.68   13.65
   8  -2   2   91.80   11.79
   8   2  -2   94.21    9.70
  -8  -3   2   -2.28    1.14
  -8  -3   2    1.69    1.66
   8   3   2    0.08    2.29
  -8  -3   2    2.34    2.46
   8  -3  -2   -0.37    1.86
   8  -3  -2    2.82    1.99
   8   3   2   -2.23    2.70
  -8   3  -2    5.36    2.90
   8  -3  -2    9.37    3.92
   8  -3  -2    7.80    3.67
   8  -3   2   16.24    4.64
   8  -3   2   17.81    4.97
  -8  -3  -2    4.28    2.25
  -8  -3  -2   -1.06    1.33
   8   3  -2    2.06    2.89
   8   3  -2    1.10    1.75
  -8   3   2    0.65    1.77
   8  -3   2    4.51    2.32
   8   4   2  123.53   13.81
   8  -4  -2   70.99   12.51
  -8  -4   2  110.29   13.01
  -8  -4   2  104.59   13.61
   8   4   2  104.92   13.34
   8  -4  -2   99.69   15.83
   8  -4  -2   74.22   10.91
  -8  -4  -2  103.68   12.35
  -8  -4  -2   88.82   11.97
   8  -4   2  105.11   12.68
   8  -4   2   96.29   14.43
   8   4  -2  105.97   13.59
   8  -5  -2    1.18    1.66
   8  -5  -2    2.29    3.00
   8   5   2   -0.76    2.81
  -8  -5   2    5.70    3.04
   8   5   2   -5.21    2.01
   8  -5  -2    6.34    4.55
  -8  -5  -2    5.79    3.29
   8  -5   2    0.57    1.56
   8   5  -2   -3.37    3.23
   8   5  -2    5.91    3.57
  -8  -5  -2    1.10    2.20
   8  -5   2    8.76    4.47
  -8  -6   2   28.46    6.91
   8  -6  -2   10.30    4.05
   8  -6  -2    7.08    4.59
   8  -6  -2    5.39    4.76
   8   6   2   15.84    6.01
   8   6   2    9.23    4.80
  -8  -6  -2   14.27    4.92
  -8  -6  -2    7.87    3.53
   8   6  -2    6.79    4.18
   8   6  -2   18.03    5.80
   8  -6   2   15.30    6.04
   8  -6   2   14.70    4.96
   8  -7  -2   15.10    6.07
   8   7   2   29.29    7.43
   8  -7  -2   13.55    7.08
  -8  -7   2   12.46    5.64
   8   7   2   23.11    6.77
  -8  -7  -2   40.11    7.95
   8  -7   2   45.83   10.64
   8   7  -2   19.81    6.72
   8   7  -2   22.00    7.31
   8  -7   2   19.98    7.49
   8  -8  -2   -0.36    3.17
   8   8   2   -0.89    3.51
  -8  -8   2    0.15    3.30
   8  -8  -2   -3.67    2.08
   8   8   2    8.85    4.74
   8  -8  -2    5.09    4.92
  -8  -8  -2    2.18    3.13
   8   8  -2    1.05    3.80
   8  -8   2   -1.20    4.61
   8   8  -2    0.20    3.50
   8  -8   2   -2.23    2.42
   8  -9  -2   13.59    7.41
   8   9   2   -5.43    1.73
   8  -9  -2   -4.76    2.08
   8   9   2   -1.32    3.49
  -8  -9  -2    4.10    3.87
   8   9  -2   -1.37    2.92
   8   9  -2   -1.73    3.09
   8  -9   2    4.02    5.12
   8  10   2    1.17    4.95
   8 -10  -2    7.29    8.10
   8 -10  -2    9.48    7.80
   8 -10   2   11.43    9.22
   8  10  -2   15.03    8.85
   8  11   2   22.55    8.98
   8  11   2   18.15    8.64
   8 -11  -2   25.83    9.16
   8 -11  -2   27.51   10.97
   8  11  -2   15.09    7.83
   8  11  -2   27.61   11.67
   8 -11   2   20.25    8.81
   8 -12  -2   -3.26    3.96
   8  12   2    0.58    3.69
   8 -12  -2    1.17    4.20
   8  12   2    3.20    3.85
   8  12  -2    7.79    6.79
   8 -12   2   -5.94    2.62
   8  12  -2    9.44    5.66
   8 -13  -2    2.27    5.43
   8  13   2    9.00    6.65
   8 -13  -2    3.26    4.64
   8  13   2    8.86    5.61
   8  13  -2    6.10    5.06
   8  13  -2    2.86    5.78
   8 -13   2   10.76    7.32
   8  14   2   -3.42    3.82
   8  14   2   -2.71    2.40
   8 -14  -2    1.73    5.46
   8 -14  -2   -0.58    4.35
   8 -14   2    3.86    5.40
   8  14  -2    3.31    4.24
   8 -14   2   12.65    8.56
   8  14  -2    2.15    4.54
   9   0   2   10.49    3.40
   9   0   2    2.22    2.15
   9   0   2    4.56    2.29
  -9   0  -2    0.45    1.57
   9   0   2    2.24    2.57
  -9   0   2   -1.82    1.16
   9   0  -2    1.93    2.49
   9   0  -2    0.65    1.46
   9   0   2    7.44    3.09
   9   0  -2   -1.35    1.69
   9   0  -2    3.99    2.55
   9   1   2   33.98    6.39
   9   1   2   14.63    3.86
   9  -1  -2   13.24    4.38
  -9  -1   2    9.46    3.44
   9  -1  -2    3.59    3.31
  -9  -1   2    2.16    2.42
  -9   1  -2   15.43    4.04
   9  -1  -2    4.89    3.07
   9  -1  -2   14.97    4.40
   9  -1  -2    6.01    2.89
   9   1  -2   13.18    3.48
  -9  -1  -2    8.22    3.15
   9   1  -2    9.39    3.54
  -9   1   2    5.63    2.95
   9  -1   2   21.94    4.24
  -9  -2   2   35.04    7.03
   9   2   2   26.15    6.45
   9  -2  -2   45.75    7.76
  -9  -2   2   38.27    6.68
  -9  -2   2   36.09    5.98
   9  -2  -2   50.07    7.61
  -9   2  -2   30.82    6.42
   9  -2  -2   30.24    6.91
   9  -2  -2   40.45    7.55
   9   2   2   44.12    7.20
   9  -2  -2   36.64    6.18
   9  -2   2   35.62    7.64
   9   2  -2   41.56    5.99
  -9   2   2   45.24    7.46
  -9  -2  -2   34.74    6.44
   9  -2   2   37.42    6.21
   9  -2   2   41.38    7.39
  -9  -2  -2   39.79    6.81
   9  -2   2   35.08    6.35
   9  -2   2   38.85    7.67
   9   2  -2   32.01    6.92
   9   3   2   38.66    6.77
   9  -3  -2   24.38    6.89
  -9  -3   2   30.61    6.43
  -9  -3   2   32.68    5.43
   9  -3  -2   39.13    7.96
   9  -3  -2   33.69    7.88
  -9   3  -2   19.64    5.62
   9  -3  -2   35.52    6.20
  -9  -3   2   31.55    6.27
   9   3   2   32.84    7.33
   9  -3  -2   32.02    5.62
   9  -3   2   30.38    6.16
  -9  -3  -2   39.12    7.03
   9   3  -2   35.34    7.24
   9  -3   2   51.23    6.47
   9   3  -2   36.71    8.36
   9  -3   2   36.34    6.38
  -9  -3  -2   31.75    6.16
  -9   3   2   30.38    6.31
   9   3  -2   31.79    5.14
   9  -3   2   25.49    6.67
   9   4   2   45.48    9.03
  -9  -4   2   57.71    9.44
   9  -4  -2   32.57    8.39
  -9   4  -2   41.40    7.34
   9  -4  -2   57.16   10.36
   9   4   2   35.45    7.48
  -9  -4   2   36.53    6.89
   9  -4  -2   45.55    7.58
  -9   4   2   38.25    7.12
   9  -4   2   32.65    7.91
  -9  -4  -2   41.56    7.35
   9  -4   2   45.29    9.56
  -9  -4  -2   42.25    7.41
   9   4  -2   28.32    7.33
   9   4  -2   48.59    8.62
   9  -5  -2  144.57   19.40
  -9  -5   2  115.66   15.51
   9  -5  -2  163.19   14.59
   9  -5  -2  140.16   18.67
   9   5   2  128.82   17.75
  -9  -5   2  144.19   17.59
   9   5   2  128.66   17.04
   9   5  -2  123.97   17.15
  -9  -5  -2  116.63   15.49
   9  -5   2  134.14   18.57
  -9  -5  -2  158.82   15.48
   9   5  -2  131.19   17.56
   9  -5   2  158.67   19.66
   9   6   2    9.48    4.87
  -9  -6   2   15.52    5.50
   9   6   2    7.72    5.50
  -9  -6   2    3.98    3.65
   9  -6  -2   12.77    6.11
   9  -6  -2   17.07    6.62
   9   6  -2   13.36    6.31
  -9  -6  -2   21.39    5.49
   9   6  -2   26.53    7.27
  -9  -6  -2   11.31    4.94
   9  -6   2   20.70    6.92
   9   7   2    2.48    4.15
  -9  -7   2    8.70    4.95
   9  -7  -2    1.90    4.31
   9   7   2    4.31    4.28
   9  -7  -2    4.58    4.93
   9   7  -2    3.60    4.22
  -9  -7  -2   -0.40    3.67
   9  -7   2    6.90    4.78
   9   7  -2    1.87    3.98
   9  -7   2   12.90    5.92
  -9  -7  -2    0.54    2.88
  -9  -8   2   51.26   11.99
   9   8   2   73.80   12.62
   9  -8  -2   35.85   10.94
   9  -8  -2   65.65   12.83
   9   8   2   72.84   13.66
   9   8  -2   71.69   12.95
   9  -8   2   58.41   12.81
   9   8  -2   76.29   14.62
   9  -8   2   53.69   11.85
  -9  -8  -2   68.04   12.45
   9   9   2   18.93    8.23
   9  -9  -2    7.11    5.91
   9  -9  -2   18.19    8.32
   9   9   2   19.35    8.19
   9  -9   2    4.41    6.01
   9   9  -2   19.66    7.41
   9   9  -2   19.88    8.73
   9 -10  -2   16.69    7.36
   9 -10  -2    0.86    5.11
   9  10   2    7.22    5.66
   9  10  -2   11.33    7.15
   9 -10   2   25.83    9.45
   9 -11  -2    4.07    6.05
   9  11   2    3.41    4.57
   9 -11  -2    3.21    5.30
   9  11  -2   15.83    8.36
   9 -11   2   -1.17    4.29
   9  11  -2    1.14    4.18
   9 -12  -2    1.72    4.54
   9 -12  -2   -1.77    5.15
   9  12   2    4.18    5.27
   9  12   2    4.69    4.82
   9 -12   2    6.31    5.84
   9  12  -2    0.21    4.30
   9 -12   2   -2.35    2.97
   9  12  -2    8.74    5.25
   9 -13  -2   -3.90    4.16
   9  13   2    0.49    5.01
   9 -13  -2    8.52    6.99
   9  13   2   11.53    7.19
   9  13  -2    6.87    6.87
   9 -13   2    7.97    7.53
   9  13  -2    4.30    5.50
   9 -13   2    0.50    4.66
 -10   0  -2   51.27    8.62
  10   0   2   66.05    9.75
  10   0  -2   60.04    9.02
  10   0  -2   54.23    8.98
  10   0  -2   69.59    9.24
  10   0  -2   65.03    9.27
  10   0  -2   53.20   10.00
  10   0   2   60.41    9.42
 -10   0   2   77.54    9.79
  10   0   2   55.02    8.81
  10   0   2   67.52    8.94
  10   1   2   21.97    4.87
 -10   1  -2   14.01    4.20
 -10  -1   2   13.41    4.65
  10   1   2   23.19    4.94
  10  -1  -2   14.76    4.85
  10  -1  -2   15.91    4.51
  10   1   2   14.38    3.71
  10  -1  -2    8.29    4.85
 -10  -1   2   11.48    3.82
  10   1   2   16.34    5.08
  10  -1  -2   16.59    4.76
  10  -1   2   14.27    4.90
  10   1  -2    9.07    4.52
  10  -1   2    9.79    4.10
  10  -1   2   16.67    4.34
 -10  -1  -2   14.56    4.78
 -10   1   2    4.15    3.19
  10   1  -2   19.59    4.36
  10  -1   2   13.32    4.38
 -10   2  -2   -0.72    1.66
  10   2   2   15.23    5.02
 -10  -2   2    0.12    1.75
  10   2   2   18.93    4.58
  10  -2  -2    0.40    2.39
  10  -2  -2    4.09    2.80
 -10  -2   2    3.64    2.73
  10  -2  -2    3.29    2.26
  10  -2  -2    6.29    3.99
  10  -2   2    8.96    4.31
  10  -2   2    3.98    2.99
 -10   2   2   -0.66    1.75
 -10  -2  -2    5.78    3.24
  10   2  -2    7.29    3.28
  10  -2   2    5.88    3.30
  10   2  -2    2.66    2.13
  10   2  -2   -3.44    3.10
  10  -3  -2    0.10    2.81
  10  -3  -2   -0.33    2.60
  10   3   2    2.73    2.78
 -10  -3   2    3.07    2.27
  10  -3  -2    2.26    1.81
 -10  -3   2    2.09    3.08
  10  -3  -2    4.92    3.86
  10  -3  -2   -2.18    1.94
  10   3   2   -0.26    2.84
 -10  -3   2    1.85    2.48
 -10   3  -2    0.46    1.82
 -10  -3  -2    0.73    1.94
  10  -3   2   -0.55    2.66
 -10  -3  -2   -0.21    2.04
  10   3  -2    0.69    1.81
  10  -3   2    1.09    3.09
  10  -3   2    3.49    2.69
  10   3  -2    1.84    2.81
  10  -3   2    0.15    2.01
 -10   3   2   -0.52    1.71
  10   3  -2   -4.07    1.32
 -10  -4   2   34.70    7.31
  10   4   2   34.64    7.93
  10  -4  -2   28.74    6.99
  10  -4  -2   18.14    6.13
  10  -4  -2   30.68    5.39
 -10  -4   2   35.87    7.88
  10  -4  -2   46.24    9.90
  10  -4   2   24.92    7.00
  10   4  -2   28.46    7.25
 -10  -4  -2   20.62    5.44
  10  -4   2   31.55    8.25
  10  -4   2   35.73    5.59
  10   4  -2   35.03    8.23
 -10  -4  -2   24.12    6.08
 -10   4   2   23.21    5.88
  10  -5  -2    1.48    3.77
 -10  -5   2    0.08    2.42
 -10  -5   2    0.06    2.73
  10  -5  -2   -7.27    2.54
  10   5  -2    2.10    3.48
 -10  -5  -2    4.28    3.05
  10  -5   2    7.45    4.18
  10   5  -2   -5.96    2.75
  10  -5   2    9.26    4.38
  10   6   2   21.33    7.00
  10  -6  -2   19.00    7.58
  10  -6  -2   13.23    6.43
  10   6   2   19.53    6.65
 -10  -6   2   17.96    5.56
 -10  -6   2   15.37    5.54
  10  -6   2   19.96    7.10
  10  -6   2   29.91    8.46
 -10  -6  -2   18.63    5.42
  10   6  -2   23.62    7.42
  10   6  -2   34.39    8.75
 -10  -6  -2   18.66    5.70
 -10  -7   2    5.25    4.26
 -10  -7   2    0.95    3.30
  10  -7  -2   -1.88    4.52
  10   7   2   -1.51    2.79
  10   7   2   -1.00    3.25
  10  -7  -2    6.34    4.36
  10  -7   2    7.03    5.11
  10   7  -2   -5.76    1.66
  10  -7   2    7.90    5.38
 -10  -7  -2   -1.11    3.22
  10   7  -2    2.10    4.30
  10  -7   2    5.40    6.12
 -10  -7  -2    0.89    3.40
  10   8   2   -3.60    2.72
  10   8   2    3.02    4.21
  10  -8  -2    2.62    4.54
  10   8  -2    0.85    3.54
  10  -8   2    2.47    5.05
  10   8  -2    4.29    5.60
  10  -8   2    1.28    5.14
 -10  -8  -2    0.85    2.76
 -10  -8  -2    4.40    3.94
  10   9   2    7.63    5.70
  10   9   2   16.21    6.77
  10  -9  -2   -5.10    4.33
  10  -9  -2    0.93    5.01
 -10  -9  -2    1.54    3.88
  10   9  -2   10.62    6.23
  10   9  -2   16.66    8.54
  10  10   2    6.74    5.55
  10 -10  -2    2.77    5.06
  10 -10  -2    4.49    5.54
  10  10   2    6.81    6.83
  10  10  -2   14.58    6.80
  10 -10   2   11.35    7.29
  10  10  -2    3.46    6.29
  10 -10   2    4.47    4.46
  10 -11  -2    4.94    7.59
  10 -11  -2    2.62    5.75
  10  11   2    4.15    4.66
  10  11   2   10.87    7.34
  10  11  -2    2.26    4.53
  10  11  -2    8.39    5.83
  10 -11   2   -5.25    2.98
  10 -11   2   -1.21    4.38
  10  12   2   -1.83    3.06
  10 -12  -2    3.96    5.79
  10  12   2    7.97    7.01
  10 -12  -2    6.96    6.70
  10 -12   2    1.58    4.86
  10  12  -2    5.45    5.62
  10 -12   2    1.75    4.82
  10  12  -2   -1.73    3.04
  10  13   2   -3.37    2.16
  10  13   2    5.66    5.04
  10 -13  -2    3.70    6.48
  10 -13  -2   -1.69    3.32
  10 -13   2    6.14    5.86
  10  13  -2    1.19    5.70
  10  13  -2    3.86    4.63
  10 -13   2    7.67    7.24
  11   0  -2    9.76    3.79
  11   0   2   15.04    4.83
  11   0  -2   16.42    4.91
  11   0   2   18.79    5.50
  11   0   2   25.34    5.47
 -11   0   2    9.58    4.16
  11   0   2   15.40    5.09
  11   0  -2   16.86    5.06
  11   0  -2   13.48    4.93
 -11   0  -2   12.94    4.43
  11  -1  -2   39.95    7.97
 -11   1  -2   45.22    8.50
  11   1   2   40.69    7.60
  11  -1  -2   52.20    8.93
  11   1   2   35.19    6.11
  11   1   2   57.15    8.34
 -11  -1   2   41.18    9.29
  11   1   2   46.30    8.70
  11  -1  -2   38.08    7.59
  11  -1  -2   47.12    8.54
  11  -1   2   36.11    7.07
  11  -1   2   40.37    8.05
  11  -1   2   32.63    7.71
  11   1  -2   37.44    6.72
  11   1  -2   41.93    8.06
  11  -1   2   47.66    8.18
 -11   1   2   45.55    7.62
 -11  -1  -2   37.84    7.33
  11   1  -2   50.16    9.07
  11  -2  -2   16.66    5.81
 -11   2  -2   10.13    3.95
  11  -2  -2    8.61    4.23
 -11  -2   2    5.41    3.37
  11   2   2   10.05    5.00
 -11  -2   2   11.08    4.28
  11  -2  -2   11.43    4.67
  11   2   2    9.85    3.90
  11  -2  -2   12.99    5.34
 -11  -2  -2    7.90    4.03
 -11   2   2    7.59    3.50
  11  -2   2   12.92    5.58
 -11  -2  -2    6.94    3.59
  11  -2   2   13.95    5.79
  11  -2   2    7.34    4.19
  11   2  -2   15.79    3.76
  11   2  -2   20.16    5.38
  11   2  -2   10.84    5.00
  11   3   2    3.21    3.48
  11  -3  -2   -2.54    2.69
 -11  -3   2    1.23    2.98
  11   3   2    4.40    3.40
 -11  -3   2    0.59    2.05
 -11   3  -2    1.19    2.41
  11  -3  -2    0.13    2.80
  11  -3  -2    2.90    2.51
  11  -3  -2   -0.03    2.56
  11  -3   2    3.70    3.59
 -11  -3  -2    4.77    3.02
  11  -3   2    1.08    2.14
  11  -3   2    0.89    2.23
  11   3  -2   -3.23    2.14
  11   3  -2    1.22    1.79
 -11  -3  -2    1.66    2.75
  11  -3   2   -0.01    2.76
  11   3  -2    1.44    2.58
 -11  -4   2    0.05    2.73
  11   4   2   12.41    4.32
 -11  -4   2    2.68    2.76
  11  -4  -2   -2.30    2.93
 -11   4  -2    5.34    3.40
  11  -4  -2    5.21    3.61
  11  -4  -2   -0.98    1.88
  11  -4  -2    2.62    4.56
  11   4   2   10.57    5.27
  11   4  -2   -0.01    3.47
  11  -4   2   13.19    6.08
  11   4  -2   -2.41    3.48
 -11   4   2    1.33    2.25
  11  -4   2   12.59    5.50
 -11  -4  -2    3.38    3.01
  11  -4   2    0.07    2.27
  11  -4   2    3.58    3.07
  11  -5  -2  112.30   16.65
  11  -5  -2   83.71   15.01
 -11  -5   2   90.24   12.99
 -11  -5   2  104.86   14.58
  11   5   2   88.28   14.29
  11   5   2   92.66   14.02
  11   5  -2   83.21   13.86
 -11  -5  -2   91.17   13.24
 -11  -5  -2   84.95   13.70
  11  -5   2  115.99   17.84
  11   5  -2  104.17   15.40
  11  -5   2   77.32   14.02
  11  -6  -2   22.43    8.73
 -11  -6   2   18.76    6.44
  11  -6  -2   11.36    5.78
  11   6   2   15.77    5.83
  11   6   2   30.66    7.85
 -11  -6   2   19.60    5.73
 -11  -6  -2   20.01    5.91
  11  -6   2   10.08    6.60
  11   6  -2   33.84    8.95
  11   6  -2   28.48    8.30
  11  -6   2   12.08    6.14
  11  -7  -2   -1.67    3.78
  11  -7  -2   -2.87    2.87
  11   7   2    3.68    3.89
 -11  -7   2    1.20    3.15
  11   7   2    4.60    5.00
  11  -7   2   -1.22    2.01
  11  -7   2    4.12    5.37
  11   7  -2    2.70    3.56
 -11  -7  -2   -1.55    3.43
  11  -7   2    1.13    3.72
  11   7  -2   12.16    5.89
 -11  -7  -2    7.27    4.23
  11   8   2   32.61    9.84
  11  -8  -2   12.72    7.04
  11  -8  -2   40.92   11.63
 -11  -8   2   11.52    5.82
  11   8   2   18.80    6.28
  11   8  -2   28.57    9.13
 -11  -8  -2   30.62    7.82
  11  -8   2   19.96    7.99
  11  -8   2   37.83   11.78
  11   8  -2   24.75    8.39
  11   9   2   11.04    5.84
  11   9   2    5.27    5.64
 -11  -9   2    9.46    4.73
  11  -9  -2    0.78    4.75
  11  -9  -2   16.93    9.10
  11  -9   2   16.10    8.64
  11  -9   2    0.00    4.65
  11   9  -2    4.74    4.83
 -11  -9  -2   11.83    5.50
  11   9  -2   13.68    7.37
  11 -10  -2   16.67    8.75
  11  10   2   12.09    7.64
 -11 -10   2    3.99    4.85
  11  10   2   14.74    6.91
  11 -10  -2   21.78    8.16
  11  10  -2   15.36    8.47
  11  10  -2    8.07    7.00
  11 -10   2    9.85    6.18
 -11 -10  -2   16.20    6.55
  11 -10   2   18.65    9.92
  11 -11  -2    5.88    6.55
  11  11   2    6.36    5.06
  11 -11  -2    3.84    5.29
  11  11   2   25.65    9.43
 -11 -11  -2    2.94    3.84
  11 -11   2    5.06    6.05
  11  11  -2   -0.09    3.25
  11  11  -2   26.62    9.93
  11 -11   2    0.96    3.66
  11  12   2   11.48    5.99
  11 -12  -2   -2.40    4.01
  11 -12  -2    3.95    7.55
  11  12   2    6.05    5.89
  11 -12   2   -0.76    5.08
 -11 -12  -2    2.54    3.26
  11  12  -2   -4.47    3.44
  11 -12   2    3.44    7.15
  11  12  -2   10.56    6.20
 -12   0   2    3.18    2.82
  12   0  -2   -0.56    2.82
  12   0  -2    5.23    3.82
  12   0  -2    3.13    3.34
  12   0   2    6.38    4.11
  12   0   2    3.59    3.10
  12   0   2    3.38    3.06
  12   0  -2    2.32    3.19
 -12   0  -2   -0.34    2.18
  12   0   2    1.31    3.64
  12  -1  -2   -0.98    2.86
  12   1   2    2.18    2.82
  12   1   2    8.82    3.72
 -12  -1   2   -0.30    2.25
  12  -1  -2   -1.80    2.45
 -12   1  -2   -0.17    1.90
  12   1   2    3.02    2.64
  12  -1  -2    0.57    2.94
  12  -1  -2    3.76    3.32
  12   1   2    1.57    3.03
  12   1  -2   -2.44    2.22
  12   1  -2    2.00    3.30
  12  -1   2    1.62    2.69
 -12  -1  -2    8.47    3.97
  12   1  -2   -0.93    2.32
  12  -1   2    5.11    3.66
  12  -1   2    6.49    4.13
  12  -1   2    5.92    4.46
 -12   1   2    1.08    2.90
  12  -2  -2    1.44    2.64
  12  -2  -2    0.85    3.48
  12   2   2   -1.43    2.25
  12  -2  -2    5.38    4.45
  12   2   2    3.04    3.13
 -12   2  -2   -0.64    2.16
  12  -2  -2    4.60    3.01
 -12  -2   2    1.39    2.67
 -12  -2   2    0.82    2.81
 -12  -2  -2    3.77    3.24
 -12   2   2    2.80    2.67
  12   2  -2   -0.32    3.34
  12   2  -2   -2.54    1.77
  12  -2   2    1.68    2.84
  12  -2   2    1.32    2.66
  12  -2   2    2.60    4.06
  12   2  -2    1.76    3.24
 -12  -2  -2   -0.13    2.50
  12  -2   2    0.93    2.36
 -12  -3   2   11.07    5.92
 -12   3  -2   17.35    5.64
  12  -3  -2   22.44    5.40
  12  -3  -2   24.99    7.17
  12  -3  -2   21.51    6.19
  12   3   2   19.32    5.99
 -12  -3   2   15.82    5.16
  12   3   2   16.26    5.79
  12  -3  -2   29.48    8.72
 -12   3   2   20.98    5.97
  12  -3   2   16.23    4.80
  12   3  -2   25.91    6.57
  12  -3   2   22.00    6.81
  12   3  -2   23.55    7.47
 -12  -3  -2   18.69    5.63
  12  -3   2   25.87    7.50
  12  -3   2   28.07    6.39
 -12  -3  -2    5.79    3.84
  12  -4  -2   52.05    7.52
 -12  -4   2   36.59    8.16
 -12  -4   2   34.85    8.48
  12   4   2   37.88    9.01
  12  -4  -2   32.48    8.02
  12  -4  -2   51.57   11.04
  12   4   2   48.29    9.09
  12  -4  -2   25.71    7.56
 -12   4  -2   40.12    8.54
 -12  -4  -2   45.98    8.78
  12  -4   2   54.58   10.72
  12  -4   2   36.66    6.95
 -12  -4  -2   32.40    7.63
 -12   4   2   38.14    8.11
  12  -4   2   49.43    8.85
  12   4  -2   41.83    9.71
  12  -4   2   36.40    9.33
  12   4  -2   37.06    8.79
  12   5   2   23.64    7.34
  12  -5  -2   11.13    6.20
 -12  -5   2   15.92    5.62
 -12  -5   2   35.26    8.11
  12  -5  -2   27.13    7.40
  12   5   2   24.62    8.56
  12  -5  -2    6.71    5.41
  12   5  -2   15.21    6.02
  12  -5   2   25.18    8.46
  12   5  -2   16.41    8.40
  12  -5   2   45.07    9.85
  12  -5   2   30.79    7.64
 -12  -5  -2    6.23    5.48
 -12  -5  -2   13.03    5.67
  12  -6  -2   19.94    7.77
  12   6   2   14.53    6.57
 -12  -6   2   13.67    6.77
  12   6   2   26.71    8.10
  12  -6  -2   16.25    8.13
 -12  -6   2   16.92    6.00
 -12  -6  -2   12.39    5.33
  12  -6   2   26.32    8.24
  12   6  -2   22.83    7.88
  12  -6   2   24.69    8.92
  12   6  -2   17.03    6.79
  12   7   2   -1.22    2.98
  12  -7  -2   -0.29    4.08
 -12  -7   2    6.72    4.50
  12   7   2    0.04    4.48
  12  -7   2   -1.25    4.03
  12  -7   2   -1.69    3.39
  12   7  -2   -4.34    1.84
 -12  -7  -2   -0.13    2.56
  12   7  -2   -3.63    2.57
  12  -8  -2   12.02    7.21
  12   8   2   10.05    6.01
  12  -8  -2    2.91    7.06
  12   8   2   11.10    5.38
 -12  -8   2    2.98    3.97
 -12  -8  -2    5.31    4.45
  12   8  -2    1.26    3.73
  12  -8   2   16.86    8.29
  12  -8   2    2.46    4.89
  12   8  -2    2.71    6.90
  12  -9  -2   -2.42    3.50
  12  -9  -2    7.98    6.89
  12   9   2   -1.74    3.50
 -12  -9   2    6.84    4.05
  12   9  -2    7.29    6.43
  12  -9   2    6.35    6.29
  12  -9   2   -3.51    3.21
 -12  -9  -2   -0.48    3.00
  12  10   2    2.18    3.38
 -12 -10   2   -0.22    3.47
  12 -10  -2    3.29    5.80
  12  10   2    6.93    6.90
  12 -10  -2    5.10    5.98
  12  10  -2    0.25    5.18
  12  10  -2    0.88    2.93
  12 -10   2    0.23    4.43
  12 -10   2    3.13    5.06
 -12 -10  -2   -0.62    2.91
  12  11   2   -0.80    3.36
  12  11   2   16.84    8.12
  12 -11  -2   -0.35    4.84
  12 -11  -2    5.72    6.21
 -12 -11   2    2.28    3.59
  12  11  -2    6.51    6.18
 -12 -11  -2    1.75    3.33
  12  11  -2   -1.86    3.50
  12 -11   2    3.12    5.46
  12 -11   2    0.08    6.15
  12 -12  -2    4.56    6.64
  12  12   2    3.84    6.93
 -12 -12   2   -2.05    3.35
  12 -12  -2    4.65    6.76
  12  12   2    5.11    5.24
 -12 -12  -2    2.04    4.13
  12  12  -2    2.19    3.77
  12  12  -2   11.33    6.83
  12 -12   2    4.14    6.08
  12 -12   2   13.15    8.49
  13   0   2    0.18    2.76
  13   0  -2   -3.62    2.75
  13   0   2    0.52    3.43
  13   0   2   11.72    4.81
  13   0  -2   -0.37    2.69
  13   0   2    2.97    3.20
 -13   0  -2    2.10    2.50
 -13   0   2    4.60    3.25
  13   0  -2    6.10    4.00
  13  -1  -2    3.88    3.67
  13   1   2    7.42    3.30
  13  -1  -2    1.49    3.03
 -13  -1   2    4.57    3.53
  13   1   2    2.78    3.28
  13  -1  -2    0.69    2.55
  13   1   2    4.30    3.77
  13  -1  -2   12.85    5.40
 -13   1  -2    4.74    3.45
 -13  -1  -2    0.00    2.48
  13  -1   2    1.62    3.10
  13  -1   2    7.54    4.40
  13  -1   2    6.49    3.48
  13  -1   2    2.69    2.80
  13   1  -2    6.98    3.75
 -13   1   2    3.24    3.21
  13   1  -2   -2.53    2.40
  13   1  -2    2.96    3.69
 -13  -2   2   35.61    8.44
  13   2   2   34.97    8.84
  13  -2  -2   52.56   10.29
  13  -2  -2   30.10    7.87
  13  -2  -2   44.83    9.15
 -13  -2   2   45.57    9.28
  13  -2  -2   37.92    8.09
  13   2   2   55.06    9.32
 -13   2  -2   43.46    9.34
  13  -2   2   45.17    9.19
 -13  -2  -2   43.19    9.27
  13   2  -2   43.13    9.71
 -13   2   2   39.97    8.42
  13   2  -2   41.21    6.96
  13  -2   2   43.34    8.33
  13   2  -2   46.62    9.46
  13  -2   2   40.55    9.16
  13  -2   2   29.48    7.36
  13  -3  -2    4.45    4.49
  13  -3  -2    3.54    3.29
 -13  -3   2    6.48    3.90
  13  -3  -2   11.08    5.43
  13  -3  -2    5.85    4.21
  13   3   2    6.78    4.26
 -13  -3   2   10.58    4.63
 -13   3  -2   11.23    4.23
  13   3   2    4.73    4.42
  13  -3   2   12.41    6.09
  13  -3   2    2.39    3.22
  13   3  -2    4.49    3.87
  13   3  -2    0.60    3.90
  13  -3   2    9.60    5.50
 -13   3   2    2.33    3.10
  13  -3   2    6.22    3.37
 -13  -3  -2    9.33    4.60
  13  -4  -2   11.89    6.16
  13   4   2   13.54    5.79
  13  -4  -2   20.55    7.75
 -13  -4   2   10.91    4.95
  13  -4  -2   10.78    5.10
  13  -4  -2   15.73    4.58
  13   4   2    1.95    3.79
 -13   4  -2    3.23    2.97
 -13  -4   2    8.99    4.68
  13  -4   2   21.28    6.95
  13  -4   2   20.00    4.89
  13   4  -2    6.79    5.13
 -13   4   2   17.63    5.76
  13  -4   2   12.55    4.81
  13  -4   2   10.79    6.40
 -13  -4  -2    4.43    3.77
  13   4  -2    7.59    5.05
  13  -5  -2   35.00    8.83
  13  -5  -2   21.74    8.72
 -13  -5   2   30.66    8.01
  13   5   2   36.91    8.87
  13  -5  -2   31.08    9.37
  13   5   2   47.89   15.89
  13  -5   2   41.69   10.51
  13  -5   2   38.30    8.27
  13   5  -2   30.81    9.22
  13  -5   2   48.26   10.68
 -13  -5  -2   30.77    7.86
  13   6   2    0.72    4.17
  13  -6  -2    4.47    4.78
  13  -6  -2    6.58    6.92
 -13  -6   2   -0.53    2.64
  13  -6  -2   -2.51    2.11
  13   6   2   -2.36    2.94
  13   6  -2   -6.53    3.56
 -13  -6  -2   -0.25    2.93
  13  -6   2    1.89    6.01
  13  -6   2   -2.84    2.73
  13   6  -2    2.87    4.04
  13  -6   2    2.66    4.32
 -13  -7   2    3.83    4.02
  13  -7  -2    5.09    5.62
  13   7   2   -0.56    3.05
  13  -7  -2    3.58    5.79
  13   7   2    4.38    5.34
  13   7  -2    3.32    4.55
  13  -7   2    9.80   13.00
 -13  -7  -2    0.09    3.05
  13   7  -2   -0.56    2.98
  13   8   2    2.11    4.17
  13  -8  -2    1.15    4.36
  13  -8  -2    8.83    6.31
  13   8   2    8.20    5.86
 -13  -8   2    7.08    4.76
  13   8  -2    1.07    4.18
  13  -8   2   17.73    9.29
  13   8  -2    3.54    5.10
 -13  -8  -2   -1.39    2.89
  13  -8   2   11.62    6.76
  13   9   2   -2.14    3.09
 -13  -9   2    2.66    3.91
  13  -9  -2    1.80    5.31
  13  -9  -2    2.28    5.53
  13   9   2   11.62    6.48
  13  -9   2   11.46    8.81
  13   9  -2   -4.13    3.39
 -13  -9  -2   -1.02    3.04
  13   9  -2    1.68    3.97
  13  -9   2    4.65    5.53
 -13 -10   2    4.70    4.12
  13 -10  -2   -0.77    4.34
  13 -10  -2   -2.92    3.74
  13  10   2   -0.82    3.37
  13  10   2   -0.38    4.58
  13 -10   2    4.44    5.94
  13 -10   2    2.91    6.29
  13  10  -2    7.48    6.40
 -13 -10  -2    0.96    3.54
  13  10  -2   -3.45    2.59
  13  11   2    6.83    5.79
  13 -11  -2    1.01    5.68
 -13 -11   2   -1.51    2.92
  13  11   2    1.05    4.10
  13 -11  -2    3.52    5.33
  13 -11   2    6.72    6.78
  13  11  -2    8.41    5.74
  13 -11   2   -1.58    4.16
  13  11  -2    0.45    4.67
 -13 -11  -2   -3.21    3.04
  14   0   2   10.94    4.62
 -14   0  -2    6.95    4.14
  14   0  -2   19.45    5.73
 -14   0   2    5.06    3.94
  14   0  -2   25.40    6.91
  14   0  -2    6.50    4.19
  14   0   2    8.88    4.51
  14   0   2   11.34    5.23
 -14  -1   2   20.41    6.15
  14  -1  -2   21.49    6.91
  14   1   2   16.79    5.56
  14  -1  -2   29.47    7.84
 -14   1  -2   23.21    6.86
  14  -1  -2   24.42    6.64
  14  -1  -2   14.79    5.73
  14   1   2   27.67    7.14
 -14  -1  -2   24.17    7.08
  14   1  -2   13.50    5.56
  14  -1   2   38.36    8.58
  14  -1   2   23.95    6.48
 -14   1   2   22.07    6.07
  14   1  -2   28.07    8.47
  14  -1   2   21.93    6.36
  14   1  -2   15.34    6.01
  14  -1   2   29.99    7.07
  14  -2  -2    3.47    4.99
  14  -2  -2    4.98    3.94
  14   2   2    9.72    5.96
 -14   2  -2    7.17    4.43
  14  -2  -2    4.84    4.19
  14   2   2   15.29    5.33
  14  -2  -2    5.49    3.61
  14  -2   2    6.21    4.07
  14  -2   2   12.31    5.14
  14   2  -2    5.00    5.49
 -14  -2  -2    6.60    4.22
  14   2  -2   -0.18    3.52
  14  -2   2    0.30    4.34
 -14   2   2    3.01    3.73
  14  -2   2    9.72    4.63
  14  -3  -2    6.18    5.43
 -14   3  -2   10.32    4.85
  14  -3  -2   13.46    5.74
  14  -3  -2    9.76    4.24
 -14  -3   2   14.53    5.55
  14   3   2   19.35    6.30
  14  -3  -2    8.26    4.37
  14   3   2    5.33    5.05
  14  -3   2   11.35    4.35
  14  -3   2    8.36    4.98
 -14  -3  -2    9.66    4.57
  14   3  -2   -1.36    3.77
  14  -3   2   20.01    7.59
 -14   3   2    3.55    3.48
  14  -3   2    3.77    3.69
  14   3  -2    8.23    6.00
  14   4   2    5.00    4.33
 -14  -4   2    0.48    2.93
  14  -4  -2   16.34    6.51
  14   4   2   10.28    5.65
 -14   4  -2    3.01    3.25
  14  -4  -2    8.58    5.43
  14  -4  -2   10.28    5.86
  14   4  -2    1.96    3.51
 -14   4   2   -2.46    2.32
  14  -4   2    6.12    4.86
  14  -4   2    9.44    4.70
 -14  -4  -2    2.14    3.35
  14   4  -2   -0.90    2.95
  14  -4   2   -0.52    4.02
 -14  -5   2   -3.16    1.94
  14  -5  -2    1.13    3.81
  14  -5  -2    1.86    5.21
  14   5   2    4.10    4.08
  14   5   2    4.43    4.37
  14  -5  -2   -3.91    2.98
 -14  -5  -2   -3.33    2.24
  14   5  -2    3.04    4.32
  14  -5   2   -2.04    3.02
  14  -5   2    4.16    4.11
  14   5  -2   -3.13    2.61
  14  -5   2    3.26    5.26
  14   6   2    2.19    4.86
  14  -6  -2   -1.77    7.42
  14   6   2    0.84    3.63
  14  -6  -2    7.86    6.46
 -14  -6   2   -0.86    2.99
  14   6  -2    4.56    4.84
  14  -6   2    3.53    5.10
  14   6  -2   -2.35    3.19
  14  -6   2    7.36    5.28
  14  -6   2    8.25    4.82
  14   7   2    7.16    5.98
 -14  -7   2    8.51    5.13
  14  -7  -2   13.75    7.76
  14  -7  -2    5.50    5.80
  14   7   2    4.63    5.42
  14   7  -2   -0.24    4.36
  14  -7   2   -0.66    5.01
  14  -7   2    8.63    6.89
 -14  -7  -2   11.05    5.63
  14   7  -2    9.37    5.83
  14  -8  -2    5.04    4.84
  14  -8  -2    7.81    6.58
  14   8   2    5.64    5.17
  14  -8  -2    1.80    6.24
  14   8   2   -1.92    3.92
 -14  -8   2   -3.45    2.55
  14   8  -2    4.30    4.99
 -14  -8  -2    1.30    3.41
  14  -8   2   -3.85    3.59
  14  -8   2    5.75    7.18
  14   8  -2    2.05    3.65
  14  -9  -2   -0.13    4.47
  14  -9  -2   -0.84    3.99
 -14  -9   2    3.73    4.62
  14   9   2   -0.94    4.36
  14   9  -2   -0.47    5.26
  14   9  -2    8.52    6.36
  14  -9   2    2.69    6.56
  14  -9   2   12.41    9.68
 -14  -9  -2    4.24    4.20
  14 -10  -2    4.97    5.89
  14  10   2   -0.17    4.33
  14 -10  -2   14.64    8.43
 -14 -10   2    2.40    4.16
  14 -10   2    0.53    4.23
 -14 -10  -2   -1.29    3.36
  14 -10   2    3.95    5.97
  14  10  -2    5.79    5.56
  14  10  -2    1.98    4.89
  15   0   2   10.80    5.06
  15   0  -2   18.60    6.46
  15   0   2   22.70    6.80
 -15   0   2   14.18    5.50
 -15   0  -2   20.11    6.57
  15   0  -2   12.22    5.99
 -15   1  -2    4.01    3.64
  15  -1  -2    6.54    5.01
 -15  -1   2    5.32    4.42
  15  -1  -2    1.44    3.45
  15  -1  -2    2.70    4.11
  15   1   2   15.87    5.59
  15   1   2    4.84    4.54
  15  -1   2   -0.13    3.18
 -15   1   2    5.63    4.10
  15  -1   2    1.24    2.81
 -15  -1  -2   10.11    4.95
  15   1  -2    9.27    5.35
  15   1  -2   10.22    5.61
  15   2   2    6.47    6.27
  15  -2  -2    9.22    4.19
 -15   2  -2    7.78    4.07
  15  -2  -2    4.64    4.37
 -15  -2   2   -1.76    3.12
  15  -2  -2    5.83    4.55
  15   2   2   11.50    5.11
  15  -2   2    7.89    5.18
  15  -2   2   11.44    4.45
  15  -2   2    2.33    3.80
  15   2  -2   10.82    5.31
 -15  -2  -2    3.39    4.36
 -15   2   2    4.43    3.61
  15  -2   2   10.62    4.67
 -15  -3   2    6.97    4.60
  15  -3  -2    0.12    3.18
  15  -3  -2    1.90    3.63
  15   3   2    1.35    3.55
  15   3   2    0.06    3.71
  15  -3  -2    2.77    4.17
 -15   3  -2    1.82    3.45
  15  -3  -2    1.58    3.22
  15  -3   2    1.00    3.25
  15   3  -2    6.92    5.08
 -15   3   2    2.21    3.42
  15  -3   2    1.94    3.71
  15  -3   2    2.06    3.81
  15  -3   2    0.67    5.15
 -15  -3  -2   -1.48    2.29
  15   3  -2    1.25    3.34
  15   4   2   -1.87    3.08
  15  -4  -2    2.67    4.28
  15   4   2    3.22    3.97
 -15   4  -2    1.28    3.31
  15  -4  -2   -0.97    3.85
  15  -4  -2   -0.22    4.17
 -15  -4   2    7.40    4.93
  15   4  -2    3.30    5.10
  15  -4   2   -0.95    2.50
  15   4  -2    8.52    4.77
 -15   4   2   13.30    5.63
  15  -4   2    1.05    3.87
  15  -4   2    2.13    4.70
  15  -5  -2   -1.78    2.70
 -15  -5   2    2.31    3.63
  15  -5  -2   10.59    6.75
  15   5   2    7.02    5.13
  15  -5  -2   16.07    7.20
  15   5  -2    6.29    5.30
  15  -5   2    5.75    6.66
 -15  -5  -2    3.81    4.69
  15  -5   2   -0.38    2.52
  15  -5   2    6.24    5.22
  15   5  -2    8.32    5.99
  15   6   2   -1.52    3.51
  15  -6  -2    7.12    5.58
 -15  -6   2    2.65    5.53
  15  -6   2    3.75    4.75
  15   6  -2   -3.88    2.81
  15  -6   2    0.35    5.96
  15   6  -2    0.01    3.15
  15  -6   2   -3.47    2.36
 -15  -6  -2    1.69    4.51
  15  -7  -2    4.85    5.65
  15  -7  -2    2.47    3.85
  15   7   2    4.35    4.78
  15  -7  -2    1.18    4.48
 -15  -7   2   -0.26    2.89
  15   7  -2    3.44    4.40
 -15  -7  -2    2.68    3.44
  15  -7   2    0.06    4.69
  15   7  -2    7.19    6.34
  15  -7   2    9.29    6.38
  15  -7   2   -0.39    2.92
  15  -8  -2   -1.98    4.20
 -15  -8   2    0.24    3.35
  15   8   2    1.75    4.37
  15  -8  -2    1.18    5.09
  15  -8  -2    3.37    4.23
  15   8  -2   -2.49    3.59
 -15  -8  -2    6.22    4.11
  15  -8   2    1.81    5.23
  15  -8   2    9.70    8.47
  15   8  -2   -6.77    2.97
  15  -9  -2   15.34    8.60
  15  -9  -2   -0.15    4.68
 -15  -9   2   -0.36    3.18
  15   9   2   -1.50    3.36
  15  -9  -2    1.99    2.89
  15   9  -2   -2.27    4.59
  15  -9   2    3.20    5.86
 -15  -9  -2   -3.06    2.32
  15   9  -2    6.33    5.32
  15  -9   2   -4.80    4.40
  16   0  -2   -0.32    3.51
 -16   0   2    0.31    3.05
  16   0   2    2.52    4.32
  16   0  -2   -1.97    3.13
  16  -1  -2    9.32    5.10
 -16   1  -2    4.84    4.37
  16   1   2    7.44    4.92
 -16  -1   2    2.53    2.84
  16   1  -2    2.92    4.63
  16  -1   2   -0.15    3.91
 -16   1   2   -1.41    2.27
  16   1  -2    1.18    4.05
 -16  -1  -2   -1.25    2.87
  16  -2  -2    1.46    3.13
 -16  -2   2   -2.05    2.80
  16  -2  -2    7.10    4.61
 -16   2  -2    3.56    4.47
  16   2   2   -3.08    3.34
 -16   2   2   -1.39    3.12
  16   2  -2    0.01    3.50
  16   2  -2    3.95    3.91
 -16  -2  -2   -4.63    1.69
  16  -2   2    5.67    3.94
 -16  -3   2   -0.32    3.24
  16  -3  -2   -0.94    2.85
  16   3   2    1.19    3.94
 -16  -3  -2   -3.16    2.39
 -16   3   2    1.96    3.43
  16   3  -2    9.81    5.59
  16   3  -2   -0.74    3.01
  16  -4  -2    1.01    4.25
 -16   4  -2   -2.80    2.33
  16   4   2    7.45    6.03
  16  -4  -2   -1.13    2.67
 -16  -4   2    5.48    4.65
  16   4  -2   -0.49    3.99
  16  -4   2    3.26    6.03
 -16   4   2   -0.05    2.83
 -16  -4  -2    3.86    4.06
  16   4  -2    0.66    4.35
  16  -5  -2   13.58    7.16
 -16  -5   2    3.24    3.74
  16   5   2    4.43    5.48
  16  -5  -2    5.90    5.55
  16   5  -2    1.20    3.66
  16   5  -2    2.36    3.40
 -16  -5  -2    2.33    3.64
  16  -6  -2   -3.45    3.85
  16  -6  -2    7.55    6.13
 -16  -6   2   -0.18    3.09
  16  -6  -2   -1.48    2.72
  16   6   2   -4.22    2.77
 -16  -6  -2    8.42    6.04
  16  -6   2   -1.07    4.58
  16  -6   2   -1.56    3.37
  16   6  -2   -1.79    3.18
 -16  -7   2    2.37    3.73
  16  -7  -2    2.85    5.37
  16  -7  -2   -0.95    2.43
  16  -7  -2   -3.29    4.64
  16   7   2    1.16    5.40
  16  -7   2   -0.80    3.85
  16  -7   2   -0.12    4.68
  16   7  -2   -2.37    3.31
 -16  -7  -2   -0.70    2.22
 -17   0  -2   -3.12    2.19
  17   0  -2   10.89    5.86
  17   0   2   -2.36    3.26
 -17   0   2   -2.86    1.93
 -17   1  -2   -2.68    3.18
  17   1   2    1.18    4.12
 -17  -1   2   -2.05    2.70
  17  -1  -2    3.74    5.13
 -17  -1  -2   -1.08    2.25
  17  -1   2   -7.14    3.32
 -17   1   2    2.67    3.11
  17   1  -2    6.26    5.21
 -17   2  -2    1.65    3.16
  17   2   2    4.20    4.34
 -17  -2   2   -0.63    2.98
  17   2  -2    2.87    4.93
 -17  -2  -2    2.15    3.74
 -17   2   2   -0.94    3.07
 -17  -3   2   -0.64    2.76
 -17   3  -2    2.39    3.42
  17   3   2   12.01    6.46
 -17   3   2    1.86    3.52
  17   3  -2    1.37    3.49
 -17  -3  -2    4.26    4.20
 -17  -4   2    3.55    5.25
 -17   4  -2   -0.68    3.03
  17   4   2    2.15    4.19
  17   4  -2    1.12    3.50
 -17  -4  -2    0.50    3.91
 -17   4   2   -2.51    2.61
  17   5   2   -2.31    3.22
 -17  -5   2    0.88    2.96
  17   5  -2   -0.69    3.60
 -17  -5  -2    0.63    3.89
  18   0  -2   -1.90    3.09
 -18   0   2    1.89    3.48
  18   0   2   -0.60    3.60
 -18   0  -2    1.34    3.46
 -18   1  -2    1.75    3.60
  18   1   2    1.07    4.07
 -18  -1   2    2.90    3.96
 -18  -1  -2   -1.91    1.88
  18   1  -2   -3.88    3.25
 -18   1   2    9.14    5.22
  18   2   2   -0.49    3.76
 -18   2  -2   -0.45    2.58
 -18  -2   2   -3.81    1.80
  18   2  -2    0.59    4.21
 -18   2   2   -0.64    2.23
 -18  -2  -2    4.71    4.58
   0  -1  -3    0.80    0.76
   0   1  -3    0.15    0.78
   0  -1   3   -0.84    0.53
   0   1   3   -0.15    0.57
   0   1   3    0.08    0.49
   0  -1  -3   -0.40    0.70
   0   1   3    0.05    0.76
   0   1  -3    0.28    0.68
   0  -1  -3    0.81    0.59
   0  -1   3    0.72    0.72
   0  -2  -3  404.16   30.12
   0  -2  -3  392.28   30.96
   0   2   3  390.68   30.12
   0  -2  -3  377.79   30.95
   0  -2   3  368.42   30.70
   0  -2   3  358.76   30.81
   0   2   3  390.55   30.99
   0   2  -3  405.15   31.04
   0  -2  -3  379.03   30.58
   0  -3   3    1.66    1.60
   0  -3  -3   -0.69    0.89
   0  -3  -3    0.07    1.52
   0  -3  -3   -0.20    1.64
   0  -3   3   -1.02    1.24
   0   3   3    1.45    1.95
   0   3  -3   -1.48    1.60
   0   3   3   -0.43    0.83
   0  -4   3   82.35   10.34
   0   4   3   91.68   10.70
   0   4  -3   88.36   10.63
   0  -4  -3   78.17    7.41
   0  -4  -3   71.57    9.93
   0  -4  -3   69.30    9.92
   0   4   3   69.67    7.29
   0   4  -3   91.46   11.05
   0  -4   3   97.75   11.22
   0   4   3   93.91   11.34
   0   5  -3   -3.36    1.46
   0   5   3   -2.76    1.47
   0  -5   3    0.17    2.17
   0  -5  -3   -1.39    1.08
   0   5   3    0.35    1.39
   0  -5   3    1.52    2.44
   0   5  -3    3.87    2.88
   0  -5  -3   -2.54    1.24
   0  -5  -3    2.24    2.78
   0  -6  -3  542.63   44.40
   0   6   3  524.60   44.75
   0   6   3  508.26   44.20
   0   6   3  548.19   41.83
   0  -6  -3  512.56   44.53
   0  -6   3  536.45   44.12
   0   6  -3  515.67   43.82
   0   6  -3  509.95   44.65
   0  -6   3  498.63   44.42
   0  -7  -3    0.68    2.94
   0  -7   3   -1.30    2.47
   0   7   3    4.76    3.85
   0  -7   3   -0.03    2.73
   0   7  -3    0.57    2.87
   0  -7  -3   -1.40    2.06
   0   7  -3   -3.35    2.69
   0   7   3   -1.44    2.72
   0   7   3    0.24    1.45
   0  -8   3    9.77    4.91
   0  -8  -3    6.64    4.30
   0   8   3   16.13    3.69
   0   8  -3   11.24    3.29
   0   8  -3    5.47    4.40
   0  -8   3   13.06    5.80
   0   8   3   15.54    6.24
   0  -8  -3   14.90    6.24
   0   8  -3    6.66    4.72
   0  -9  -3    0.62    3.02
   0   9  -3    1.63    3.08
   0   9   3    0.48    1.50
   0  -9   3   -0.59    2.58
   0   9  -3    0.58    1.49
   0   9  -3    0.43    2.93
   0  -9  -3    0.49    3.25
   0   9   3   -1.13    3.48
   0  -9   3   -4.90    1.56
   0  10   3  287.40   24.32
   0 -10   3  287.49   28.19
   0  10  -3  262.40   28.67
   0  10  -3  252.52   23.96
   0  10   3  270.05   27.99
   0 -10   3  292.52   29.19
   0 -10  -3  311.52   29.80
   0 -10  -3  290.22   28.44
   0  11   3    4.69    2.70
   0 -11   3    2.44    4.28
   0 -11  -3    3.70    5.38
   0  11  -3    4.04    4.10
   0  11   3   -1.89    3.78
   0  11  -3   -1.92    1.47
   0 -12  -3    7.40    5.96
   0 -12   3    1.79    3.83
   0  12  -3   -4.04    3.32
   0  13  -3   -1.58    3.35
   0 -13  -3   -2.35    2.88
   0 -13   3    1.34    3.60
   0 -14   3    2.29    3.30
   0 -14  -3   -1.29    3.05
   0 -15  -3    0.29    3.28
   0 -15   3    2.03    4.72
   0 -15  -3   -0.84    4.04
  -1   0  -3   -0.41    0.41
  -1   0   3    0.39    0.57
   1   0   3    0.71    0.47
   1   0   3    0.57    0.55
   1   0   3    0.41    0.51
  -1   0   3    1.12    0.69
   1   0  -3   -0.68    0.48
   1   0  -3   -0.18    0.57
  -1   0   3    0.20    0.64
  -1   0  -3    0.49    0.52
  -1   0  -3   -0.23    0.48
   1   0  -3   -0.56    0.51
  -1   1  -3  385.95   30.09
   1   1   3  398.08   30.38
   1   1   3  364.08   30.56
   1  -1  -3  390.16   30.84
   1   1   3  395.29   30.50
   1  -1  -3  393.85   30.12
   1   1   3  411.09   30.11
  -1  -1   3  396.69   30.56
   1  -1  -3  367.39   30.71
  -1  -1   3  388.19   30.69
  -1   1  -3  405.90   30.49
  -1  -1  -3  389.98   30.37
  -1  -1  -3  398.80   30.26
   1  -1   3  376.33   30.42
   1   1  -3  399.74   30.77
  -1  -1  -3  384.90   30.22
  -1   1   3  376.52   30.80
  -1   1   3  383.00   30.77
   1   1  -3  381.88   30.53
  -1  -1  -3  394.65   30.51
  -1  -1  -3  402.80   30.65
   1  -1   3  379.02   30.69
   1  -1   3  398.21   30.10
   1   2   3    2.65    1.68
   1  -2  -3    5.08    2.40
  -1  -2   3    4.49    1.74
  -1   2  -3    9.80    2.52
   1  -2  -3    5.77    1.22
   1   2   3    3.58    1.50
  -1  -2   3    7.38    2.36
   1   2   3    6.43    2.08
   1  -2  -3    2.37    1.61
   1  -2   3    3.62    1.92
  -1  -2  -3    6.62    1.80
  -1  -2  -3    6.54    1.71
  -1   2   3    6.57    2.56
  -1   2   3    4.90    1.20
   1   2  -3    3.03    1.65
  -1  -2  -3    7.17    2.13
   1   2  -3    5.15    2.05
  -1  -2  -3    2.34    1.70
  -1  -3   3  139.60   12.83
   1   3   3  148.62   13.15
  -1  -3   3  130.44   13.18
   1   3   3  153.06   12.56
   1   3   3  144.42   13.44
  -1   3  -3  148.90   13.55
   1  -3  -3  149.08   13.76
   1  -3  -3  130.32   11.73
  -1  -3   3  182.93   13.17
   1   3  -3  149.45   13.55
  -1  -3  -3  150.59   12.51
   1  -3   3  138.00   13.39
  -1   3   3  151.21   11.81
  -1   3   3  125.92   13.38
  -1  -3  -3  141.51   13.32
  -1  -3  -3  148.77   13.21
   1  -3   3  134.62   13.30
   1  -4  -3   95.27   11.68
   1   4   3   99.52   10.31
  -1   4  -3   76.33   10.71
  -1  -4   3   97.49   11.43
   1   4   3   85.27    8.72
   1   4   3   95.98   11.32
  -1  -4   3   85.69    9.32
   1  -4  -3   84.07    8.06
  -1  -4   3  102.13    9.69
   1  -4  -3  106.62   12.68
   1   4  -3  102.85   11.94
  -1  -4  -3  101.10   10.26
   1   4  -3  103.75    9.65
  -1  -4  -3   91.51    9.78
  -1  -4  -3   98.31    8.87
  -1   4   3   94.48   11.99
   1  -4   3  103.47   10.38
   1  -4   3   83.49   11.06
   1  -5  -3  238.76   18.96
   1   5   3  220.67   19.64
  -1  -5   3  213.89   21.29
  -1   5  -3  212.28   21.16
   1   5   3  251.03   21.29
   1  -5  -3  200.97   21.13
   1   5   3  249.60   21.90
   1  -5  -3  245.42   21.88
  -1  -5   3  245.11   20.98
  -1   5  -3  255.77   22.02
  -1  -5   3  219.64   20.64
  -1  -5  -3  223.70   21.02
  -1  -5  -3  252.16   21.82
   1   5  -3  263.31   21.06
   1   5  -3  233.35   21.80
  -1   5   3  224.44   21.60
   1  -5   3  227.54   21.58
   1  -5   3  209.70   21.28
  -1   5   3  234.43   18.94
   1   6   3    4.89    3.92
   1   6   3   11.94    3.61
  -1   6  -3    1.52    3.60
  -1   6  -3   14.87    4.87
  -1  -6   3    9.85    4.15
   1  -6  -3    7.76    4.51
   1   6   3   15.12    5.17
  -1  -6   3   13.52    4.77
   1  -6  -3    6.29    4.55
   1  -6   3   11.43    5.07
   1  -6   3    3.62    3.60
  -1   6   3   20.74    6.28
  -1  -6  -3    7.23    4.30
  -1  -6  -3    3.69    3.61
   1   6  -3   11.15    4.95
   1   6  -3    8.02    4.25
  -1   6   3    9.07    2.42
  -1  -7   3    4.73    3.56
   1   7   3    2.02    3.36
  -1   7  -3    4.61    1.98
   1  -7  -3   16.43    5.91
  -1   7  -3    4.19    3.59
   1   7   3    0.80    2.73
   1  -7  -3    2.72    3.35
   1   7   3    2.03    2.11
  -1   7  -3   10.05    4.31
  -1  -7  -3    2.48    3.66
   1   7  -3    0.80    3.26
   1  -7   3    1.30    2.89
   1  -7   3    2.45    3.44
  -1   7   3    3.88    1.99
  -1   7   3    5.24    3.84
   1   7  -3    6.85    3.75
  -1  -7  -3    8.76    4.65
   1  -8  -3  192.41   22.90
  -1   8  -3  173.40   15.88
  -1  -8   3  200.15   23.22
   1   8   3  198.60   23.14
   1  -8  -3  195.58   23.90
  -1   8  -3  169.88   19.09
   1   8   3  192.51   22.95
  -1   8  -3  170.22   22.28
  -1  -8   3  186.94   19.03
   1   8   3  200.45   17.11
   1  -8   3  187.10   22.41
   1   8  -3  163.69   22.52
   1   8  -3  163.79   16.71
   1  -8   3  217.50   24.43
  -1  -8  -3  193.90   22.83
   1   8  -3  177.42   18.64
  -1   8   3  190.13   23.13
  -1  -8  -3  185.60   22.77
  -1   9  -3    8.69    5.59
   1  -9  -3   15.50    6.37
   1   9   3   14.32    6.40
   1   9   3    4.45    4.12
  -1  -9   3    9.41    5.15
  -1  -9   3   19.42    7.23
   1   9   3    6.31    3.88
  -1  -9   3   20.53    6.54
   1  -9   3   13.60    6.15
   1   9  -3   14.18    4.38
  -1  -9  -3   13.54    6.04
   1   9  -3    3.90    4.17
  -1   9   3   18.93    6.33
  -1  -9  -3   11.74    5.33
   1   9  -3   14.03    6.08
   1  -9   3    4.84    4.07
   1 -10  -3   56.19   13.13
  -1 -10   3   97.66   16.98
  -1 -10   3   91.51   14.74
  -1  10  -3   58.02   12.97
   1 -10  -3   84.36   15.83
   1  10   3  105.77   16.06
   1  10   3   81.22   15.40
  -1 -10   3   70.97   14.74
   1  10   3   78.27   10.90
   1  10  -3   91.85   11.72
  -1 -10  -3  107.92   16.89
  -1  10   3   79.07   14.19
  -1 -10  -3   72.73   13.23
   1 -10   3   72.99   14.72
   1  10  -3   79.39   14.88
   1 -10   3   73.45   13.68
  -1  11  -3    5.73    5.06
  -1 -11   3   -0.41    3.48
  -1 -11   3    0.67    3.24
   1 -11  -3    3.22    4.87
   1  11   3    8.17    3.43
   1  11   3   -1.35    2.96
   1  11  -3    4.29    4.99
   1  11  -3   -0.70    2.75
  -1 -11  -3   -1.66    2.82
   1 -11   3    9.17    5.66
  -1 -12   3    0.83    3.22
   1 -12  -3    4.54    5.05
   1  12   3    6.92    3.46
   1 -12   3   -1.85    3.19
   1  12  -3   -1.11    3.41
  -1 -12  -3    3.29    3.97
   1  12  -3    9.42    3.72
  -1 -13   3   58.43   13.43
   1  13  -3   83.20   16.91
   1 -13   3   57.43   13.93
  -1 -13  -3   47.73   13.15
   1 -14  -3    0.96    3.86
   1 -14  -3    9.94    5.96
   1  14  -3    3.56    5.80
   1 -14   3    9.75    6.72
  -1 -14  -3    7.14    5.75
   1 -15  -3   11.76    7.81
   1 -15  -3   15.84    8.37
  -1 -15   3    7.59    5.75
  -1 -15  -3    9.89    7.17
  -1 -15  -3   19.65    8.47
   1 -15   3   14.65    7.99
   2   0   3   -0.76    0.61
   2   0  -3    1.40    1.14
  -2   0  -3    0.09    0.99
  -2   0   3    0.26    1.10
   2   0   3   -0.19    0.40
   2   0   3    0.14    0.94
   2   0  -3    0.17    0.64
  -2   0  -3    0.92    0.81
  -2   0   3   -0.39    0.95
   2   0  -3    1.47    1.11
   2   0  -3   -1.64    0.68
  -2   0   3    1.24    0.75
  -2   0   3    0.62    1.04
  -2  -1   3  114.98    9.42
  -2   1  -3  100.31    8.94
   2   1   3  106.07    9.52
   2   1   3  110.48    9.43
   2  -1  -3  103.17    9.80
  -2  -1   3  117.93    9.81
   2   1   3  107.40    9.23
   2  -1  -3  116.66    8.88
   2  -1  -3  108.53    9.81
   2   1   3  112.61    9.08
  -2   1  -3  103.95    9.32
   2   1  -3  104.58    9.35
   2   1  -3  119.88    9.82
  -2   1   3  109.50    9.86
  -2  -1  -3  106.30    9.24
  -2   1   3   99.88    9.78
  -2   1   3  105.32    8.85
   2  -1   3  118.70    9.43
   2  -1   3  107.92    9.23
  -2  -1  -3  107.94    9.01
   2  -1   3  104.41    8.93
  -2  -1  -3  109.73    9.41
  -2  -1  -3  107.75    9.52
   2  -2  -3  315.34   27.19
   2  -2  -3  334.66   25.63
  -2  -2   3  335.64   26.39
   2   2   3  316.36   26.57
   2   2   3  323.67   26.45
   2   2   3  322.70   26.65
  -2  -2   3  351.24   27.09
   2  -2  -3  310.44   27.05
  -2   2   3  316.48   27.24
   2  -2   3  350.93   26.92
  -2  -2  -3  336.41   26.60
  -2  -2  -3  331.06   26.63
   2   2  -3  338.25   26.43
   2   2  -3  333.34   27.06
  -2  -2  -3  334.62   26.49
  -2   3  -3  245.46   21.77
   2  -3  -3  236.03   21.89
   2   3   3  241.40   21.63
  -2  -3   3  252.81   21.02
   2   3   3  255.49   21.25
  -2  -3   3  242.72   21.65
   2  -3  -3  243.72   22.20
   2   3   3  245.49   21.14
  -2  -3   3  270.61   20.85
  -2   3   3  260.21   22.32
  -2  -3  -3  280.78   21.30
  -2  -3  -3  281.02   21.45
   2  -3   3  231.42   21.94
  -2  -3  -3  239.57   21.53
   2   3  -3  264.30   22.03
   2   3  -3  273.89   21.21
   2  -3   3  250.01   21.86
  -2  -4   3   43.32    6.91
   2   4   3   33.87    6.11
  -2  -4   3   60.55    7.04
  -2  -4   3   49.85    6.39
   2   4   3   21.14    5.29
   2  -4  -3   29.91    5.99
   2   4   3   26.66    4.70
  -2   4  -3   31.01    6.06
  -2  -4  -3   30.85    5.88
  -2  -4  -3   35.23    5.32
   2   4  -3   39.43    6.54
  -2  -4  -3   42.91    6.32
  -2   4   3   19.71    5.20
   2  -4   3   43.16    7.51
   2  -4   3   34.38    6.27
   2   4  -3   44.67    5.88
   2   5   3  410.32   33.60
  -2  -5   3  400.09   34.95
   2  -5  -3  408.85   35.51
  -2   5  -3  399.65   35.15
   2   5   3  427.54   35.35
   2  -5  -3  340.38   34.63
  -2  -5   3  408.72   33.93
  -2  -5   3  433.81   34.10
   2   5   3  410.41   34.38
  -2  -5  -3  437.93   35.29
  -2  -5  -3  414.61   34.35
   2  -5   3  379.58   34.96
  -2   5   3  440.81   35.71
   2   5  -3  445.82   33.98
   2  -5   3  405.45   35.26
   2   5  -3  381.16   35.04
   2  -6  -3    5.22    3.69
   2   6   3    3.79    3.27
  -2  -6   3    6.89    3.40
   2   6   3    8.07    4.34
   2   6   3   11.96    3.50
  -2   6  -3   14.74    5.10
  -2  -6   3   10.53    4.01
   2  -6  -3    4.87    4.17
  -2  -6   3   14.87    5.23
   2   6  -3    4.32    3.48
  -2  -6  -3   14.82    4.97
   2  -6   3    9.82    4.37
   2   6  -3   10.23    4.22
   2  -6   3   14.05    4.83
  -2   6   3    6.15    4.52
  -2  -6  -3   11.05    4.12
   2   7   3   66.91   10.33
  -2   7  -3   56.31   10.06
   2  -7  -3   80.20   12.76
   2   7   3   65.82   12.19
  -2  -7   3   39.28    8.83
   2  -7  -3   50.18   10.90
  -2  -7   3   66.13    9.92
  -2  -7   3   47.31    8.87
   2   7   3   57.30    8.55
  -2  -7  -3   49.67    9.27
   2   7  -3   67.31    9.89
   2  -7   3   64.80   12.94
   2  -7   3   69.15   11.61
  -2  -7  -3   52.51   10.00
   2   7  -3   66.29   11.44
  -2   7   3   53.29   11.10
  -2  -8   3    7.08    4.05
   2   8   3    9.57    4.66
   2   8   3   11.34    4.99
  -2   8  -3    2.10    3.77
  -2  -8   3   -1.68    2.95
   2   8   3    7.10    3.43
  -2  -8   3   11.19    4.40
   2  -8  -3   13.76    5.54
   2  -8  -3    6.94    4.36
   2   8  -3    8.74    3.17
  -2   8   3    8.74    5.73
   2   8  -3    4.02    3.96
  -2  -8  -3    1.63    2.59
   2  -8   3    8.59    4.52
   2   8  -3   13.42    4.77
   2  -8   3    1.24    3.31
  -2  -8  -3   15.53    5.73
  -2  -9   3   42.44    9.36
   2   9   3   36.49    6.94
   2  -9  -3   37.39    9.56
   2   9   3   22.55    7.90
  -2  -9   3   27.36    7.72
   2  -9  -3   40.37   10.04
   2   9   3   48.05   10.52
  -2  -9   3   33.04    8.69
   2   9  -3   39.14    8.49
  -2   9   3   37.54    9.36
   2  -9   3   47.17   10.69
  -2  -9  -3   24.16    7.84
  -2  -9  -3   30.59    8.67
   2   9  -3   31.73    9.23
   2  -9   3   29.02    8.46
   2   9  -3   45.17    7.73
  -2 -10   3    7.02    3.86
   2  10   3    0.46    4.62
   2 -10  -3    4.36    4.84
   2  10   3    3.07    4.00
  -2 -10   3    0.86    2.75
   2  10   3    0.79    2.38
   2 -10   3   -0.03    3.47
  -2  10   3    6.44    5.28
   2  10  -3    2.45    2.67
   2  10  -3    1.66    3.80
  -2 -10  -3    8.54    5.31
  -2 -10  -3   -3.07    2.49
   2 -10   3   -1.35    3.93
  -2 -11   3   13.31    6.03
   2  11   3   11.15    4.38
  -2 -11   3   19.41    7.05
   2  11   3   23.97    7.72
   2  11   3   14.96    7.45
   2 -11  -3   10.55    5.85
  -2 -11  -3    6.00    4.18
   2 -11   3   -0.41    3.36
   2  11  -3    5.96    3.70
   2  11  -3    1.36    4.37
   2 -12  -3   -3.18    3.53
  -2 -12   3   -0.85    2.88
   2  12   3   -1.47    3.11
   2  12   3    1.88    2.54
   2  12  -3   -2.36    2.11
   2 -12   3   -5.39    2.65
   2  12  -3    1.57    4.14
  -2 -12  -3   -0.78    3.51
   2 -13  -3   -5.72    2.52
  -2 -13   3    4.19    3.84
   2 -13   3   -2.62    2.08
   2  13  -3    7.21    6.62
  -2 -13  -3    9.38    5.95
   2 -14  -3    3.40    4.55
   2 -14  -3    2.09    4.49
  -2 -14   3   -0.71    3.45
   2 -14   3    0.79    3.15
   2  14  -3   -4.31    2.71
  -2 -14  -3    7.14    6.35
   2 -15  -3    1.12    5.49
   2 -15  -3    6.46    6.42
  -2 -15   3    3.30    3.92
  -2 -15  -3   -1.18    2.58
   2 -15   3    0.71    3.77
   2  15  -3    0.27    3.66
  -3   0   3    0.55    1.29
  -3   0  -3   -2.38    1.08
   3   0  -3   -0.77    1.11
   3   0  -3    0.94    1.26
  -3   0   3    2.05    1.36
   3   0   3   -1.13    1.14
   3   0  -3    2.54    1.40
   3   0  -3   -0.19    0.77
   3   0   3    0.83    0.92
  -3   0   3   -0.40    0.72
  -3   0   3    0.09    1.26
   3  -1  -3  113.06   10.57
   3   1   3  108.02    9.95
  -3  -1   3  115.26   10.07
   3   1   3  106.81    9.94
  -3   1  -3  114.43   10.10
  -3  -1   3  115.69   10.48
  -3   1  -3  103.46    9.68
   3  -1  -3  122.31    9.70
   3  -1  -3  116.73   10.58
   3   1   3  118.76   10.37
   3   1   3  115.65    9.72
  -3   1   3  110.56   10.60
  -3   1   3  122.22    9.70
   3   1  -3  118.82   10.03
  -3   1   3  130.97   10.78
   3  -1   3  112.14   10.03
   3   1  -3  130.22   10.72
  -3  -1  -3  118.62   10.38
  -3  -1  -3  107.19    9.95
  -3  -1  -3  115.12    9.67
   3  -1   3  105.07    9.65
   3   2   3  872.84   70.63
   3   2   3  893.36   70.13
  -3  -2   3  880.26   70.07
   3   2   3  895.81   70.42
  -3  -2   3  910.66   70.89
   3  -2  -3  931.97   71.25
   3  -2  -3  923.99   71.29
   3  -2  -3  906.69   69.88
  -3   2   3  933.21   71.33
  -3  -2  -3  892.72   70.62
   3   2  -3  961.52   71.10
  -3  -2  -3  887.00   70.25
  -3  -2  -3  887.46   70.10
   3  -2   3  933.30   70.44
   3   3   3 1317.39  103.11
   3  -3  -3 1316.75  103.83
  -3  -3   3 1312.98  102.23
   3  -3  -3 1288.97  103.58
   3   3   3 1289.93  102.83
   3   3   3 1319.10  102.44
  -3  -3   3 1344.75  103.32
  -3  -3  -3 1295.95  102.86
   3   3  -3 1376.63  103.59
   3  -3   3 1282.79  102.55
   3  -3   3 1379.89  103.92
  -3   3   3 1356.24  103.89
   3   3  -3 1314.14  102.33
  -3  -3  -3 1328.66  102.86
  -3  -3  -3 1321.94  102.39
   3  -3   3 1399.56  103.37
  -3  -4   3   -0.15    1.35
  -3  -4   3    0.95    1.59
   3   4   3    1.13    1.94
   3   4   3   -4.39    1.31
  -3  -4   3    0.92    2.27
   3   4   3   -1.95    1.53
   3   4  -3   -0.36    2.03
  -3  -4  -3   -0.21    1.55
   3  -4   3    7.92    3.25
  -3  -4  -3   -2.57    1.28
   3  -4   3    0.97    2.17
  -3   4   3    2.96    2.59
  -3  -5   3    2.74    2.43
  -3  -5   3    4.66    3.11
   3   5   3    3.86    2.99
   3   5   3    2.13    2.00
   3  -5  -3    2.98    3.23
  -3  -5   3    2.92    2.23
   3   5   3    3.65    2.70
   3  -5   3    1.52    2.65
   3   5  -3    1.40    2.74
   3   5  -3   -0.14    1.80
   3  -5   3    2.71    3.49
  -3  -5  -3    1.86    2.28
  -3  -5  -3    0.59    2.54
  -3   5   3   -3.48    2.23
  -3  -6   3   22.25    5.72
   3   6   3   40.00    8.34
   3  -6  -3   27.25    6.68
   3   6   3   19.15    5.04
   3   6   3   25.88    6.47
  -3  -6   3   23.93    5.65
   3  -6  -3   16.67    5.88
  -3  -6   3   20.22    5.06
  -3   6   3   11.66    5.67
   3   6  -3   23.21    5.62
   3  -6   3   30.25    7.07
  -3  -6  -3   31.73    6.38
  -3  -6  -3   21.48    5.94
   3  -6   3   15.91    5.42
   3   6  -3   32.72    7.05
  -3  -7   3   24.08    5.66
  -3  -7   3   19.16    5.00
   3   7   3   17.12    4.66
   3   7   3   32.30    7.00
  -3  -7   3   24.51    6.82
   3  -7  -3    7.49    4.35
   3  -7  -3    6.75    4.40
  -3  -7  -3   16.37    5.11
  -3   7   3   20.75    6.66
   3  -7   3   23.50    6.57
   3  -7   3   11.74    5.48
   3   7  -3   14.34    4.62
  -3  -7  -3   10.99    5.15
   3   7  -3   20.15    6.07
  -3  -8   3  192.60   22.69
  -3  -8   3  156.89   16.85
   3  -8  -3  141.24   20.05
  -3  -8   3  167.83   17.25
   3  -8  -3  170.48   22.35
   3   8   3  159.78   17.36
   3   8   3  202.73   23.05
   3  -8   3  170.53   21.96
  -3   8   3  165.28   21.93
  -3  -8  -3  202.03   22.93
   3   8  -3  175.42   21.87
   3  -8   3  208.45   24.26
   3   8  -3  163.45   16.91
  -3  -8  -3  155.05   17.25
   3   8  -3  173.66   17.98
   3  -9  -3   10.79    5.83
   3   9   3    3.36    3.86
   3   9   3    6.30    3.74
   3   9   3    5.52    4.03
   3  -9  -3   12.69    6.88
  -3  -9   3    3.40    4.11
  -3  -9   3    7.57    3.87
  -3  -9   3    3.15    3.77
   3  -9   3    5.55    4.12
   3  -9   3    5.57    4.78
  -3  -9  -3   11.80    5.25
   3   9  -3   14.28    5.01
  -3  -9  -3    3.92    3.72
  -3   9   3    2.36    3.41
   3   9  -3    9.48    4.71
   3   9  -3    9.18    4.89
   3  10   3  183.09   19.52
   3  10   3  199.13   21.43
  -3 -10   3  210.31   20.99
   3 -10  -3  226.40   27.62
  -3 -10   3  195.45   24.10
   3  10   3  209.34   26.80
   3 -10   3  196.82   26.40
  -3 -10  -3  238.56   27.28
   3  10  -3  180.25   25.49
   3  10  -3  213.86   20.05
  -3 -10  -3  178.00   23.30
   3  11   3   24.61    8.58
   3 -11  -3   36.96   11.29
  -3 -11   3   32.20    8.80
   3  11   3   22.04    6.48
   3  11   3   35.60    9.18
  -3 -11   3   27.65    7.88
  -3 -11  -3   10.53    5.35
   3 -11   3   21.14    8.55
   3  11  -3   23.61    9.12
   3  11  -3   18.93    5.89
   3  12   3   10.71    4.62
   3 -12  -3    2.36    5.87
   3  12   3   -4.19    3.78
  -3 -12   3   10.03    5.14
   3  12   3   19.49    8.28
   3 -12   3    9.35    6.16
   3  12  -3   20.79    6.12
  -3 -12  -3    3.56    4.01
   3  13   3    9.80    7.13
   3 -13  -3   21.96    8.92
   3 -13  -3   16.13    8.43
  -3 -13   3   10.10    5.66
   3  13   3   22.32    7.00
  -3 -13  -3   17.78    7.20
   3  13  -3   19.92    9.13
   3  13  -3   12.85    5.60
   3 -13   3   25.09    9.77
   3 -14  -3   15.32    7.18
   3 -14  -3    5.93    5.82
   3 -14   3    9.89    7.32
  -3 -14  -3    1.43    3.29
   3  14  -3   23.58    9.44
   3 -15  -3    0.06    4.51
   3 -15  -3    9.62    7.65
  -3 -15  -3    4.32    5.27
   3  15  -3    8.12    6.30
   3 -15   3    4.51    6.09
   4   0   3    1.64    1.01
  -4   0   3    0.99    1.20
  -4   0  -3   -1.11    0.82
   4   0   3    0.59    1.21
  -4   0  -3    1.54    1.41
   4   0   3   -0.11    0.91
  -4   0   3    1.11    1.24
   4   0  -3    2.28    1.03
  -4   0   3    0.95    1.14
   4   1   3 1108.25   88.15
  -4  -1   3 1150.91   88.09
   4  -1  -3 1160.41   88.79
   4   1   3 1174.81   87.84
   4  -1  -3 1172.46   88.79
   4  -1  -3 1187.88   88.65
   4   1   3 1122.71   87.92
  -4  -1   3 1147.48   88.70
  -4   1   3 1156.20   88.69
   4  -1   3 1176.99   87.92
  -4  -1  -3 1106.61   87.70
   4  -1   3 1153.03   88.22
   4   1  -3 1130.56   88.02
  -4  -1  -3 1145.48   88.56
   4   1  -3 1111.64   88.66
  -4   1   3 1045.92   88.68
  -4  -2   3    3.53    1.64
   4  -2  -3    3.33    2.30
   4   2   3    2.50    1.72
  -4  -2   3    1.56    1.74
  -4   2  -3    1.99    1.51
   4  -2  -3    1.67    1.25
   4   2   3    3.43    1.64
  -4   2  -3    0.99    1.02
   4  -2  -3    4.73    2.38
   4   2   3    1.88    1.51
   4  -2   3    5.51    1.79
  -4   2   3    2.16    2.37
  -4  -2  -3    3.33    1.55
  -4  -2  -3    3.71    1.84
  -4  -2  -3    2.58    1.52
   4   2  -3    2.94    1.46
   4  -2   3    3.90    1.34
  -4   2   3    1.68    1.43
   4   2  -3    2.56    1.89
  -4  -2  -3    2.25    1.84
   4   3   3   33.05    5.38
  -4  -3   3   37.52    4.97
   4  -3  -3   38.85    7.01
   4  -3  -3   34.92    6.33
   4   3   3   38.36    5.23
   4   3   3   27.73    5.20
  -4  -3   3   30.96    5.30
   4  -3  -3   30.07    4.51
  -4   3   3   30.03    5.98
   4   3  -3   31.56    5.83
   4   3  -3   36.79    4.93
   4  -3   3   30.47    6.38
  -4  -3  -3   27.59    4.45
  -4  -3  -3   27.45    4.84
   4  -3   3   31.54    4.98
   4   4   3  185.35   17.41
   4   4   3  191.05   16.77
  -4  -4   3  174.39   17.58
   4  -4  -3  197.22   18.88
   4  -4  -3  174.93   18.22
   4   4   3  193.92   17.90
   4  -4  -3  189.74   16.54
  -4  -4   3  179.28   16.46
   4  -4   3  182.47   18.71
   4  -4   3  197.61   17.11
  -4   4   3  178.13   18.63
  -4  -4  -3  199.58   16.78
   4   4  -3  209.49   16.79
   4  -4   3  188.55   17.90
   4   4  -3  202.88   18.43
  -4  -4  -3  200.04   17.59
   4  -5  -3  314.60   28.53
  -4  -5   3  286.01   25.71
   4   5   3  300.18   26.67
  -4  -5   3  299.74   27.29
   4   5   3  295.18   27.47
   4   5   3  295.53   26.12
  -4  -5  -3  325.81   25.18
  -4   5   3  318.79   28.64
  -4  -5  -3  331.56   26.28
   4   5  -3  330.17   28.00
  -4  -5  -3  287.93   26.99
   4  -5   3  325.39   28.64
   4  -5   3  295.91   27.53
   4   6   3   55.12    8.83
  -4  -6   3   62.90    8.91
   4   6   3   58.69   10.40
   4  -6  -3   63.07   11.67
  -4  -6   3   44.06    9.20
   4  -6  -3   53.70    9.76
   4   6   3   63.43    9.49
  -4  -6   3   63.13    8.81
   4  -6   3   61.06   11.51
  -4   6   3   58.22   10.69
  -4  -6  -3   86.59   11.60
  -4  -6  -3   63.56    8.19
   4   6  -3   81.00    9.46
  -4  -6  -3   66.26    9.50
   4   6  -3   92.63   12.49
   4  -6   3   51.97    9.60
   4   7   3   92.71   12.88
  -4  -7   3   75.57   13.02
   4   7   3  133.44   16.47
   4  -7  -3   90.62   14.40
  -4  -7   3  100.61   12.18
   4  -7  -3  104.04   15.68
   4   7   3  107.39   14.54
  -4  -7   3   98.31   12.31
   4  -7   3   84.13   14.08
   4   7  -3   89.22   12.13
   4   7  -3   83.48   14.02
  -4  -7  -3  104.02   14.17
  -4  -7  -3  115.91   12.45
  -4  -7  -3   93.12   12.84
   4  -7   3   81.41   13.42
  -4   7   3   91.59   15.15
   4  -8  -3    6.04    4.94
  -4  -8   3    1.75    2.58
  -4  -8   3    7.23    4.21
  -4  -8   3    2.64    2.98
   4   8   3    5.57    4.31
   4   8   3    2.20    3.64
   4   8   3    1.40    2.79
   4  -8   3    5.83    4.61
  -4  -8  -3    7.34    3.50
   4   8  -3   -0.03    2.74
   4  -8   3    4.75    4.07
  -4  -8  -3    7.78    3.66
  -4  -8  -3    0.00    2.85
   4   8  -3    5.24    3.42
  -4   8   3   -3.49    2.30
   4   8  -3    4.12    2.79
   4   9   3   31.62    7.93
  -4  -9   3   52.75    9.25
   4   9   3   33.39    9.43
   4   9   3   34.80    7.52
   4  -9  -3   41.60   10.33
   4  -9  -3   25.79    8.59
  -4  -9   3   27.16    6.95
  -4  -9   3   44.95    9.95
  -4  -9  -3   47.38    8.43
   4   9  -3   62.23   12.33
   4  -9   3   46.12   10.45
   4  -9   3   35.90    9.77
  -4  -9  -3   35.85    7.94
  -4  -9  -3   50.15   10.70
  -4   9   3   27.20    9.10
   4   9  -3   56.96    9.66
   4   9  -3   43.34    8.80
   4  10   3   66.24   12.66
  -4 -10   3   81.29   12.69
   4 -10  -3   50.65   13.19
   4  10   3   39.57    8.97
   4  10   3   66.82   14.42
  -4 -10   3   71.21   11.39
   4  10  -3   72.79   13.93
   4 -10   3   75.15   14.72
  -4 -10  -3   36.22    9.48
   4  10  -3   50.80    9.81
  -4 -10  -3   65.21   10.99
  -4 -10  -3   85.57   15.85
   4  11   3    1.18    3.41
  -4 -11   3   -1.98    2.06
   4  11   3    1.36    4.24
  -4 -11   3   -0.67    2.53
   4 -11  -3    7.06    6.53
   4  11   3   -4.15    2.13
   4  11  -3    4.89    3.86
   4  11  -3   -1.54    3.22
  -4 -11  -3    0.60    2.59
   4 -11   3    0.29    3.87
   4 -12  -3    6.78    7.30
  -4 -12   3    2.11    3.57
   4 -12  -3    7.83    5.76
   4  12   3    6.39    6.19
   4  12   3    7.25    4.08
  -4 -12  -3    3.31    3.88
   4  12  -3   11.66    5.02
   4  12  -3    0.53    3.45
   4  13   3   17.70    8.42
  -4 -13   3    8.52    4.50
   4 -13  -3    6.57    6.25
   4  13   3    9.77    5.67
   4 -13  -3    4.13    6.07
   4 -13   3    8.77    6.58
   4  13  -3   23.06    9.66
  -4 -13  -3    2.42    4.31
   4  13  -3   16.04    6.14
   4  14   3   -1.27    4.71
   4 -14  -3   -0.28    6.00
   4 -14  -3   -5.17    2.42
  -4 -14  -3   -1.10    2.62
   4  14  -3   -1.08    3.34
   4 -14   3    2.04    4.88
   4 -15  -3   -1.27    4.40
   4 -15  -3    8.13    6.78
   4  15  -3    7.11    5.98
   4 -15   3    0.73    3.60
   5   0  -3   -0.83    1.50
   5   0  -3    0.79    1.33
  -5   0   3    1.42    1.69
   5   0  -3   -0.75    0.71
   5   0   3    1.30    1.73
  -5   0   3   -0.40    1.33
   5   0   3    3.39    1.26
  -5   0  -3    1.92    1.32
  -5   0   3    0.07    0.82
   5   0  -3    0.43    1.54
   5  -1  -3   -0.28    0.70
  -5  -1   3    0.20    1.18
  -5   1  -3    1.19    1.33
  -5  -1   3   -1.04    1.16
   5  -1  -3    1.98    1.86
   5   1   3    2.14    1.55
   5   1   3   -0.58    1.09
   5   1   3    1.32    1.53
  -5  -1   3    1.08    1.55
   5  -1  -3    4.68    2.18
  -5   1   3   -1.14    1.75
  -5   1   3   -0.47    0.91
   5   1  -3    0.67    1.19
  -5  -1  -3   -0.64    0.98
   5  -1   3   -0.09    0.98
   5  -1   3   -0.90    0.94
  -5   1   3   -0.46    1.38
  -5  -1  -3   -0.08    0.99
   5  -1   3    1.40    1.57
  -5  -2   3   32.91    4.60
   5  -2  -3   29.67    5.54
   5   2   3   23.73    4.73
  -5  -2   3   24.50    5.12
   5   2   3   27.84    4.13
   5   2   3   27.04    4.49
   5  -2  -3   28.48    4.42
  -5   2  -3   22.68    4.21
  -5  -2   3   25.61    4.35
   5  -2  -3   28.00    5.44
   5   2  -3   34.43    4.48
   5   2  -3   25.71    4.94
  -5   2   3   22.55    5.20
  -5  -2  -3   21.24    3.92
  -5  -2  -3   19.32    4.16
   5  -2   3   27.37    3.87
  -5   2   3   35.10    4.83
   5  -2   3   21.16    4.13
   5   3   3    6.78    2.71
  -5  -3   3    2.70    2.40
   5  -3  -3    0.36    2.71
  -5  -3   3    4.60    2.04
   5  -3  -3   -0.87    2.57
   5   3   3    9.34    2.94
   5   3   3    5.74    2.99
   5  -3  -3    2.63    1.69
   5  -3   3    4.29    3.26
  -5   3   3    3.45    2.97
   5   3  -3    5.94    2.36
   5   3  -3    5.64    3.28
  -5  -3  -3    1.61    1.92
  -5  -3  -3    0.99    1.75
  -5  -3  -3    1.15    2.13
   5  -3   3    4.45    2.21
   5   4   3  187.66   16.23
   5  -4  -3  193.98   16.36
  -5  -4   3  165.94   15.90
  -5  -4   3  163.80   17.17
   5  -4  -3  184.90   18.56
   5   4   3  205.53   17.87
   5  -4  -3  200.49   18.58
   5   4   3  165.30   17.21
   5   4  -3  198.72   16.29
   5   4  -3  171.32   17.77
   5  -4   3  162.96   17.33
   5  -4   3  205.94   19.08
  -5  -4  -3  190.09   16.08
  -5  -4  -3  177.85   17.06
  -5   4   3  202.22   18.97
   5  -4   3  179.99   16.66
   5  -5  -3   83.05   10.14
   5   5   3   90.52   11.67
   5  -5  -3   73.76   12.79
   5  -5  -3   74.32   12.13
  -5  -5   3  103.11   12.68
   5   5   3   85.13   10.25
  -5  -5   3   95.67   10.28
   5   5   3   84.13   12.04
   5  -5   3   63.26   12.08
   5   5  -3  101.10   13.09
  -5   5   3   62.21   11.56
   5  -5   3   92.88   11.11
  -5  -5  -3   80.03    8.77
  -5  -5  -3   89.27   11.20
   5  -5   3   76.51   11.73
   5   6   3    6.81    4.26
  -5  -6   3   18.84    4.23
   5  -6  -3    7.67    4.19
   5  -6  -3   14.88    3.88
   5  -6  -3   16.92    6.23
   5   6   3   18.90    4.68
  -5  -6   3   16.29    5.07
   5   6   3    5.10    3.22
  -5  -6  -3   17.41    5.21
   5   6  -3   13.59    5.18
   5  -6   3   15.93    6.16
   5  -6   3   12.21    4.57
  -5  -6  -3   15.33    4.34
   5  -6   3   16.22    4.37
  -5   6   3   25.72    7.24
  -5  -7   3   54.80    7.97
   5   7   3   32.81    7.67
   5  -7  -3   33.22    8.74
   5   7   3   45.53    8.02
  -5  -7   3   50.09    7.60
   5  -7  -3   33.53    8.20
   5   7   3   33.01    8.21
  -5  -7   3   42.34    8.73
  -5  -7  -3   38.51    6.39
  -5   7   3   41.81    9.47
   5  -7   3   39.26    8.93
  -5  -7  -3   38.49    8.29
   5  -7   3   37.20    9.97
   5   7  -3   49.21    7.22
  -5  -7  -3   41.64    7.42
   5   7  -3   32.93    8.49
  -5  -8   3   27.84    8.56
  -5  -8   3   43.35    7.78
   5  -8  -3   36.22    8.97
   5   8   3   28.36    7.32
   5  -8  -3   31.92    8.36
   5   8   3   23.33    6.69
  -5  -8   3   40.85    7.48
   5   8   3   21.84    7.60
   5  -8   3   25.77    8.16
  -5  -8  -3   58.88   10.77
  -5  -8  -3   48.26    8.15
   5   8  -3   38.91    7.44
   5  -8   3   42.68    8.92
   5   8  -3   45.58    9.61
  -5   8   3   27.64    8.28
  -5  -8  -3   40.00    8.08
   5   8  -3   21.06    7.52
  -5  -9   3    3.17    3.41
   5  -9  -3   13.39    6.63
   5   9   3   10.16    5.17
   5   9   3   13.97    6.50
  -5  -9   3    7.85    3.67
  -5  -9   3    3.91    4.60
   5  -9  -3    6.88    5.09
   5   9   3    5.43    3.96
  -5  -9  -3   17.95    4.90
  -5  -9  -3    4.37    4.65
  -5  -9  -3   19.88    5.95
   5  -9   3    5.64    5.02
   5  -9   3    7.51    5.27
   5   9  -3    1.72    3.28
   5   9  -3    4.68    4.53
  -5   9   3   13.71    6.36
   5  10   3   72.50   12.57
   5  10   3   65.27   12.11
  -5 -10   3   63.96   12.25
   5 -10  -3   48.93   12.34
   5  10   3   64.24   13.77
  -5 -10   3   75.69   11.76
   5  10  -3   51.06   12.98
   5 -10   3   67.37   13.37
   5  10  -3   47.68   10.64
  -5 -10  -3   62.82   11.25
   5 -11  -3    1.42    3.95
   5 -11  -3    2.60    5.09
  -5 -11   3   -2.38    1.78
   5  11   3   -0.37    2.53
   5  11   3    4.21    5.81
   5 -11   3    0.48    4.04
  -5 -11  -3    2.74    3.23
   5  11  -3   -0.43    2.48
   5  11  -3    1.54    4.99
   5 -12  -3   -7.46    2.05
  -5 -12   3   -0.39    2.55
   5 -12  -3   -5.34    4.20
   5  12   3    2.67    3.66
   5  12  -3    2.16    3.35
  -5 -12  -3   -0.28    3.21
   5  12  -3    1.30    4.78
   5 -12   3    3.40    5.77
   5  13   3   27.26    9.82
   5  13   3   19.13    6.40
   5 -13  -3   22.90    8.95
   5 -13  -3   16.58    9.12
   5  13  -3   16.98    8.46
  -5 -13  -3    9.60    6.26
   5 -13   3   23.22    9.85
   5  13  -3   17.76    6.55
   5 -14  -3    3.26    5.28
   5  14   3    4.14    6.05
   5  14   3    0.73    3.73
   5 -14  -3   -1.90    3.88
   5 -14   3   -3.08    4.27
   5  14  -3    0.77    4.54
   5 -15  -3    0.51    7.40
   5  15   3   -1.40    3.30
   5 -15  -3    0.41    4.06
   5 -15   3    0.63    4.48
   5  15  -3    1.29    5.14
   6   0   3   -2.08    1.33
  -6   0   3    5.58    2.25
   6   0   3    1.68    1.51
   6   0   3   -1.11    1.03
  -6   0   3    3.13    1.56
   6   0   3   -0.28    1.63
   6   0  -3    1.52    2.46
  -6   0  -3    1.62    1.71
   6   0  -3    0.65    1.41
  -6   0   3    4.19    2.03
   6  -1  -3  116.41   11.73
   6  -1  -3   99.05   11.47
  -6  -1   3  127.72   11.31
  -6   1  -3  109.22   11.14
   6  -1  -3  130.33   11.84
   6  -1  -3  112.44   10.76
  -6  -1   3  111.87   12.41
   6   1   3  112.18   11.59
   6   1   3  115.79   10.90
  -6  -1   3  119.60   11.04
   6   1   3  111.79   11.13
   6   1  -3  110.69   11.66
  -6  -1  -3  117.27   11.28
  -6  -1  -3  128.55   10.98
  -6   1   3  122.58   10.95
   6  -1   3  110.16   10.80
   6   1  -3  100.46   10.69
  -6   1   3  122.83   12.10
  -6   1   3  121.66   11.64
   6  -1   3  141.16   11.58
   6  -1   3  117.87   11.03
   6  -2  -3    2.96    2.79
   6   2   3    3.44    2.23
   6  -2  -3    5.45    3.48
   6   2   3   -0.40    2.37
  -6  -2   3    5.68    2.67
  -6   2  -3    1.46    1.95
   6  -2  -3    1.84    1.62
   6   2   3    5.59    2.24
  -6  -2   3    0.39    1.66
  -6  -2   3    0.16    1.65
   6   2  -3    2.93    2.63
   6  -2   3    4.43    3.26
   6   2  -3    5.70    2.19
  -6  -2  -3    0.37    1.87
   6  -2   3    0.83    1.53
  -6  -2  -3    3.10    2.03
   6  -2   3   -1.35    1.81
  -6   2   3    3.09    2.77
  -6   2   3    3.04    1.90
   6  -3  -3  107.68   13.31
   6   3   3  105.15   10.87
  -6  -3   3  104.97    9.79
  -6  -3   3  101.78   12.32
   6  -3  -3  120.96   13.79
   6   3   3  101.77   12.30
   6  -3  -3  107.84    9.99
  -6   3  -3   90.78   11.32
   6  -3   3   95.39   10.28
  -6   3   3  112.46   10.27
   6  -3   3  119.83   13.91
  -6   3   3   98.13   12.69
  -6  -3  -3   96.28   10.33
   6  -3   3   90.99    9.09
  -6  -3  -3  101.22   10.41
   6   3  -3  102.12   12.41
   6   3  -3   93.38    9.51
  -6  -4   3  209.21   17.57
   6   4   3  224.45   19.65
  -6  -4   3  207.04   19.36
   6  -4  -3  202.97   20.25
   6  -4  -3  197.98   17.92
   6   4   3  224.13   19.37
   6  -4  -3  217.96   20.40
   6   4  -3  199.43   17.50
   6   4  -3  201.64   19.55
   6  -4   3  196.59   18.42
  -6  -4  -3  162.44   18.09
   6  -4   3  197.57   20.26
  -6  -4  -3  227.59   18.89
  -6   4   3  201.65   20.21
   6   5   3    5.58    2.65
   6  -5  -3   12.01    3.33
   6   5   3    4.92    3.35
   6   5   3    7.17    3.79
  -6  -5   3   11.82    4.45
  -6  -5   3    6.98    2.72
   6  -5  -3   21.99    6.39
   6  -5  -3    4.93    5.26
  -6   5   3    5.61    3.72
  -6  -5  -3    4.23    2.27
   6  -5   3    9.26    3.91
   6  -5   3    8.83    4.85
  -6  -5  -3    7.82    3.53
   6   5  -3    4.63    2.39
   6  -5   3    3.62    2.57
   6   5  -3   13.93    4.92
   6   6   3   75.64   10.93
  -6  -6   3   65.32    8.69
   6  -6  -3   73.18   12.29
   6  -6  -3   69.18   12.08
   6   6   3   75.35    9.71
   6   6   3   56.85   10.52
  -6  -6   3   77.02   11.93
   6  -6  -3   88.90   10.29
   6  -6   3   68.83   12.48
   6  -6   3   56.89    9.14
  -6  -6  -3   68.70   10.44
  -6  -6  -3   63.97    8.85
  -6   6   3   39.56    9.99
   6   6  -3   72.55   12.01
   6  -6   3   60.37   10.68
   6   7   3    1.54    3.54
  -6  -7   3    6.60    4.18
   6   7   3    9.12    3.88
   6   7   3    8.72    3.79
   6  -7  -3   13.83    6.03
   6  -7  -3    3.75    4.33
  -6  -7   3    8.24    3.40
   6  -7  -3   11.86    3.75
   6  -7  -3   13.16    5.16
   6  -7   3   18.15    5.53
  -6  -7  -3    6.26    3.12
   6  -7   3    8.19    5.03
  -6  -7  -3    8.47    4.34
   6   7  -3   11.03    5.26
   6   7  -3   11.53    4.71
   6  -8  -3   -3.21    3.00
   6   8   3    8.55    5.22
   6  -8  -3    1.23    2.09
   6  -8  -3    3.95    3.86
   6   8   3    0.58    2.74
   6  -8  -3    0.79    4.65
  -6  -8   3    5.64    3.31
  -6  -8   3   -0.34    2.91
   6   8   3    3.97    3.46
  -6   8   3   -1.11    3.09
   6  -8   3    4.87    5.04
   6   8  -3    1.97    4.00
  -6  -8  -3    4.82    3.41
  -6  -8  -3    2.49    3.00
   6   8  -3    2.88    4.17
  -6  -8  -3    0.40    1.87
   6  -8   3    3.78    3.63
   6   9   3   -2.56    3.33
  -6  -9   3    3.20    4.26
  -6  -9   3   -0.89    2.04
   6  -9  -3   -2.26    3.08
   6   9   3    1.81    3.33
   6  -9  -3    4.13    4.37
   6   9   3   -1.43    2.32
  -6  -9   3    0.09    2.70
  -6  -9  -3    0.94    4.02
  -6  -9  -3    0.05    2.51
   6  -9   3    8.53    5.57
   6   9  -3    2.49    3.17
  -6  -9  -3   -0.53    2.85
   6  -9   3    2.47    4.24
   6   9  -3    7.53    5.15
   6 -10  -3   32.55   10.39
   6  10   3   46.04   11.29
   6  10   3   18.67    6.60
   6 -10  -3   24.05    8.14
  -6 -10   3   25.82    6.43
   6 -10   3   20.41    8.20
   6  10  -3   30.29    9.75
   6  10  -3   15.96    6.22
  -6 -10  -3   15.22    5.34
   6  11   3   34.06    8.51
   6 -11  -3   11.57   13.20
   6  11   3   27.79   10.46
   6 -11  -3   22.62   10.14
  -6 -11  -3   28.14    7.58
   6  11  -3   20.94    8.67
   6  11  -3   14.31    6.37
   6 -11   3    6.39    7.22
   6 -12  -3    6.18    6.13
   6 -12  -3    5.89    6.20
   6  12   3    1.60    5.32
   6  12   3    7.13    6.32
   6 -12   3   12.26    7.83
   6  12  -3   10.56    6.78
   6  12  -3   16.76    7.06
   6  13   3    3.14    5.44
   6 -13  -3    1.05    6.18
   6 -13  -3   -3.67    3.10
   6  13   3   -0.59    3.69
   6 -13   3   -2.56    4.97
   6  13  -3   -1.02    5.02
   6  13  -3   -2.73    2.41
   6  14   3   -0.79    4.04
   6 -14  -3    2.83    4.69
   6  14   3    2.80    3.88
   6 -14  -3    8.54    8.20
   6  14  -3    5.20    4.79
   6 -14   3   11.86    8.62
   6  14  -3    5.65    5.48
   6 -15  -3    2.78    4.56
   6  15   3    0.91    4.98
   6 -15   3   -3.53    3.68
   6  15  -3    0.80    4.22
   7   0  -3    6.28    2.90
   7   0  -3    6.59    2.88
   7   0   3    3.06    2.52
   7   0   3    0.22    2.03
   7   0   3    2.83    1.96
  -7   0  -3    0.48    1.89
   7   0  -3    3.63    2.43
   7   0   3    1.34    1.69
   7   0  -3    1.95    2.03
  -7   0   3    0.55    1.79
  -7   0   3    4.05    2.31
  -7   0   3    1.42    1.93
   7   1   3  182.19   16.73
  -7  -1   3  204.81   17.27
   7   1   3  176.14   17.46
   7   1   3  170.82   16.95
   7  -1  -3  213.91   16.99
   7  -1  -3  196.39   17.86
   7  -1  -3  188.28   17.72
   7  -1  -3  182.51   17.48
  -7  -1   3  190.85   17.71
  -7  -1   3  183.41   16.93
  -7   1  -3  208.48   17.45
  -7  -1  -3  178.80   17.12
   7  -1   3  205.67   17.72
   7  -1   3  188.31   16.95
   7  -1   3  181.50   16.80
   7   1  -3  200.27   17.89
   7  -1   3  194.39   17.24
  -7  -1  -3  192.56   16.81
  -7   1   3  199.46   16.95
   7   1  -3  178.41   16.71
  -7  -2   3    8.10    2.82
   7  -2  -3    2.52    3.01
  -7  -2   3    4.56    2.43
   7   2   3    5.77    3.22
   7  -2  -3    6.76    2.49
  -7   2  -3    9.04    3.21
   7   2   3    6.95    2.52
   7  -2  -3   10.76    3.99
   7   2   3    7.19    3.04
  -7  -2   3    5.05    2.80
   7  -2  -3    6.09    3.43
  -7   2   3    7.56    2.79
   7  -2   3    7.52    2.83
   7  -2   3   11.00    4.11
  -7  -2  -3    7.38    2.76
  -7  -2  -3    8.44    2.77
   7  -2   3   10.32    2.82
   7   2  -3    4.50    3.15
   7   2  -3    7.34    2.56
  -7  -3   3    3.62    1.98
   7   3   3   -1.58    2.87
   7  -3  -3   12.07    4.32
  -7   3  -3    3.10    2.17
   7  -3  -3    1.00    2.81
   7  -3  -3    6.57    2.52
  -7  -3   3    0.17    1.93
   7   3   3    3.10    2.62
  -7  -3   3    3.44    2.87
  -7  -3  -3    5.20    2.50
   7   3  -3    3.63    2.75
   7  -3   3    9.93    2.67
  -7  -3  -3    3.40    2.79
   7  -3   3   14.75    5.02
   7   3  -3    5.74    2.45
  -7   3   3    2.83    2.97
  -7   3   3    6.52    2.63
   7  -3   3   10.82    3.45
   7  -4  -3   38.86    7.73
  -7  -4   3   38.37    7.34
   7  -4  -3   25.54    4.93
  -7  -4   3   26.95    4.77
   7   4   3   26.10    6.14
   7   4   3   30.02    6.95
   7   4  -3   28.90    4.68
  -7   4   3   28.18    6.95
  -7  -4  -3   23.54    5.29
  -7  -4  -3   27.66    5.62
   7  -4   3   27.85    5.48
   7  -4   3   22.09    7.45
   7   4  -3   20.47    5.59
   7  -5  -3   26.13    5.33
  -7  -5   3   30.80    5.30
  -7  -5   3   34.64    7.14
   7  -5  -3   33.97    7.76
   7  -5  -3   23.54    6.61
   7   5   3   27.37    6.67
   7   5   3   22.45    6.31
   7  -5   3   37.05    8.63
  -7  -5  -3   15.88    4.88
  -7   5   3   21.74    6.56
   7   5  -3   32.01    7.29
   7   5  -3   32.10    5.27
   7  -5   3   30.26    6.06
  -7  -5  -3   29.80    6.26
   7   6   3    7.55    3.97
  -7  -6   3   13.66    3.62
   7  -6  -3    9.58    4.83
   7  -6  -3    8.43    3.44
   7  -6  -3    4.81    3.48
  -7  -6   3   12.11    4.63
  -7   6   3   19.31    6.59
   7  -6   3   17.95    4.75
  -7  -6  -3    4.54    3.44
   7  -6   3   10.71    5.83
   7   6  -3    9.25    4.70
   7  -6   3   14.26    5.24
   7  -7  -3   67.93   10.14
   7  -7  -3   54.61   11.54
   7   7   3   68.82   11.72
   7  -7  -3   54.36   11.51
   7   7   3   65.60   11.81
  -7  -7   3   62.96   12.59
   7   7   3   74.18    9.86
   7   7  -3   64.67   11.19
   7  -7   3   53.08   10.88
  -7   7   3   69.42   13.00
  -7  -7  -3   74.43   11.92
   7   7  -3   88.35   13.93
   7  -7   3   63.41   12.94
   7  -8  -3    9.74    6.02
  -7  -8   3   -0.64    2.84
   7   8   3    7.40    4.72
   7   8   3   -1.06    3.40
   7  -8  -3    5.62    4.90
   7  -8  -3   20.98    6.76
  -7  -8   3    5.25    3.29
  -7  -8  -3   12.76    4.38
   7   8  -3    2.36    4.44
   7  -8   3    8.75    4.73
   7   8  -3   13.61    6.48
   7  -8   3   18.95    7.43
  -7   8   3   17.62    7.16
   7  -9  -3   79.32   14.93
   7   9   3   50.99   11.91
   7  -9  -3   55.12   12.20
   7   9   3   54.63   11.13
   7  -9   3   34.86   10.22
  -7  -9  -3   41.11    7.86
   7   9  -3   38.13    9.01
  -7  -9  -3   69.97   12.30
   7   9  -3   42.14   11.40
   7  -9   3   33.53   10.17
   7 -10  -3    7.92    6.69
   7  10   3   14.75    6.21
   7  10   3   22.90    8.62
   7 -10  -3   21.33    7.62
   7  10  -3   19.88    8.31
   7  10  -3   24.01    7.06
   7 -10   3   23.99    9.42
   7 -11  -3   28.14    9.47
   7 -11  -3   43.08   11.89
   7  11   3   39.78   12.29
   7  11  -3   21.26   10.31
   7 -11   3   32.45   10.92
   7  11  -3   37.70   12.31
   7 -12  -3   14.22    7.95
   7  12   3   17.80    7.56
   7 -12  -3   31.32   11.00
   7  12   3   39.69   11.38
   7  12  -3   35.66   10.07
   7  12  -3   19.07    9.24
   7 -12   3    8.73    7.15
   7 -13  -3   20.46    9.29
   7  13   3    7.93    5.80
   7  13   3    9.45    7.34
   7 -13  -3   13.20    8.05
   7  13  -3   19.92    7.47
   7  13  -3   22.11   10.46
   7 -13   3   32.42   11.93
   7  14   3    3.56    5.55
   7 -14  -3   -5.15    2.95
   7 -14  -3   22.38   10.73
   7  14   3    2.86    3.74
   7  14  -3    2.75    4.88
   7 -14   3    1.72    5.85
   7  14  -3    7.73    5.06
  -8   0   3    2.92    1.87
   8   0   3   -0.46    1.50
   8   0  -3   14.14    3.95
   8   0   3   -5.69    2.16
   8   0   3   -1.63    1.57
   8   0  -3   13.11    3.79
   8   0   3    0.73    2.21
   8   0  -3    5.30    2.28
  -8   0  -3    1.01    1.79
  -8  -1   3    0.55    1.63
   8   1   3    1.08    1.97
   8  -1  -3    1.63    1.59
   8  -1  -3   -3.49    1.85
   8   1   3   -0.26    2.25
   8   1   3    1.48    1.77
  -8  -1   3    1.85    1.94
   8   1   3    2.62    2.47
  -8   1  -3    1.94    1.97
  -8  -1   3    1.55    2.12
   8  -1  -3    0.31    2.14
   8  -1  -3    1.98    2.37
  -8   1   3    1.47    1.84
   8   1  -3   -0.43    1.69
   8  -1   3   -1.18    1.65
   8  -1   3    1.74    2.29
   8  -1   3    4.58    3.21
   8  -1   3    0.17    2.01
  -8  -1  -3    2.78    1.99
   8  -1   3    4.27    2.05
   8   1  -3    1.31    2.16
  -8  -1  -3   -0.66    1.32
  -8   2  -3   16.04    4.40
  -8  -2   3   13.29    3.77
  -8  -2   3   17.91    4.53
  -8  -2   3    6.85    3.18
   8  -2  -3   15.52    4.60
   8   2   3   11.65    3.58
   8   2   3    8.79    4.58
   8  -2  -3   24.54    5.59
   8  -2  -3   12.65    3.50
   8  -2  -3   17.94    4.59
   8   2  -3   20.96    5.33
  -8  -2  -3   13.66    4.13
   8  -2   3   17.58    4.08
   8  -2   3   17.79    3.78
   8   2  -3   16.12    3.65
  -8   2   3   12.76    3.93
   8  -2   3   15.90    4.94
   8  -2   3   18.35    4.99
  -8  -2  -3   13.93    4.23
   8  -2   3   15.37    4.07
  -8  -3   3   12.62    3.32
   8  -3  -3   16.15    5.29
   8  -3  -3    6.16    2.67
   8   3   3   -1.47    2.46
  -8  -3   3    8.69    2.96
  -8  -3   3    7.26    3.28
   8  -3  -3   10.27    4.10
  -8   3  -3    5.33    2.97
   8   3   3    7.89    3.64
   8   3  -3    9.24    2.87
  -8  -3  -3    5.06    2.72
  -8   3   3    2.25    2.10
   8  -3   3    8.71    4.46
   8   3  -3    7.31    3.65
   8  -3   3    7.59    2.60
   8  -3   3    6.15    2.94
  -8  -3  -3    8.23    3.20
   8   4   3   -2.75    2.49
   8  -4  -3    4.33    3.30
  -8  -4   3    6.47    3.50
  -8  -4   3    0.02    1.73
   8   4   3   -1.46    2.37
   8  -4  -3    1.71    3.78
  -8  -4   3    2.82    2.75
   8   4  -3   -0.29    1.54
  -8  -4  -3    1.59    2.43
   8  -4   3    2.86    2.28
  -8  -4  -3    2.85    2.45
   8   4  -3    2.07    3.03
   8  -4   3    1.03    2.94
  -8  -5   3   52.02    9.35
  -8  -5   3   76.13    8.19
   8   5   3   29.91    7.98
   8  -5  -3   37.96    8.50
   8  -5  -3   31.91    8.84
   8  -5  -3   57.66    8.16
   8   5   3   46.88    9.11
   8   5  -3   57.29   10.20
   8  -5   3   46.27    7.83
   8  -5   3   51.11   10.32
  -8   5   3   72.30   12.10
   8   5  -3   58.43    7.36
  -8  -5  -3   42.53    8.10
  -8  -5  -3   48.83    8.25
   8   6   3  109.85   14.56
   8  -6  -3   65.67   12.67
   8  -6  -3   81.65   11.49
  -8  -6   3   84.60    9.19
  -8  -6   3   77.05   12.77
   8   6   3   92.70   13.59
   8  -6  -3   79.91   14.20
  -8  -6  -3   76.39   11.94
   8   6  -3   93.50   13.39
   8  -6   3   98.74   15.80
  -8  -6  -3  107.56   13.44
   8  -6   3   94.01   13.85
   8   6  -3   98.58   14.44
   8   7   3   -2.84    2.06
   8   7   3    2.04    3.20
   8  -7  -3   -4.07    3.23
   8  -7  -3    4.15    4.42
  -8  -7   3    3.19    2.48
  -8  -7   3    0.64    2.55
  -8  -7  -3   -0.75    2.88
   8  -7   3    5.92    5.21
   8  -7   3    3.94    3.53
   8   7  -3   -1.98    3.28
   8   7  -3    2.44    3.83
  -8   7   3    6.80    5.93
   8   8   3    0.91    3.81
   8  -8  -3   -1.27    2.99
  -8  -8   3    7.93    4.83
   8  -8  -3   -2.05    3.26
   8   8   3    3.94    3.83
   8  -8  -3    0.08    3.29
   8   8  -3   10.80    5.78
   8   8  -3   -1.12    2.82
   8  -8   3    6.98    5.81
   8  -8   3   -0.95    2.10
  -8  -8  -3    7.57    4.70
   8  -9  -3   -0.02    4.33
   8  -9  -3    5.24    4.82
   8   9   3   -2.05    3.25
   8   9   3    7.14    5.15
   8  -9   3   -4.52    2.46
   8   9  -3   -0.84    3.69
  -8  -9  -3    2.32    3.93
   8   9  -3    2.95    4.52
   8 -10  -3    2.02    5.34
   8  10   3   -3.69    2.74
   8 -10   3   22.29   15.43
   8 -11  -3   -1.01    4.31
   8  11   3    2.79    4.98
   8 -11  -3    9.13    7.02
   8  11  -3    6.44    6.58
   8  11  -3    4.75    5.56
   8  12   3   19.73    8.37
   8  12   3    8.39    7.96
   8 -12  -3   11.52    7.27
   8 -12  -3   13.32    8.14
   8 -12   3   25.41   11.03
   8  12  -3   10.27    6.16
   8  12  -3    8.98    6.69
   8  13   3    8.58    5.78
   8 -13  -3   -1.07    5.25
   8  13   3   -0.88    4.31
   8 -13  -3    1.89    4.97
   8  13  -3    9.66    7.11
   8  13  -3    8.00    5.25
   8 -13   3    3.57    6.12
   8 -14  -3    1.78    4.57
   8  14   3   -1.08    3.25
   8  14   3    1.04    4.17
   8 -14  -3    1.11    5.91
   8 -14   3    7.49    6.04
   8  14  -3    4.73    5.84
   8  14  -3   -0.36    3.19
   9   0   3    3.74    2.21
  -9   0   3    1.64    2.06
   9   0   3   -1.09    1.95
  -9   0  -3    1.21    1.54
   9   0   3    0.49    1.70
   9   0  -3    0.46    2.11
   9   0  -3    0.63    1.67
   9   0   3    1.19    2.11
   9   0  -3    2.28    2.12
   9   0  -3   -0.05    1.88
   9   1   3   -5.64    1.73
  -9   1  -3   -0.15    1.60
   9  -1  -3    4.92    2.89
   9  -1  -3    5.56    3.31
   9   1   3    1.70    2.03
  -9  -1   3   -1.22    1.43
   9  -1  -3    0.94    1.62
   9   1   3    1.74    1.72
   9   1   3    2.11    2.37
  -9  -1   3    0.86    1.95
   9  -1  -3    6.68    2.99
   9  -1   3   -0.08    1.45
  -9  -1  -3    1.17    1.84
   9  -1   3    2.12    2.27
   9   1  -3    4.11    2.64
  -9   1   3   -2.14    1.17
   9  -1   3    4.07    2.52
   9  -1   3   -0.38    2.49
   9   1  -3    2.49    2.06
   9  -1   3   -0.87    1.14
  -9  -1  -3    0.58    1.78
  -9  -2   3   -0.99    1.74
   9   2   3    2.52    2.17
  -9  -2   3   -1.47    1.84
  -9   2  -3    0.15    1.97
   9  -2  -3    3.55    2.34
   9  -2  -3    0.83    2.47
  -9  -2   3   -0.37    1.59
   9   2   3   -2.19    1.97
   9  -2  -3    0.61    2.16
   9  -2  -3    4.39    3.40
   9  -2   3    3.08    2.28
   9  -2   3    1.68    2.07
  -9  -2  -3    0.90    1.51
   9   2  -3    2.30    1.60
   9  -2   3   -0.60    2.21
   9   2  -3    6.25    3.24
  -9   2   3    1.48    1.96
  -9  -2  -3   -0.63    1.73
   9  -2   3    4.88    2.59
   9  -2   3    2.70    3.17
   9  -3  -3    4.79    3.58
  -9  -3   3    1.00    1.88
   9  -3  -3    0.28    2.47
  -9   3  -3   -0.40    1.85
  -9  -3   3    4.05    2.13
   9  -3  -3   -3.12    1.61
  -9  -3   3    3.21    2.54
   9   3   3    1.49    2.27
   9  -3  -3    0.15    1.55
   9   3   3    2.08    2.42
   9  -3   3   -1.53    1.61
   9  -3   3    4.04    3.80
  -9  -3  -3    2.49    2.24
   9   3  -3    2.12    2.04
   9   3  -3    3.63    3.50
   9  -3   3    2.45    2.07
  -9   3   3   -0.74    1.46
  -9  -3  -3   -0.54    1.93
   9  -3   3   -3.39    1.57
   9   4   3  132.49   14.04
  -9   4  -3  137.96   16.19
   9  -4  -3  115.49   11.84
  -9  -4   3  122.55   14.99
   9  -4  -3  121.98   12.92
   9  -4  -3  124.63   17.23
  -9  -4   3  134.76   12.22
   9  -4  -3  133.71   17.56
  -9  -4   3  112.69   15.48
   9   4   3  129.55   16.48
  -9  -4  -3  135.15   13.67
   9   4  -3  111.94   15.67
  -9   4   3  131.63   13.14
   9  -4   3  131.77   17.90
   9   4  -3  125.21   11.92
  -9  -5   3    6.59    3.68
   9  -5  -3   11.41    5.12
  -9  -5   3    7.11    3.43
   9  -5  -3    3.64    4.29
   9  -5  -3    2.39    2.26
   9   5   3   -2.18    2.98
  -9  -5  -3    4.50    2.97
   9  -5   3    5.70    4.10
  -9  -5  -3    8.06    3.68
   9   5  -3    0.97    3.10
   9   5  -3    1.33    3.08
   9   6   3   67.00   12.62
   9  -6  -3   81.48   14.04
   9  -6  -3  100.86   16.12
   9   6   3   85.95   13.61
   9  -6   3   66.37   13.25
  -9  -6  -3  105.72   13.80
   9   6  -3   71.63   13.46
   9   6  -3   80.23   13.21
  -9  -6  -3   98.53   13.63
   9  -6   3   99.77   14.27
   9  -7  -3    3.94    4.60
  -9  -7   3    1.89    3.47
   9   7   3   -0.66    3.58
   9  -7  -3   -1.40    3.47
   9   7   3    3.58    4.35
   9  -7   3    3.04    3.91
   9  -7   3    9.18    4.84
  -9  -7  -3    1.40    3.15
   9   7  -3    0.07    3.82
  -9  -7  -3    5.58    3.96
   9   7  -3    2.34    4.57
   9  -8  -3   -3.73    4.42
   9   8   3    0.89    4.09
   9   8   3   -2.13    3.09
   9  -8  -3   -2.10    3.02
  -9  -8  -3    0.74    3.78
   9  -8   3    2.79    3.87
   9   8  -3    2.24    4.46
  -9  -8  -3    0.54    2.70
   9   8  -3   -2.53    3.17
   9  -8   3    5.95    5.97
   9   9   3   36.07    9.65
   9  -9  -3   32.44   10.02
   9   9   3   27.58    8.06
   9  -9  -3   23.73    8.64
   9  -9   3    4.21    5.14
   9   9  -3   18.69    7.82
   9   9  -3   27.66    8.89
   9 -10  -3   16.56    8.83
   9 -10  -3   15.24    8.15
   9  10   3   35.78   10.12
   9 -10   3   18.63    8.00
   9  10  -3    9.96    7.05
   9 -11  -3   11.22    6.46
   9  11   3    5.47    4.59
   9  11   3   14.63    9.34
   9 -11  -3   -0.58    4.73
   9 -11   3   18.33    8.44
   9  11  -3   20.82    9.15
   9  11  -3    6.60    4.83
   9 -12  -3   -2.13    4.64
   9 -12  -3   10.95    8.39
   9  12   3    8.13    6.36
   9  12   3   13.73    6.24
   9  12  -3   15.40    8.62
   9  12  -3   19.39    7.16
   9 -12   3   10.31    7.61
   9  13   3    3.50    5.21
   9 -13  -3   -4.15    3.58
   9 -13  -3    5.89    6.56
   9  13   3    0.21    3.36
   9 -13   3   -0.22    3.20
   9 -13   3    2.20    5.58
   9  13  -3    3.45    5.03
   9  13  -3   -1.90    4.01
 -10   0   3    3.03    2.54
  10   0  -3   -1.10    2.01
  10   0  -3    0.60    2.17
  10   0   3   -0.64    1.93
  10   0   3   -2.31    1.64
  10   0   3    0.31    2.88
  10   0  -3    0.17    2.38
  10   0  -3    1.50    2.05
 -10   0  -3   -0.51    1.73
  10   0   3    2.85    2.37
  10  -1  -3   79.02   11.46
  10   1   3   79.99    8.52
  10  -1  -3   81.90   11.47
 -10   1  -3   71.41   10.97
  10  -1  -3   79.58   10.82
 -10  -1   3   80.45   10.95
  10  -1  -3   92.36   11.95
  10   1   3   86.28   10.73
  10   1   3   75.18   11.36
 -10  -1   3   76.40   11.44
  10   1  -3   89.95   12.47
  10  -1   3   74.61   10.68
  10  -1   3   89.32   12.24
 -10   1   3   82.54   10.85
 -10  -1  -3   71.11   10.94
  10   1  -3   81.18   10.52
  10  -1   3   99.94   12.99
  10  -1   3   86.14   10.87
  10  -2  -3    3.58    2.86
  10  -2  -3   14.11    4.90
  10   2   3   10.58    4.24
  10  -2  -3    4.61    4.10
 -10  -2   3    8.77    3.55
  10  -2  -3    6.94    3.52
 -10   2  -3   11.37    4.10
 -10  -2   3   10.40    3.89
 -10  -2   3   10.78    3.97
  10   2   3   11.34    3.72
  10  -2  -3    2.03    2.15
  10  -2   3    4.76    3.33
  10  -2   3    9.70    4.40
 -10  -2  -3   13.60    3.94
  10   2  -3    1.96    1.88
 -10   2   3    5.10    2.76
  10   2  -3    6.61    3.82
  10  -2   3   17.79    5.68
  10  -2   3    7.88    3.17
 -10  -3   3   11.09    3.40
  10  -3  -3    6.77    3.54
  10  -3  -3    8.58    3.48
 -10  -3   3   18.84    5.51
  10  -3  -3    6.83    3.90
 -10   3  -3    4.41    3.55
  10  -3  -3   11.02    3.49
  10   3   3   14.50    5.10
 -10  -3   3    6.23    3.52
  10   3   3   10.37    4.03
  10  -3  -3    8.77    4.66
  10  -3   3    8.52    3.54
  10   3  -3    9.86    3.10
  10   3  -3   27.88    6.60
  10   3  -3    9.34    4.32
  10  -3   3   13.87    5.38
 -10   3   3    9.44    3.64
  10  -3   3    7.86    4.45
 -10  -3  -3    8.52    3.62
  10  -3   3    3.45    2.71
 -10  -3  -3   13.25    4.13
  10   4   3    6.76    3.96
 -10  -4   3    0.80    2.33
 -10   4  -3    0.54    2.59
  10  -4  -3    1.26    1.72
  10  -4  -3   -1.03    3.56
  10  -4  -3    4.15    3.52
  10  -4  -3    0.61    2.29
  10   4   3    2.91    2.99
 -10  -4   3    0.74    2.35
 -10  -4   3    1.39    1.94
  10  -4  -3   -1.82    2.41
 -10  -4  -3   -2.04    1.52
  10  -4   3   -1.37    2.94
  10   4  -3    4.83    3.77
 -10  -4  -3    3.20    2.96
  10   4  -3   -1.40    2.92
 -10   4   3   -0.82    1.82
  10  -4   3    3.20    4.24
  10  -4   3   -2.05    1.50
 -10  -5   3   14.64    5.77
 -10  -5   3   14.13    5.28
  10  -5  -3   16.71    5.82
  10  -5  -3   16.56    6.85
  10   5   3   25.61    6.61
  10   5   3   18.73    7.34
  10  -5   3   28.35    7.43
  10   5  -3   19.04    6.80
 -10  -5  -3   20.49    5.58
 -10  -5  -3   13.37    4.97
  10   5  -3    7.30    5.63
  10  -6  -3   50.44   11.14
  10   6   3   54.02   10.76
 -10  -6   3   54.27    9.93
 -10  -6   3   66.69   11.53
  10  -6  -3   64.01   12.86
  10   6   3   78.86   12.88
 -10  -6  -3   44.67    9.04
  10   6  -3   64.57   12.36
  10   6  -3   64.01   11.96
 -10  -6  -3   63.75   10.92
  10  -6   3   59.26   12.70
  10  -6   3   46.12   10.62
  10  -7  -3   -1.11    2.97
 -10  -7   3    2.78    3.53
  10   7   3    3.49    3.96
  10   7   3   -1.16    3.50
  10  -7  -3   -2.33    4.75
 -10  -7   3    3.64    3.37
  10   7  -3    1.78    3.73
  10  -7   3   -0.69    3.77
  10  -7   3    5.51    4.18
  10   7  -3    8.47    5.17
 -10  -7  -3    1.51    2.73
 -10  -7  -3    1.81    3.86
  10  -8  -3   17.50    8.18
  10   8   3   30.85    9.01
  10   8   3   40.53   10.26
 -10  -8  -3   18.83    6.47
 -10  -8  -3    8.00    5.22
  10   8  -3   23.70    8.27
  10  -8   3   30.67   15.27
  10   8  -3   37.74    9.51
  10   9   3    4.03    3.84
  10   9   3    4.32    5.80
  10  -9  -3   11.39   12.01
  10  -9  -3   11.78    6.07
  10   9  -3   15.42    7.19
  10   9  -3   14.69    8.45
  10  -9   3    8.08    7.65
 -10  -9  -3   15.03    5.71
  10  10   3   21.03    8.50
  10 -10  -3   11.36    7.45
  10 -10  -3    6.20    6.78
  10  10  -3   23.30    8.40
 -10 -10  -3   20.99    6.89
  10 -10   3   31.32   10.96
  10 -11  -3    2.21    4.95
  10  11   3   -1.61    3.01
  10  11   3   -2.31    3.15
  10 -11  -3   -7.85    2.41
  10  11  -3   -1.15    3.33
  10 -11   3   -3.68    3.01
  10 -11   3    6.26    5.93
  10  11  -3    6.51    6.31
  10  12   3   -2.51    2.25
  10 -12  -3   17.88    7.65
  10 -12  -3   -3.23    3.88
  10  12   3    2.88    5.66
  10 -12   3    1.86    3.77
  10 -12   3    2.05    5.13
  10  12  -3    1.65    4.61
  10  12  -3    3.76    6.17
  10  13   3   -2.29    3.47
  10 -13  -3   -1.14    6.12
  10  13   3    4.45    5.08
  10 -13  -3   -1.79    3.67
  10 -13   3    4.50    5.02
  10 -13   3    3.07    6.20
  10  13  -3   -2.00    4.60
  10  13  -3   -0.45    3.12
  11   0   3    2.47    3.30
  11   0  -3   -2.69    1.89
  11   0  -3   -0.92    2.32
  11   0   3   -2.33    2.38
  11   0   3    1.59    2.63
  11   0  -3   -1.79    1.77
 -11   0   3    1.79    2.20
  11   0  -3    3.73    2.96
 -11   0  -3    1.33    2.30
  11   0   3   -0.84    1.99
  11   1   3   24.78    6.90
  11   1   3   28.53    5.10
  11  -1  -3   21.32    6.08
  11   1   3   35.36    6.28
  11  -1  -3   35.69    7.04
 -11   1  -3   32.63    6.82
  11   1   3   28.63    6.06
  11  -1  -3   31.01    6.80
  11   1  -3   22.88    6.30
  11  -1   3   19.34    5.37
  11   1  -3   21.61    6.47
  11  -1   3   29.80    6.77
  11  -1   3   33.04    6.68
  11   1  -3   28.39    5.78
  11  -1   3   29.94    6.80
 -11   1   3   29.22    6.03
 -11  -1  -3   34.36    7.12
  11  -2  -3   14.73    5.44
  11  -2  -3   13.94    5.79
 -11  -2   3   12.02    4.94
  11   2   3    7.06    4.62
 -11  -2   3   15.49    4.76
  11   2   3   16.34    4.95
  11  -2  -3    9.18    4.38
 -11   2  -3   12.45    4.37
  11  -2  -3    8.61    4.42
  11  -2   3    4.01    3.98
  11   2  -3   15.46    5.48
  11   2  -3   17.76    6.16
  11   2  -3   10.52    3.56
 -11  -2  -3    7.91    3.54
 -11   2   3   15.03    4.43
  11  -2   3   11.76    3.95
  11  -2   3   14.55    5.57
 -11  -2  -3    8.79    3.73
  11   3   3    0.46    2.38
  11   3   3    0.62    3.29
  11  -3  -3   -1.41    2.66
  11  -3  -3    6.39    3.88
 -11  -3   3   -0.09    2.01
 -11   3  -3    0.42    2.14
  11  -3  -3    6.25    3.10
 -11  -3   3    4.26    3.17
  11  -3  -3    5.62    3.86
 -11  -3   3   -0.86    1.84
  11   3  -3    0.12    2.31
  11   3  -3   -0.49    3.11
 -11   3   3    1.57    2.42
 -11  -3  -3    2.13    2.75
  11  -3   3    1.65    2.55
  11  -3   3   -1.29    2.86
  11  -3   3    3.90    2.50
  11  -3   3    1.84    2.91
  11   3  -3    0.43    2.28
 -11  -3  -3    4.94    3.02
 -11  -4   3    3.95    3.98
 -11   4  -3   -0.70    2.36
  11   4   3   -2.12    2.94
  11  -4  -3   -2.91    1.73
  11   4   3   -0.66    3.46
  11  -4  -3   -1.91    2.22
  11  -4  -3   -0.46    3.55
  11  -4  -3   -3.18    2.29
 -11  -4   3    4.49    3.33
 -11  -4  -3   -1.24    2.17
  11  -4   3    9.25    4.21
  11  -4   3    5.57    4.53
 -11   4   3   -3.43    1.47
  11  -4   3    6.78    4.92
  11  -4   3    6.41    2.67
 -11  -4  -3    2.27    2.79
  11   4  -3    4.83    3.94
  11   4  -3    1.18    4.01
  11   5   3  110.86   16.44
  11   5   3  120.16   16.07
  11  -5  -3   82.44   15.56
  11  -5  -3  115.34   16.17
  11  -5  -3   89.66   15.31
 -11  -5   3  110.35   15.60
 -11  -5   3  105.40   14.63
 -11  -5  -3  111.26   14.89
  11   5  -3  106.64   15.61
  11  -5   3  105.84   17.13
 -11  -5  -3  115.96   15.11
  11  -5   3  113.11   16.93
  11   5  -3  101.67   15.26
  11  -6  -3   23.67    9.04
  11   6   3   11.05    5.57
  11   6   3    9.77    5.67
  11  -6  -3    4.75    4.44
 -11  -6   3   18.80    5.68
 -11  -6   3   12.44    4.85
  11   6  -3   11.13    5.63
  11   6  -3   12.56    5.49
 -11  -6  -3    8.88    4.47
  11  -6   3   25.09    8.22
  11  -6   3   22.52    7.64
 -11  -6  -3    8.74    5.06
 -11  -7   3   55.20   10.60
  11  -7  -3   40.70   11.16
  11   7   3   37.30    9.51
  11   7   3   47.58   10.52
  11  -7  -3   49.22   12.01
 -11  -7  -3   35.43    9.14
  11  -7   3   47.43   10.53
  11  -7   3   42.93   11.33
  11  -7   3   55.21   12.34
  11   7  -3   47.25   10.37
  11   7  -3   52.99   11.23
 -11  -7  -3   32.73    9.07
  11  -8  -3    8.48    6.64
  11  -8  -3   -3.73    3.68
  11   8   3    0.59    3.82
 -11  -8   3   -1.59    2.76
  11   8   3    4.07    3.44
 -11  -8  -3    0.25    2.90
  11   8  -3   -0.78    2.53
  11  -8   3    2.89    4.15
  11  -8   3    3.47    4.87
  11   8  -3    1.69    3.92
  11   9   3   15.26    7.17
 -11  -9   3   20.71    7.11
  11   9   3   15.03    6.99
  11  -9  -3   13.89    7.64
  11  -9  -3   15.95    7.95
  11  -9   3   19.47    9.08
 -11  -9  -3    8.29    4.74
  11   9  -3   11.33    5.77
  11  -9   3   24.64   10.18
  11   9  -3   22.48    9.06
  11  10   3    5.99    5.59
  11 -10  -3    2.67    6.75
  11 -10  -3    8.66    6.82
  11  10   3   19.67    7.72
  11  10  -3    1.39    4.82
  11 -10   3   15.45    8.01
  11  10  -3    4.93    4.78
  11 -10   3    0.65    4.75
 -11 -10  -3   14.44    6.66
  11  11   3    6.77    6.11
  11 -11  -3    2.92    5.14
  11  11   3    2.14    4.31
  11 -11  -3    6.13    5.83
  11 -11   3   11.20    6.41
  11 -11   3    9.40    6.78
  11  11  -3   -1.24    2.71
  11  11  -3    5.54    5.70
 -11 -11  -3    5.22    4.56
  11  12   3    3.73    4.63
  11 -12  -3    1.82    4.91
  11 -12  -3   -4.38    3.50
  11  12   3   -2.72    4.18
  11 -12   3    2.97    4.89
  11  12  -3    2.11    3.91
  11 -12   3   -1.81    4.02
  11  12  -3   -3.01    3.99
 -11 -12  -3   -3.76    2.42
  12   0   3    0.12    2.74
  12   0  -3    4.17    3.54
  12   0   3    2.84    2.87
  12   0   3    1.13    3.12
 -12   0   3    2.64    2.95
  12   0  -3   -0.04    3.26
  12   0   3   -0.99    2.59
  12   0  -3    1.46    2.96
 -12   0  -3    1.35    2.79
  12   1   3   12.26    3.63
  12  -1  -3    9.65    4.84
 -12   1  -3    4.43    3.36
  12   1   3   15.67    5.30
  12   1   3    6.37    5.56
  12   1   3   10.36    4.72
 -12  -1   3   10.09    4.42
  12  -1  -3   12.58    4.79
  12  -1  -3   20.31    5.86
  12  -1  -3   14.49    5.03
  12  -1   3   24.42    6.21
 -12  -1  -3   12.62    4.99
  12   1  -3   20.17    5.81
  12   1  -3   12.62    4.01
 -12   1   3   12.79    4.50
  12  -1   3   17.47    5.11
  12  -1   3   14.58    6.24
  12   1  -3   14.55    5.54
  12  -2  -3   -3.09    1.70
 -12  -2   3   -1.01    2.10
  12  -2  -3    3.85    4.27
  12  -2  -3    4.04    2.87
 -12  -2   3    3.16    3.69
  12   2   3   -1.16    2.37
  12  -2  -3    3.51    3.31
 -12   2  -3   -0.47    2.18
  12   2   3   -1.76    2.49
  12  -2   3   12.81    4.96
  12   2  -3   -0.61    2.45
  12  -2   3   -1.96    2.96
 -12  -2  -3    1.10    2.85
  12   2  -3    0.38    1.90
  12  -2   3    6.51    3.47
  12   2  -3   -4.08    2.06
  12  -2   3    0.75    2.37
 -12   2   3    5.23    3.39
 -12  -2  -3    1.18    2.11
 -12   3  -3    8.56    3.92
 -12  -3   3    2.39    2.75
  12   3   3   -0.29    3.42
  12   3   3    5.94    4.09
  12  -3  -3    4.11    4.49
  12  -3  -3   -0.22    2.15
  12  -3  -3    4.46    3.99
  12  -3  -3    0.80    2.89
 -12  -3   3    1.05    2.88
  12   3  -3    2.49    3.60
  12   3  -3    4.45    4.48
  12  -3   3    0.48    3.15
  12  -3   3    0.73    2.85
 -12  -3  -3    3.52    3.01
 -12   3   3    4.53    3.19
  12  -3   3    5.07    3.35
 -12  -3  -3    4.46    3.43
  12   3  -3    0.30    2.03
  12  -3   3    3.25    4.43
 -12   4  -3  109.74   14.32
 -12  -4   3   69.97   11.83
 -12  -4   3   61.15   10.01
  12  -4  -3   51.86   10.21
  12   4   3   60.39   11.15
  12   4   3   46.84    9.74
  12  -4  -3   58.02   12.26
  12  -4  -3   65.37    8.90
  12  -4  -3   54.21   10.97
  12  -4   3   29.20    7.58
 -12  -4  -3   60.49   10.80
 -12  -4  -3   57.92   10.46
  12   4  -3   64.61   11.72
  12  -4   3   48.85   11.13
 -12   4   3   55.23    9.55
  12  -4   3   92.97   14.08
  12  -4   3   45.25    7.66
  12   4  -3   53.07   11.00
  12  -5  -3   -0.38    4.52
  12  -5  -3   -2.58    3.90
  12  -5  -3    0.26    2.48
 -12  -5   3    0.82    3.41
 -12  -5   3    5.58    3.69
  12   5   3    0.95    3.33
  12  -5   3   -1.61    3.29
  12  -5   3    5.96    5.14
 -12  -5  -3   -1.20    2.62
  12  -5   3   14.54    6.80
  12   5  -3    1.98    4.18
  12   6   3    8.38    5.62
  12  -6  -3   -2.58    3.95
  12  -6  -3    0.93    3.99
 -12  -6   3   -0.09    2.81
  12   6   3    5.37    4.49
  12   6  -3   -2.54    3.61
 -12  -6  -3   12.26    5.27
  12   6  -3    9.84    4.97
  12  -6   3    4.99    5.18
  12  -6   3    6.33    6.27
 -12  -7   3    2.45    3.35
  12  -7  -3   16.03   11.65
  12   7   3    2.42    3.92
  12  -7  -3   -0.68    4.92
  12   7   3    1.79    4.24
  12   7  -3    1.65    3.54
  12  -7   3   19.23    8.80
  12   7  -3    1.33    4.47
 -12  -7  -3    0.15    3.55
  12  -7   3   -3.75    3.99
  12  -8  -3   -3.26    2.59
  12  -8  -3    3.67    6.36
  12   8   3    0.62    2.58
  12   8   3    5.81    5.17
 -12  -8   3    7.34    4.45
  12   8  -3    4.99    4.96
  12  -8   3   13.36    8.03
  12   8  -3    2.58    4.90
  12  -8   3   -0.21    4.35
 -12  -8  -3    2.50    3.73
  12   9   3    2.19    6.06
  12  -9  -3    7.81    6.75
  12  -9  -3   21.66    9.45
 -12  -9   3    0.21    4.00
  12   9   3    1.35    4.62
  12  -9   3    6.24    6.36
 -12  -9  -3   10.29    5.45
  12   9  -3   -0.60    3.46
  12   9  -3   12.31    6.69
  12  -9   3   18.21    8.62
  12  10   3    4.91    7.53
  12 -10  -3    3.79    6.50
 -12 -10   3    3.00    4.21
  12 -10  -3    8.35    7.94
  12  10   3    0.43    3.13
  12 -10   3    4.32    7.02
  12  10  -3   13.28    7.66
  12 -10   3    1.93    5.44
  12  10  -3    3.45    3.76
 -12 -10  -3    1.01    2.78
 -12 -11   3   -0.81    2.75
  12  11   3    1.63    4.59
  12 -11  -3    3.61    6.71
  12  11   3    3.29    4.08
  12 -11  -3    2.47    4.29
  12 -11   3    4.18    5.15
  12 -11   3    4.88    4.83
  12  11  -3    0.79    3.68
 -12 -11  -3    0.21    3.66
  12  11  -3    4.76    5.61
  13   0   3    7.54    3.67
  13   0  -3    0.92    2.99
  13   0   3    0.51    2.96
  13   0  -3    0.78    3.03
  13   0   3   -1.13    3.32
 -13   0  -3   -0.89    2.44
  13   0   3    9.53    3.83
  13   0  -3   -0.94    2.66
 -13   0   3    4.17    3.07
  13  -1  -3    3.54    3.86
  13  -1  -3    6.22    3.80
  13   1   3   13.10    4.47
  13  -1  -3    6.03    3.41
 -13   1  -3   14.05    5.03
  13   1   3    4.22    3.98
  13  -1  -3    6.04    4.26
  13   1   3    4.13    3.50
 -13  -1   3    4.99    3.29
 -13   1   3    4.54    3.41
 -13  -1  -3   -4.16    1.73
  13  -1   3    5.56    3.77
  13  -1   3   11.40    4.87
  13   1  -3    1.49    3.49
  13   1  -3   -1.06    3.72
  13   1  -3    1.71    3.04
  13  -1   3   11.75    4.88
  13  -1   3   14.53    4.88
  13  -2  -3   -4.70    2.29
  13  -2  -3   -3.78    1.73
  13  -2  -3   -0.73    2.84
 -13   2  -3    3.03    3.63
  13  -2  -3   -0.79    2.98
  13   2   3    6.28    3.35
 -13  -2   3    1.36    3.11
 -13  -2   3    0.09    2.72
  13   2   3   -0.99    3.22
 -13  -2  -3    1.48    2.82
 -13   2   3    2.02    3.13
  13   2  -3    2.54    2.75
  13  -2   3   -4.86    1.62
  13  -2   3    8.82    4.62
  13   2  -3   -4.69    2.81
  13   2  -3   -1.05    4.08
  13  -2   3    1.72    3.26
  13  -2   3    0.78    3.01
 -13  -3   3    2.15    2.97
 -13  -3   3   -1.85    1.99
  13  -3  -3    1.15    3.66
  13  -3  -3    2.61    3.89
 -13   3  -3    4.93    3.75
  13   3   3   10.04    4.48
  13  -3  -3    0.52    2.85
  13  -3  -3   -4.53    2.01
  13   3   3    0.00    3.18
  13  -3   3    0.39    2.70
  13   3  -3   11.67    5.33
 -13  -3  -3    2.60    3.12
  13   3  -3   -3.90    3.25
  13  -3   3    5.21    3.93
  13  -3   3    0.28    4.21
  13  -3   3    2.05    3.55
 -13   3   3   -1.26    2.51
 -13   4  -3    2.77    3.45
  13   4   3    2.81    4.23
  13  -4  -3    4.32    4.90
  13  -4  -3    8.05    5.53
  13  -4  -3    1.42    3.35
  13   4   3   -2.16    2.71
 -13  -4   3   -0.90    2.55
  13  -4  -3   -0.02    2.54
 -13  -4   3    1.67    3.21
  13   4  -3   -3.26    2.54
  13  -4   3    4.11    3.23
  13  -4   3   -3.14    2.99
 -13  -4  -3    1.91    3.35
  13   4  -3   -0.28    3.74
  13  -4   3   -0.22    2.14
 -13   4   3   -1.97    1.79
  13  -4   3    3.24    4.85
 -13  -5   3   21.02    6.30
  13  -5  -3   21.69    8.29
  13   5   3   19.22    6.57
  13  -5  -3   16.83    6.16
  13  -5  -3   11.22    6.11
  13   5  -3   49.20   10.89
  13  -5   3   26.46    8.56
  13  -5   3   24.68    6.50
  13  -5   3   18.11    7.07
 -13  -5  -3   13.44    5.62
  13  -6  -3    2.75    3.85
  13   6   3   -2.13    3.97
  13  -6  -3    0.56    3.58
  13  -6  -3   -3.63    3.75
  13   6   3    2.48    3.96
 -13  -6   3    1.31    3.26
  13   6  -3    4.67    4.68
  13  -6   3   -2.42    2.34
  13   6  -3   -6.64    3.75
  13  -6   3   -2.83    3.13
 -13  -6  -3   -0.29    3.02
  13  -6   3    6.49    8.52
  13   7   3    6.63    5.35
  13  -7  -3    0.01    3.70
  13   7   3   -0.07    4.01
 -13  -7   3    1.58    3.05
  13  -7  -3    1.90    5.42
  13   7  -3    7.70    5.57
 -13  -7  -3    1.26    3.08
  13  -7   3    1.23    5.21
 -13  -8   3    0.00    3.40
  13   8   3    0.92    4.38
  13  -8  -3   -2.95    4.50
  13   8   3    0.15    4.13
  13  -8  -3   12.06    7.27
  13  -8   3   -0.29    4.69
  13   8  -3    1.81    3.60
  13  -8   3    9.58    7.52
  13   8  -3    3.15    4.74
 -13  -8  -3    3.39    4.48
  13  -9  -3   -1.12    3.93
  13  -9  -3    1.84    6.51
 -13  -9   3    6.17    4.83
  13   9   3   12.57    6.97
  13   9   3   -2.18    2.80
  13  -9   3   -3.49    3.32
  13   9  -3    8.64    6.70
  13  -9   3   -0.19    5.84
 -13  -9  -3    7.05    4.64
  13   9  -3   -1.94    2.78
  13  10   3   -1.36    4.04
  13 -10  -3    5.44    6.52
  13  10   3    5.18    5.02
 -13 -10   3    1.20    3.98
  13 -10  -3    3.77    5.93
  13  10  -3    3.18    5.67
  13  10  -3    7.63    6.06
  13 -10   3   11.70    7.45
  13 -10   3    0.91    5.28
 -13 -10  -3   -2.73    2.30
 -13 -11   3    3.18    4.47
  13 -11  -3    4.11    6.65
  13  11   3    8.74    6.04
  13 -11  -3    9.34    6.94
  13  11  -3    9.99    6.51
  13 -11   3    5.34    6.69
 -13 -11  -3   -0.02    3.18
  13 -11   3    8.51    7.19
  13  11  -3   10.14    7.04
  14   0   3    2.08    3.44
  14   0  -3    0.09    3.06
 -14   0   3    0.69    2.87
  14   0   3    6.20    3.80
  14   0  -3   -2.83    2.21
  14   0  -3    2.67    3.74
 -14   0  -3    3.78    3.61
  14   0   3    2.40    3.08
  14   1   3    6.08    4.15
 -14   1  -3   13.53    5.30
  14  -1  -3    8.73    5.15
  14  -1  -3   24.57    6.77
  14   1   3   12.07    6.09
  14  -1  -3   12.43    5.37
 -14  -1   3   19.23    6.30
  14  -1  -3    8.76    7.06
 -14   1   3   13.52    5.06
  14  -1   3    7.00    4.52
  14  -1   3   13.90    4.95
  14  -1   3   21.30    7.12
  14   1  -3   12.75    5.43
  14   1  -3   17.27    5.22
  14  -1   3   12.88    5.16
  14   1  -3   19.71    6.59
 -14  -1  -3    7.61    4.59
  14  -2  -3    3.49    3.74
  14  -2  -3    4.15    4.36
  14  -2  -3    0.57    3.65
 -14  -2   3    3.35    3.04
 -14   2  -3   -0.21    3.38
  14   2   3    7.24    4.29
  14   2   3   11.99    6.57
  14  -2  -3   -1.99    2.75
  14  -2   3    2.92    3.30
  14  -2   3   10.17    5.82
  14   2  -3   17.23    9.84
 -14  -2  -3    3.18    3.74
  14  -2   3    1.14    3.00
  14  -2   3   10.72    4.78
  14   2  -3    7.04    4.34
 -14   2   3    9.13    4.44
  14  -3  -3    0.22    3.49
 -14   3  -3   -0.20    2.76
  14   3   3   -0.87    4.45
  14  -3  -3   -0.34    3.66
  14  -3  -3   -1.68    4.00
  14   3   3   -0.13    3.12
  14  -3  -3    3.09    3.25
 -14  -3   3   -0.51    2.75
  14  -3   3   -2.20    2.14
  14  -3   3   -2.29    3.15
  14   3  -3    0.67    3.46
  14   3  -3   -1.19    3.33
 -14   3   3    3.16    3.40
  14  -3   3    0.67    2.61
 -14  -3  -3    2.96    3.29
  14  -3   3    0.22    3.46
 -14  -4   3   13.25    5.31
  14   4   3   17.93    6.56
 -14   4  -3    3.02    4.02
  14  -4  -3   22.82    7.20
  14  -4  -3    5.31    5.69
  14   4   3   23.39    8.27
  14  -4  -3   20.44    7.82
 -14  -4  -3   15.08    6.17
  14   4  -3    9.89    5.54
  14  -4   3   13.25    5.32
  14  -4   3   16.15    7.17
  14  -4   3   16.47    8.10
  14   4  -3   20.23    7.06
 -14   4   3   11.76    5.04
  14   5   3   18.45    6.20
  14  -5  -3   27.36    8.61
  14   5   3   26.99    8.33
 -14  -5   3    6.78    4.50
  14  -5  -3   11.44    6.05
  14  -5   3   17.17    7.84
  14  -5   3    1.65    5.05
 -14  -5  -3   12.54    5.57
  14   5  -3   15.69    6.67
  14  -5   3   17.91    5.78
  14   5  -3   13.64    6.65
  14  -6  -3   -4.55    3.43
 -14  -6   3    2.56    3.56
  14  -6  -3   -0.24    3.50
  14   6   3   -1.28    2.85
  14   6   3   -3.54    3.23
  14   6  -3   -1.87    2.69
  14   6  -3   -2.67    3.11
  14  -6   3    1.38    3.06
 -14  -6  -3   -4.42    1.66
  14  -6   3    2.93    5.13
  14  -6   3    0.89    4.39
  14  -7  -3    8.66    5.69
  14  -7  -3   17.84    8.86
  14   7   3    7.76    5.43
  14  -7  -3   14.25    7.75
  14   7   3   -1.18    4.15
 -14  -7   3    7.32    4.29
  14   7  -3   -1.99    3.82
 -14  -7  -3    4.73    4.50
  14  -7   3   18.59    8.98
  14   7  -3   10.39    6.82
  14  -7   3    3.42    4.16
  14  -7   3    3.11    6.07
  14   8   3    3.75    4.46
  14  -8  -3   16.54    7.89
  14  -8  -3   -0.44    4.70
 -14  -8   3    6.65    4.84
  14  -8  -3    8.96    6.16
 -14  -8  -3   -0.68    3.11
  14  -8   3    3.47    6.42
  14   8  -3   18.47    9.06
  14  -8   3    6.48    5.33
  14   8  -3   12.73    7.49
 -14  -9   3    2.21    4.20
  14  -9  -3   -5.24    3.55
  14   9   3   -1.24    3.14
  14  -9  -3   -0.99    2.94
  14   9  -3    3.21    4.90
  14  -9   3   -4.07    3.49
  14   9  -3   -3.48    3.04
  14  -9   3    5.23    6.79
 -14  -9  -3   -5.41    2.32
 -14 -10   3   -2.41    2.62
  14 -10  -3    7.71    8.02
  14  10   3   -4.58    2.47
  14 -10  -3    3.74    4.54
 -14 -10  -3    3.08    4.20
  14 -10   3    0.54    4.86
  14 -10   3   -1.28    3.97
  14  10  -3    3.21    5.21
  14  10  -3    8.09    7.02
  15   0  -3   -1.08    3.00
  15   0   3   -0.66    2.73
  15   0  -3    1.34    3.89
  15   0   3   -2.36    2.56
 -15   0  -3   -0.51    2.62
 -15   0   3    1.34    2.83
  15  -1  -3   18.06    6.04
 -15  -1   3   24.69    6.97
 -15   1  -3   12.62    5.17
  15   1   3    3.25    4.08
  15   1   3   27.74    8.53
  15  -1  -3   22.27    6.64
  15  -1  -3   15.46    6.72
 -15  -1  -3    8.30    4.56
  15  -1   3   12.10    5.45
  15  -1   3   17.83    6.54
  15   1  -3   19.31    6.67
  15   1  -3   19.71    7.17
 -15   1   3   14.45    5.25
  15  -2  -3   30.69    8.04
 -15   2  -3    0.70    2.98
  15  -2  -3    4.62    3.45
  15  -2  -3   13.50    6.20
 -15  -2   3    3.47    3.71
  15  -2   3    8.32    4.43
 -15   2   3    0.37    3.08
  15  -2   3   15.12    6.67
 -15  -2  -3    9.72    5.12
  15   2  -3    7.86    5.38
  15  -2   3    7.85    3.98
 -15  -3   3    1.92    3.17
  15  -3  -3    2.64    3.71
 -15   3  -3    7.33    4.69
  15   3   3    2.00    4.53
  15  -3  -3    3.48    4.05
  15  -3  -3   -0.10    2.87
  15  -3  -3    1.38    4.66
 -15  -3  -3   -0.71    2.60
  15  -3   3    5.86    5.18
  15  -3   3    1.60    3.10
 -15   3   3    5.69    4.01
  15   3  -3    4.67    4.40
  15   3  -3    2.65    4.17
  15  -3   3   -4.63    2.00
  15  -3   3    4.16    4.48
 -15  -4   3    2.21    3.55
  15  -4  -3   15.47    6.65
  15  -4  -3    4.58    4.50
  15   4   3   25.27    8.31
 -15   4  -3   23.30    7.64
  15  -4  -3   18.24    8.13
  15   4  -3    9.22    5.22
 -15   4   3    0.03    2.93
 -15  -4  -3    2.71    7.11
  15  -4   3   17.13    7.74
  15  -4   3   13.35    5.92
  15  -4   3   12.64    6.50
  15   4  -3    6.77    5.60
  15  -5  -3   -1.64    3.09
  15   5   3   -4.45    3.15
  15  -5  -3   -0.97    4.07
  15  -5  -3    6.15    6.09
 -15  -5   3    1.89    3.12
 -15  -5  -3    0.25    3.44
  15  -5   3    0.63    2.73
  15   5  -3    3.63    4.98
  15  -5   3    1.10    5.36
  15  -5   3   -0.75    4.47
 -15  -6   3   -0.66    2.65
  15  -6  -3   -0.04    3.22
  15   6   3   11.99    6.77
  15  -6  -3   14.58    7.87
  15   6  -3    9.37    5.78
  15  -6   3   -4.57    4.02
 -15  -6  -3    1.59    3.59
  15  -6   3    4.36    4.98
  15   6  -3    2.74    4.96
  15   7   3    2.02    3.84
  15  -7  -3   -1.61    2.50
  15  -7  -3    4.64    6.26
 -15  -7   3    1.97    3.19
  15  -7  -3    4.79    4.99
 -15  -7  -3   -0.16    2.11
  15   7  -3   -1.54    2.89
  15  -7   3   -0.28    5.25
  15   7  -3    2.67    3.64
  15  -7   3    6.35    5.08
 -15  -8   3    5.98    4.43
  15  -8  -3    3.58    4.28
  15   8   3    7.72    6.29
  15  -8  -3    3.62    5.48
  15  -8  -3   -2.89    4.67
  15  -8   3    5.56    6.24
  15   8  -3   -0.38    4.66
  15   8  -3   -2.19    3.88
 -15  -8  -3    3.64    4.54
  15  -8   3    6.62    5.27
  15   9   3   -1.16    3.61
  15  -9  -3    0.25    3.00
 -15  -9   3    0.44    3.40
  15  -9  -3   -2.75    2.79
  15  -9  -3   -0.51    5.71
  15  -9   3    8.36    6.70
  15  -9   3    2.65    5.48
 -15  -9  -3    0.71    4.20
  15   9  -3   -0.79    3.57
  15   9  -3   -1.11    3.20
 -16   0   3    0.28    2.79
  16   0  -3    0.60    4.12
  16   0   3    0.25    3.76
  16   0  -3   -1.28    3.28
 -16  -1   3   19.47    6.14
  16   1   3   19.28    7.01
  16  -1  -3   24.20    7.50
 -16   1   3    3.82    3.49
 -16  -1  -3   16.43    6.26
  16   1  -3   10.70    5.71
  16   1  -3   32.54    7.98
  16  -2  -3    2.06    4.39
 -16   2  -3   13.50    9.00
  16  -2  -3    2.79    3.63
 -16  -2   3    7.96    4.71
  16   2   3    5.38    4.85
  16   2  -3    3.57    4.49
 -16  -2  -3   -0.72    2.18
  16   2  -3   11.13    6.28
 -16   2   3    5.23    3.95
  16  -2   3    8.60    4.29
  16  -3  -3    3.38    4.24
  16   3   3    6.24    4.97
  16  -3  -3   -0.56    3.38
 -16   3  -3    6.54    4.79
 -16  -3   3    6.37    4.54
  16   3  -3    2.61    4.80
 -16  -3  -3    2.16    4.27
 -16   3   3   -2.82    2.15
 -16  -4   3    0.72    3.09
  16  -4  -3    2.56    4.36
  16   4   3   -0.01    4.36
 -16   4  -3    2.82    3.42
  16  -4  -3    1.10    4.34
  16   4  -3    0.35    4.20
 -16   4   3   10.37    4.79
 -16  -4  -3    8.05    5.34
  16   4  -3   -3.82    3.23
  16  -5  -3    1.82    4.44
 -16  -5   3   19.95    6.82
  16  -5  -3    2.66    3.74
  16   5   3    0.62    3.62
 -16  -5  -3    2.37    4.03
  16  -5   3    6.03    5.77
  16   5  -3    5.19    4.65
  16  -6  -3    3.05    4.82
 -16  -6   3   20.26    7.92
  16  -6  -3    1.00    4.78
  16   6   3    5.90    5.75
  16  -6  -3    0.88    3.36
  16  -6   3   -3.51    4.56
  16   6  -3    0.64    4.14
 -16  -6  -3    1.14    3.42
  16   6  -3   -2.49    3.06
  16  -6   3   15.65    7.85
  16  -7  -3   -4.46    3.14
  16  -7  -3   -0.16    4.67
 -16  -7   3    6.65    4.73
  16   7   3   -1.06    4.72
  16  -7  -3    1.84    4.38
  16  -7   3    6.26    5.49
 -16  -7  -3    3.68    4.06
  16  -7   3    5.47    6.27
  16   7  -3   -0.79    3.39
  17   0   3   -6.06    2.46
  17   0  -3    0.49    3.26
 -17   0  -3    8.04    4.55
 -17   0   3   -0.02    2.75
 -17  -1   3   10.55    5.38
  17  -1  -3   -2.39    3.45
  17   1   3    0.39    3.95
 -17   1  -3   15.35    6.41
 -17  -1  -3   13.43    6.22
  17  -1   3   16.15    7.56
 -17   1   3    9.88    5.00
  17   1  -3   12.77    6.90
 -17   2  -3    4.83    4.80
  17   2   3    8.60    5.86
  17   2  -3   14.77    6.31
 -17  -2  -3   -0.43    3.34
 -17   2   3    7.28    4.84
 -17  -3   3    0.16    3.60
 -17   3  -3    6.97    4.83
  17   3   3   -2.81    2.83
 -17   3   3   -2.42    2.96
  17   3  -3   -0.80    2.21
 -17  -3  -3   -0.05    3.36
  17   4   3    1.83    4.65
 -17   4  -3    0.46    3.50
 -17  -4   3    6.98    5.03
 -17  -4  -3    2.43    4.36
 -17   4   3   10.43    5.94
  17   4  -3   14.56    6.88
  17   5   3    1.33    4.73
 -17  -5   3   -1.47    2.61
 -17  -5  -3    3.23    3.72
  17   5  -3    2.75    5.06
 -18   0  -3    0.12    2.77
  18   0   3   -6.82    2.24
 -18   0   3    0.42    3.38
  18   0  -3    4.22    5.27
 -18   1  -3    0.11    3.60
 -18  -1   3   12.52    6.40
  18   1   3    9.26    6.16
 -18   1   3    2.85    3.41
  18   1  -3   -1.05    4.39
 -18  -1  -3   18.08    7.04
 -18  -2   3    6.69    4.90
 -18   2  -3    0.47    3.72
  18   2   3    0.77    4.53
 -18  -2  -3    0.53    3.41
  18   2  -3    2.32    5.52
 -18   2   3    8.28    5.91
   0   0   4 9960.15  763.84
   0   0  -4 9999.00  764.02
   0   1   4    0.07    0.68
   0  -1  -4   -0.99    1.00
   0   1  -4    0.11    0.95
   0   1  -4   -0.58    0.93
   0  -1   4   -1.51    0.54
   0  -1  -4    0.39    0.96
   0  -1   4   -0.56    0.75
   0   1   4   -1.14    0.71
   0  -1  -4    0.19    0.62
   0   1   4   -1.12    0.76
   0  -2  -4  465.59   35.38
   0   2   4  456.18   35.37
   0   2  -4  471.78   36.23
   0   2   4  448.71   35.82
   0  -2   4  437.80   36.03
   0   2   4  445.97   36.19
   0  -2   4  443.67   36.01
   0   2  -4  467.96   36.07
   0  -2  -4  451.25   35.82
   0  -2  -4  443.15   36.21
   0   3   4    2.27    1.08
   0  -3   4    0.50    1.53
   0   3   4   -0.26    1.65
   0  -3   4   -0.06    1.51
   0  -3   4    2.25    1.83
   0  -3  -4   -3.26    1.40
   0  -3  -4    1.12    0.96
   0  -3  -4   -0.37    1.27
   0   3  -4    0.36    1.91
   0  -3  -4    1.13    1.45
   0  -4  -4   52.15    5.73
   0   4  -4   47.37    7.42
   0  -4   4   39.44    6.52
   0  -4   4   39.90    6.85
   0   4   4   46.12    7.20
   0  -4  -4   51.10    7.84
   0   4   4   37.19    5.16
   0  -4   4   35.45    6.40
   0  -4  -4   43.20    7.16
   0  -5   4   -0.95    2.15
   0  -5  -4    2.23    2.85
   0  -5  -4   -0.73    1.15
   0  -5  -4    2.57    2.66
   0   5   4    1.96    1.55
   0  -5   4   -1.34    1.78
   0   5   4    0.52    2.66
   0   5  -4   -1.83    2.39
   0  -6   4  147.67   15.34
   0  -6  -4  160.13   16.09
   0   6  -4  152.35   18.17
   0   6   4  199.77   20.08
   0   6   4  148.98   13.29
   0  -6  -4  116.55   16.44
   0  -6  -4  137.70   13.15
   0  -6   4  154.55   17.99
   0  -7   4    2.56    3.08
   0   7   4   -0.86    1.18
   0  -7   4    2.13    3.52
   0  -7  -4    2.98    3.26
   0  -7  -4   -3.65    1.78
   0   7  -4    0.20    2.73
   0   7   4   -4.29    2.16
   0  -8  -4  109.71   15.87
   0   8   4   98.87   10.56
   0  -8  -4  119.11   17.00
   0   8   4  135.91   17.11
   0  -8   4  123.86   16.62
   0   8  -4  128.63   17.60
   0  -8   4   86.47   14.47
   0   9  -4   -2.78    2.27
   0  -9  -4    0.16    3.40
   0   9  -4   -0.39    1.35
   0  -9   4    4.52    3.88
   0  -9   4    3.43    3.57
   0   9   4   -0.89    3.07
   0  -9  -4    1.52    3.43
   0   9   4   -0.90    1.48
   0 -10   4   31.13    7.99
   0  10   4   20.61    4.98
   0 -10   4   37.35    9.18
   0  10   4   22.56    8.17
   0 -10  -4   39.38   10.67
   0  10  -4   22.70    5.34
   0  10  -4   26.63    8.42
   0 -10   4   28.76    8.98
   0 -10  -4   24.37    8.06
   0  11  -4    0.90    1.91
   0  11  -4    1.64    4.99
   0 -11  -4   -5.89    2.04
   0  11   4    0.93    1.96
   0 -11   4    3.13    4.41
   0 -11   4   -1.48    2.54
   0 -12  -4    0.27    3.42
   0 -12   4    4.68    4.92
   0  12  -4    7.54    5.58
   0  13  -4   -0.70    3.21
   0 -13   4   -1.80    2.44
   0 -13  -4    0.13    3.93
   0 -14   4    5.19    5.00
   0 -14  -4   -0.21    2.85
   0 -14  -4    1.67    4.09
   0 -15  -4   -2.78    2.45
   0 -15  -4    0.72    3.83
   0 -15   4   -1.89    2.72
  -1   0   4   11.51    2.07
   1   0   4    8.52    1.60
   1   0   4   10.64    2.09
  -1   0  -4   11.64    1.78
   1   0   4    9.51    1.53
  -1   0  -4   10.09    1.26
   1   0  -4    9.00    1.94
   1   0   4   11.99    1.86
   1   0   4   10.97    1.14
   1   0  -4   10.08    1.99
  -1   0  -4    8.39    1.58
  -1   0  -4   14.02    1.76
  -1   0   4   10.18    2.00
   1   0  -4   11.29    1.99
  -1   0   4   10.58    1.87
   1  -1  -4   72.06    7.81
   1  -1  -4   87.65    7.24
   1   1   4   85.83    7.84
  -1   1  -4   94.48    7.52
   1   1   4   84.17    7.23
  -1   1  -4   83.19    7.21
   1  -1  -4   86.78    7.90
   1   1   4   82.17    7.53
  -1  -1   4   91.71    7.86
  -1   1  -4   79.67    7.74
  -1  -1   4   93.50    7.83
   1  -1   4   89.67    7.84
   1   1  -4   83.11    7.72
  -1  -1  -4   84.08    7.84
   1   1  -4   96.37    7.95
  -1  -1  -4   84.31    7.23
  -1  -1  -4   87.42    7.20
  -1   1   4   85.91    7.90
   1  -1   4   80.21    7.37
   1  -1   4   90.57    7.24
  -1   1   4   89.83    8.04
  -1  -1  -4   84.71    7.34
  -1  -1  -4   79.18    7.48
   1  -2  -4    9.86    1.84
   1  -2  -4   10.68    2.98
   1   2   4   13.92    2.49
   1   2   4   13.01    3.10
  -1   2  -4   15.43    2.01
  -1  -2   4    8.01    2.46
   1   2   4   12.05    2.67
  -1  -2   4   11.96    2.66
  -1   2  -4   14.82    2.91
   1  -2  -4   10.70    2.62
   1   2   4   16.38    2.81
  -1  -2  -4   13.97    2.81
  -1  -2  -4   18.00    2.71
   1   2  -4   12.33    2.89
  -1   2   4   10.28    2.77
   1  -2   4   10.35    2.70
  -1  -2  -4   12.99    2.42
  -1   2   4   12.18    3.13
   1   2  -4    7.42    2.40
   1  -2   4   12.65    2.86
  -1   2   4   12.71    1.96
  -1  -2  -4   15.57    3.09
   1  -3  -4  171.95   16.78
  -1  -3   4  197.09   16.15
  -1   3  -4  172.80   16.53
  -1  -3   4  199.33   16.35
   1  -3  -4  185.04   16.55
   1   3   4  179.84   15.76
   1  -3  -4  195.31   15.21
   1   3   4  199.60   16.77
  -1  -3   4  177.12   16.57
   1   3   4  186.34   16.50
   1   3  -4  181.17   16.68
  -1   3   4  202.00   15.22
  -1  -3  -4  194.41   15.91
  -1  -3  -4  200.27   16.80
  -1   3   4  194.40   17.05
   1   3  -4  182.60   16.29
   1  -3   4  169.16   16.48
  -1  -3  -4  199.27   15.86
   1  -3   4  189.09   16.78
  -1  -3  -4  161.75   16.26
   1  -4  -4  205.13   19.42
   1  -4  -4  193.57   18.86
  -1  -4   4  229.65   18.83
   1   4   4  222.57   19.11
  -1   4  -4  236.21   19.78
   1  -4  -4  198.93   17.24
  -1  -4   4  199.21   18.55
  -1  -4   4  221.54   19.37
   1   4   4  223.30   18.08
   1   4   4  210.69   19.26
   1  -4  -4  204.60   19.29
  -1   4   4  225.53   17.33
   1  -4   4  215.58   19.37
  -1   4   4  178.88   19.06
   1  -4   4  184.39   19.02
  -1  -4  -4  218.21   19.11
  -1  -4  -4  210.26   19.23
  -1  -4  -4  237.38   18.16
   1   4  -4  220.19   19.58
   1   5   4    1.21    2.90
  -1  -5   4    4.05    3.14
  -1   5  -4    1.06    2.59
   1  -5  -4    4.03    3.46
   1   5   4   -0.12    2.54
   1  -5  -4   -0.83    2.29
   1   5   4   -0.99    1.35
   1  -5  -4    1.44    1.56
  -1  -5   4    3.79    2.57
  -1  -5   4    3.30    2.72
  -1  -5  -4    0.50    2.51
  -1  -5  -4    3.51    3.01
   1   5  -4   -1.80    2.12
   1  -5   4    9.83    4.11
  -1   5   4    1.52    1.32
   1  -5   4    3.75    2.85
  -1  -5  -4    1.36    1.91
  -1   5   4    5.79    3.67
  -1   6  -4   29.20    6.80
   1  -6  -4   21.99    6.29
   1  -6  -4   23.36    6.39
  -1  -6   4   22.57    6.08
  -1  -6   4   27.13    6.23
   1   6   4   12.62    5.35
   1   6   4   29.32    7.15
  -1  -6   4   30.15    6.66
   1   6   4   26.13    4.96
   1  -6  -4   25.01    4.09
  -1   6   4   29.49    7.02
  -1  -6  -4   33.28    7.29
  -1   6   4   28.58    4.28
   1   6  -4   14.21    5.45
  -1  -6  -4   14.62    5.41
   1  -6   4   29.06    7.34
   1  -6   4   29.92    6.93
   1   7   4  141.18   14.29
   1   7   4  153.64   20.96
   1  -7  -4  201.39   21.79
  -1  -7   4  196.44   21.25
   1   7   4  195.82   20.78
  -1  -7   4  141.14   16.01
  -1   7  -4  145.69   19.73
  -1  -7   4  176.98   19.57
   1  -7   4  152.38   18.82
  -1   7   4  135.40   13.44
   1  -7   4  131.94   17.94
  -1   7   4  187.59   20.96
  -1  -7  -4  170.37   19.85
  -1  -7  -4  152.21   19.11
   1   7  -4  193.49   21.26
  -1   8  -4    1.57    2.88
   1  -8  -4    0.81    3.01
  -1  -8   4    1.52    2.54
   1  -8  -4   -1.65    2.77
  -1   8  -4    2.39    1.71
   1   8   4    2.42    3.08
  -1  -8   4   -0.83    2.79
   1   8   4   -2.23    2.23
  -1  -8   4    3.23    3.51
   1   8   4    0.51    1.82
   1  -8   4    2.35    3.11
   1   8  -4   -1.42    2.30
   1  -8   4    4.09    3.64
  -1  -8  -4   -2.55    2.33
  -1  -8  -4    2.75    3.10
  -1   8   4    0.96    3.59
   1   9   4  418.08   34.21
  -1   9  -4  408.15   38.13
  -1  -9   4  431.09   38.32
   1  -9  -4  377.21   37.61
  -1  -9   4  428.42   37.04
   1   9   4  365.94   36.49
  -1  -9   4  407.22   36.42
   1  -9  -4  440.33   38.16
   1   9   4  386.40   37.87
   1  -9   4  431.87   38.41
  -1  -9  -4  414.22   37.14
   1   9  -4  372.00   37.77
   1  -9   4  384.84   37.18
  -1  -9  -4  410.69   38.02
   1   9  -4  400.62   34.21
  -1   9   4  408.37   33.17
  -1 -10   4   22.04    7.25
   1 -10  -4   33.56    9.81
  -1  10  -4   28.58    9.11
   1  10   4   30.38    6.22
  -1 -10   4   26.24    7.89
  -1 -10   4   39.21   11.93
   1  10   4   31.85    9.21
   1 -10  -4   16.59    7.54
  -1 -10  -4   21.41    8.01
   1  10  -4   14.23    4.64
   1 -10   4   31.88    8.76
  -1  10   4   19.59    4.57
   1 -10   4    4.40    5.18
  -1  10   4   28.07    8.89
   1  10  -4   41.28   10.84
  -1 -10  -4   18.90    6.78
  -1  11  -4   13.14    7.63
   1  11   4   10.29    6.22
  -1 -11   4    3.26    4.28
   1 -11  -4    5.45    5.50
  -1 -11   4   13.02    6.83
   1  11   4   13.16    4.50
   1 -11   4    7.80    6.02
  -1  11   4   12.19    3.52
   1  11  -4    6.40    5.30
   1  11  -4    5.46    3.25
  -1 -11  -4    3.74    4.36
  -1  12  -4   29.64   10.27
   1 -12  -4   25.05    9.30
   1  12   4   22.10    6.09
  -1 -12   4   24.49    8.10
  -1 -12  -4   17.59    7.21
   1  12  -4   26.46    5.74
   1  12  -4   19.21    8.29
   1 -12   4   22.08    9.15
   1 -13  -4    7.92    6.02
   1 -13  -4    5.18    7.05
  -1 -13   4    5.26    4.78
   1  13  -4   11.86    6.98
  -1 -13  -4    9.60    5.67
   1 -13   4    7.45    5.60
   1 -14  -4    1.73    4.14
   1 -14  -4   12.04    6.41
   1 -14   4   19.95    8.81
  -1 -14  -4   18.29    8.26
  -1 -14  -4    4.49    5.91
   1 -15  -4    8.91    6.64
   1 -15  -4   10.12    6.62
  -1 -15   4   18.04    8.52
  -1 -15  -4   17.75    7.08
   1 -15   4   19.98    8.96
  -1 -15  -4    3.79    5.64
  -2   0   4   12.31    2.42
   2   0  -4   10.58    2.32
   2   0   4   11.36    2.14
   2   0  -4   10.03    2.06
  -2   0  -4   13.75    2.24
   2   0  -4   12.49    2.50
  -2   0  -4   10.75    2.00
  -2   0   4   15.45    2.85
  -2   0   4    8.61    2.00
  -2   0   4   12.65    1.77
   2   0   4   13.90    2.29
   2   0   4   11.42    2.01
  -2  -1   4   35.81    4.53
   2  -1  -4   26.25    4.14
   2   1   4   25.75    3.16
   2  -1  -4   26.39    4.00
   2   1   4   25.37    3.33
  -2   1  -4   28.91    3.32
  -2   1  -4   41.14    4.48
   2   1   4   23.74    3.50
  -2  -1   4   31.56    3.98
   2   1   4   26.19    3.78
   2  -1  -4   30.52    2.70
  -2  -1  -4   21.88    3.51
   2  -1   4   19.55    3.11
   2  -1   4   29.93    3.06
   2   1  -4   30.25    4.16
  -2  -1  -4   27.52    3.79
  -2   1   4   27.73    2.72
   2  -1   4   30.08    3.76
   2   1  -4   32.47    4.17
  -2  -1  -4   35.26    4.03
  -2   1   4   24.79    4.13
  -2   1   4   44.40    5.61
  -2  -1  -4   22.92    2.96
   2   2   4    1.29    1.54
   2  -2  -4   -0.73    1.43
   2  -2  -4    1.06    0.75
  -2  -2   4   -0.62    1.20
   2   2   4    0.79    1.27
   2   2   4    0.32    1.21
  -2  -2   4    0.03    1.26
   2  -2  -4   -1.26    1.75
  -2   2  -4    0.82    0.80
  -2   2  -4    2.20    1.53
  -2  -2  -4   -0.87    1.16
   2  -2   4    0.66    0.75
   2  -2   4   -0.30    1.19
  -2  -2  -4   -0.89    1.18
   2   2  -4    0.37    1.54
  -2   2   4   -0.19    1.34
  -2   2   4   -0.94    1.56
  -2  -2  -4    0.15    1.27
   2   2  -4   -0.08    1.17
   2   3   4 2052.14  156.81
   2  -3  -4 2016.63  157.09
  -2   3  -4 2092.90  156.94
   2  -3  -4 2027.97  157.40
   2  -3   4 2090.64  156.96
  -2   3   4 2052.23  157.40
   2  -3   4 1969.41  157.17
  -2  -3  -4 1982.07  156.65
   2   4   4  222.03   19.59
   2  -4  -4  250.22   21.03
   2   4   4  235.40   20.74
  -2   4  -4  207.40   20.41
   2   4   4  224.25   20.01
  -2  -4   4  242.40   19.90
  -2  -4   4  232.60   21.55
  -2  -4   4  213.45   19.46
   2  -4  -4  242.75   21.26
  -2  -4  -4  253.74   20.35
  -2  -4  -4  218.59   20.49
  -2  -4  -4  226.48   19.55
   2   4  -4  272.92   21.48
   2  -4   4  221.41   20.64
  -2   4   4  223.25   22.04
   2  -4   4  208.12   20.72
   2   5   4 1378.51  103.06
  -2   5  -4 1280.77  104.45
  -2  -5   4 1351.53  103.26
   2  -5  -4 1233.97  104.39
  -2  -5   4 1335.34  104.44
   2   5   4 1355.06  103.76
   2   5   4 1323.90  104.48
   2  -5  -4 1295.98  104.75
  -2  -5   4 1337.06  103.38
  -2  -5  -4 1360.44  103.90
   2  -5   4 1266.57  104.55
   2   5  -4 1315.90  104.71
   2  -5   4 1338.80  104.66
  -2   5   4 1301.72  104.81
  -2  -5  -4 1361.58  104.53
  -2  -5  -4 1317.48  102.95
  -2   6  -4   18.92    5.55
  -2  -6   4   23.38    5.30
   2   6   4   19.33    4.27
  -2  -6   4   15.34    4.68
   2  -6  -4   13.78    5.42
  -2  -6   4   14.16    5.35
   2   6   4   11.93    4.83
   2   6   4   11.04    4.71
   2  -6  -4   15.07    5.13
   2   6  -4   21.34    6.01
   2  -6   4   18.91    5.42
   2  -6   4    9.13    4.30
  -2  -6  -4   21.49    5.78
  -2  -6  -4   13.58    4.87
  -2   6   4   20.33    6.08
   2   7   4    0.97    3.07
   2  -7  -4    5.77    3.90
   2   7   4    2.40    2.14
  -2  -7   4    1.70    2.83
  -2  -7   4    1.94    3.65
  -2   7  -4    5.48    3.93
  -2  -7   4   -4.06    1.70
   2  -7  -4    8.06    4.52
  -2  -7  -4    5.41    4.02
  -2   7   4    1.69    3.38
   2  -7   4   -3.55    2.23
   2  -7   4    1.78    3.52
   2   7  -4    5.38    3.94
  -2  -7  -4    4.56    3.99
  -2   8  -4    8.09    4.46
  -2  -8   4   16.05    5.35
   2  -8  -4    6.67    4.67
   2   8   4    1.63    2.29
   2   8   4   -0.04    2.83
   2  -8  -4   10.57    5.09
   2   8   4   11.96    5.34
  -2  -8   4    2.85    3.28
  -2  -8   4    8.72    5.15
   2   8  -4    0.07    3.54
  -2  -8  -4    4.64    3.66
  -2   8   4   -0.13    3.49
   2  -8   4    6.26    4.65
   2  -8   4    6.56    4.59
   2  -9  -4    7.34    4.42
  -2  -9   4   -1.63    3.05
   2  -9  -4   -0.61    3.60
   2   9   4    4.42    4.53
   2   9   4   -2.38    2.71
  -2  -9   4    1.90    3.09
   2   9   4    5.05    3.36
  -2   9  -4   13.54    6.05
  -2  -9   4    1.58    3.75
   2  -9   4    4.80    4.84
  -2  -9  -4    1.40    2.82
  -2   9   4   -1.78    2.65
   2   9  -4   -0.50    3.03
   2   9  -4   -1.04    1.89
  -2  -9  -4    5.52    3.57
   2  -9   4    3.57    3.59
   2  10   4   24.41    8.23
  -2 -10   4   20.73    7.08
   2  10   4   31.95    7.00
  -2 -10   4   26.46    8.55
   2  10   4   16.88   10.37
   2 -10  -4   20.40    7.98
   2 -10   4   19.64    7.78
   2 -10   4   27.50   10.14
  -2 -10  -4   34.00    9.65
  -2 -10  -4   29.03    8.88
   2  10  -4   22.42    6.14
  -2  10   4   28.58    8.70
   2  10  -4   26.87    8.61
  -2 -11   4  131.44   17.58
   2  11   4   75.38   15.45
  -2 -11   4   80.63   14.23
   2 -11  -4   62.90   14.00
   2  11   4   88.49   12.30
   2  11   4   92.50   16.28
   2  11  -4   70.32   14.87
   2 -11   4   67.01   14.23
  -2 -11  -4   98.27   16.21
  -2 -12   4    2.57    4.51
   2  12   4   -0.89    2.08
   2 -12  -4   -6.10    2.37
  -2 -12  -4   -2.82    2.61
   2  12  -4    4.30    3.31
   2  12  -4   -3.89    4.57
  -2 -13   4   -1.69    1.88
   2 -13  -4   -5.02    3.13
   2 -13   4   -3.91    2.39
   2  13  -4    0.87    4.70
  -2 -13  -4   -3.54    2.68
  -2 -14   4   -1.44    2.43
   2 -14  -4    3.43    4.39
   2 -14  -4   -0.39    4.69
  -2 -14  -4    6.99    4.84
   2 -14   4    1.00    3.61
   2  14  -4    0.48    4.09
  -2 -14  -4    6.21    6.27
   2 -15  -4    1.46    3.86
   2 -15  -4    5.24    5.61
  -2 -15   4   10.09    6.02
   2 -15   4   23.95    9.37
  -2 -15  -4   10.39    6.42
   2  15  -4   29.10   11.38
   3   0  -4  444.29   38.66
  -3   0  -4  503.63   38.41
  -3   0   4  495.66   37.86
   3   0  -4  485.89   37.85
   3   0  -4  483.44   38.07
  -3   0   4  499.28   38.68
  -3   0   4  478.02   38.76
   3   0   4  477.56   38.24
   3   0  -4  494.57   38.60
  -3   0  -4  483.23   38.31
   3   0   4  488.67   38.37
  -3   0   4  508.20   38.23
   3   1   4   27.89    3.70
   3   1   4   22.97    3.45
  -3  -1   4   14.64    3.03
   3  -1  -4   14.97    3.34
  -3   1  -4   18.04    2.96
  -3  -1   4   23.86    3.87
   3  -1  -4   18.38    3.59
   3   1   4   16.31    2.53
   3  -1  -4   26.17    2.98
  -3   1  -4   16.85    2.68
   3   1   4   21.56    3.32
  -3  -1  -4   14.05    3.00
  -3   1   4   19.11    2.64
   3   1  -4   17.59    3.25
  -3   1   4   23.08    3.86
   3  -1   4   16.28    3.05
  -3  -1  -4   19.73    3.16
   3   1  -4   21.38    3.79
  -3  -1  -4   12.96    2.24
   3  -1   4   16.05    2.59
  -3   1   4   22.23    3.75
   3  -2  -4  136.43   11.59
  -3  -2   4  135.87   12.13
   3  -2  -4  138.86   13.03
   3   2   4  135.02   12.50
  -3   2  -4  153.58   11.55
   3   2   4  138.05   12.19
   3   2   4  123.85   12.08
  -3  -2   4  141.28   12.82
   3  -2  -4  121.28   12.86
   3   2  -4  145.05   12.98
   3  -2   4  149.42   11.47
  -3   2   4  149.13   13.34
  -3  -2  -4  150.19   12.27
   3   2  -4  146.07   12.22
   3  -2   4  173.25   12.76
  -3  -2  -4  138.14   12.56
  -3  -2  -4  126.34   11.93
   3  -2   4  127.45   12.13
  -3  -2  -4  139.98   12.22
  -3   2   4  108.10   12.57
   3   3   4    1.90    1.89
  -3  -3   4    7.37    2.32
   3  -3  -4    1.75    2.61
   3  -3  -4    1.59    2.11
   3   3   4    7.58    2.78
  -3  -3   4    5.23    2.35
   3   3   4    5.32    2.31
  -3  -3  -4    4.41    2.26
  -3  -3  -4    5.67    2.28
   3   3  -4    5.10    2.61
   3  -3   4    5.44    2.06
   3  -3   4    8.13    2.67
   3   3  -4    5.02    2.17
  -3  -3  -4    1.17    1.93
  -3   3   4    1.10    2.59
   3   4   4 1089.43   86.57
   3   4   4 1031.80   86.29
  -3  -4   4 1149.10   85.79
  -3  -4   4 1102.28   86.19
  -3  -4   4 1163.60   87.49
   3  -4  -4 1152.26   88.09
   3  -4  -4 1120.16   87.68
   3   4   4 1143.62   87.34
  -3   4   4 1080.72   87.95
   3   4  -4 1096.20   86.28
   3  -4   4 1065.69   87.33
   3   4  -4 1167.39   87.76
  -3  -4  -4 1073.69   86.92
   3  -4   4 1032.06   87.69
  -3  -4  -4 1142.87   86.54
   3  -5  -4    1.26    3.11
   3   5   4    1.56    2.70
   3   5   4   -1.16    2.34
  -3  -5   4    1.73    2.71
  -3  -5   4    4.93    2.77
  -3  -5   4   -0.77    1.91
   3   5   4    0.82    1.88
   3  -5  -4    4.93    3.23
   3   5  -4    0.79    2.92
  -3   5   4    0.30    3.16
   3  -5   4    0.67    2.55
  -3  -5  -4   -0.01    2.40
   3  -5   4   -3.21    2.36
  -3  -5  -4   -1.02    2.15
   3   6   4   70.74   10.34
   3  -6  -4   65.99   11.22
  -3  -6   4   62.00   10.72
   3   6   4   68.46    9.67
  -3  -6   4   73.58    9.75
   3  -6  -4   77.14   11.90
  -3  -6   4   69.83    9.67
   3   6   4   57.31   10.35
  -3  -6  -4   53.82    9.69
  -3   6   4   61.58   11.38
   3   6  -4   59.29   10.50
   3  -6   4   80.16   12.57
   3  -6   4   69.54   11.12
  -3  -6  -4   62.58    9.83
   3  -7  -4  162.04   19.98
   3  -7  -4  160.96   20.98
  -3  -7   4  130.83   14.88
   3   7   4  146.75   14.98
  -3  -7   4  155.76   15.40
   3   7   4  164.67   18.93
   3   7   4  141.98   20.64
  -3  -7   4  180.85   20.47
  -3   7   4  150.38   20.71
  -3  -7  -4  137.61   15.48
   3  -7   4  157.83   20.58
   3  -7   4  152.69   19.32
  -3  -7  -4  166.42   19.01
   3   7  -4  184.89   20.78
   3   8   4  101.67   15.29
   3   8   4  122.43   17.41
   3  -8  -4  114.37   17.53
  -3  -8   4  123.42   15.74
  -3  -8   4  116.72   15.15
   3  -8  -4  107.03   16.43
  -3  -8   4  128.99   17.16
   3   8  -4  128.77   17.53
  -3   8   4  109.68   17.68
  -3  -8  -4  114.87   15.51
   3  -8   4  117.26   17.13
   3  -8   4  135.61   18.34
  -3  -8  -4  111.21   16.26
   3   9   4    8.80    5.10
   3  -9  -4    9.00    5.89
  -3  -9   4    3.07    3.42
  -3  -9   4    8.82    4.52
   3   9   4    8.80    3.91
   3  -9  -4    5.61    4.90
   3   9   4    8.84    4.90
  -3  -9   4    1.92    3.47
  -3  -9  -4    7.46    4.84
   3   9  -4    4.74    3.55
  -3   9   4    7.19    4.49
   3  -9   4    0.05    4.08
  -3  -9  -4    1.65    3.35
   3  -9   4    9.10    5.75
   3   9  -4    1.44    3.56
  -3 -10   4   73.84   12.47
   3  10   4   77.30   14.96
  -3 -10   4   60.26   11.66
   3  10   4   81.57   13.55
   3  10   4   62.03   10.93
   3 -10  -4   70.81   14.77
  -3 -10  -4   64.57   13.15
   3  10  -4   57.25   13.14
   3 -10   4   68.10   14.69
   3  10  -4   78.82   11.47
  -3 -10  -4   54.77   11.22
  -3 -11   4    1.27    3.16
   3 -11  -4   -3.31    3.69
   3  11   4   -2.99    2.21
   3  11   4    4.35    5.32
   3  11   4   -1.80    3.31
  -3 -11   4    5.55    4.61
   3 -11   4   -6.10    2.07
   3  11  -4   -1.51    2.95
  -3 -11  -4    4.02    3.87
   3  11  -4   -2.08    2.09
   3 -12  -4   85.04   16.22
   3 -12  -4   90.39   16.93
   3  12   4   82.09   17.02
   3  12   4   80.01   12.74
  -3 -12   4   75.32   13.92
  -3 -12  -4   77.76   14.29
   3  12  -4  112.70   28.16
   3  12  -4   93.62   13.49
   3 -12   4   78.86   16.15
   3 -13  -4    5.95    5.55
   3  13   4    3.95    3.77
  -3 -13   4   16.96    6.90
   3 -13   4   15.88    8.65
  -3 -13  -4   -0.66    2.90
   3  13  -4   11.93    5.15
   3  13  -4   14.85    8.45
   3 -14  -4   60.37   14.91
   3 -14  -4   63.19   14.59
   3 -14   4   46.31   12.57
  -3 -14  -4   44.08   13.60
   3  14  -4   44.48   13.83
   3 -15  -4   -0.09    3.20
   3 -15  -4    6.80    6.41
   3 -15   4    3.87    7.04
   3  15  -4   -0.63    3.62
  -3 -15  -4    0.25    3.33
  -4   0   4 1550.86  116.16
   4   0  -4 1501.14  116.61
  -4   0  -4 1492.94  116.50
  -4   0   4 1477.99  116.74
   4   0  -4 1536.23  116.07
   4   0   4 1511.88  116.47
   4  -1  -4  103.12    9.79
   4  -1  -4  112.00   10.47
   4   1   4  109.53    9.47
  -4   1  -4  115.24   10.10
  -4   1  -4  124.71    9.94
  -4  -1   4  104.37    9.70
   4   1   4  115.25   10.43
  -4  -1   4  111.01   10.58
   4   1   4   93.20    9.68
   4   1   4   96.81    9.76
   4  -1  -4  104.32   10.55
  -4  -1   4  106.11    9.99
  -4   1   4  116.76   10.81
  -4  -1  -4  135.73   10.74
   4   1  -4  116.19   10.05
   4  -1   4  120.35    9.83
  -4   1   4   96.49   10.32
  -4  -1  -4   98.12    9.28
  -4  -1  -4  106.56    9.93
  -4   1   4  109.95    9.51
   4  -1   4  108.76    9.96
   4   1  -4  102.21   10.39
   4   2   4   30.05    4.42
  -4   2  -4   25.73    3.67
   4  -2  -4   21.62    4.75
  -4  -2   4   34.53    4.77
  -4   2  -4   36.60    5.31
  -4  -2   4   29.03    5.14
   4   2   4   37.65    4.84
   4  -2  -4   42.00    4.69
   4   2   4   28.84    4.80
   4  -2  -4   25.92    5.16
  -4   2   4   34.28    4.81
  -4   2   4   24.09    4.96
   4   2  -4   37.28    5.08
   4   2  -4   31.48    5.36
  -4  -2  -4   33.04    4.57
  -4   2   4   35.03    5.95
  -4  -2  -4   51.12    6.03
   4  -2   4   33.67    5.05
   4  -2   4   25.61    3.68
  -4  -2  -4   27.19    4.14
  -4  -2  -4   40.04    5.63
   4   3   4  464.07   38.64
   4  -3  -4  464.51   39.34
   4  -3  -4  460.78   39.47
   4  -3  -4  489.01   37.64
   4   3   4  463.70   38.50
  -4  -3   4  447.09   39.64
  -4  -3   4  476.81   37.89
   4   3   4  489.29   38.00
   4   3  -4  487.05   37.94
   4  -3   4  492.95   38.81
   4  -3   4  440.47   39.39
  -4   3   4  498.17   39.76
   4  -3   4  480.37   38.29
  -4  -3  -4  484.20   38.84
  -4  -3  -4  470.93   37.91
   4   3  -4  507.02   39.41
  -4  -3  -4  442.19   38.13
  -4  -4   4   72.31    8.36
  -4  -4   4   52.96    8.63
   4   4   4   66.21    8.49
   4   4   4   53.79    8.23
   4  -4  -4   57.70    9.45
   4  -4  -4   73.92    7.87
   4   4   4   65.79    8.49
   4  -4  -4   60.28    9.33
   4  -4   4   52.50    7.54
   4   4  -4   60.33    9.66
   4   4  -4   55.88    7.74
  -4  -4  -4   66.10    8.61
   4  -4   4   45.25    7.91
  -4  -4  -4   58.75    7.81
  -4   4   4   46.09    8.86
   4  -4   4   68.04   10.15
   4   5   4  403.73   33.90
   4   5   4  392.63   33.38
   4  -5  -4  414.88   35.34
  -4  -5   4  411.55   34.78
   4  -5  -4  414.46   35.68
  -4  -5   4  428.88   33.24
   4   5   4  430.04   34.93
   4  -5   4  388.60   35.39
  -4  -5  -4  407.73   33.44
   4  -5   4  350.90   34.32
   4   5  -4  435.88   35.45
  -4   5   4  386.27   35.53
  -4  -5  -4  360.09   33.95
   4   6   4   24.16    5.67
   4   6   4   38.60    7.94
  -4  -6   4   33.61    6.50
   4  -6  -4   25.56    7.08
  -4  -6   4   31.77    7.18
  -4  -6   4   35.51    6.07
   4  -6  -4   24.39    6.97
  -4  -6  -4   31.64    6.88
  -4   6   4   40.11    8.81
   4  -6   4   42.52    8.58
  -4  -6  -4   32.00    6.38
   4  -6   4   23.32    6.89
   4   7   4   65.33   11.87
  -4  -7   4   79.00   10.90
   4  -7  -4   65.53   12.20
  -4  -7   4   96.00   11.99
  -4  -7   4   74.60   12.05
   4   7   4   84.35   11.94
   4  -7  -4   90.27   14.06
   4   7   4   82.71   11.42
   4  -7  -4   86.44   13.54
   4  -7   4   91.11   14.17
  -4  -7  -4   72.21   11.90
   4   7  -4   62.24   11.72
  -4  -7  -4   90.73   12.33
  -4   7   4   71.86   13.30
   4  -7   4   78.34   12.60
  -4  -8   4    6.53    3.43
   4  -8  -4    5.58    4.56
   4   8   4   -2.93    2.29
   4  -8  -4    2.41    5.41
  -4  -8   4    8.84    3.66
   4   8   4    3.74    3.67
   4   8   4   -0.23    2.41
   4  -8   4   -1.07    2.98
   4   8  -4   -2.38    2.65
  -4  -8  -4    0.24    3.38
   4  -8   4   12.40    6.49
  -4   8   4   -1.19    2.76
  -4  -8  -4    7.47    3.42
   4   9   4   31.70    8.21
  -4  -9   4   32.80    7.41
   4  -9  -4   30.47    9.29
   4   9   4   61.04   10.38
   4  -9  -4   39.47    9.95
  -4  -9   4   42.50   10.09
  -4  -9   4   41.10    8.54
   4  -9  -4   31.52    8.54
   4   9   4   43.47   10.06
   4  -9   4   39.87    9.65
  -4  -9  -4   30.94    7.84
   4   9  -4   31.29    7.55
  -4   9   4   38.15   10.34
   4  -9   4   47.81   11.48
  -4  -9  -4   33.03    9.22
   4   9  -4   35.17    9.10
  -4 -10   4   45.71    9.33
   4  10   4   39.76    9.35
   4  10   4   27.54    8.61
   4 -10  -4   31.20    8.99
   4  10   4   39.59    8.86
   4 -10  -4   40.96   11.57
  -4 -10   4   51.49    9.88
  -4 -10  -4   42.73   10.33
  -4 -10  -4   49.61    9.53
  -4 -10  -4   48.96   10.09
   4  10  -4   38.12    8.44
   4  10  -4   37.68   10.60
   4 -10   4   50.44   12.09
  -4 -11   4   28.50    8.43
   4  11   4   32.10    8.68
  -4 -11   4   27.75    8.01
   4  11   4   25.17    9.61
   4 -11  -4   22.27    8.91
   4  11   4   35.57    8.41
  -4 -11  -4   35.12    9.07
   4  11  -4   27.00    7.11
   4 -11   4   40.72   11.71
   4  12   4    8.90    6.65
   4 -12  -4    3.11    5.85
  -4 -12   4   10.83    5.62
   4  12   4   17.52    6.00
   4 -12  -4    6.24    6.30
   4  12  -4   -2.93    2.50
   4  12  -4    1.74    2.93
  -4 -12  -4    7.19    4.39
  -4 -13   4    3.38    4.18
   4 -13  -4    0.44    4.86
   4  13   4    6.73    5.88
   4  13   4   -0.08    2.71
   4 -13  -4    2.79    4.88
   4  13  -4   -0.23    3.10
   4 -13   4   -2.79    2.63
  -4 -13  -4    1.13    3.03
   4  13  -4   -2.60    3.26
   4 -14  -4   -0.03    4.20
   4 -14  -4   -1.07    3.67
   4 -14   4    4.42    5.27
  -4 -14  -4   -0.35    2.50
   4  14  -4    8.17    6.54
   4 -15  -4   10.83    7.11
   4 -15  -4    0.51    4.61
   4 -15   4   10.77    7.44
   4  15  -4   16.04    9.43
   5   0   4    5.33    1.58
  -5   0   4    7.16    2.16
   5   0  -4    4.56    2.25
   5   0  -4    1.96    1.60
  -5   0  -4    2.23    1.55
  -5   0  -4    4.17    2.00
   5   0   4    1.89    1.81
  -5   0   4    5.47    2.54
   5   0   4    3.53    1.59
   5   0  -4    3.04    1.99
  -5   0   4    7.13    2.77
   5   0  -4    5.25    1.77
  -5   0   4    2.27    1.59
  -5  -1   4  518.62   43.02
   5   1   4  554.19   42.28
   5  -1  -4  543.48   41.91
  -5   1  -4  524.62   42.17
   5  -1  -4  503.79   42.96
  -5   1  -4  514.82   42.40
  -5  -1   4  541.15   42.17
   5   1   4  537.20   41.84
   5   1   4  512.26   42.30
   5  -1  -4  544.79   43.13
   5  -1  -4  571.51   42.96
  -5  -1   4  553.14   42.51
   5   1   4  540.33   42.80
  -5   1   4  519.59   42.77
   5  -1   4  558.66   42.19
  -5   1   4  553.11   43.32
  -5  -1  -4  530.65   42.84
   5   1  -4  508.46   42.92
  -5  -1  -4  478.95   42.29
  -5   1   4  549.46   41.96
   5   1  -4  545.76   42.33
  -5  -1  -4  508.36   41.72
   5  -1   4  516.08   42.45
   5   2   4   13.85    3.65
   5   2   4   15.02    3.26
  -5  -2   4   11.24    3.59
   5  -2  -4   16.25    4.06
  -5  -2   4   10.71    2.97
  -5   2  -4    8.23    2.17
  -5   2  -4   14.04    3.26
   5   2   4    6.54    2.53
   5  -2  -4   15.49    4.26
   5  -2  -4   17.46    2.99
  -5  -2  -4   10.08    2.63
   5  -2   4   11.92    3.10
  -5   2   4   10.73    2.59
   5  -2   4   12.18    2.50
  -5  -2  -4   15.37    3.53
   5   2  -4   10.04    3.41
   5   2  -4   12.04    2.88
  -5  -2  -4    6.86    2.77
  -5   2   4    7.07    3.18
  -5  -3   4   58.94    8.08
   5   3   4   54.16    6.71
  -5  -3   4   53.59    6.39
   5   3   4   33.73    6.08
   5  -3  -4   40.55    7.41
   5   3   4   39.80    6.26
   5  -3  -4   31.66    6.83
   5  -3  -4   37.39    5.46
  -5  -3  -4   52.60    7.44
   5   3  -4   45.16    6.07
   5  -3   4   26.93    6.47
  -5   3   4   40.18    7.32
   5   3  -4   38.22    6.92
  -5  -3  -4   46.63    5.95
  -5  -3  -4   43.94    6.24
   5  -3   4   33.70    6.17
   5  -4  -4  661.59   53.71
   5   4   4  631.63   52.54
  -5  -4   4  627.53   52.76
   5  -4  -4  614.43   53.57
   5   4   4  649.57   51.49
   5  -4  -4  622.56   51.22
   5   4   4  661.69   52.68
  -5  -4   4  654.51   51.36
  -5  -4  -4  642.28   52.17
   5  -4   4  629.86   53.73
   5   4  -4  668.61   51.48
   5  -4   4  614.34   51.86
  -5  -4  -4  664.00   51.41
  -5   4   4  664.26   53.94
   5   4  -4  704.07   53.57
   5   5   4    4.17    3.27
  -5  -5   4    9.40    3.87
   5   5   4    1.18    2.93
   5  -5  -4    4.32    3.45
   5   5   4    8.59    3.41
   5  -5  -4    9.85    3.05
   5  -5  -4    4.31    3.57
  -5  -5   4    3.98    2.56
  -5  -5  -4    4.67    2.93
   5  -5   4    0.43    2.98
   5   5  -4    4.27    3.79
  -5  -5  -4    3.66    2.75
   5  -5   4    3.89    2.47
   5   5  -4    7.62    2.94
  -5   5   4    8.03    4.38
   5  -5   4    7.26    3.68
  -5  -6   4   11.74    4.50
   5   6   4    8.21    3.61
   5  -6  -4    6.44    4.63
   5   6   4   12.01    4.29
   5  -6  -4    9.40    3.20
   5  -6  -4   12.95    5.42
   5   6   4   15.64    5.54
   5  -6   4   20.48    4.69
  -5   6   4   16.29    6.13
   5  -6   4   16.37    5.56
   5  -6   4   16.09    5.84
   5   6  -4   14.43    5.34
  -5  -6  -4   17.54    4.63
  -5  -6  -4   19.05    5.50
   5   7   4    7.05    3.58
   5  -7  -4    8.46    5.16
  -5  -7   4    3.47    3.08
   5  -7  -4    4.37    3.54
   5   7   4    1.07    2.16
  -5  -7   4    8.67    3.41
   5  -7  -4    8.62    4.95
   5   7   4    5.24    3.89
  -5  -7  -4    2.51    2.49
  -5  -7  -4    2.12    2.68
   5  -7   4    4.28    3.95
  -5  -7  -4   -0.26    2.77
   5   7  -4    5.41    4.04
  -5   7   4   -0.62    2.72
   5  -7   4    1.70    2.83
   5  -8  -4   18.74    6.85
   5   8   4   36.49    7.83
   5  -8  -4   22.53    7.29
   5   8   4   14.01    5.72
   5  -8  -4   30.25    8.31
  -5  -8   4   21.12    5.43
  -5  -8   4   32.46    6.83
   5   8   4   23.48    7.46
  -5  -8   4   32.21    7.99
  -5  -8  -4   23.79    7.05
  -5   8   4   23.44    7.64
  -5  -8  -4   21.89    6.16
   5   8  -4   35.61    9.22
   5  -8   4   33.54    9.06
   5  -8   4   12.12    5.78
  -5  -9   4  137.62   15.90
   5   9   4  111.89   16.33
   5   9   4   88.30   14.50
   5  -9  -4  119.27   18.29
  -5  -9   4  117.88   17.72
   5  -9  -4  112.77   17.55
  -5  -9   4  153.57   17.06
   5  -9  -4  124.54   19.33
   5   9   4  111.96   18.38
   5  -9   4  119.86   19.37
  -5  -9  -4  123.67   14.66
   5   9  -4  135.47   19.51
   5   9  -4  122.18   16.54
   5  -9   4   86.98   15.74
  -5  -9  -4  146.08   18.99
  -5   9   4  141.24   21.62
   5 -10  -4   47.42   12.23
  -5 -10   4   53.92   10.00
  -5 -10   4   66.06   10.66
   5 -10  -4   33.24    9.79
   5  10   4   64.32   12.24
   5  10   4   33.22   10.48
   5  10   4   51.43   10.05
  -5 -10  -4   50.00   10.14
   5  10  -4   54.67   12.52
   5  10  -4   61.12   11.06
   5 -10   4   39.36   11.13
   5  11   4   -0.10    2.58
  -5 -11   4   -1.04    2.26
   5 -11  -4    0.39    4.81
   5  11   4   -6.14    1.99
   5 -11  -4   -1.02    3.48
   5 -11   4    2.69    4.82
  -5 -11  -4   -0.08    3.00
   5  11  -4   -2.50    1.87
   5  11  -4   -3.07    3.26
  -5 -12   4   10.22    6.40
   5 -12  -4    7.93    6.26
   5  12   4   15.73    5.77
   5 -12  -4   18.98    8.91
  -5 -12  -4   17.42    7.07
   5 -12   4   17.05    8.21
   5  12  -4   22.99    9.78
   5  12  -4   17.41    6.33
   5 -13  -4   13.68    7.78
   5  13   4    9.59    7.26
   5 -13  -4    6.80    6.32
   5  13   4   10.65    6.84
   5  13  -4    9.31    5.04
  -5 -13  -4    8.69    5.09
   5 -13   4    3.79    5.80
   5  13  -4   -5.15    3.16
   5 -14  -4   45.41   13.96
   5  14   4   21.87    9.73
   5 -14  -4   31.56   11.31
   5  14   4   47.70   13.03
   5 -14   4   14.45    8.45
   5  14  -4   32.30   11.82
   5 -15  -4   -1.57    5.55
   5 -15  -4    5.72    6.55
   5  15  -4   12.01    7.80
   5 -15   4    7.45    7.69
   6   0  -4  774.06   59.52
  -6   0   4  711.57   61.24
   6   0   4  762.00   59.24
  -6   0   4  769.20   60.37
   6   0  -4  738.77   59.45
  -6   0   4  787.60   59.61
   6   0   4  754.15   60.01
   6   0   4  757.68   59.94
  -6   0  -4  775.03   60.06
   6   0  -4  728.93   60.52
   6   0  -4  771.39   60.11
   6  -1  -4   23.47    4.25
   6  -1  -4   17.62    4.50
   6   1   4   20.97    4.68
   6  -1  -4   25.06    5.07
  -6   1  -4   33.27    5.29
  -6  -1   4   25.51    5.39
   6   1   4   24.71    4.03
   6  -1  -4   27.40    5.34
  -6  -1   4   23.50    4.34
   6   1   4   18.20    3.86
  -6  -1   4   27.66    4.90
  -6   1   4   19.15    4.81
   6  -1   4   30.10    4.31
   6   1  -4   24.43    5.15
   6  -1   4   32.37    5.51
  -6   1   4   31.04    4.80
  -6  -1  -4   24.16    4.01
  -6   1   4   22.08    4.78
   6  -1   4   21.06    4.12
  -6  -1  -4   35.43    5.11
   6   1  -4   32.67    5.03
   6  -2  -4  203.38   17.47
   6   2   4  196.90   17.52
   6  -2  -4  223.21   19.10
  -6  -2   4  213.50   18.02
   6   2   4  201.59   18.66
  -6  -2   4  199.05   18.70
   6   2   4  205.59   17.79
   6  -2  -4  187.09   18.85
  -6   2  -4  186.00   17.98
   6  -2  -4  207.77   19.00
  -6  -2   4  213.90   17.80
   6   2  -4  211.35   18.96
  -6  -2  -4  212.62   17.70
   6   2  -4  208.59   17.69
  -6   2   4  201.21   18.99
  -6  -2  -4  212.67   18.22
  -6   2   4  208.96   17.61
   6  -2   4  195.97   17.99
   6  -2   4  192.48   17.29
  -6   3  -4  132.25   13.43
  -6  -3   4  148.47   13.02
   6   3   4  134.09   13.52
  -6  -3   4  152.99   14.36
   6   3   4  129.73   12.70
   6   3   4  149.20   14.28
   6  -3  -4  125.94   12.60
   6  -3  -4  135.20   14.71
   6  -3  -4  130.10   16.05
  -6   3   4  162.36   13.26
  -6  -3  -4  149.48   13.65
  -6  -3  -4  132.50   13.10
   6  -3   4  142.88   12.22
   6  -3   4  154.11   13.68
   6   3  -4  133.89   12.74
   6  -3   4  135.56   14.78
   6   3  -4  138.20   14.29
  -6   3   4  149.05   15.23
   6   4   4   41.80    6.47
   6  -4  -4   36.46    7.69
   6  -4  -4   31.51    7.25
  -6  -4   4   40.40    6.05
  -6  -4   4   43.27    8.02
   6   4   4   41.72    7.47
   6   4   4   40.40    7.01
   6  -4  -4   39.81    6.04
  -6  -4  -4   41.93    5.99
  -6  -4  -4   33.97    6.77
   6   4  -4   42.72    7.84
   6  -4   4   33.58    6.21
  -6   4   4   34.77    7.45
  -6  -4  -4   32.38    6.73
   6  -4   4   30.01    7.36
   6   4  -4   47.29    6.53
   6  -5  -4   26.29    8.17
   6  -5  -4   22.77    4.79
   6   5   4   27.25    6.20
   6   5   4   21.22    5.38
   6   5   4   27.01    5.27
  -6  -5   4   12.77    4.76
  -6  -5   4   26.91    4.91
   6  -5  -4   33.50    7.49
   6  -5   4   26.47    6.33
  -6  -5  -4   28.87    6.14
  -6   5   4   20.34    5.88
   6   5  -4   30.04    5.15
   6  -5   4   32.65    5.79
  -6  -5  -4   23.75    4.70
   6  -5   4   24.04    7.26
   6   6   4  108.48   14.24
  -6  -6   4  120.55   12.81
   6   6   4   81.95   13.40
   6   6   4  102.01   10.85
   6  -6  -4  108.92   12.37
  -6  -6   4  105.52   14.52
   6  -6  -4   97.44   15.74
   6  -6  -4  110.14   15.50
  -6  -6  -4   94.10   11.65
   6   6  -4   90.09   14.17
   6  -6   4   99.72   14.14
   6  -6   4   92.54   12.70
  -6  -6  -4  106.79   13.84
   6  -6   4   98.79   15.47
  -6   6   4   91.56   14.86
   6   7   4   11.29    4.62
   6   7   4    5.25    3.26
  -6  -7   4    5.20    4.36
  -6  -7   4    5.07    3.07
   6  -7  -4    4.44    4.59
   6   7   4    3.69    3.18
   6  -7  -4    7.36    3.17
   6  -7  -4   12.63    5.67
   6  -7   4    5.43    4.16
   6  -7   4   10.18    4.39
  -6  -7  -4    2.79    2.48
  -6  -7  -4    4.27    3.29
   6   7  -4    2.79    3.67
  -6  -8   4   66.57    9.52
  -6  -8   4   60.22   11.31
   6  -8  -4   56.31   12.24
   6   8   4   58.26   10.22
   6  -8  -4   38.37    7.55
   6  -8  -4   26.07    8.32
   6  -8  -4   43.00   10.75
   6   8   4   70.85   10.39
   6   8   4   61.06   11.87
   6   8  -4   42.21    9.06
  -6   8   4   64.51   12.54
   6  -8   4   50.80   11.89
   6   8  -4   47.89   10.81
  -6  -8  -4   52.77    8.94
  -6  -8  -4   45.76    9.87
  -6  -8  -4   55.81    7.63
  -6  -9   4   20.73    5.61
  -6  -9   4    6.99    3.89
   6  -9  -4   12.60    6.34
   6   9   4   11.00    5.01
   6  -9  -4    5.46    5.42
   6   9   4    6.04    5.18
  -6  -9   4   15.21    6.62
   6   9   4   22.70    6.23
  -6  -9  -4   16.67    6.95
   6  -9   4   17.29    7.38
  -6  -9  -4    6.62    3.95
   6   9  -4   24.01    8.40
   6   9  -4    8.55    4.61
   6  -9   4   11.68    5.74
  -6 -10   4   -0.60    2.61
   6  10   4    0.47    2.73
   6  10   4    1.23    4.43
   6 -10  -4   10.10    5.50
   6 -10  -4    4.06    5.09
   6  10  -4    5.24    5.27
  -6 -10  -4   -0.70    2.66
   6  10  -4   -2.88    1.77
   6 -10   4    3.87    4.56
   6  11   4    8.76    6.16
   6  11   4   -3.79    1.99
   6 -11  -4    3.28    5.69
   6  11  -4    2.91    4.44
   6  11  -4    7.35    5.63
  -6 -11  -4   -2.48    3.08
   6 -12  -4   -3.66    3.24
   6  12   4   -2.06    3.39
   6 -12  -4   -4.86    3.52
   6 -12   4   -2.15    4.56
   6  12  -4   -1.23    3.51
  -6 -12  -4   -1.56    2.74
   6  12  -4   -0.30    3.67
   6 -13  -4    9.68    7.12
   6  13   4    2.74    5.65
   6 -13  -4   -3.69    2.74
   6  13   4    8.42    7.34
   6 -13   4    4.39    5.58
   6  13  -4    2.87    4.33
   6  13  -4   -2.36    3.33
   6 -14  -4   -1.37    3.95
   6  14   4    6.27    6.62
   6  14   4    5.06    4.43
   6 -14  -4   -0.91    4.38
   6  14  -4    3.06    3.74
   6 -14   4   -0.68    4.46
   6  14  -4    0.03    3.42
  -7   0  -4  196.61   17.24
   7   0   4  188.50   17.01
  -7   0   4  193.86   16.82
   7   0   4  187.54   16.45
  -7   0   4  186.69   17.49
   7   0  -4  178.36   17.06
   7   0  -4  196.10   16.76
  -7   0   4  156.14   17.21
   7   0   4  200.28   16.78
   7   0   4  180.26   17.15
   7   0  -4  201.92   17.97
   7   0  -4  199.23   16.83
   7  -1  -4   88.05   10.64
   7  -1  -4   82.39   10.74
  -7  -1   4   97.19   10.66
   7  -1  -4   89.38   11.11
   7   1   4  114.58   11.99
  -7   1  -4   64.72    9.79
   7   1   4   83.83   10.54
  -7  -1   4   83.74   11.05
  -7  -1   4   73.84    9.97
   7   1   4   88.99    8.85
   7  -1  -4   74.55    8.48
  -7   1   4   84.66   10.02
   7   1  -4   68.79   10.27
   7  -1   4   84.84   10.25
   7   1  -4   90.67   10.32
   7  -1   4   94.08    8.93
  -7  -1  -4   94.99   11.26
  -7   1   4   87.92   11.27
  -7  -1  -4   89.07    8.78
   7  -1   4   91.62    9.19
   7   2   4    1.33    2.02
   7   2   4   -0.86    1.66
  -7  -2   4   -1.35    1.73
   7  -2  -4    1.82    3.07
   7  -2  -4   -1.31    1.92
  -7  -2   4   -0.98    1.82
   7   2   4    0.49    2.24
   7  -2  -4    3.99    3.04
  -7   2  -4   -0.93    1.39
   7  -2  -4    0.47    1.60
  -7  -2   4    7.25    2.70
   7   2  -4   -3.03    1.18
  -7  -2  -4    3.58    2.05
  -7   2   4    0.17    2.35
  -7   2   4    2.24    2.02
   7  -2   4   -2.81    2.38
   7  -2   4    1.40    1.86
   7  -2   4   -0.49    1.40
   7   2  -4    3.56    2.58
  -7  -2  -4    2.70    2.36
   7  -3  -4   12.27    4.36
   7   3   4    4.42    2.49
   7  -3  -4    7.34    2.58
  -7  -3   4   14.71    4.51
  -7  -3   4    8.39    3.16
  -7   3  -4    2.20    2.06
  -7  -3   4    4.17    2.18
   7   3   4    2.69    2.57
   7  -3  -4    9.43    4.20
  -7  -3  -4    1.65    2.38
   7   3  -4    5.34    2.25
  -7  -3  -4    6.83    2.78
  -7   3   4    3.91    3.20
   7  -3   4    3.98    2.17
  -7   3   4    2.30    1.95
   7   3  -4    7.25    3.74
   7  -3   4    7.16    4.22
   7  -4  -4  147.04   13.61
   7  -4  -4  149.20   17.89
  -7  -4   4  132.86   14.82
   7   4   4  139.98   15.04
  -7  -4   4  151.55   13.43
   7   4   4  140.91   14.62
   7  -4  -4  147.78   18.33
   7   4  -4  138.04   13.20
   7  -4   4  148.79   14.30
  -7  -4  -4  158.06   14.58
  -7   4   4  139.99   17.78
  -7  -4  -4  137.74   14.09
   7   4  -4  145.05   15.39
   7  -5  -4    6.66    4.24
   7   5   4    2.76    3.08
   7   5   4    1.13    2.69
  -7  -5   4    1.47    1.77
   7  -5  -4    2.98    2.04
   7  -5  -4    5.80    4.23
  -7  -5   4    4.52    3.14
   7   5  -4    1.67    2.96
   7   5  -4    3.40    2.13
   7  -5   4    2.91    2.84
  -7  -5  -4    1.34    2.12
   7  -5   4    6.14    3.83
  -7  -5  -4    2.81    2.52
  -7   5   4   10.48    4.88
   7  -5   4    6.52    3.05
   7   6   4   23.76    7.48
  -7  -6   4   19.91    5.98
   7  -6  -4   15.84    6.07
   7  -6  -4   24.35    5.30
   7   6   4   26.05    6.43
  -7  -6   4   29.00    5.59
   7   6   4   21.14    4.78
   7  -6  -4   26.68    7.58
   7  -6   4   29.83    8.12
  -7   6   4   21.80    6.79
  -7  -6  -4   23.35    4.87
   7  -6   4   24.28    6.81
   7   6  -4   15.40    5.98
  -7  -6  -4   20.45    5.46
   7  -7  -4   13.84    5.82
   7  -7  -4    8.61    5.21
   7   7   4   16.69    5.65
   7   7   4   27.01    6.03
   7  -7  -4   19.57    4.77
  -7  -7   4   29.08    5.66
   7   7   4   12.90    5.98
   7  -7   4    9.30    4.64
  -7   7   4   30.10    7.64
   7  -7   4   22.93    7.41
  -7  -7  -4   11.58    5.08
   7   7  -4   21.71    6.96
  -7  -7  -4   10.35    3.68
   7   8   4    7.71    5.31
   7  -8  -4    7.75    5.13
  -7  -8   4   17.67    4.99
   7  -8  -4   11.26    6.74
   7  -8  -4   17.67    6.84
   7   8   4    8.94    4.18
   7   8   4   17.53    7.06
  -7  -8   4   14.71    5.78
   7  -8   4    3.63    4.25
  -7   8   4   10.15    6.34
  -7  -8  -4   21.68    7.00
   7   8  -4    7.73    5.13
   7  -8   4   19.66    7.84
   7   8  -4   10.25    5.42
  -7  -8  -4    7.28    3.41
   7  -9  -4  180.57   25.37
   7   9   4  184.98   23.33
   7   9   4  221.27   26.38
   7  -9  -4  140.58   22.61
   7   9   4  251.38   29.36
   7  -9   4  168.73   25.13
   7  -9   4  208.94   25.57
   7   9  -4  196.81   26.28
  -7  -9  -4  199.80   19.00
   7   9  -4  188.30   20.48
  -7  -9  -4  185.80   23.77
   7  10   4   -2.36    3.65
   7  10   4   -1.29    2.21
   7 -10  -4   -1.13    3.78
   7 -10  -4    2.46    5.10
   7 -10   4    3.72    4.39
  -7 -10  -4    2.39    2.95
   7  10  -4    3.48    5.28
   7  10  -4    5.14    3.79
   7 -11  -4   27.72   10.23
   7 -11  -4   14.66    7.39
   7 -11   4   27.59   10.04
   7 -12  -4   56.30   14.06
   7 -12  -4   32.82   11.01
   7  12   4   35.95   11.82
   7 -12   4   21.89    9.76
   7  12  -4   15.94    8.07
   7  12  -4   38.78   11.82
   7 -13  -4    0.13    4.74
   7  13   4   10.43    7.43
   7  13   4    6.31    5.16
   7 -13  -4   19.10    9.61
   7 -13   4   15.21    7.69
   7  13  -4    7.72    7.00
   7  13  -4   14.37    6.86
   7  14   4   -3.21    2.50
   7 -14  -4   -2.43    3.56
   7  14   4   13.22    7.74
   7 -14  -4    3.71    5.69
   7  14  -4    1.68    3.37
   7  14  -4    1.20    5.77
   7 -14   4    2.65    5.17
  -8   0   4  678.07   53.58
  -8   0   4  621.18   54.08
   8   0   4  671.81   53.29
   8   0   4  664.65   53.23
   8   0   4  652.07   53.80
   8   0  -4  664.28   53.44
  -8   0  -4  628.59   53.78
   8   0  -4  684.51   54.76
   8   0  -4  718.55   53.44
   8   0  -4  669.25   53.91
   8   0   4  690.79   54.15
   8   1   4   15.36    4.71
   8  -1  -4   19.45    4.12
  -8   1  -4   17.10    4.37
   8  -1  -4   15.21    4.21
   8  -1  -4   19.34    5.14
   8   1   4   16.90    4.40
   8   1   4   17.13    3.84
  -8  -1   4   16.61    4.27
  -8  -1   4   16.58    4.82
  -8  -1   4   15.37    3.78
   8  -1  -4   19.24    4.99
   8   1  -4   11.41    3.57
  -8   1   4   19.57    4.37
   8  -1   4   18.34    4.39
  -8  -1  -4   16.11    4.03
   8  -1   4   10.95    3.29
   8  -1   4   15.26    4.24
   8  -1   4   15.46    4.03
  -8  -1  -4   17.23    3.99
   8   1  -4   13.96    4.48
   8  -2  -4   91.06   12.30
  -8  -2   4   81.34   10.42
   8   2   4   87.29   10.74
   8  -2  -4   99.45   12.59
  -8   2  -4   97.92   11.45
   8  -2  -4   77.04   11.52
  -8  -2   4   85.72   12.03
   8  -2  -4   88.75   10.49
   8   2   4   96.25    9.37
   8   2   4   75.19   11.01
  -8  -2   4  106.02   11.82
  -8   2   4   72.01    9.94
   8  -2   4  114.39   12.54
   8  -2   4   95.76    9.50
  -8  -2  -4   86.37   10.48
   8   2  -4  118.02   13.46
   8  -2   4   92.90   12.59
  -8  -2  -4  101.34   12.43
   8  -2   4   84.41   10.74
   8   2  -4   92.05    9.37
   8   3   4  168.93   17.18
   8  -3  -4  181.79   21.97
  -8  -3   4  184.52   15.73
  -8  -3   4  179.81   16.37
  -8  -3   4  164.61   16.99
   8   3   4  157.82   16.17
  -8   3  -4  192.68   16.81
   8  -3  -4  143.14   19.08
   8  -3  -4  167.53   17.54
   8  -3  -4  167.43   15.66
  -8   3   4  165.98   15.79
  -8  -3  -4  167.47   16.34
   8  -3   4  185.29   15.27
   8  -3   4  172.66   16.38
  -8   3   4  180.91   17.74
   8   3  -4  146.63   16.82
   8   3  -4  165.67   15.32
  -8  -3  -4  170.84   15.97
   8  -3   4  167.07   17.75
   8  -4  -4    6.28    4.06
  -8  -4   4    3.81    2.62
   8   4   4    5.24    3.25
   8  -4  -4    3.53    1.99
  -8  -4   4    5.05    2.31
  -8  -4   4    0.49    2.51
   8  -4  -4    1.63    4.31
   8   4   4   -3.03    1.77
   8  -4   4   -1.18    1.28
   8  -4   4   -1.26    3.25
  -8  -4  -4   -1.72    1.64
   8   4  -4   -1.95    2.33
  -8   4   4   -2.16    2.08
   8   4  -4    3.68    2.30
   8  -5  -4  293.49   31.23
  -8  -5   4  326.45   30.60
   8  -5  -4  321.34   28.82
  -8  -5   4  365.54   28.53
   8   5   4  338.63   30.91
   8  -5  -4  339.57   31.87
   8   5   4  358.56   30.75
  -8  -5  -4  326.63   29.65
   8   5  -4  371.88   31.74
  -8   5   4  327.21   31.71
  -8  -5  -4  348.55   29.98
   8   5  -4  354.98   28.53
   8  -5   4  307.84   31.56
   8  -6  -4   15.34    4.65
   8   6   4    5.77    4.37
   8  -6  -4    6.55    4.66
   8   6   4    5.97    4.22
  -8  -6   4    9.18    4.90
  -8  -6   4    6.05    3.00
   8  -6  -4   10.64    5.63
   8  -6   4   14.09    5.98
   8   6  -4    6.38    4.48
  -8  -6  -4    6.68    3.91
  -8  -6  -4   13.45    5.02
   8  -6   4    9.10    4.35
   8  -7  -4    1.33    4.22
  -8  -7   4    9.49    4.48
   8   7   4    4.71    4.42
   8   7   4    3.10    3.93
  -8  -7   4    6.06    3.26
   8  -7  -4   -2.39    2.91
   8   7  -4    2.51    3.50
  -8   7   4    5.52    4.86
  -8  -7  -4    1.80    2.88
   8   7  -4    4.09    4.22
   8  -7   4    0.24    3.01
   8  -7   4    5.81    5.14
   8  -8  -4  126.37   18.84
   8   8   4   77.57   13.53
  -8  -8   4  130.94   16.98
   8  -8  -4   99.40   17.02
   8   8   4  105.05   16.84
   8  -8   4   67.33   15.44
  -8  -8  -4   91.57   14.82
   8   8  -4  122.88   18.22
   8   8  -4  116.48   16.05
   8  -8   4  102.74   16.30
  -8  -8  -4   97.69   12.48
   8  -9  -4    5.59    5.94
   8   9   4   11.20    5.98
   8  -9  -4   10.70    7.00
   8   9   4   12.75    5.80
   8   9  -4   17.71    6.71
   8  -9   4    9.60    6.94
   8   9  -4    7.70    5.74
  -8  -9  -4   12.17    5.98
  -8  -9  -4   17.46    5.23
   8 -10  -4    0.35    8.83
   8  10   4   -0.16    3.76
   8  10   4   -3.55    2.41
   8  10  -4   -5.73    2.34
   8  10  -4    4.50    7.94
   8 -11  -4    6.33    5.44
   8 -11  -4    3.47    5.56
   8  11   4    3.57    5.28
   8 -11   4   10.48    7.88
   8  11  -4   10.34    6.97
   8  12   4    0.23    3.50
   8 -12  -4    5.86    6.68
   8  12   4    4.86    5.65
   8 -12  -4    9.41    6.90
   8 -12   4    4.65    5.51
   8  12  -4    6.51    5.79
   8  12  -4   -1.31    2.77
   8 -13  -4    3.69    6.76
   8  13   4   -4.62    2.98
   8 -13  -4   -0.43    3.79
   8  13   4    1.12    3.24
   8  13  -4    5.47    6.27
   8 -13   4   15.41    9.20
   8  13  -4    0.22    3.02
   8  14   4   18.07    9.91
   8  14   4    0.92    4.11
   8 -14  -4    6.51    6.26
   8 -14  -4    4.58    5.81
   8  14  -4    5.23    6.02
   8  14  -4    1.25    3.67
   8 -14   4   -4.46    3.93
   9   0  -4   75.29    9.66
   9   0  -4   60.07    8.05
   9   0   4   54.90    7.76
  -9   0   4   48.25    7.93
  -9   0   4   58.00    9.26
  -9   0  -4   57.94    8.32
   9   0   4   43.83    7.64
   9   0  -4   56.35    8.65
   9   0  -4   58.86    9.18
   9   0   4   68.84    8.56
   9   0   4   45.07    8.01
  -9   1  -4   57.57    8.70
   9   1   4   72.55    9.84
  -9  -1   4   59.67    9.39
   9   1   4   68.84    8.72
   9  -1  -4   82.28   11.20
   9  -1  -4   59.96    9.51
  -9  -1   4   59.51    8.65
   9  -1  -4   60.92    9.16
   9   1   4   61.41    9.86
  -9  -1   4   54.17    8.61
   9  -1  -4   53.11   10.42
   9  -1   4   75.97   10.32
  -9   1   4   66.72    9.23
  -9  -1  -4   55.16    8.72
   9   1  -4   83.91   10.81
   9  -1   4   72.11    9.02
   9   1  -4   72.71    9.32
   9  -1   4   80.35   10.31
   9  -1   4   69.63   10.33
   9  -1   4   62.65    8.91
   9   2   4    2.36    2.40
   9   2   4   -0.17    2.65
   9  -2  -4    6.79    3.40
   9   2   4    4.11    2.32
  -9  -2   4    1.77    2.00
  -9  -2   4    1.34    1.79
   9  -2  -4    7.55    3.57
   9  -2  -4    4.61    2.83
   9  -2  -4   -0.65    2.86
  -9  -2   4   -0.05    1.93
  -9   2  -4    7.10    3.00
   9  -2   4    2.78    2.24
  -9   2   4   -0.55    1.36
   9  -2   4    0.88    2.22
  -9  -2  -4    2.36    1.95
   9  -2   4   -2.77    1.78
   9  -2   4    1.09    2.16
  -9  -2  -4    3.51    2.39
   9   2  -4    5.84    2.74
   9  -2   4    2.72    2.34
   9   3   4   42.04    8.27
   9  -3  -4   45.48    9.01
   9   3   4   56.41    8.66
  -9   3  -4   85.73   11.09
   9  -3  -4   53.14    9.55
   9  -3  -4   62.67    8.67
  -9  -3   4   64.12    9.98
   9  -3  -4   76.81   11.28
  -9  -3   4   39.95    7.91
  -9  -3   4   59.41    8.01
   9  -3   4   59.46    7.74
  -9  -3  -4   42.16    7.96
   9  -3   4   49.62    9.81
   9   3  -4   58.05   10.08
  -9  -3  -4   61.19    8.57
  -9   3   4   55.46    8.40
   9  -3   4   47.02    8.60
   9   3  -4   57.93    7.65
   9  -4  -4   27.31    7.35
   9   4   4   25.79    6.39
  -9   4  -4   29.74    6.35
   9  -4  -4   30.67    5.88
  -9  -4   4   30.02    5.14
   9  -4  -4   13.93    5.82
  -9  -4   4   24.32    6.27
  -9  -4   4   37.49    7.00
   9   4   4   28.61    6.51
   9   4  -4   30.52    5.43
   9   4  -4   28.50    7.21
   9  -4   4    8.56    4.71
  -9   4   4   26.78    5.77
  -9  -4  -4   36.02    6.54
   9  -5  -4   75.27   10.12
  -9  -5   4   60.91    8.44
  -9  -5   4   60.83    9.99
  -9  -5   4   72.17   11.70
   9   5   4   65.69   10.60
   9  -5  -4   52.53   10.63
   9  -5  -4   67.59   12.31
   9   5   4   43.63    9.71
  -9  -5  -4   57.78    9.68
   9   5  -4   60.55    8.29
  -9  -5  -4   64.99   10.16
   9   5  -4   66.65   11.77
   9  -5   4   66.19   11.97
  -9  -6   4   95.57    9.96
  -9  -6   4  114.58   15.67
   9  -6  -4   87.08   12.66
   9  -6  -4  103.55   16.64
   9   6   4   88.46   13.74
   9   6   4   74.59   13.01
   9  -6  -4   70.95   13.86
   9  -6   4  101.34   16.65
   9   6  -4   82.31   10.66
   9   6  -4   96.87   14.70
  -9  -6  -4  103.65   13.92
  -9  -6  -4   94.00   13.03
   9  -6   4   97.54   14.29
  -9   6   4   86.81   14.79
   9   6  -4  112.93   16.35
   9  -7  -4    7.22    6.22
   9  -7  -4    7.34    5.55
  -9  -7   4   12.95    5.76
   9   7   4    7.55    5.27
   9   7   4    1.90    3.79
   9   7  -4    1.26    4.07
   9  -7   4   16.38    6.56
   9  -7   4    6.64    7.49
  -9   7   4    0.92    3.46
  -9  -7  -4   11.42    5.37
   9   7  -4   10.57    5.89
  -9  -7  -4   18.04    5.41
   9   8   4   -2.91    2.96
   9  -8  -4   -5.72    3.24
   9  -8  -4   -5.25    2.49
   9   8   4   -5.83    1.87
   9   8  -4   -1.73    3.34
  -9  -8  -4   -0.08    3.04
  -9  -8  -4    1.74    2.91
   9  -8   4    7.14    5.09
   9  -8   4    3.21    3.79
   9   8  -4   -0.13    3.24
   9  -9  -4    0.87    4.33
   9   9   4    4.09    3.93
   9   9   4   10.70    6.07
   9  -9  -4    9.77    6.83
   9   9  -4    4.54    4.95
   9   9  -4    7.47    4.78
   9  -9   4    4.71    5.54
   9 -10  -4    1.19    4.52
   9  10   4    1.00    5.29
   9  10   4    6.17    5.71
   9 -10  -4    1.34    5.28
   9  10  -4   13.45    7.11
   9 -10   4    3.69    6.02
   9 -11  -4   15.05    8.37
   9  11   4    3.48    5.01
   9  11   4   11.98    7.92
   9 -11  -4    6.75    7.34
   9 -11   4    3.90    6.09
   9  11  -4   23.68    9.46
   9  11  -4   -0.31    3.61
   9 -12  -4    5.57    7.45
   9 -12  -4   16.11    8.14
   9  12   4    3.96    4.97
   9  12   4   12.66    8.55
   9 -12   4    9.41    6.42
   9  12  -4    5.13    4.58
   9  12  -4    2.30    4.91
   9 -13  -4   -5.25    2.67
   9  13   4    4.49    4.15
   9  13   4    2.96    6.20
   9 -13  -4   -4.24    4.60
   9 -13   4    1.36    5.66
   9  13  -4   -2.53    3.40
   9  13  -4    3.95    5.79
 -10   0  -4   18.62    5.06
  10   0  -4   25.72    5.39
  10   0  -4   25.01    6.20
  10   0   4   19.34    4.39
  10   0  -4   16.12    4.86
 -10   0   4   19.50    5.06
  10   0   4   10.67    4.32
  10   0   4   26.75    5.06
  10   0  -4   13.19    4.10
  10  -1  -4    0.83    1.82
 -10  -1   4    0.30    2.00
  10   1   4    0.43    2.58
 -10  -1   4   -2.97    1.85
  10  -1  -4   -1.67    1.97
  10  -1  -4   -0.93    2.24
 -10   1  -4    3.32    2.84
 -10  -1   4   -1.89    1.42
  10  -1  -4    4.34    3.06
  10   1   4    2.13    2.39
 -10   1   4    1.49    1.96
 -10  -1  -4    7.41    3.31
  10  -1   4    0.85    2.47
  10   1  -4   -2.93    1.73
  10   1  -4    4.07    3.05
  10  -1   4    1.12    2.57
  10  -1   4    3.19    2.21
  10   2   4    0.80    1.99
  10  -2  -4    1.95    3.37
  10   2   4    6.66    3.02
 -10  -2   4    4.15    2.99
 -10  -2   4    1.87    2.39
  10   2   4   -0.76    2.61
 -10  -2   4    1.65    2.71
 -10   2  -4    2.72    2.42
  10  -2  -4    3.95    2.48
  10  -2  -4    5.73    3.19
  10  -2  -4   -0.34    2.63
 -10   2   4    3.09    2.98
  10  -2   4    7.42    4.00
  10  -2   4   -0.44    1.77
  10  -2   4    1.10    2.77
  10   2  -4    1.34    2.13
 -10  -2  -4    4.01    3.27
 -10  -2  -4   -0.02    1.92
  10   2  -4   10.15    4.21
  10   3   4   16.69    4.98
 -10  -3   4   13.67    3.92
  10  -3  -4    9.07    3.52
  10  -3  -4   10.15    4.36
  10   3   4   12.74    4.82
  10  -3  -4    6.90    4.66
 -10  -3   4   22.56    5.90
  10  -3  -4   23.06    6.21
 -10  -3   4   21.37    5.40
  10   3  -4   16.70    4.98
  10   3  -4    5.58    2.93
  10  -3   4   10.34    4.39
 -10  -3  -4   13.33    3.99
 -10  -3  -4    9.64    3.80
  10  -3   4   14.34    4.54
 -10   3   4   14.20    4.09
  10  -3   4   13.29    3.99
  10  -3   4   10.33    5.25
  10  -4  -4    4.06    2.53
 -10  -4   4    4.84    3.59
  10  -4  -4    1.55    3.51
 -10   4  -4    1.27    2.32
  10  -4  -4    4.72    4.37
  10  -4  -4    3.82    3.48
 -10  -4   4    2.30    2.64
  10   4   4    2.32    3.17
  10   4   4    0.88    2.43
  10  -4  -4    6.26    2.68
 -10  -4   4    1.30    2.88
  10   4  -4   -0.98    2.70
  10  -4   4    1.03    3.11
  10   4  -4    2.33    2.12
  10  -4   4    2.46    3.89
 -10  -4  -4    0.76    2.63
 -10   4   4    3.41    2.85
  10  -4   4    0.48    1.82
 -10  -4  -4    1.89    2.55
 -10  -5   4   26.26    7.63
  10   5   4   17.06    6.68
  10   5   4   37.85    8.24
 -10  -5   4   19.00    5.73
 -10  -5   4   25.24    4.95
  10  -5  -4   43.78    9.63
  10  -5  -4   32.90    8.94
  10   5  -4   29.00    7.66
  10   5  -4   21.01    4.85
  10   5  -4   28.28    8.10
  10  -5   4   35.51    8.89
 -10  -5  -4   23.94    6.50
 -10  -5  -4   29.43    6.81
 -10  -6   4   13.80    6.32
 -10  -6   4   14.07    5.02
  10   6   4   20.96    6.79
  10  -6  -4    3.62    4.82
  10   6   4    0.89    3.86
  10  -6  -4   21.57    8.22
 -10  -6  -4   13.83    5.21
  10   6  -4   11.32    3.60
  10  -6   4   18.84    7.29
  10  -6   4   17.06    6.34
  10   6  -4   22.59    7.52
  10   6  -4    2.75    4.17
 -10  -6  -4   18.43    5.81
  10   7   4   36.71    9.47
  10  -7  -4   28.03    8.14
 -10  -7   4   32.85    8.13
  10   7   4   14.51    6.09
  10  -7  -4   16.67    8.19
 -10  -7   4   11.50    6.58
 -10  -7  -4   38.55    8.72
  10  -7   4   24.06    7.19
  10   7  -4   12.86    6.23
  10  -7   4   21.13    8.38
  10   7  -4   18.29    6.74
  10  -8  -4    1.59    4.47
  10   8   4    6.90    5.46
  10  -8  -4   17.94    8.63
  10   8   4   -3.35    2.64
 -10  -8  -4    0.67    3.24
  10   8  -4   -1.93    2.75
 -10  -8  -4    5.33    4.01
  10   8  -4    5.95    5.09
  10  -8   4   14.41    6.46
  10   9   4    2.36    3.76
  10  -9  -4   -1.00    4.58
  10   9   4    0.40    3.71
  10  -9   4   11.32    7.60
  10   9  -4    1.31    3.10
 -10  -9  -4    0.11    3.46
  10   9  -4    3.42    4.72
  10 -10  -4    4.69    6.76
  10 -10  -4   -7.84    2.75
  10  10   4   10.97    7.72
  10  10   4    4.98    4.84
 -10 -10  -4   -0.72    3.11
  10  10  -4    6.35    5.59
  10 -10   4    5.10    6.54
  10  10  -4    5.24    4.62
  10 -11  -4    1.80    4.63
  10  11   4    3.58    5.20
  10 -11  -4   -0.05    3.88
  10  11   4   -0.13    5.04
  10  11  -4   -2.80    4.05
  10 -11   4   -1.62    4.91
  10  11  -4    0.52    3.83
 -10 -11  -4   -3.44    2.15
  10 -12  -4   22.63   10.12
  10  12   4   24.39    9.70
  10 -12  -4   15.67    8.39
  10  12   4   21.18    8.26
  10 -12   4   13.52    8.38
  10  12  -4   25.74   10.30
  10  12  -4    6.43    4.96
  10  13   4   12.99    8.35
  10  13   4    4.80    5.14
  10 -13  -4    1.13    6.06
  10 -13  -4    8.82    6.16
  10 -13   4   21.63    9.54
  10  13  -4   15.55    9.23
  10 -13   4    0.56    4.28
  10  13  -4    5.19    5.23
  11   0  -4    4.37    3.15
  11   0   4   -0.38    2.96
  11   0   4   12.72    3.98
  11   0   4    7.45    3.75
 -11   0   4   10.38    3.97
  11   0   4   10.10    3.73
  11   0  -4    1.10    2.58
 -11   0  -4    2.45    2.47
  11   1   4   12.17    4.84
 -11   1  -4   13.17    4.28
  11  -1  -4   12.66    4.90
 -11  -1   4   22.10    5.88
  11   1   4   11.29    3.91
  11  -1  -4   11.72    4.40
  11  -1  -4   13.95    4.59
  11   1   4   11.90    3.50
  11  -1   4    9.73    4.33
  11  -1   4   10.61    3.75
 -11  -1  -4    6.72    3.46
  11  -1   4    9.18    3.99
  11   1  -4   14.24    4.39
  11   1  -4   11.60    4.63
 -11   1   4   10.81    4.21
  11  -1   4   10.84    4.91
  11  -2  -4   43.56    8.83
  11   2   4   32.46    7.67
  11  -2  -4   34.87    7.99
 -11  -2   4   45.56    8.70
  11   2   4   46.36    8.04
 -11  -2   4   42.97    8.21
 -11   2  -4   42.16    8.24
 -11  -2   4   38.02    7.22
  11  -2  -4   55.98    8.26
  11  -2  -4   60.72    9.81
  11  -2   4   33.84    7.04
  11  -2   4   50.85   10.52
 -11  -2  -4   40.30    7.80
  11   2  -4   41.10    7.02
  11   2  -4   31.64    7.71
  11  -2   4   61.21    8.80
 -11  -2  -4   47.74    8.07
 -11   2   4   40.31    7.42
  11  -2   4   49.11    9.62
  11  -3  -4    3.11    3.54
  11   3   4    1.17    3.30
 -11  -3   4    3.29    3.71
  11  -3  -4    7.17    4.76
 -11  -3   4    5.73    2.83
  11   3   4    8.78    4.26
  11  -3  -4    8.96    4.64
 -11   3  -4    1.90    2.86
 -11  -3   4    8.45    3.78
  11  -3  -4    5.39    3.15
  11  -3   4    2.74    3.35
  11   3  -4    6.51    4.17
  11   3  -4    4.14    3.53
  11  -3   4    9.46    5.12
 -11   3   4    6.44    3.53
 -11  -3  -4    9.40    3.75
  11  -3   4    5.69    2.78
  11  -3   4    7.39    4.03
  11   3  -4    0.68    1.86
 -11  -3  -4    3.88    3.47
  11  -4  -4   27.36    7.94
  11  -4  -4   38.11    8.37
  11   4   4   42.46    8.79
  11   4   4   40.07    8.70
  11  -4  -4   42.56    6.78
 -11  -4   4   29.60    7.06
 -11  -4   4   45.28    9.31
  11  -4  -4   56.39   10.51
 -11   4  -4   33.79    8.07
  11   4  -4   37.50    6.12
 -11  -4  -4   27.02    6.79
  11  -4   4   29.71    8.40
  11  -4   4   42.57    6.44
 -11   4   4   29.61    7.18
  11   4  -4   23.63    7.29
  11  -4   4   41.54   10.09
  11  -4   4   27.39    6.63
  11   4  -4   43.23    9.29
 -11  -4  -4   37.20    7.58
 -11  -5   4   41.96    8.85
  11  -5  -4   21.32    7.69
  11  -5  -4   29.22    7.73
  11   5   4   18.75    6.43
  11  -5  -4   17.66    7.54
  11   5   4   29.43    7.75
 -11  -5   4   21.94    6.65
  11   5  -4   27.01    7.76
  11  -5   4   38.12    9.59
  11   5  -4   29.65    8.26
 -11  -5  -4   12.32    4.98
 -11  -5  -4   36.29    7.47
  11  -5   4   10.84    5.61
  11   6   4   97.15   15.83
  11  -6  -4  131.04   19.77
 -11  -6   4  156.77   17.89
 -11  -6   4  134.49   17.67
  11   6   4   85.27   15.63
  11  -6  -4  105.23   16.93
 -11  -6  -4  106.76   15.36
 -11  -6  -4  119.26   15.88
  11  -6   4  138.32   19.89
  11  -6   4  110.21   17.82
  11   6  -4  116.61   17.28
  11   6  -4  130.98   18.56
  11  -7  -4   48.60   11.24
  11  -7  -4   36.71   10.64
 -11  -7   4   51.38   10.26
  11   7   4   37.83    9.58
  11   7   4   70.66   13.00
  11   7  -4   45.38   11.52
  11  -7   4   50.85   10.95
 -11  -7  -4   82.56   12.82
  11   7  -4   55.69   11.43
  11  -7   4   53.48   12.23
  11  -7   4   63.49   13.62
  11  -8  -4    3.83    5.84
  11   8   4   -1.43    1.94
  11  -8  -4    3.28    4.92
  11   8   4    5.81    4.98
 -11  -8   4    9.61    5.07
  11   8  -4    2.05    4.69
 -11  -8  -4   16.20    5.61
  11  -8   4    6.80    5.72
  11  -8   4    1.96    4.44
  11   8  -4   15.13    6.60
 -11  -9   4   13.61    5.36
  11  -9  -4    4.31    6.51
  11  -9  -4    6.31    5.95
  11   9   4   11.66    6.93
  11   9   4   26.30    8.01
  11  -9   4   11.83    7.03
 -11  -9  -4   13.47    5.79
  11   9  -4   16.79    7.47
  11   9  -4   19.46    8.14
  11  -9   4   -2.89    4.28
  11 -10  -4    0.48    4.81
  11 -10  -4   16.81    9.00
  11  10   4    5.41    6.01
  11  10   4   -3.09    3.88
  11 -10   4    0.40    4.54
  11  10  -4    8.55    5.86
 -11 -10  -4    9.69    5.32
  11 -10   4    2.19    4.03
  11  10  -4    2.84    5.87
  11  11   4   21.59    8.86
  11 -11  -4    6.48    6.83
  11 -11  -4    6.77    6.08
  11  11   4   10.73    7.59
 -11 -11  -4    7.96    5.37
  11 -11   4   12.64    7.80
  11  11  -4   12.90    6.64
  11  11  -4   19.59    9.56
  11 -11   4    5.49    6.87
  11 -12  -4    0.41    5.01
  11  12   4   18.46    7.71
  11  12   4   13.34    7.76
  11 -12  -4    1.11    4.69
  11  12  -4   10.65    7.47
 -11 -12  -4    3.84    4.37
  11  12  -4    4.04    4.17
  11 -12   4    4.41    5.47
  11 -12   4    0.39    3.80
  12   0  -4   18.74    5.75
 -12   0   4   18.77    5.26
 -12   0  -4   22.51    5.92
  12   0  -4   15.02    5.10
  12   0   4   17.76    5.35
  12   0   4   14.38    5.46
  12   0   4    7.78    3.84
  12   0   4   11.56    4.15
  12   0  -4   12.64    5.24
  12   1   4    1.81    3.46
 -12  -1   4    7.34    3.42
  12  -1  -4   -2.37    2.34
  12   1   4    4.31    2.64
  12   1   4    8.59    4.30
  12   1   4    4.32    3.31
  12  -1  -4   -0.02    2.66
 -12   1  -4    8.40    4.02
  12  -1  -4    6.09    4.23
  12  -1  -4    2.77    3.91
 -12   1   4    6.74    3.40
  12   1  -4   -2.88    2.45
  12   1  -4    2.41    2.89
  12  -1   4    5.41    3.31
  12  -1   4    1.86    3.10
  12  -1   4    4.87    3.63
 -12  -1  -4    2.73    3.38
  12   1  -4    1.09    3.23
  12  -1   4    3.35    4.16
 -12  -2   4   32.35    8.48
 -12  -2   4   12.41    4.94
 -12   2  -4   24.20    6.41
  12  -2  -4   30.46    6.46
  12  -2  -4   33.03    7.67
  12   2   4   42.40    8.71
  12  -2  -4   20.66    6.20
  12  -2  -4   31.53    8.59
  12   2   4   35.86    7.08
  12  -2   4   26.27    7.32
 -12   2   4   30.42    6.36
  12  -2   4   21.91    8.13
 -12  -2  -4   50.76    8.87
  12   2  -4   32.83    7.74
  12   2  -4   29.09    7.25
  12   2  -4   31.40    5.83
  12  -2   4   38.30    7.02
  12  -2   4   34.57    7.58
  12  -3  -4   36.79    8.73
  12   3   4   43.75    9.43
  12  -3  -4   26.95    8.03
  12  -3  -4   45.15    7.68
  12   3   4   20.25    6.41
 -12   3  -4   30.29    7.07
  12  -3  -4   34.08    7.76
 -12  -3   4   40.16    8.70
 -12  -3   4   34.14    7.43
  12  -3   4   25.19    5.79
 -12  -3  -4   32.64    7.97
 -12   3   4   29.80    6.88
  12  -3   4   39.75    8.80
 -12  -3  -4   41.03    7.90
  12   3  -4   40.06    9.06
  12   3  -4   47.09    9.37
  12  -3   4   20.79    6.17
  12   3  -4   26.15    5.69
  12  -3   4   30.82    8.18
  12  -4  -4    7.26    4.52
  12  -4  -4   -0.70    3.00
  12  -4  -4    1.93    3.62
 -12  -4   4    0.68    2.73
 -12  -4   4    5.77    4.07
  12   4   4    3.28    3.43
  12   4   4   -3.78    3.02
  12  -4  -4   -1.83    2.40
 -12   4  -4   -0.87    2.50
  12   4  -4    2.14    3.85
  12  -4   4   -0.84    2.84
  12   4  -4   -0.67    3.74
  12  -4   4    2.48    4.03
  12   4  -4    5.85    3.07
 -12  -4  -4    2.40    3.33
 -12   4   4    3.07    2.84
  12  -4   4    6.56    4.50
  12  -4   4    6.13    3.43
  12  -5  -4    6.65    4.44
  12  -5  -4   -3.22    3.89
  12   5   4   -2.32    2.60
 -12  -5   4    0.21    3.08
  12  -5  -4   -3.99    2.93
 -12  -5   4    4.01    3.98
 -12  -5  -4   13.44    5.36
  12   5  -4    0.19    3.94
  12  -5   4    6.27    3.72
  12  -5   4    6.73    4.93
  12  -5   4    9.93    6.10
  12  -6  -4   21.45    8.18
  12   6   4   17.39    6.98
  12   6   4   19.34    7.06
 -12  -6   4   11.39    4.76
  12  -6  -4    8.07    5.15
  12  -6  -4   10.26    5.88
  12  -6   4   25.42    8.68
  12  -6   4    5.47    5.70
  12   6  -4   10.10    6.03
  12   6  -4   21.87    7.73
 -12  -6  -4   23.96    6.53
  12  -7  -4    7.09    8.98
  12   7   4    8.39    4.96
  12   7   4    8.83    5.56
 -12  -7   4    7.86    4.46
  12  -7  -4    4.52    5.07
  12   7  -4    3.95    4.96
  12  -7   4   11.22    6.55
  12  -7   4    6.14    5.58
 -12  -7  -4    1.42    3.61
  12   7  -4   -0.41    3.06
  12   8   4    4.11    4.85
  12   8   4    8.91    4.77
 -12  -8   4   -2.68    2.43
  12  -8  -4    0.41    3.64
  12  -8  -4   -1.24    5.20
  12   8  -4   -1.86    3.33
  12   8  -4    3.07    4.13
  12  -8   4   -4.13    2.59
 -12  -8  -4    2.51    3.04
  12  -8   4    0.78    4.44
  12  -9  -4    2.80    5.12
  12   9   4    2.82    4.36
  12   9   4    2.01    3.94
 -12  -9   4    6.24    4.42
  12  -9  -4   -2.39    3.39
  12   9  -4    5.97    5.50
  12   9  -4    0.55    4.15
  12  -9   4   -4.42    3.65
 -12  -9  -4    2.79    3.78
  12  -9   4   13.02    8.07
  12  10   4   -0.99    2.35
  12 -10  -4    9.46    8.02
  12 -10  -4   -1.37    4.58
 -12 -10   4   -1.27    2.20
  12 -10   4    4.65    6.46
  12 -10   4    7.50    7.16
 -12 -10  -4   -0.53    3.09
  12  10  -4   10.30    5.88
  12  10  -4    4.48    5.65
  12  11   4    6.69    4.86
  12 -11  -4    5.20    7.14
  12  11   4    6.92    7.38
  12 -11  -4    3.06    4.90
 -12 -11   4    0.91    3.45
  12 -11   4    4.45    5.20
 -12 -11  -4   12.91    6.30
  12  11  -4    4.31    4.24
  12  11  -4    9.23    6.42
  12 -11   4   12.31    9.82
 -13   0   4   36.03    7.52
  13   0   4   28.57    7.07
  13   0   4   33.41    6.68
  13   0   4   40.47    7.94
 -13   0  -4   38.77    8.45
  13   0  -4   42.54    8.47
  13   0  -4   33.72    8.34
  13   0  -4   54.00    9.60
  13   1   4    9.10    4.16
  13  -1  -4   -2.48    3.04
 -13  -1   4    0.73    2.62
  13   1   4   -2.57    2.91
  13   1   4    1.25    2.76
  13  -1  -4    0.06    2.82
  13  -1  -4    1.10    2.72
  13  -1  -4    0.09    2.76
 -13   1  -4    6.00    3.55
 -13   1   4    1.82    2.36
  13  -1   4    6.09    4.30
 -13  -1  -4    2.57    2.66
  13  -1   4    0.22    2.45
  13   1  -4   -0.31    3.68
  13  -1   4    0.02    2.61
  13   1  -4    3.19    3.58
  13  -2  -4   -1.49    2.95
  13  -2  -4    1.67    3.94
 -13   2  -4    4.94    4.00
  13  -2  -4    1.79    3.17
  13   2   4    1.82    4.11
 -13  -2   4   -0.14    2.46
  13  -2  -4   -1.97    2.56
  13   2   4   -1.24    2.71
 -13  -2   4    3.32    3.12
  13   2  -4   -0.12    3.06
  13  -2   4   -3.12    1.78
 -13  -2  -4   -1.65    2.25
  13  -2   4   -1.34    3.35
  13   2  -4   -0.13    2.54
 -13   2   4   -1.61    1.80
  13   2  -4    7.09    4.80
  13  -2   4    1.04    3.03
  13  -2   4   -1.60    2.55
  13  -3  -4    3.44    3.28
  13  -3  -4    0.33    3.15
  13  -3  -4    6.86    4.79
  13  -3  -4   -1.18    3.45
  13   3   4    0.84    3.21
 -13  -3   4    4.81    3.46
  13   3   4    5.82    4.04
 -13  -3   4    7.68    4.23
 -13   3  -4    3.52    3.46
  13  -3   4    7.73    5.21
  13   3  -4   -6.43    2.71
  13  -3   4    8.33    4.34
  13   3  -4    2.39    3.14
 -13   3   4    4.21    3.22
  13   3  -4    5.26    4.32
  13  -3   4    4.26    3.33
  13  -3   4    4.05    4.47
 -13  -3  -4    2.25    3.35
  13  -4  -4   13.83    5.67
  13   4   4   28.13    7.93
 -13  -4   4   15.74    7.28
  13   4   4   36.73    8.15
 -13   4  -4   21.64    7.16
  13  -4  -4   16.79    7.58
  13  -4  -4   33.97    6.69
  13  -4  -4   25.72    7.70
 -13  -4   4   13.47    5.57
  13   4  -4   24.44    7.24
 -13  -4  -4   19.70    6.53
  13  -4   4   19.61    8.52
  13  -4   4   16.41    5.32
 -13   4   4   22.97    6.47
  13  -4   4   21.54    4.99
  13  -4   4   10.95    5.79
  13   4  -4   26.48    7.94
  13   5   4   -2.43    2.79
  13  -5  -4    1.79    5.29
  13  -5  -4   -1.63    2.61
 -13  -5   4    0.67    2.94
  13  -5  -4    1.09    4.35
  13   5  -4    4.26    7.48
  13   5  -4    6.39    5.26
  13  -5   4    0.90    2.99
 -13  -5  -4    4.17    3.56
  13  -5   4   -0.03    4.25
  13  -5   4    9.06    5.38
  13  -6  -4    3.26    3.78
  13   6   4    3.81    4.17
 -13  -6   4    2.08    3.17
  13  -6  -4    5.91    5.76
  13  -6  -4    4.24    5.18
  13   6   4   -3.96    3.32
  13  -6   4    0.77    3.42
  13   6  -4   -1.11    4.07
  13   6  -4   -4.26    3.76
 -13  -6  -4    2.90    4.11
  13  -6   4    4.28    3.85
 -13  -7   4   10.53    5.40
  13   7   4    5.98    4.76
  13  -7  -4   14.36    7.11
  13   7   4    5.41    4.97
  13  -7  -4   10.97    7.23
  13  -7  -4    4.48    4.16
  13  -7   4    5.63    6.83
  13  -7   4    3.00    5.33
  13   7  -4    8.01    5.12
  13   7  -4    4.95    4.88
 -13  -7  -4   10.23    5.99
  13   8   4    0.05    3.47
  13  -8  -4   -8.35    2.38
 -13  -8   4    7.16    4.66
  13  -8  -4    1.84    6.23
  13   8   4    2.83    4.88
  13  -8   4   -2.11    3.65
  13   8  -4    1.16    4.14
  13   8  -4    5.63    4.77
 -13  -8  -4    3.06    3.63
  13  -8   4   -1.00    3.69
  13   9   4    9.34    5.95
  13  -9  -4   -4.99    3.47
  13   9   4    2.74    5.53
 -13  -9   4    1.70    3.91
  13  -9  -4    3.56    6.09
 -13  -9  -4    0.72    3.22
  13  -9   4    6.80    5.64
  13   9  -4   12.39    6.56
  13   9  -4   18.10    8.49
  13  -9   4   15.12    7.43
  13 -10  -4    2.07    4.95
  13  10   4    4.03    4.38
  13 -10  -4    7.15    6.98
 -13 -10   4    3.32    4.78
  13  10   4   -0.68    6.27
 -13 -10  -4   -3.86    1.86
  13 -10   4    4.91    5.49
  13 -10   4    5.79    6.92
  13  10  -4    1.28    3.93
  13  10  -4    3.15    5.28
 -13 -11   4   32.17    9.52
  13 -11  -4    6.28    6.53
  13 -11  -4   25.48   11.82
  13  11   4   20.53    8.70
  13 -11   4   43.41   12.70
 -13 -11  -4   28.07    8.67
  13 -11   4   21.39   10.26
  13  11  -4   61.85   15.24
  13  11  -4   17.83    7.61
  14   0   4   -4.17    1.73
  14   0  -4   -0.89    3.03
 -14   0  -4   -2.91    2.09
  14   0   4   -5.67    2.64
 -14   0   4   -0.54    2.12
  14   0  -4    3.69    3.73
  14   0  -4    2.67    3.61
  14   0   4   -0.79    2.84
  14   1   4    8.81    4.92
 -14  -1   4    8.44    4.81
  14  -1  -4    3.30    3.93
  14  -1  -4    4.38    3.50
  14   1   4    6.08    3.51
  14  -1  -4    5.29    4.62
 -14   1  -4    5.05    4.08
  14  -1   4    0.89    3.35
  14  -1   4    2.11    3.52
  14   1  -4    1.07    3.45
  14  -1   4   11.13    5.17
 -14  -1  -4    5.70    3.76
 -14   1   4    7.36    4.20
  14   1  -4    3.90    4.21
  14   1  -4    8.07    4.17
  14  -1   4    6.54    4.24
  14  -2  -4   24.89    7.20
  14   2   4   36.89    7.83
  14  -2  -4   13.65    5.73
 -14  -2   4   21.73    7.02
  14   2   4    7.53    7.82
  14  -2  -4   20.40    6.34
  14  -2  -4   25.92    7.39
 -14   2  -4   20.36    6.31
  14  -2   4   20.22    6.35
  14  -2   4   24.24    7.53
  14   2  -4   18.09    6.58
 -14   2   4   15.83    5.48
  14  -2   4   23.12    6.27
  14  -2   4   26.97    6.87
 -14  -2  -4    9.09    4.90
  14  -3  -4   -1.39    2.98
  14  -3  -4   -3.76    3.33
  14   3   4   -4.13    2.78
 -14  -3   4    0.06    2.81
 -14   3  -4    4.99    4.03
  14  -3  -4    2.61    3.01
  14  -3  -4    2.32    3.88
  14   3   4   -0.50    3.50
 -14  -3  -4   -3.05    2.08
  14  -3   4    2.37    5.23
  14   3  -4   -0.86    3.06
  14   3  -4    1.61    3.62
  14  -3   4    0.68    3.02
 -14   3   4   -1.67    1.86
  14  -3   4    3.72    3.62
  14  -3   4    3.55    4.71
 -14  -4   4   -0.10    2.68
  14  -4  -4   -5.38    2.10
 -14   4  -4    0.10    2.84
  14  -4  -4   -1.58    4.37
  14   4   4    2.85    3.67
  14  -4  -4    1.58    3.41
  14   4   4    3.04    4.41
  14  -4   4   -0.31    3.94
  14   4  -4    2.89    3.92
  14  -4   4   -4.27    2.48
  14   4  -4    1.35    4.31
 -14   4   4    4.05    3.74
  14  -4   4   -3.02    2.61
 -14  -4  -4   -0.62    2.82
  14  -5  -4   -1.73    4.37
 -14  -5   4    4.24    3.84
  14  -5  -4   18.20    7.70
  14   5   4    7.35    5.12
  14   5   4    6.15    4.92
  14  -5  -4    8.86    5.37
  14   5  -4   11.91    6.95
 -14  -5  -4    9.08    4.49
  14  -5   4    2.95    5.68
  14  -5   4    2.29    3.90
  14  -5   4    8.55    5.64
  14   5  -4    3.51    3.82
  14  -6  -4    8.13    5.96
  14   6   4   10.31    5.35
  14  -6  -4    9.14    5.88
  14  -6  -4    2.86    6.66
 -14  -6   4   10.84    5.18
  14   6   4    9.07    6.29
  14   6  -4    6.59    5.36
  14   6  -4   22.00    8.57
 -14  -6  -4    9.72    6.03
  14  -6   4   18.39    6.52
  14  -6   4   -2.24    4.10
  14  -6   4   14.93    7.77
  14   7   4    0.60    3.77
  14  -7  -4   -1.41    3.86
  14  -7  -4   -4.27    4.01
 -14  -7   4    7.07    4.44
  14  -7  -4   -3.80    3.68
  14  -7   4    0.77    2.68
  14  -7   4    2.79    4.50
  14   7  -4    5.98    5.28
 -14  -7  -4    1.26    5.17
  14  -7   4    0.55    4.44
 -14  -8   4    2.78    3.64
  14  -8  -4    3.30    5.78
  14  -8  -4    3.09    3.91
  14  -8  -4    2.36    4.98
  14   8   4   -3.20    2.35
  14  -8   4    1.88    4.70
  14   8  -4    1.64    4.49
 -14  -8  -4   -1.82    2.73
  14   8  -4   -4.37    2.67
  14  -8   4    4.45    5.44
  14  -9  -4    5.31    5.53
  14  -9  -4    3.80    5.89
 -14  -9   4    1.89    3.95
  14   9   4    6.02    5.47
 -14  -9  -4    4.68    4.03
  14  -9   4   13.29    8.37
  14   9  -4   30.77   10.78
  14   9  -4    7.24    6.28
  14  -9   4   11.86    7.82
  14 -10  -4   -1.08    4.47
 -14 -10   4   10.67    5.95
  14 -10  -4   -0.53    4.16
  14  10   4   -3.37    3.74
  14  10  -4    1.62    4.93
  14 -10   4    7.34    6.32
 -14 -10  -4    3.84    4.82
  14  10  -4   -2.27    2.75
  14 -10   4   -3.91    2.85
  15   0  -4    3.01    3.88
 -15   0  -4    1.39    2.81
 -15   0   4    7.96    3.98
  15   0   4    4.92    4.32
  15   0  -4   -4.28    3.35
 -15   1  -4    5.99    3.92
  15  -1  -4    4.05    4.69
 -15  -1   4   15.55    5.76
  15  -1  -4   10.70    5.12
  15  -1  -4   21.49    6.76
  15   1   4   10.69    5.81
  15  -1   4    2.76    3.77
  15   1  -4   11.38    5.42
  15   1  -4   13.47    6.01
 -15  -1  -4   17.46    6.19
 -15   1   4   10.91    4.73
  15  -2  -4   -3.75    2.51
 -15  -2   4    1.01    3.27
  15  -2  -4    5.28    4.46
  15  -2  -4    1.98    3.42
 -15   2  -4    0.00    3.00
 -15   2   4    4.02    3.95
  15   2  -4    8.29    8.79
  15   2  -4   -2.41    2.65
  15  -2   4   -2.34    3.94
 -15  -2  -4    2.47    3.51
  15  -2   4    4.19    3.47
  15  -3  -4    2.08    3.29
 -15   3  -4   10.71    5.05
  15  -3  -4    2.13    3.92
 -15  -3   4    3.35    3.43
  15  -3  -4    5.49    4.01
  15   3   4    4.30    4.62
 -15  -3  -4   -0.96    3.15
 -15   3   4    1.62    3.01
  15   3  -4    3.72    4.56
  15  -3   4    1.23    4.01
  15   3  -4    5.34    5.33
  15  -3   4    6.76    4.32
  15  -3   4    3.14    4.13
  15   4   4   -0.37    3.96
 -15   4  -4    3.01    3.67
 -15  -4   4   -2.51    2.05
  15  -4  -4    5.62    4.59
  15  -4  -4    2.05    4.27
 -15  -4  -4   -0.66    3.55
  15   4  -4    7.56    5.28
  15  -4   4    8.11    5.81
 -15   4   4   -1.51    3.06
  15  -4   4   -2.94    3.91
  15   4  -4    1.75    4.62
  15   5   4   15.55    7.12
  15  -5  -4   16.69    8.76
  15  -5  -4   17.13    7.02
 -15  -5   4   19.82    8.93
  15  -5   4    2.66    5.35
  15   5  -4    8.88    5.06
  15   5  -4   11.13    6.59
 -15  -5  -4   15.10    5.86
  15  -5   4    7.63    6.10
  15  -6  -4    1.46    3.33
 -15  -6   4    8.73    5.16
  15   6   4    0.97    4.08
  15  -6  -4   -1.51    4.55
  15   6  -4    4.99    7.38
  15   6  -4    9.33    5.79
  15  -6   4    8.03    5.86
  15  -6   4   20.78    9.07
 -15  -6  -4    9.40    5.78
  15  -7  -4   -0.46    4.63
  15  -7  -4    3.98    6.22
 -15  -7   4   -1.15    2.88
  15   7   4    4.51    4.56
  15  -7  -4    7.43    5.04
  15  -7   4   -2.24    4.24
  15  -7   4    1.87    4.09
  15   7  -4    4.98    5.02
 -15  -7  -4    1.88    3.65
  15   7  -4   10.73    6.22
 -15  -8   4   15.82    6.95
  15  -8  -4   24.29   10.95
  15   8   4    1.32    4.37
  15  -8  -4    4.26    4.99
  15  -8  -4   24.55    9.74
  15  -8   4   16.56    7.89
  15  -8   4    7.00    6.44
  15   8  -4   10.63    7.11
  15   8  -4    8.34    6.17
 -15  -8  -4   18.50    6.66
 -15  -9   4    2.51    4.02
  15  -9  -4   22.81    9.43
  15  -9  -4    2.75    4.41
  15   9   4   10.28    6.99
  15  -9  -4   12.23    7.67
  15  -9   4    9.45    7.14
  15   9  -4    2.93    5.38
 -15  -9  -4    5.56    5.61
  15  -9   4    7.95    6.92
  15   9  -4    3.11    5.49
 -16   0  -4   -1.96    2.61
  16   0  -4   -3.02    3.35
  16   0   4    3.33    4.55
 -16   0   4    0.08    3.31
  16   0  -4   -3.38    2.62
 -16  -1   4    3.52    4.03
  16  -1  -4   -2.68    4.17
  16   1   4    7.20    5.31
 -16   1  -4   -4.34    1.73
 -16   1   4    1.62    3.37
 -16  -1  -4   -0.01    3.56
  16   1  -4    7.40    5.49
  16   1  -4   -0.09    5.06
  16  -2  -4   -1.04    3.13
  16   2   4   -3.96    2.61
 -16   2  -4   -0.37    3.05
 -16  -2   4   -1.58    3.07
  16  -2  -4    5.79    5.09
 -16   2   4   -1.42    2.39
  16  -2   4    1.13    2.57
 -16  -2  -4   -1.40    2.91
  16   2  -4   -0.71    3.26
  16   3   4    6.76    5.18
  16  -3  -4    8.62    5.76
 -16   3  -4    7.29    4.52
 -16  -3   4    6.39    5.64
  16  -3  -4   10.13    5.49
 -16   3   4    7.41    4.78
  16   3  -4    3.83    5.14
  16   3  -4   -1.34    3.74
  16   4   4   -0.91    3.67
 -16  -4   4   -1.45    2.41
  16  -4  -4   -1.96    2.78
  16  -4  -4    1.90    5.44
 -16   4  -4   -2.59    2.31
 -16   4   4   -2.43    2.18
  16   4  -4    4.29    5.09
  16  -4   4    4.93    5.22
  16   4  -4    3.28    4.56
 -16  -4  -4    1.14    4.45
  16   5   4   12.57    6.55
  16  -5  -4    7.00    5.09
  16  -5  -4    2.97    5.03
 -16  -5   4    1.03    3.35
  16  -5   4    2.74    5.39
 -16  -5  -4   14.26    6.39
  16   5  -4   16.72    6.70
  16   5  -4    7.17    5.29
  16  -6  -4    5.09    5.82
 -16  -6   4    3.09    4.25
  16   6   4    3.59    5.77
  16  -6  -4    2.02    6.52
  16  -6  -4    0.78    3.42
  16   6  -4    8.83    6.53
  16  -6   4    3.79    4.86
  16  -6   4   -0.08    4.82
 -16  -6  -4    6.58    5.30
  16   6  -4    3.95    5.01
  16  -7  -4   -0.53    4.15
 -16  -7   4   -3.00    2.78
  16  -7  -4    3.56    4.99
  16   7   4   -8.76    2.41
  16  -7  -4    6.17    5.89
 -16  -7  -4    3.82    4.50
  16   7  -4    0.12    4.00
  16   7  -4   -1.20    2.84
  16  -7   4   -0.10    4.55
  16  -7   4   -2.19    4.71
  17   0  -4    7.08    4.64
 -17   0  -4   -0.08    3.09
 -17   0   4    2.16    3.08
  17   0   4   15.69    6.73
  17   1   4    7.00    5.08
 -17   1  -4    2.34    4.08
  17  -1  -4    3.53    5.02
 -17  -1   4    3.85    4.11
 -17  -1  -4   14.28    6.42
  17   1  -4   -1.34    3.43
  17  -1   4    1.82    4.33
 -17   1   4    0.91    2.94
 -17   2  -4    3.41    4.12
  17  -2  -4    0.47    3.52
  17   2   4    1.70    3.77
  17   2  -4    5.39    5.26
 -17  -2  -4    3.37    4.37
 -17   2   4   -4.55    2.13
  17   3   4    2.84    4.16
  17  -3  -4    0.36    4.13
 -17   3  -4    1.20    3.34
 -17  -3   4   -1.86    2.83
 -17  -3  -4   -0.79    2.52
  17   3  -4    4.67    4.08
 -17   3   4   -1.65    2.65
 -17   4  -4    1.32    4.55
  17   4   4   -0.36    4.18
  17  -4  -4    1.56    3.77
 -17  -4   4   -1.40    2.44
 -17   4   4   -0.85    2.95
  17   4  -4    0.35    3.66
 -17  -4  -4    2.22    3.66
  17   5   4    2.76    4.54
 -17  -5   4   -0.82    3.57
  17  -5  -4    8.21    6.06
  17  -5  -4    2.99    4.58
  17   5  -4   19.45    8.80
 -17  -5  -4    3.99    3.97
 -18   0  -4    1.07    3.60
  18   0  -4   -2.48    3.50
  18   0   4   -3.69    2.84
 -18   0   4   -0.80    2.21
 -18   1  -4    4.22    3.98
 -18  -1   4   -3.28    2.82
  18   1   4    5.80    5.96
 -18  -1  -4   -1.84    3.29
 -18   1   4    1.25    3.45
  18   1  -4    2.39    4.65
 -18  -2   4    6.20    4.67
  18   2   4   -1.35    3.69
 -18   2   4   11.99    6.32
 -18  -2  -4    7.29    4.95
   0   0  -5    0.29    1.01
   0   0  -5   -0.26    0.96
   0   0   5    1.64    1.13
   0   0   5    1.83    1.21
   0   0  -5   -0.07    0.62
   0   0  -5    0.01    0.67
   0   0   5   -0.16    0.74
   0   0   5    0.61    0.56
   0   0   5    0.70    0.80
   0   1  -5   -0.72    1.03
   0  -1  -5    0.03    1.08
   0   1   5   -0.15    0.72
   0   1   5   -0.03    1.41
   0   1   5   -0.75    0.95
   0  -1   5    1.38    1.08
   0   1  -5    0.35    1.03
   0  -1   5    0.02    1.04
   0  -1  -5    0.30    0.76
   0  -1  -5    0.62    1.26
   0  -1  -5   -0.38    0.45
   0   2   5  234.76   19.43
   0  -2  -5  241.01   19.89
   0  -2  -5  234.77   19.43
   0  -2   5  233.16   20.06
   0   2   5  254.66   19.97
   0  -2  -5  240.78   20.32
   0   2  -5  239.61   20.15
   0   2  -5  238.24   20.13
   0   2   5  241.17   20.36
   0  -2   5  263.18   20.17
   0  -3  -5   -0.92    1.51
   0   3   5    0.02    1.02
   0   3  -5    2.55    2.04
   0  -3   5    1.36    1.56
   0   3   5   -1.17    1.46
   0  -3  -5    2.06    1.83
   0  -3  -5    0.69    1.44
   0  -3  -5    0.97    1.12
   0  -3   5    0.50    1.58
   0  -4   5  258.10   23.66
   0  -4  -5  261.39   23.74
   0  -4  -5  289.80   23.33
   0  -4  -5  273.84   23.84
   0  -4   5  246.55   23.20
   0  -4  -5  268.47   22.14
   0   4  -5  259.85   23.81
   0  -4   5  289.86   23.62
   0   4   5  284.58   22.25
   0   4   5  274.44   23.81
   0  -5  -5    2.51    2.56
   0  -5  -5    4.43    3.01
   0   5   5    1.62    2.61
   0  -5   5   -0.59    2.15
   0  -5  -5    2.05    1.65
   0  -5   5   -0.16    2.39
   0  -5   5   -1.08    2.16
   0  -5  -5    1.51    2.05
   0   5  -5    5.72    3.26
   0   5   5    1.24    1.54
   0  -6   5    6.41    3.54
   0   6  -5   22.18    6.32
   0  -6  -5   -0.27    3.75
   0  -6   5   15.99    5.06
   0  -6  -5    7.90    2.80
   0  -6  -5    4.86    3.45
   0   6   5   11.22    3.29
   0   6   5   12.27    5.37
   0  -6   5    8.55    4.11
   0  -7  -5    0.64    2.40
   0  -7   5    1.91    2.85
   0  -7   5   -2.11    1.96
   0   7   5    0.69    1.66
   0   7   5    1.14    3.39
   0  -7   5   -3.28    1.87
   0  -7  -5    2.97    3.18
   0   7  -5   -1.94    2.33
   0  -8   5    9.79    4.77
   0   8   5    9.22    3.15
   0  -8   5    4.98    3.38
   0  -8  -5   18.12    6.17
   0  -8   5    6.78    4.23
   0   8   5    2.74    3.78
   0   8  -5   -0.43    3.18
   0  -8  -5   10.04    5.11
   0   9   5    0.35    1.81
   0  -9   5    6.23    4.52
   0   9  -5   -1.65    1.18
   0  -9  -5    4.79    4.81
   0  -9   5   -1.70    2.70
   0   9   5    0.69    3.19
   0   9  -5   -1.67    2.44
   0  -9  -5    2.83    3.68
   0  -9   5    1.86    3.31
   0  10   5   35.83   10.07
   0  10  -5   61.07    8.41
   0 -10   5   59.96   12.23
   0 -10  -5   29.88    9.13
   0  10  -5   24.26    8.81
   0 -10  -5   56.81   11.83
   0 -10   5   37.27   11.43
   0  10   5   38.70    6.89
   0 -10   5   54.14   11.68
   0  11   5   -0.62    2.01
   0 -11  -5    2.29    4.40
   0  11  -5   -1.08    1.47
   0  11  -5    3.45    4.19
   0 -11   5   -2.29    2.45
   0 -12  -5    0.28    3.84
   0 -12  -5    2.71    4.42
   0  12  -5   -1.72    2.85
   0 -12   5   -0.49    3.47
   0 -13  -5    6.89    6.40
   0 -13   5    4.41    4.56
   0  13  -5    6.11    5.65
   0 -14  -5    2.34    5.44
   0 -14   5    3.80    4.96
   0 -14  -5    8.88    5.95
   0 -15   5    0.24    5.04
   0 -15  -5   -3.41    2.23
   0 -15  -5   -1.96    2.73
  -1   0   5    0.40    1.03
  -1   0  -5   -0.57    0.79
   1   0   5   -0.05    0.96
  -1   0  -5   -0.34    0.50
  -1   0   5    0.34    0.94
   1   0  -5   -0.07    1.13
  -1   0   5    1.25    1.18
   1   0   5   -1.01    0.83
   1   0  -5   -1.47    0.79
   1   0   5    0.87    1.29
   1   0  -5    0.35    1.13
  -1   0  -5    0.56    1.07
   1   0   5   -0.50    0.58
   1   0   5   -0.13    0.48
  -1   0  -5   -0.27    0.61
  -1  -1   5  296.53   22.32
   1   1   5  281.93   21.54
   1   1   5  294.62   22.43
   1  -1  -5  279.99   21.70
  -1   1  -5  283.52   21.81
   1  -1  -5  276.83   22.39
  -1  -1   5  267.73   21.78
   1   1   5  273.99   21.97
  -1   1  -5  263.51   22.20
  -1  -1   5  263.59   22.17
   1   1   5  274.36   21.71
   1  -1  -5  263.69   22.24
  -1   1  -5  287.21   21.71
   1  -1   5  263.66   21.68
  -1  -1  -5  278.79   21.73
  -1  -1  -5  258.16   22.20
   1  -1   5  261.61   21.63
  -1  -1  -5  286.56   21.55
   1   1  -5  272.62   22.23
   1   1  -5  270.57   22.21
  -1   1   5  270.88   22.29
  -1  -1  -5  254.94   21.90
  -1   1   5  269.17   22.37
   1  -1   5  285.24   22.25
   1  -1   5  278.38   21.83
  -1  -2   5  667.50   55.01
   1   2   5  711.78   54.80
   1   2   5  724.16   54.63
  -1  -2   5  718.45   55.30
   1   2   5  676.06   55.21
   1  -2  -5  735.04   55.36
  -1   2  -5  700.54   54.22
  -1   2  -5  712.97   55.17
   1  -2  -5  705.91   54.35
   1  -2   5  699.97   55.28
   1   2  -5  686.96   55.37
  -1  -2  -5  704.04   54.57
   1   2  -5  702.67   55.11
  -1  -2  -5  718.16   55.05
  -1   2   5  707.00   54.33
  -1  -2  -5  697.74   54.73
   1  -2   5  737.35   55.09
  -1   2   5  699.21   55.32
  -1  -2  -5  699.64   55.27
  -1   2   5  674.68   55.50
  -1  -3   5  105.53    9.99
   1   3   5   96.81    9.81
  -1  -3   5  105.04    9.63
   1  -3  -5   92.99    8.48
   1  -3  -5   98.52    9.80
   1  -3  -5  101.74   11.56
  -1   3  -5   97.13    9.89
   1   3   5   95.53    9.06
  -1   3   5  100.64   10.23
  -1  -3  -5   97.31    9.80
   1   3  -5   96.38    9.54
  -1  -3  -5   95.21    9.06
   1  -3   5   93.94    9.87
  -1  -3  -5   98.24    9.80
  -1   3   5  102.15    8.53
  -1  -3  -5   99.43    9.05
   1   3  -5   92.26    9.88
   1  -3   5   94.45    9.78
   1  -4  -5   16.25    4.79
   1  -4  -5   16.78    3.11
   1  -4  -5   18.28    4.36
  -1  -4   5   22.25    4.55
   1   4   5   19.17    4.77
   1  -4  -5   23.72    5.21
  -1   4  -5   19.20    4.78
  -1  -4   5   22.70    4.97
   1   4   5   24.09    4.01
  -1  -4   5   22.06    4.80
   1   4   5   10.39    3.72
  -1   4   5   21.61    5.64
   1  -4   5   30.99    5.71
   1   4  -5   18.48    4.78
  -1  -4  -5   24.18    4.52
  -1  -4  -5   21.73    4.83
   1  -4   5   25.32    5.41
  -1  -4  -5   21.20    3.80
  -1  -4  -5   15.76    4.17
  -1   4   5   21.24    3.25
   1  -5  -5   20.83    5.56
   1   5   5   26.62    7.08
  -1  -5   5   33.47    6.62
   1   5   5   20.53    5.27
   1  -5  -5   16.57    4.73
  -1  -5   5   23.33    5.33
   1  -5  -5   23.34    3.68
  -1  -5   5   28.80    6.22
   1   5   5   22.48    4.37
  -1   5  -5   23.37    5.84
   1  -5  -5   25.62    6.33
   1  -5   5   23.44    5.83
  -1   5   5   21.39    5.60
  -1  -5  -5   14.83    4.77
  -1  -5  -5   28.76    4.97
   1   5  -5   23.67    6.06
  -1  -5  -5   11.17    4.45
  -1   5   5   26.24    3.84
   1  -5   5   24.83    6.05
   1  -6  -5   18.64    3.61
  -1   6  -5   18.92    5.63
  -1  -6   5   18.76    5.09
   1  -6  -5   15.71    5.66
  -1  -6   5   19.44    5.23
   1   6   5   15.51    3.83
   1   6   5   14.80    5.26
   1  -6  -5   13.40    5.52
  -1  -6   5   22.52    5.76
   1   6   5   16.22    5.44
   1  -6   5   22.51    6.45
  -1   6   5   23.57    3.88
  -1   6   5   23.12    6.86
   1  -6   5   16.25    5.15
   1   6  -5   19.40    5.64
  -1  -6  -5    9.57    4.48
  -1  -6  -5   16.32    5.12
  -1  -6  -5   21.18    4.35
   1  -7  -5  302.89   29.07
   1   7   5  305.24   27.83
   1   7   5  326.48   25.71
  -1   7  -5  272.48   27.94
   1  -7  -5  300.89   28.38
   1  -7  -5  293.73   24.68
  -1  -7   5  277.29   27.86
  -1  -7   5  294.38   27.10
   1   7   5  319.60   30.49
  -1  -7   5  337.25   27.76
   1  -7   5  339.36   28.95
  -1   7   5  240.83   27.50
   1  -7   5  341.84   28.49
  -1  -7  -5  261.18   27.64
  -1   7   5  289.95   24.63
   1   7  -5  299.63   28.49
  -1  -7  -5  311.58   27.97
   1   8   5   16.00    4.18
   1  -8  -5   22.78    7.05
  -1  -8   5   12.61    5.78
  -1  -8   5    9.71    5.17
   1   8   5   17.57    5.95
   1  -8  -5   20.24    6.41
  -1   8  -5   11.49    5.29
  -1  -8   5   27.63    7.14
   1  -8   5   17.59    6.14
  -1   8   5    4.75    4.25
   1   8  -5   20.88    6.53
  -1  -8  -5   13.37    5.36
  -1   8   5   12.56    3.31
[truncated: 2,235,797 more chars]
